# Supplementary material for: Adaptive Evolution Signatures in Prochlorococcus: Open Reading Frame (ORF)eome Resources and Insights from Comparative Genomics
Source: Microorganisms. 2024 Aug 20;12(8):1720. doi: 10.3390/microorganisms12081720 (PMC11357015; doi:10.3390/microorganisms12081720)
Supplement: Supplementary file 1 [file microorganisms-12-01720-s001.zip]

Archive with 21 entries (20 files):
- Data S1 PFAMs .txt
- data S2 CyanoPFAMs_LL_HL_response_screeening.txt
- Data S3_aNN-python_scripts/
- Data S3_aNN-python_scripts/.DS_Store
- Data S3_aNN-python_scripts/Data S3-a NeuralModel.py
- Data S3_aNN-python_scripts/Data S3-b NeuralModel.py
- Data S3_aNN-python_scripts/Data S3-c NeuralModel.py
- Data S3_aNN-python_scripts/Data S3-d NeuralModel.py
- Figure S1.pdf
- Figure S2.pdf
- Figure S3.pdf
- Figure S4.pdf
- Figure S5.pdf
- Table S1 Pfam P marinus strains-LL HL.xlsx
- Table S2 GO_PFamd HL LL FDR 05.xlsx
- Table S3-response screening.xlsx
- Table S4-aNN top PFAM contributors.xlsx
- Table S5-VFAMS.xlsx
- Table S6-B2GO results.xlsx
- Table S7-A (MED4).xlsx
- Table S7-B (NATL1A).xlsx
