# Supplementary material for: Adaptive Evolution Signatures in Prochlorococcus: Open Reading Frame (ORF)eome Resources and Insights from Comparative Genomics
Source: Microorganisms. 2024 Aug 20;12(8):1720. doi: 10.3390/microorganisms12081720 (PMC11357015; doi:10.3390/microorganisms12081720)
Supplement: Supplementary file 1 [file microorganisms-12-01720-s001.zip › Data S1 PFAMs .txt]

GCF_000007925.1_ASM792v1_protein.faa-output NP_875370.1	PF10417.6	0.0
GCF_000007925.1_ASM792v1_protein.faa-output NP_875827.1	PF00389.27	0.2
GCF_000007925.1_ASM792v1_protein.faa-output NP_875827.1	PF02826.16	0.0
GCF_000007925.1_ASM792v1_protein.faa-output NP_874795.1	PF00198.20	0.0
GCF_000007925.1_ASM792v1_protein.faa-output NP_875438.1	PF04029.11	0.0
GCF_000007925.1_ASM792v1_protein.faa-output NP_875194.1	PF13532.3	0.0
GCF_000007925.1_ASM792v1_protein.faa-output NP_875662.1	PF13640.3	0.0
GCF_000007925.1_ASM792v1_protein.faa-output NP_875592.1	PF13640.3	0.2
GCF_000007925.1_ASM792v1_protein.faa-output NP_875706.1	PF01073.16	0.0
GCF_000007925.1_ASM792v1_protein.faa-output NP_875705.1	PF01073.16	0.0
GCF_000007925.1_ASM792v1_protein.faa-output NP_875714.1	PF01073.16	0.0
GCF_000007925.1_ASM792v1_protein.faa-output NP_875704.1	PF01073.16	0.0
GCF_000007925.1_ASM792v1_protein.faa-output NP_875071.1	PF01073.16	0.2
GCF_000007925.1_ASM792v1_protein.faa-output NP_875472.1	PF01073.16	0.0
GCF_000007925.1_ASM792v1_protein.faa-output NP_874592.1	PF13279.3	0.0
GCF_000007925.1_ASM792v1_protein.faa-output NP_875540.1	PF01812.17	0.0
GCF_000007925.1_ASM792v1_protein.faa-output NP_875626.1	PF01367.17	0.7
GCF_000007925.1_ASM792v1_protein.faa-output NP_875626.1	PF02739.13	0.0
GCF_000007925.1_ASM792v1_protein.faa-output NP_875693.1	PF02096.17	0.7
GCF_000007925.1_ASM792v1_protein.faa-output NP_875235.1	PF00393.16	0.0
GCF_000007925.1_ASM792v1_protein.faa-output NP_875523.1	PF07698.8	11.7
GCF_000007925.1_ASM792v1_protein.faa-output NP_875523.1	PF07698.8	11.7
GCF_000007925.1_ASM792v1_protein.faa-output NP_875523.1	PF07697.8	3.8
GCF_000007925.1_ASM792v1_protein.faa-output NP_874649.1	PF00004.26	0.0
GCF_000007925.1_ASM792v1_protein.faa-output NP_875313.1	PF00004.26	0.0
GCF_000007925.1_ASM792v1_protein.faa-output NP_875372.1	PF00004.26	0.0
GCF_000007925.1_ASM792v1_protein.faa-output NP_875729.1	PF00004.26	0.0
GCF_000007925.1_ASM792v1_protein.faa-output NP_875694.1	PF00004.26	0.0
GCF_000007925.1_ASM792v1_protein.faa-output NP_875694.1	PF00004.26	0.0
GCF_000007925.1_ASM792v1_protein.faa-output NP_875694.1	PF00004.26	0.0
GCF_000007925.1_ASM792v1_protein.faa-output NP_875474.1	PF00004.26	0.2
GCF_000007925.1_ASM792v1_protein.faa-output NP_875474.1	PF00004.26	0.2
GCF_000007925.1_ASM792v1_protein.faa-output NP_874627.1	PF00004.26	1.2
GCF_000007925.1_ASM792v1_protein.faa-output NP_874627.1	PF00004.26	1.2
GCF_000007925.1_ASM792v1_protein.faa-output NP_874627.1	PF00004.26	1.2
GCF_000007925.1_ASM792v1_protein.faa-output NP_875499.1	PF00004.26	6.0
GCF_000007925.1_ASM792v1_protein.faa-output NP_875499.1	PF00004.26	6.0
GCF_000007925.1_ASM792v1_protein.faa-output NP_875499.1	PF00004.26	6.0
GCF_000007925.1_ASM792v1_protein.faa-output NP_876166.1	PF00004.26	0.0
GCF_000007925.1_ASM792v1_protein.faa-output NP_874485.1	PF00004.26	0.0
GCF_000007925.1_ASM792v1_protein.faa-output NP_874485.1	PF00004.26	0.0
GCF_000007925.1_ASM792v1_protein.faa-output NP_876208.1	PF00004.26	0.0
GCF_000007925.1_ASM792v1_protein.faa-output NP_876209.1	PF00004.26	0.0
GCF_000007925.1_ASM792v1_protein.faa-output NP_874999.1	PF13086.3	9.8
GCF_000007925.1_ASM792v1_protein.faa-output NP_874999.1	PF13086.3	9.8
GCF_000007925.1_ASM792v1_protein.faa-output NP_874999.1	PF13086.3	9.8
GCF_000007925.1_ASM792v1_protein.faa-output NP_874999.1	PF13086.3	9.8
GCF_000007925.1_ASM792v1_protein.faa-output NP_875485.1	PF13086.3	7.1
GCF_000007925.1_ASM792v1_protein.faa-output NP_875485.1	PF13086.3	7.1
GCF_000007925.1_ASM792v1_protein.faa-output NP_875485.1	PF13086.3	7.1
GCF_000007925.1_ASM792v1_protein.faa-output NP_874999.1	PF13087.3	0.0
GCF_000007925.1_ASM792v1_protein.faa-output NP_875094.1	PF13175.3	10.3
GCF_000007925.1_ASM792v1_protein.faa-output NP_875094.1	PF13175.3	10.3
GCF_000007925.1_ASM792v1_protein.faa-output NP_875474.1	PF13191.3	0.1
GCF_000007925.1_ASM792v1_protein.faa-output NP_875474.1	PF13191.3	0.1
GCF_000007925.1_ASM792v1_protein.faa-output NP_875474.1	PF13191.3	0.1
GCF_000007925.1_ASM792v1_protein.faa-output NP_875499.1	PF13191.3	0.2
GCF_000007925.1_ASM792v1_protein.faa-output NP_875499.1	PF13191.3	0.2
GCF_000007925.1_ASM792v1_protein.faa-output NP_875499.1	PF13191.3	0.2
GCF_000007925.1_ASM792v1_protein.faa-output NP_875499.1	PF13191.3	0.2
GCF_000007925.1_ASM792v1_protein.faa-output NP_874627.1	PF13191.3	14.3
GCF_000007925.1_ASM792v1_protein.faa-output NP_874627.1	PF13191.3	14.3
GCF_000007925.1_ASM792v1_protein.faa-output NP_874627.1	PF13191.3	14.3
GCF_000007925.1_ASM792v1_protein.faa-output NP_876272.1	PF13191.3	0.1
GCF_000007925.1_ASM792v1_protein.faa-output NP_876272.1	PF13191.3	0.1
GCF_000007925.1_ASM792v1_protein.faa-output NP_876272.1	PF13191.3	0.1
GCF_000007925.1_ASM792v1_protein.faa-output NP_876272.1	PF13191.3	0.1
GCF_000007925.1_ASM792v1_protein.faa-output NP_875814.1	PF13191.3	0.0
GCF_000007925.1_ASM792v1_protein.faa-output NP_875814.1	PF13191.3	0.0
GCF_000007925.1_ASM792v1_protein.faa-output NP_874612.1	PF13191.3	0.3
GCF_000007925.1_ASM792v1_protein.faa-output NP_874612.1	PF13191.3	0.3
GCF_000007925.1_ASM792v1_protein.faa-output NP_876084.1	PF13207.3	0.1
GCF_000007925.1_ASM792v1_protein.faa-output NP_874729.1	PF13245.3	0.1
GCF_000007925.1_ASM792v1_protein.faa-output NP_874729.1	PF13245.3	0.1
GCF_000007925.1_ASM792v1_protein.faa-output NP_875485.1	PF13245.3	0.0
GCF_000007925.1_ASM792v1_protein.faa-output NP_874627.1	PF07724.11	2.0
GCF_000007925.1_ASM792v1_protein.faa-output NP_874627.1	PF07724.11	2.0
GCF_000007925.1_ASM792v1_protein.faa-output NP_874627.1	PF07724.11	2.0
GCF_000007925.1_ASM792v1_protein.faa-output NP_875474.1	PF07724.11	0.4
GCF_000007925.1_ASM792v1_protein.faa-output NP_875474.1	PF07724.11	0.4
GCF_000007925.1_ASM792v1_protein.faa-output NP_875499.1	PF07724.11	0.0
GCF_000007925.1_ASM792v1_protein.faa-output NP_875499.1	PF07724.11	0.0
GCF_000007925.1_ASM792v1_protein.faa-output NP_876208.1	PF07724.11	0.0
GCF_000007925.1_ASM792v1_protein.faa-output NP_875588.1	PF13304.3	15.5
GCF_000007925.1_ASM792v1_protein.faa-output NP_875588.1	PF13304.3	15.5
GCF_000007925.1_ASM792v1_protein.faa-output NP_875588.1	PF13304.3	15.5
GCF_000007925.1_ASM792v1_protein.faa-output NP_875588.1	PF13304.3	15.5
GCF_000007925.1_ASM792v1_protein.faa-output NP_875588.1	PF13304.3	15.5
GCF_000007925.1_ASM792v1_protein.faa-output NP_875588.1	PF13304.3	15.5
GCF_000007925.1_ASM792v1_protein.faa-output NP_875894.1	PF13304.3	0.3
GCF_000007925.1_ASM792v1_protein.faa-output NP_875894.1	PF13304.3	0.3
GCF_000007925.1_ASM792v1_protein.faa-output NP_874499.1	PF13304.3	6.3
GCF_000007925.1_ASM792v1_protein.faa-output NP_874499.1	PF13304.3	6.3
GCF_000007925.1_ASM792v1_protein.faa-output NP_874499.1	PF13304.3	6.3
GCF_000007925.1_ASM792v1_protein.faa-output NP_874499.1	PF13304.3	6.3
GCF_000007925.1_ASM792v1_protein.faa-output NP_874499.1	PF13304.3	6.3
GCF_000007925.1_ASM792v1_protein.faa-output NP_875418.1	PF13304.3	2.1
GCF_000007925.1_ASM792v1_protein.faa-output NP_875418.1	PF13304.3	2.1
GCF_000007925.1_ASM792v1_protein.faa-output NP_874612.1	PF13304.3	12.5
GCF_000007925.1_ASM792v1_protein.faa-output NP_874612.1	PF13304.3	12.5
GCF_000007925.1_ASM792v1_protein.faa-output NP_874612.1	PF13304.3	12.5
GCF_000007925.1_ASM792v1_protein.faa-output NP_874612.1	PF13304.3	12.5
GCF_000007925.1_ASM792v1_protein.faa-output NP_875065.1	PF13304.3	0.3
GCF_000007925.1_ASM792v1_protein.faa-output NP_875065.1	PF13304.3	0.3
GCF_000007925.1_ASM792v1_protein.faa-output NP_874539.1	PF13304.3	4.8
GCF_000007925.1_ASM792v1_protein.faa-output NP_874539.1	PF13304.3	4.8
GCF_000007925.1_ASM792v1_protein.faa-output NP_875280.1	PF13304.3	3.4
GCF_000007925.1_ASM792v1_protein.faa-output NP_875280.1	PF13304.3	3.4
GCF_000007925.1_ASM792v1_protein.faa-output NP_875451.1	PF13304.3	0.3
GCF_000007925.1_ASM792v1_protein.faa-output NP_875451.1	PF13304.3	0.3
GCF_000007925.1_ASM792v1_protein.faa-output NP_876273.1	PF13304.3	7.8
GCF_000007925.1_ASM792v1_protein.faa-output NP_876273.1	PF13304.3	7.8
GCF_000007925.1_ASM792v1_protein.faa-output NP_874839.1	PF13304.3	4.8
GCF_000007925.1_ASM792v1_protein.faa-output NP_874839.1	PF13304.3	4.8
GCF_000007925.1_ASM792v1_protein.faa-output NP_874839.1	PF13304.3	4.8
GCF_000007925.1_ASM792v1_protein.faa-output NP_874715.1	PF13304.3	0.1
GCF_000007925.1_ASM792v1_protein.faa-output NP_874715.1	PF13304.3	0.1
GCF_000007925.1_ASM792v1_protein.faa-output NP_875273.1	PF13304.3	0.2
GCF_000007925.1_ASM792v1_protein.faa-output NP_875273.1	PF13304.3	0.2
GCF_000007925.1_ASM792v1_protein.faa-output NP_875499.1	PF13401.3	0.2
GCF_000007925.1_ASM792v1_protein.faa-output NP_875499.1	PF13401.3	0.2
GCF_000007925.1_ASM792v1_protein.faa-output NP_875499.1	PF13401.3	0.2
GCF_000007925.1_ASM792v1_protein.faa-output NP_875094.1	PF13476.3	17.1
GCF_000007925.1_ASM792v1_protein.faa-output NP_875094.1	PF13476.3	17.1
GCF_000007925.1_ASM792v1_protein.faa-output NP_875094.1	PF13476.3	17.1
GCF_000007925.1_ASM792v1_protein.faa-output NP_874549.1	PF13481.3	0.0
GCF_000007925.1_ASM792v1_protein.faa-output NP_874549.1	PF13481.3	0.0
GCF_000007925.1_ASM792v1_protein.faa-output NP_876226.1	PF13481.3	0.0
GCF_000007925.1_ASM792v1_protein.faa-output NP_875814.1	PF13481.3	0.0
GCF_000007925.1_ASM792v1_protein.faa-output NP_875814.1	PF13481.3	0.0
GCF_000007925.1_ASM792v1_protein.faa-output NP_876016.1	PF13500.3	0.1
GCF_000007925.1_ASM792v1_protein.faa-output NP_875650.1	PF13500.3	0.0
GCF_000007925.1_ASM792v1_protein.faa-output NP_875650.1	PF13500.3	0.0
GCF_000007925.1_ASM792v1_protein.faa-output NP_874870.1	PF13500.3	0.0
GCF_000007925.1_ASM792v1_protein.faa-output NP_874870.1	PF13500.3	0.0
GCF_000007925.1_ASM792v1_protein.faa-output NP_875518.1	PF13500.3	0.0
GCF_000007925.1_ASM792v1_protein.faa-output NP_875518.1	PF13500.3	0.0
GCF_000007925.1_ASM792v1_protein.faa-output NP_875588.1	PF13555.3	0.2
GCF_000007925.1_ASM792v1_protein.faa-output NP_875588.1	PF13555.3	0.2
GCF_000007925.1_ASM792v1_protein.faa-output NP_875485.1	PF13604.3	0.0
GCF_000007925.1_ASM792v1_protein.faa-output NP_875519.1	PF13604.3	0.0
GCF_000007925.1_ASM792v1_protein.faa-output NP_875519.1	PF13604.3	0.0
GCF_000007925.1_ASM792v1_protein.faa-output NP_874999.1	PF13604.3	0.0
GCF_000007925.1_ASM792v1_protein.faa-output NP_875749.1	PF13604.3	0.3
GCF_000007925.1_ASM792v1_protein.faa-output NP_875749.1	PF13604.3	0.3
GCF_000007925.1_ASM792v1_protein.faa-output NP_874757.1	PF13614.3	0.0
GCF_000007925.1_ASM792v1_protein.faa-output NP_874937.1	PF13614.3	0.0
GCF_000007925.1_ASM792v1_protein.faa-output NP_874937.1	PF13614.3	0.0
GCF_000007925.1_ASM792v1_protein.faa-output NP_876127.1	PF13614.3	0.7
GCF_000007925.1_ASM792v1_protein.faa-output NP_876127.1	PF13614.3	0.7
GCF_000007925.1_ASM792v1_protein.faa-output NP_874627.1	PF07728.11	7.4
GCF_000007925.1_ASM792v1_protein.faa-output NP_874627.1	PF07728.11	7.4
GCF_000007925.1_ASM792v1_protein.faa-output NP_874627.1	PF07728.11	7.4
GCF_000007925.1_ASM792v1_protein.faa-output NP_874627.1	PF07728.11	7.4
GCF_000007925.1_ASM792v1_protein.faa-output NP_875474.1	PF07728.11	0.3
GCF_000007925.1_ASM792v1_protein.faa-output NP_875474.1	PF07728.11	0.3
GCF_000007925.1_ASM792v1_protein.faa-output NP_875499.1	PF07728.11	0.2
GCF_000007925.1_ASM792v1_protein.faa-output NP_875499.1	PF07728.11	0.2
GCF_000007925.1_ASM792v1_protein.faa-output NP_874485.1	PF16193.2	0.7
GCF_000007925.1_ASM792v1_protein.faa-output NP_876199.1	PF00696.25	2.9
GCF_000007925.1_ASM792v1_protein.faa-output NP_874892.1	PF00696.25	2.1
GCF_000007925.1_ASM792v1_protein.faa-output NP_875256.1	PF00696.25	0.1
GCF_000007925.1_ASM792v1_protein.faa-output NP_874915.1	PF00696.25	0.3
GCF_000007925.1_ASM792v1_protein.faa-output NP_875450.1	PF00950.14	30.6
GCF_000007925.1_ASM792v1_protein.faa-output NP_875892.1	PF00950.14	19.6
GCF_000007925.1_ASM792v1_protein.faa-output NP_876274.1	PF03109.13	0.0
GCF_000007925.1_ASM792v1_protein.faa-output NP_875505.1	PF03109.13	0.0
GCF_000007925.1_ASM792v1_protein.faa-output NP_875505.1	PF03109.13	0.0
GCF_000007925.1_ASM792v1_protein.faa-output NP_874630.1	PF03109.13	0.0
GCF_000007925.1_ASM792v1_protein.faa-output NP_874840.1	PF01061.21	24.3
GCF_000007925.1_ASM792v1_protein.faa-output NP_874840.1	PF01061.21	24.3
GCF_000007925.1_ASM792v1_protein.faa-output NP_875134.1	PF00664.20	7.9
GCF_000007925.1_ASM792v1_protein.faa-output NP_874956.1	PF00664.20	15.1
GCF_000007925.1_ASM792v1_protein.faa-output NP_875488.1	PF00664.20	6.2
GCF_000007925.1_ASM792v1_protein.faa-output NP_875291.1	PF00664.20	1.6
GCF_000007925.1_ASM792v1_protein.faa-output NP_874450.1	PF00664.20	7.7
GCF_000007925.1_ASM792v1_protein.faa-output NP_874473.1	PF06472.12	5.1
GCF_000007925.1_ASM792v1_protein.faa-output NP_874473.1	PF06472.12	5.1
GCF_000007925.1_ASM792v1_protein.faa-output NP_874612.1	PF00005.24	0.0
GCF_000007925.1_ASM792v1_protein.faa-output NP_874612.1	PF00005.24	0.0
GCF_000007925.1_ASM792v1_protein.faa-output NP_874499.1	PF00005.24	1.1
GCF_000007925.1_ASM792v1_protein.faa-output NP_874499.1	PF00005.24	1.1
GCF_000007925.1_ASM792v1_protein.faa-output NP_874499.1	PF00005.24	1.1
GCF_000007925.1_ASM792v1_protein.faa-output NP_875588.1	PF00005.24	0.9
GCF_000007925.1_ASM792v1_protein.faa-output NP_875588.1	PF00005.24	0.9
GCF_000007925.1_ASM792v1_protein.faa-output NP_875588.1	PF00005.24	0.9
GCF_000007925.1_ASM792v1_protein.faa-output NP_875588.1	PF00005.24	0.9
GCF_000007925.1_ASM792v1_protein.faa-output NP_875065.1	PF00005.24	0.1
GCF_000007925.1_ASM792v1_protein.faa-output NP_874956.1	PF00005.24	0.0
GCF_000007925.1_ASM792v1_protein.faa-output NP_875273.1	PF00005.24	0.0
GCF_000007925.1_ASM792v1_protein.faa-output NP_875214.1	PF00005.24	0.1
GCF_000007925.1_ASM792v1_protein.faa-output NP_875488.1	PF00005.24	0.1
GCF_000007925.1_ASM792v1_protein.faa-output NP_875291.1	PF00005.24	0.1
GCF_000007925.1_ASM792v1_protein.faa-output NP_875723.1	PF00005.24	0.1
GCF_000007925.1_ASM792v1_protein.faa-output NP_874824.1	PF00005.24	0.0
GCF_000007925.1_ASM792v1_protein.faa-output NP_875412.1	PF00005.24	0.5
GCF_000007925.1_ASM792v1_protein.faa-output NP_874450.1	PF00005.24	0.0
GCF_000007925.1_ASM792v1_protein.faa-output NP_875228.1	PF00005.24	0.0
GCF_000007925.1_ASM792v1_protein.faa-output NP_875894.1	PF00005.24	0.0
GCF_000007925.1_ASM792v1_protein.faa-output NP_874839.1	PF00005.24	0.0
GCF_000007925.1_ASM792v1_protein.faa-output NP_874989.1	PF00005.24	0.0
GCF_000007925.1_ASM792v1_protein.faa-output NP_874539.1	PF00005.24	0.0
GCF_000007925.1_ASM792v1_protein.faa-output NP_874715.1	PF00005.24	0.0
GCF_000007925.1_ASM792v1_protein.faa-output NP_875418.1	PF00005.24	0.1
GCF_000007925.1_ASM792v1_protein.faa-output NP_875418.1	PF00005.24	0.1
GCF_000007925.1_ASM792v1_protein.faa-output NP_875451.1	PF00005.24	0.0
GCF_000007925.1_ASM792v1_protein.faa-output NP_875134.1	PF00005.24	0.0
GCF_000007925.1_ASM792v1_protein.faa-output NP_875280.1	PF00005.24	0.3
GCF_000007925.1_ASM792v1_protein.faa-output NP_874479.1	PF00005.24	0.1
GCF_000007925.1_ASM792v1_protein.faa-output NP_876272.1	PF00005.24	1.6
GCF_000007925.1_ASM792v1_protein.faa-output NP_876272.1	PF00005.24	1.6
GCF_000007925.1_ASM792v1_protein.faa-output NP_876272.1	PF00005.24	1.6
GCF_000007925.1_ASM792v1_protein.faa-output NP_876272.1	PF00005.24	1.6
GCF_000007925.1_ASM792v1_protein.faa-output NP_874473.1	PF00005.24	0.0
GCF_000007925.1_ASM792v1_protein.faa-output NP_874499.1	PF12848.4	21.6
GCF_000007925.1_ASM792v1_protein.faa-output NP_874499.1	PF12848.4	21.6
GCF_000007925.1_ASM792v1_protein.faa-output NP_874499.1	PF12848.4	21.6
GCF_000007925.1_ASM792v1_protein.faa-output NP_875588.1	PF12848.4	29.2
GCF_000007925.1_ASM792v1_protein.faa-output NP_875588.1	PF12848.4	29.2
GCF_000007925.1_ASM792v1_protein.faa-output NP_875588.1	PF12848.4	29.2
GCF_000007925.1_ASM792v1_protein.faa-output NP_875588.1	PF12848.4	29.2
GCF_000007925.1_ASM792v1_protein.faa-output NP_875588.1	PF12848.4	29.2
GCF_000007925.1_ASM792v1_protein.faa-output NP_875642.1	PF00561.17	0.0
GCF_000007925.1_ASM792v1_protein.faa-output NP_875642.1	PF00561.17	0.0
GCF_000007925.1_ASM792v1_protein.faa-output NP_876148.1	PF00561.17	0.0
GCF_000007925.1_ASM792v1_protein.faa-output NP_875501.1	PF00561.17	0.0
GCF_000007925.1_ASM792v1_protein.faa-output NP_875501.1	PF00561.17	0.0
GCF_000007925.1_ASM792v1_protein.faa-output NP_876181.1	PF00561.17	0.1
GCF_000007925.1_ASM792v1_protein.faa-output NP_874693.1	PF02230.13	0.0
GCF_000007925.1_ASM792v1_protein.faa-output NP_876148.1	PF12697.4	0.1
GCF_000007925.1_ASM792v1_protein.faa-output NP_876181.1	PF12697.4	0.0
GCF_000007925.1_ASM792v1_protein.faa-output NP_875642.1	PF12697.4	0.0
GCF_000007925.1_ASM792v1_protein.faa-output NP_875501.1	PF12697.4	0.0
GCF_000007925.1_ASM792v1_protein.faa-output NP_874909.1	PF02517.13	2.9
GCF_000007925.1_ASM792v1_protein.faa-output NP_874909.1	PF02517.13	2.9
GCF_000007925.1_ASM792v1_protein.faa-output NP_874909.1	PF02517.13	2.9
GCF_000007925.1_ASM792v1_protein.faa-output NP_874968.1	PF14250.3	1.3
GCF_000007925.1_ASM792v1_protein.faa-output NP_874968.1	PF14250.3	1.3
GCF_000007925.1_ASM792v1_protein.faa-output NP_875850.1	PF14250.3	0.3
GCF_000007925.1_ASM792v1_protein.faa-output NP_874833.1	PF14250.3	0.1
GCF_000007925.1_ASM792v1_protein.faa-output NP_875433.1	PF16177.2	2.3
GCF_000007925.1_ASM792v1_protein.faa-output NP_875433.1	PF16177.2	2.3
GCF_000007925.1_ASM792v1_protein.faa-output NP_874927.1	PF03255.11	0.0
GCF_000007925.1_ASM792v1_protein.faa-output NP_874957.1	PF00583.22	0.0
GCF_000007925.1_ASM792v1_protein.faa-output NP_875498.1	PF00583.22	0.0
GCF_000007925.1_ASM792v1_protein.faa-output NP_876193.1	PF00583.22	0.0
GCF_000007925.1_ASM792v1_protein.faa-output NP_875498.1	PF13673.4	0.0
GCF_000007925.1_ASM792v1_protein.faa-output NP_874957.1	PF13673.4	0.0
GCF_000007925.1_ASM792v1_protein.faa-output NP_876193.1	PF13673.4	0.0
GCF_000007925.1_ASM792v1_protein.faa-output NP_875807.1	PF13720.3	0.0
GCF_000007925.1_ASM792v1_protein.faa-output NP_874519.1	PF13480.4	0.0
GCF_000007925.1_ASM792v1_protein.faa-output NP_874682.1	PF00330.17	0.0
GCF_000007925.1_ASM792v1_protein.faa-output NP_876257.1	PF00330.17	0.0
GCF_000007925.1_ASM792v1_protein.faa-output NP_876257.1	PF06434.10	0.0
GCF_000007925.1_ASM792v1_protein.faa-output NP_876257.1	PF11791.5	0.6
GCF_000007925.1_ASM792v1_protein.faa-output NP_876257.1	PF11791.5	0.6
GCF_000007925.1_ASM792v1_protein.faa-output NP_874681.1	PF00694.16	0.0
GCF_000007925.1_ASM792v1_protein.faa-output NP_874486.1	PF01648.17	0.5
GCF_000007925.1_ASM792v1_protein.faa-output NP_874552.1	PF08545.7	1.2
GCF_000007925.1_ASM792v1_protein.faa-output NP_874552.1	PF08545.7	1.2
GCF_000007925.1_ASM792v1_protein.faa-output NP_874552.1	PF08541.7	0.1
GCF_000007925.1_ASM792v1_protein.faa-output NP_876199.1	PF01842.22	3.2
GCF_000007925.1_ASM792v1_protein.faa-output NP_876199.1	PF01842.22	3.2
GCF_000007925.1_ASM792v1_protein.faa-output NP_876199.1	PF01842.22	3.2
GCF_000007925.1_ASM792v1_protein.faa-output NP_876199.1	PF01842.22	3.2
GCF_000007925.1_ASM792v1_protein.faa-output NP_875643.1	PF01842.22	0.3
GCF_000007925.1_ASM792v1_protein.faa-output NP_875643.1	PF01842.22	0.3
GCF_000007925.1_ASM792v1_protein.faa-output NP_875542.1	PF01842.22	0.3
GCF_000007925.1_ASM792v1_protein.faa-output NP_875827.1	PF01842.22	0.0
GCF_000007925.1_ASM792v1_protein.faa-output NP_874611.1	PF13291.3	1.1
GCF_000007925.1_ASM792v1_protein.faa-output NP_875643.1	PF13710.3	0.0
GCF_000007925.1_ASM792v1_protein.faa-output NP_876199.1	PF13840.3	1.6
GCF_000007925.1_ASM792v1_protein.faa-output NP_876199.1	PF13840.3	1.6
GCF_000007925.1_ASM792v1_protein.faa-output NP_876199.1	PF13840.3	1.6
GCF_000007925.1_ASM792v1_protein.faa-output NP_874554.1	PF01553.18	0.0
GCF_000007925.1_ASM792v1_protein.faa-output NP_875480.1	PF01553.18	0.0
GCF_000007925.1_ASM792v1_protein.faa-output NP_874553.1	PF00698.18	0.0
GCF_000007925.1_ASM792v1_protein.faa-output NP_875653.1	PF01757.19	35.3
GCF_000007925.1_ASM792v1_protein.faa-output NP_875927.1	PF01757.19	47.7
GCF_000007925.1_ASM792v1_protein.faa-output NP_875927.1	PF01757.19	47.7
GCF_000007925.1_ASM792v1_protein.faa-output NP_874899.1	PF00709.18	0.0
GCF_000007925.1_ASM792v1_protein.faa-output NP_874846.1	PF00106.22	6.9
GCF_000007925.1_ASM792v1_protein.faa-output NP_874928.1	PF00106.22	0.0
GCF_000007925.1_ASM792v1_protein.faa-output NP_875181.1	PF00106.22	0.0
GCF_000007925.1_ASM792v1_protein.faa-output NP_875928.1	PF00106.22	0.0
GCF_000007925.1_ASM792v1_protein.faa-output NP_875102.1	PF00106.22	0.0
GCF_000007925.1_ASM792v1_protein.faa-output NP_874936.1	PF00106.22	0.0
GCF_000007925.1_ASM792v1_protein.faa-output NP_874936.1	PF00106.22	0.0
GCF_000007925.1_ASM792v1_protein.faa-output NP_875183.1	PF00106.22	0.0
GCF_000007925.1_ASM792v1_protein.faa-output NP_875183.1	PF00106.22	0.0
GCF_000007925.1_ASM792v1_protein.faa-output NP_874708.1	PF00106.22	0.0
GCF_000007925.1_ASM792v1_protein.faa-output NP_875705.1	PF00106.22	0.0
GCF_000007925.1_ASM792v1_protein.faa-output NP_874708.1	PF13561.3	0.0
GCF_000007925.1_ASM792v1_protein.faa-output NP_874846.1	PF13561.3	6.3
GCF_000007925.1_ASM792v1_protein.faa-output NP_874928.1	PF13561.3	0.0
GCF_000007925.1_ASM792v1_protein.faa-output NP_875181.1	PF13561.3	0.0
GCF_000007925.1_ASM792v1_protein.faa-output NP_875102.1	PF13561.3	0.0
GCF_000007925.1_ASM792v1_protein.faa-output NP_875928.1	PF13561.3	0.0
GCF_000007925.1_ASM792v1_protein.faa-output NP_876084.1	PF00406.19	0.0
GCF_000007925.1_ASM792v1_protein.faa-output NP_876177.1	PF05221.14	0.0
GCF_000007925.1_ASM792v1_protein.faa-output NP_876177.1	PF00670.18	1.6
GCF_000007925.1_ASM792v1_protein.faa-output NP_876118.1	PF02675.12	0.0
GCF_000007925.1_ASM792v1_protein.faa-output NP_876010.1	PF10397.6	0.0
GCF_000007925.1_ASM792v1_protein.faa-output NP_876010.1	PF10397.6	0.0
GCF_000007925.1_ASM792v1_protein.faa-output NP_875370.1	PF00578.18	0.0
GCF_000007925.1_ASM792v1_protein.faa-output NP_874487.1	PF00578.18	0.0
GCF_000007925.1_ASM792v1_protein.faa-output NP_875324.1	PF00578.18	0.0
GCF_000007925.1_ASM792v1_protein.faa-output NP_875278.1	PF13911.3	0.0
GCF_000007925.1_ASM792v1_protein.faa-output NP_874692.1	PF01808.15	0.7
GCF_000007925.1_ASM792v1_protein.faa-output NP_874782.1	PF04548.13	0.0
GCF_000007925.1_ASM792v1_protein.faa-output NP_874782.1	PF04548.13	0.0
GCF_000007925.1_ASM792v1_protein.faa-output NP_874585.1	PF00731.17	0.1
GCF_000007925.1_ASM792v1_protein.faa-output NP_875743.1	PF00731.17	1.4
GCF_000007925.1_ASM792v1_protein.faa-output NP_875743.1	PF00731.17	1.4
GCF_000007925.1_ASM792v1_protein.faa-output NP_874397.1	PF00586.21	2.3
GCF_000007925.1_ASM792v1_protein.faa-output NP_874397.1	PF00586.21	2.3
GCF_000007925.1_ASM792v1_protein.faa-output NP_874397.1	PF00586.21	2.3
GCF_000007925.1_ASM792v1_protein.faa-output NP_874418.1	PF00586.21	0.0
GCF_000007925.1_ASM792v1_protein.faa-output NP_876136.1	PF00586.21	0.1
GCF_000007925.1_ASM792v1_protein.faa-output NP_874397.1	PF02769.19	0.0
GCF_000007925.1_ASM792v1_protein.faa-output NP_874397.1	PF02769.19	0.0
GCF_000007925.1_ASM792v1_protein.faa-output NP_876136.1	PF02769.19	0.0
GCF_000007925.1_ASM792v1_protein.faa-output NP_874727.1	PF02769.19	0.0
GCF_000007925.1_ASM792v1_protein.faa-output NP_874637.1	PF00490.18	0.0
GCF_000007925.1_ASM792v1_protein.faa-output NP_875633.1	PF01262.18	0.2
GCF_000007925.1_ASM792v1_protein.faa-output NP_875991.1	PF01262.18	0.7
GCF_000007925.1_ASM792v1_protein.faa-output NP_875991.1	PF05222.12	0.0
GCF_000007925.1_ASM792v1_protein.faa-output NP_875633.1	PF05222.12	0.0
GCF_000007925.1_ASM792v1_protein.faa-output NP_876072.1	PF00842.18	0.0
GCF_000007925.1_ASM792v1_protein.faa-output NP_876072.1	PF01168.17	0.0
GCF_000007925.1_ASM792v1_protein.faa-output NP_874785.1	PF01168.17	0.0
GCF_000007925.1_ASM792v1_protein.faa-output NP_874768.1	PF00171.19	0.0
GCF_000007925.1_ASM792v1_protein.faa-output NP_875463.1	PF00171.19	0.0
GCF_000007925.1_ASM792v1_protein.faa-output NP_875463.1	PF00171.19	0.0
GCF_000007925.1_ASM792v1_protein.faa-output NP_874648.1	PF01081.16	0.0
GCF_000007925.1_ASM792v1_protein.faa-output NP_876147.1	PF01263.17	0.0
GCF_000007925.1_ASM792v1_protein.faa-output NP_875584.1	PF00248.18	0.0
GCF_000007925.1_ASM792v1_protein.faa-output NP_874831.1	PF00248.18	0.0
GCF_000007925.1_ASM792v1_protein.faa-output NP_874831.1	PF00248.18	0.0
GCF_000007925.1_ASM792v1_protein.faa-output NP_876021.1	PF00248.18	0.0
GCF_000007925.1_ASM792v1_protein.faa-output NP_875794.1	PF00128.21	2.8
GCF_000007925.1_ASM792v1_protein.faa-output NP_875794.1	PF00128.21	2.8
GCF_000007925.1_ASM792v1_protein.faa-output NP_875794.1	PF00128.21	2.8
GCF_000007925.1_ASM792v1_protein.faa-output NP_875120.1	PF00128.21	0.0
GCF_000007925.1_ASM792v1_protein.faa-output NP_875470.1	PF00128.21	0.2
GCF_000007925.1_ASM792v1_protein.faa-output NP_875470.1	PF00128.21	0.2
GCF_000007925.1_ASM792v1_protein.faa-output NP_875470.1	PF02806.15	0.1
GCF_000007925.1_ASM792v1_protein.faa-output NP_875643.1	PF10369.6	0.6
GCF_000007925.1_ASM792v1_protein.faa-output NP_875643.1	PF10369.6	0.6
GCF_000007925.1_ASM792v1_protein.faa-output NP_875142.1	PF01425.18	0.0
GCF_000007925.1_ASM792v1_protein.faa-output NP_875436.1	PF01520.15	0.0
GCF_000007925.1_ASM792v1_protein.faa-output NP_874964.1	PF01979.17	0.0
GCF_000007925.1_ASM792v1_protein.faa-output NP_875769.1	PF07969.8	0.0
GCF_000007925.1_ASM792v1_protein.faa-output NP_875769.1	PF07969.8	0.0
GCF_000007925.1_ASM792v1_protein.faa-output NP_875410.1	PF00155.18	0.0
GCF_000007925.1_ASM792v1_protein.faa-output NP_876013.1	PF00155.18	0.0
GCF_000007925.1_ASM792v1_protein.faa-output NP_874605.1	PF00155.18	0.0
GCF_000007925.1_ASM792v1_protein.faa-output NP_876046.1	PF00155.18	0.0
GCF_000007925.1_ASM792v1_protein.faa-output NP_874618.1	PF00155.18	0.0
GCF_000007925.1_ASM792v1_protein.faa-output NP_875847.1	PF00155.18	0.2
GCF_000007925.1_ASM792v1_protein.faa-output NP_875766.1	PF00202.18	0.0
GCF_000007925.1_ASM792v1_protein.faa-output NP_876017.1	PF00202.18	0.0
GCF_000007925.1_ASM792v1_protein.faa-output NP_874875.1	PF00202.18	0.0
GCF_000007925.1_ASM792v1_protein.faa-output NP_876248.1	PF01063.16	0.0
GCF_000007925.1_ASM792v1_protein.faa-output NP_875350.1	PF01063.16	0.0
GCF_000007925.1_ASM792v1_protein.faa-output NP_874477.1	PF00266.16	0.0
GCF_000007925.1_ASM792v1_protein.faa-output NP_874589.1	PF00266.16	0.0
GCF_000007925.1_ASM792v1_protein.faa-output NP_874430.1	PF00266.16	0.0
GCF_000007925.1_ASM792v1_protein.faa-output NP_875341.1	PF00266.16	0.0
GCF_000007925.1_ASM792v1_protein.faa-output NP_875429.1	PF00266.16	0.0
GCF_000007925.1_ASM792v1_protein.faa-output NP_874807.1	PF00266.16	0.0
GCF_000007925.1_ASM792v1_protein.faa-output NP_874561.1	PF01593.21	0.0
GCF_000007925.1_ASM792v1_protein.faa-output NP_874530.1	PF01593.21	0.0
GCF_000007925.1_ASM792v1_protein.faa-output NP_874977.1	PF01593.21	0.0
GCF_000007925.1_ASM792v1_protein.faa-output NP_876111.1	PF01593.21	0.2
GCF_000007925.1_ASM792v1_protein.faa-output NP_874689.1	PF00909.18	37.8
GCF_000007925.1_ASM792v1_protein.faa-output NP_875871.1	PF05145.9	24.2
GCF_000007925.1_ASM792v1_protein.faa-output NP_875433.1	PF00501.25	0.0
GCF_000007925.1_ASM792v1_protein.faa-output NP_874793.1	PF00501.25	0.0
GCF_000007925.1_ASM792v1_protein.faa-output NP_874593.1	PF00501.25	0.0
GCF_000007925.1_ASM792v1_protein.faa-output NP_875433.1	PF13193.3	0.5
GCF_000007925.1_ASM792v1_protein.faa-output NP_875433.1	PF13193.3	0.5
GCF_000007925.1_ASM792v1_protein.faa-output NP_875986.1	PF05195.13	0.0
GCF_000007925.1_ASM792v1_protein.faa-output NP_874400.1	PF12895.4	0.8
GCF_000007925.1_ASM792v1_protein.faa-output NP_874400.1	PF12895.4	0.8
GCF_000007925.1_ASM792v1_protein.faa-output NP_874400.1	PF12895.4	0.8
GCF_000007925.1_ASM792v1_protein.faa-output NP_874400.1	PF12895.4	0.8
GCF_000007925.1_ASM792v1_protein.faa-output NP_875898.1	PF12894.4	0.2
GCF_000007925.1_ASM792v1_protein.faa-output NP_875898.1	PF12894.4	0.2
GCF_000007925.1_ASM792v1_protein.faa-output NP_875898.1	PF12894.4	0.2
GCF_000007925.1_ASM792v1_protein.faa-output NP_875898.1	PF12894.4	0.2
GCF_000007925.1_ASM792v1_protein.faa-output NP_875898.1	PF12894.4	0.2
GCF_000007925.1_ASM792v1_protein.faa-output NP_875898.1	PF12894.4	0.2
GCF_000007925.1_ASM792v1_protein.faa-output NP_876123.1	PF04715.10	0.0
GCF_000007925.1_ASM792v1_protein.faa-output NP_876235.1	PF08264.10	0.0
GCF_000007925.1_ASM792v1_protein.faa-output NP_874662.1	PF08264.10	0.0
GCF_000007925.1_ASM792v1_protein.faa-output NP_875339.1	PF08264.10	0.1
GCF_000007925.1_ASM792v1_protein.faa-output NP_875362.1	PF08264.10	0.1
GCF_000007925.1_ASM792v1_protein.faa-output NP_875190.1	PF01636.20	0.0
GCF_000007925.1_ASM792v1_protein.faa-output NP_874853.1	PF01333.16	0.9
GCF_000007925.1_ASM792v1_protein.faa-output NP_874853.1	PF16639.2	0.2
GCF_000007925.1_ASM792v1_protein.faa-output NP_874584.1	PF01583.17	0.0
GCF_000007925.1_ASM792v1_protein.faa-output NP_876240.1	PF00491.18	0.0
GCF_000007925.1_ASM792v1_protein.faa-output NP_876266.1	PF00764.16	0.0
GCF_000007925.1_ASM792v1_protein.faa-output NP_874448.1	PF01960.15	0.0
GCF_000007925.1_ASM792v1_protein.faa-output NP_874606.1	PF03485.13	2.5
GCF_000007925.1_ASM792v1_protein.faa-output NP_874606.1	PF03485.13	2.5
GCF_000007925.1_ASM792v1_protein.faa-output NP_874757.1	PF02374.12	4.0
GCF_000007925.1_ASM792v1_protein.faa-output NP_874757.1	PF02374.12	4.0
GCF_000007925.1_ASM792v1_protein.faa-output NP_874757.1	PF02374.12	4.0
GCF_000007925.1_ASM792v1_protein.faa-output NP_874904.1	PF03960.12	0.0
GCF_000007925.1_ASM792v1_protein.faa-output NP_874406.1	PF14698.3	0.0
GCF_000007925.1_ASM792v1_protein.faa-output NP_874406.1	PF14698.3	0.0
GCF_000007925.1_ASM792v1_protein.faa-output NP_874452.1	PF00733.18	0.0
GCF_000007925.1_ASM792v1_protein.faa-output NP_875285.1	PF06089.9	0.0
GCF_000007925.1_ASM792v1_protein.faa-output NP_875435.1	PF01177.19	0.0
GCF_000007925.1_ASM792v1_protein.faa-output NP_874645.1	PF04952.11	0.0
GCF_000007925.1_ASM792v1_protein.faa-output NP_874746.1	PF03477.13	0.3
GCF_000007925.1_ASM792v1_protein.faa-output NP_875576.1	PF02222.19	0.0
GCF_000007925.1_ASM792v1_protein.faa-output NP_875400.1	PF02222.19	0.0
GCF_000007925.1_ASM792v1_protein.faa-output NP_875289.1	PF02222.19	0.0
GCF_000007925.1_ASM792v1_protein.faa-output NP_875289.1	PF02222.19	0.0
GCF_000007925.1_ASM792v1_protein.faa-output NP_875289.1	PF13535.3	0.1
GCF_000007925.1_ASM792v1_protein.faa-output NP_875289.1	PF13535.3	0.1
GCF_000007925.1_ASM792v1_protein.faa-output NP_874650.1	PF01747.14	0.1
GCF_000007925.1_ASM792v1_protein.faa-output NP_875994.1	PF00231.16	1.2
GCF_000007925.1_ASM792v1_protein.faa-output NP_876000.1	PF00119.17	6.2
GCF_000007925.1_ASM792v1_protein.faa-output NP_875995.1	PF00006.22	0.8
GCF_000007925.1_ASM792v1_protein.faa-output NP_875982.1	PF00006.22	0.0
GCF_000007925.1_ASM792v1_protein.faa-output NP_875995.1	PF00306.24	4.6
GCF_000007925.1_ASM792v1_protein.faa-output NP_875982.1	PF02874.20	0.7
GCF_000007925.1_ASM792v1_protein.faa-output NP_875982.1	PF02874.20	0.7
GCF_000007925.1_ASM792v1_protein.faa-output NP_875995.1	PF02874.20	3.6
GCF_000007925.1_ASM792v1_protein.faa-output NP_875997.1	PF00430.15	8.8
GCF_000007925.1_ASM792v1_protein.faa-output NP_875998.1	PF00430.15	10.4
GCF_000007925.1_ASM792v1_protein.faa-output NP_875999.1	PF00137.18	8.0
GCF_000007925.1_ASM792v1_protein.faa-output NP_875983.1	PF02823.13	0.0
GCF_000007925.1_ASM792v1_protein.faa-output NP_875814.1	PF06745.10	0.5
GCF_000007925.1_ASM792v1_protein.faa-output NP_875814.1	PF06745.10	0.5
GCF_000007925.1_ASM792v1_protein.faa-output NP_874549.1	PF06745.10	0.1
GCF_000007925.1_ASM792v1_protein.faa-output NP_874549.1	PF06745.10	0.1
GCF_000007925.1_ASM792v1_protein.faa-output NP_874468.1	PF15632.3	0.0
GCF_000007925.1_ASM792v1_protein.faa-output NP_874468.1	PF15632.3	0.0
GCF_000007925.1_ASM792v1_protein.faa-output NP_875289.1	PF15632.3	0.0
GCF_000007925.1_ASM792v1_protein.faa-output NP_875289.1	PF15632.3	0.0
GCF_000007925.1_ASM792v1_protein.faa-output NP_875289.1	PF15632.3	0.0
GCF_000007925.1_ASM792v1_protein.faa-output NP_876202.1	PF01171.17	0.2
GCF_000007925.1_ASM792v1_protein.faa-output NP_875353.1	PF09830.6	0.6
GCF_000007925.1_ASM792v1_protein.faa-output NP_875353.1	PF09830.6	0.6
GCF_000007925.1_ASM792v1_protein.faa-output NP_875351.1	PF02310.16	0.0
GCF_000007925.1_ASM792v1_protein.faa-output NP_875351.1	PF02310.16	0.0
GCF_000007925.1_ASM792v1_protein.faa-output NP_875351.1	PF02310.16	0.0
GCF_000007925.1_ASM792v1_protein.faa-output NP_875351.1	PF02310.16	0.0
GCF_000007925.1_ASM792v1_protein.faa-output NP_875351.1	PF02607.14	0.1
GCF_000007925.1_ASM792v1_protein.faa-output NP_875351.1	PF02607.14	0.1
GCF_000007925.1_ASM792v1_protein.faa-output NP_875358.1	PF03483.14	0.1
GCF_000007925.1_ASM792v1_protein.faa-output NP_875358.1	PF03484.12	0.2
GCF_000007925.1_ASM792v1_protein.faa-output NP_875358.1	PF03484.12	0.2
GCF_000007925.1_ASM792v1_protein.faa-output NP_875358.1	PF03484.12	0.2
GCF_000007925.1_ASM792v1_protein.faa-output NP_875358.1	PF03484.12	0.2
GCF_000007925.1_ASM792v1_protein.faa-output NP_875358.1	PF03484.12	0.2
GCF_000007925.1_ASM792v1_protein.faa-output NP_875127.1	PF02673.15	15.6
GCF_000007925.1_ASM792v1_protein.faa-output NP_874960.1	PF00308.15	0.0
GCF_000007925.1_ASM792v1_protein.faa-output NP_874960.1	PF08299.8	0.0
GCF_000007925.1_ASM792v1_protein.faa-output NP_874960.1	PF08299.8	0.0
GCF_000007925.1_ASM792v1_protein.faa-output NP_875792.1	PF00216.18	0.2
GCF_000007925.1_ASM792v1_protein.faa-output NP_875810.1	PF01103.20	1.8
GCF_000007925.1_ASM792v1_protein.faa-output NP_875782.1	PF02397.13	0.1
GCF_000007925.1_ASM792v1_protein.faa-output NP_874874.1	PF01145.22	2.5
GCF_000007925.1_ASM792v1_protein.faa-output NP_874543.1	PF13421.3	0.0
GCF_000007925.1_ASM792v1_protein.faa-output NP_875494.1	PF06968.10	0.1
GCF_000007925.1_ASM792v1_protein.faa-output NP_875494.1	PF06968.10	0.1
GCF_000007925.1_ASM792v1_protein.faa-output NP_875494.1	PF06968.10	0.1
GCF_000007925.1_ASM792v1_protein.faa-output NP_875748.1	PF01027.17	28.3
GCF_000007925.1_ASM792v1_protein.faa-output NP_875961.1	PF00144.21	0.0
GCF_000007925.1_ASM792v1_protein.faa-output NP_875537.1	PF13354.3	0.0
GCF_000007925.1_ASM792v1_protein.faa-output NP_876065.1	PF13354.3	0.0
GCF_000007925.1_ASM792v1_protein.faa-output NP_876065.1	PF13354.3	0.0
GCF_000007925.1_ASM792v1_protein.faa-output NP_874468.1	PF02785.16	0.0
GCF_000007925.1_ASM792v1_protein.faa-output NP_874468.1	PF00289.19	0.0
GCF_000007925.1_ASM792v1_protein.faa-output NP_874421.1	PF00364.19	0.5
GCF_000007925.1_ASM792v1_protein.faa-output NP_874795.1	PF00364.19	0.2
GCF_000007925.1_ASM792v1_protein.faa-output NP_875423.1	PF02632.11	12.0
GCF_000007925.1_ASM792v1_protein.faa-output NP_875423.1	PF02632.11	12.0
GCF_000007925.1_ASM792v1_protein.faa-output NP_874943.1	PF00936.16	3.8
GCF_000007925.1_ASM792v1_protein.faa-output NP_874950.1	PF00936.16	4.2
GCF_000007925.1_ASM792v1_protein.faa-output NP_874941.1	PF00936.16	2.1
GCF_000007925.1_ASM792v1_protein.faa-output NP_874941.1	PF00936.16	2.1
GCF_000007925.1_ASM792v1_protein.faa-output NP_875478.1	PF01722.15	0.0
GCF_000007925.1_ASM792v1_protein.faa-output NP_875545.1	PF00528.19	8.6
GCF_000007925.1_ASM792v1_protein.faa-output NP_874814.1	PF00528.19	14.3
GCF_000007925.1_ASM792v1_protein.faa-output NP_874814.1	PF00528.19	14.3
GCF_000007925.1_ASM792v1_protein.faa-output NP_874881.1	PF00528.19	20.8
GCF_000007925.1_ASM792v1_protein.faa-output NP_874881.1	PF00528.19	20.8
GCF_000007925.1_ASM792v1_protein.faa-output NP_874881.1	PF00528.19	20.8
GCF_000007925.1_ASM792v1_protein.faa-output NP_874881.1	PF00528.19	20.8
GCF_000007925.1_ASM792v1_protein.faa-output NP_874991.1	PF00528.19	22.8
GCF_000007925.1_ASM792v1_protein.faa-output NP_874991.1	PF00528.19	22.8
GCF_000007925.1_ASM792v1_protein.faa-output NP_874990.1	PF00528.19	14.2
GCF_000007925.1_ASM792v1_protein.faa-output NP_874990.1	PF00528.19	14.2
GCF_000007925.1_ASM792v1_protein.faa-output NP_875067.1	PF00528.19	14.9
GCF_000007925.1_ASM792v1_protein.faa-output NP_875067.1	PF00528.19	14.9
GCF_000007925.1_ASM792v1_protein.faa-output NP_875067.1	PF00528.19	14.9
GCF_000007925.1_ASM792v1_protein.faa-output NP_875066.1	PF00528.19	14.4
GCF_000007925.1_ASM792v1_protein.faa-output NP_875066.1	PF00528.19	14.4
GCF_000007925.1_ASM792v1_protein.faa-output NP_875066.1	PF00528.19	14.4
GCF_000007925.1_ASM792v1_protein.faa-output NP_875692.1	PF03703.11	0.1
GCF_000007925.1_ASM792v1_protein.faa-output NP_874823.1	PF03099.16	0.0
GCF_000007925.1_ASM792v1_protein.faa-output NP_874933.1	PF03099.16	0.0
GCF_000007925.1_ASM792v1_protein.faa-output NP_874933.1	PF03099.16	0.0
GCF_000007925.1_ASM792v1_protein.faa-output NP_874792.1	PF03099.16	0.0
GCF_000007925.1_ASM792v1_protein.faa-output NP_876232.1	PF00533.23	0.0
GCF_000007925.1_ASM792v1_protein.faa-output NP_876113.1	PF14159.3	0.9
GCF_000007925.1_ASM792v1_protein.faa-output NP_875251.1	PF01039.19	0.0
GCF_000007925.1_ASM792v1_protein.faa-output NP_875251.1	PF01039.19	0.0
GCF_000007925.1_ASM792v1_protein.faa-output NP_874927.1	PF01039.19	0.4
GCF_000007925.1_ASM792v1_protein.faa-output NP_875755.1	PF01256.14	0.0
GCF_000007925.1_ASM792v1_protein.faa-output NP_875392.1	PF02559.13	1.4
GCF_000007925.1_ASM792v1_protein.faa-output NP_875392.1	PF02559.13	1.4
GCF_000007925.1_ASM792v1_protein.faa-output NP_875392.1	PF02559.13	1.4
GCF_000007925.1_ASM792v1_protein.faa-output NP_874757.1	PF01656.20	0.1
GCF_000007925.1_ASM792v1_protein.faa-output NP_876127.1	PF01656.20	0.0
GCF_000007925.1_ASM792v1_protein.faa-output NP_875650.1	PF01656.20	0.0
GCF_000007925.1_ASM792v1_protein.faa-output NP_874937.1	PF01656.20	0.0
GCF_000007925.1_ASM792v1_protein.faa-output NP_875518.1	PF01656.20	0.0
GCF_000007925.1_ASM792v1_protein.faa-output NP_876197.1	PF02570.12	0.0
GCF_000007925.1_ASM792v1_protein.faa-output NP_874431.1	PF01888.14	0.0
GCF_000007925.1_ASM792v1_protein.faa-output NP_876062.1	PF01890.13	0.0
GCF_000007925.1_ASM792v1_protein.faa-output NP_876062.1	PF11760.5	0.0
GCF_000007925.1_ASM792v1_protein.faa-output NP_874896.1	PF02571.11	0.0
GCF_000007925.1_ASM792v1_protein.faa-output NP_874783.1	PF02361.13	12.9
GCF_000007925.1_ASM792v1_protein.faa-output NP_874783.1	PF02361.13	12.9
GCF_000007925.1_ASM792v1_protein.faa-output NP_875198.1	PF01903.14	0.0
GCF_000007925.1_ASM792v1_protein.faa-output NP_875198.1	PF01903.14	0.0
GCF_000007925.1_ASM792v1_protein.faa-output NP_875470.1	PF02922.15	0.2
GCF_000007925.1_ASM792v1_protein.faa-output NP_875470.1	PF02922.15	0.2
GCF_000007925.1_ASM792v1_protein.faa-output NP_875470.1	PF02922.15	0.2
GCF_000007925.1_ASM792v1_protein.faa-output NP_875794.1	PF02922.15	0.0
GCF_000007925.1_ASM792v1_protein.faa-output NP_874757.1	PF06564.9	0.0
GCF_000007925.1_ASM792v1_protein.faa-output NP_876183.1	PF00571.25	5.0
GCF_000007925.1_ASM792v1_protein.faa-output NP_876183.1	PF00571.25	5.0
GCF_000007925.1_ASM792v1_protein.faa-output NP_875266.1	PF01066.18	1.9
GCF_000007925.1_ASM792v1_protein.faa-output NP_875266.1	PF01066.18	1.9
GCF_000007925.1_ASM792v1_protein.faa-output NP_876123.1	PF00425.15	0.0
GCF_000007925.1_ASM792v1_protein.faa-output NP_876247.1	PF00425.15	0.0
GCF_000007925.1_ASM792v1_protein.faa-output NP_874596.1	PF00425.15	0.0
GCF_000007925.1_ASM792v1_protein.faa-output NP_874647.1	PF01264.18	0.2
GCF_000007925.1_ASM792v1_protein.faa-output NP_875237.1	PF08547.9	0.0
GCF_000007925.1_ASM792v1_protein.faa-output NP_874683.1	PF02464.14	0.0
GCF_000007925.1_ASM792v1_protein.faa-output NP_874491.1	PF03600.13	37.5
GCF_000007925.1_ASM792v1_protein.faa-output NP_874491.1	PF03600.13	37.5
GCF_000007925.1_ASM792v1_protein.faa-output NP_874579.1	PF00285.18	0.0
GCF_000007925.1_ASM792v1_protein.faa-output NP_875474.1	PF10431.6	1.3
GCF_000007925.1_ASM792v1_protein.faa-output NP_875474.1	PF10431.6	1.3
GCF_000007925.1_ASM792v1_protein.faa-output NP_875474.1	PF10431.6	1.3
GCF_000007925.1_ASM792v1_protein.faa-output NP_875499.1	PF10431.6	0.9
GCF_000007925.1_ASM792v1_protein.faa-output NP_875499.1	PF10431.6	0.9
GCF_000007925.1_ASM792v1_protein.faa-output NP_874627.1	PF10431.6	1.9
GCF_000007925.1_ASM792v1_protein.faa-output NP_876208.1	PF10431.6	1.2
GCF_000007925.1_ASM792v1_protein.faa-output NP_876208.1	PF10431.6	1.2
GCF_000007925.1_ASM792v1_protein.faa-output NP_876045.1	PF02617.14	0.0
GCF_000007925.1_ASM792v1_protein.faa-output NP_875946.1	PF02617.14	0.0
GCF_000007925.1_ASM792v1_protein.faa-output NP_875499.1	PF02861.17	1.9
GCF_000007925.1_ASM792v1_protein.faa-output NP_875499.1	PF02861.17	1.9
GCF_000007925.1_ASM792v1_protein.faa-output NP_875474.1	PF02861.17	0.3
GCF_000007925.1_ASM792v1_protein.faa-output NP_875474.1	PF02861.17	0.3
GCF_000007925.1_ASM792v1_protein.faa-output NP_874627.1	PF02861.17	0.1
GCF_000007925.1_ASM792v1_protein.faa-output NP_874627.1	PF02861.17	0.1
GCF_000007925.1_ASM792v1_protein.faa-output NP_876207.1	PF00574.20	0.0
GCF_000007925.1_ASM792v1_protein.faa-output NP_875779.1	PF00574.20	0.0
GCF_000007925.1_ASM792v1_protein.faa-output NP_875312.1	PF00574.20	0.0
GCF_000007925.1_ASM792v1_protein.faa-output NP_875778.1	PF00574.20	0.0
GCF_000007925.1_ASM792v1_protein.faa-output NP_876052.1	PF02353.17	0.0
GCF_000007925.1_ASM792v1_protein.faa-output NP_875688.1	PF07736.8	0.1
GCF_000007925.1_ASM792v1_protein.faa-output NP_874671.1	PF00027.26	0.0
GCF_000007925.1_ASM792v1_protein.faa-output NP_875437.1	PF00795.19	0.0
GCF_000007925.1_ASM792v1_protein.faa-output NP_875990.1	PF00795.19	0.0
GCF_000007925.1_ASM792v1_protein.faa-output NP_874447.1	PF01121.17	0.0
GCF_000007925.1_ASM792v1_protein.faa-output NP_876116.1	PF02572.12	0.0
GCF_000007925.1_ASM792v1_protein.faa-output NP_876116.1	PF02572.12	0.0
GCF_000007925.1_ASM792v1_protein.faa-output NP_874916.1	PF02572.12	0.3
GCF_000007925.1_ASM792v1_protein.faa-output NP_874916.1	PF02572.12	0.3
GCF_000007925.1_ASM792v1_protein.faa-output NP_874669.1	PF02572.12	0.0
GCF_000007925.1_ASM792v1_protein.faa-output NP_875781.1	PF03186.10	0.0
GCF_000007925.1_ASM792v1_protein.faa-output NP_875295.1	PF02514.13	0.0
GCF_000007925.1_ASM792v1_protein.faa-output NP_875349.1	PF02514.13	0.0
GCF_000007925.1_ASM792v1_protein.faa-output NP_874696.1	PF02654.12	5.4
GCF_000007925.1_ASM792v1_protein.faa-output NP_875366.1	PF02283.13	0.0
GCF_000007925.1_ASM792v1_protein.faa-output NP_875897.1	PF02492.16	0.2
GCF_000007925.1_ASM792v1_protein.faa-output NP_875897.1	PF02492.16	0.2
GCF_000007925.1_ASM792v1_protein.faa-output NP_874882.1	PF02492.16	1.3
GCF_000007925.1_ASM792v1_protein.faa-output NP_875899.1	PF02492.16	2.9
GCF_000007925.1_ASM792v1_protein.faa-output NP_875243.1	PF02492.16	0.1
GCF_000007925.1_ASM792v1_protein.faa-output NP_875897.1	PF07683.11	0.0
GCF_000007925.1_ASM792v1_protein.faa-output NP_875897.1	PF07683.11	0.0
GCF_000007925.1_ASM792v1_protein.faa-output NP_874882.1	PF07683.11	0.0
GCF_000007925.1_ASM792v1_protein.faa-output NP_875899.1	PF07683.11	0.0
GCF_000007925.1_ASM792v1_protein.faa-output NP_875243.1	PF07683.11	0.0
GCF_000007925.1_ASM792v1_protein.faa-output NP_874717.1	PF00329.16	0.0
GCF_000007925.1_ASM792v1_protein.faa-output NP_874591.1	PF00346.16	0.0
GCF_000007925.1_ASM792v1_protein.faa-output NP_875533.1	PF03602.12	0.0
GCF_000007925.1_ASM792v1_protein.faa-output NP_875473.1	PF00127.17	0.2
GCF_000007925.1_ASM792v1_protein.faa-output NP_876128.1	PF01218.15	0.0
GCF_000007925.1_ASM792v1_protein.faa-output NP_874700.1	PF03471.14	0.0
GCF_000007925.1_ASM792v1_protein.faa-output NP_875656.1	PF08757.8	0.7
GCF_000007925.1_ASM792v1_protein.faa-output NP_874835.1	PF00115.17	54.4
GCF_000007925.1_ASM792v1_protein.faa-output NP_874837.1	PF02628.12	30.0
GCF_000007925.1_ASM792v1_protein.faa-output NP_874836.1	PF00116.17	0.0
GCF_000007925.1_ASM792v1_protein.faa-output NP_874836.1	PF02790.12	0.5
GCF_000007925.1_ASM792v1_protein.faa-output NP_874834.1	PF00510.15	9.4
GCF_000007925.1_ASM792v1_protein.faa-output NP_874642.1	PF02672.12	2.9
GCF_000007925.1_ASM792v1_protein.faa-output NP_874737.1	PF09367.7	0.1
GCF_000007925.1_ASM792v1_protein.faa-output NP_874736.1	PF06206.8	0.0
GCF_000007925.1_ASM792v1_protein.faa-output NP_875981.1	PF00166.18	0.4
GCF_000007925.1_ASM792v1_protein.faa-output NP_875980.1	PF00118.21	21.1
GCF_000007925.1_ASM792v1_protein.faa-output NP_874842.1	PF00118.21	22.2
GCF_000007925.1_ASM792v1_protein.faa-output NP_875289.1	PF02786.14	0.0
GCF_000007925.1_ASM792v1_protein.faa-output NP_875289.1	PF02786.14	0.0
GCF_000007925.1_ASM792v1_protein.faa-output NP_874468.1	PF02786.14	0.0
GCF_000007925.1_ASM792v1_protein.faa-output NP_875576.1	PF02786.14	0.0
GCF_000007925.1_ASM792v1_protein.faa-output NP_875812.1	PF02786.14	0.0
GCF_000007925.1_ASM792v1_protein.faa-output NP_875289.1	PF02787.16	0.0
GCF_000007925.1_ASM792v1_protein.faa-output NP_875137.1	PF00988.19	0.0
GCF_000007925.1_ASM792v1_protein.faa-output NP_875137.1	PF00988.19	0.0
GCF_000007925.1_ASM792v1_protein.faa-output NP_876185.1	PF02537.12	3.0
GCF_000007925.1_ASM792v1_protein.faa-output NP_876184.1	PF02537.12	11.3
GCF_000007925.1_ASM792v1_protein.faa-output NP_874658.1	PF02633.11	0.0
GCF_000007925.1_ASM792v1_protein.faa-output NP_874924.1	PF02633.11	0.0
GCF_000007925.1_ASM792v1_protein.faa-output NP_874671.1	PF00325.17	0.7
GCF_000007925.1_ASM792v1_protein.faa-output NP_875965.1	PF00325.17	0.1
GCF_000007925.1_ASM792v1_protein.faa-output NP_874946.1	PF12288.5	70.3
GCF_000007925.1_ASM792v1_protein.faa-output NP_874946.1	PF12288.5	70.3
GCF_000007925.1_ASM792v1_protein.faa-output NP_874946.1	PF12288.5	70.3
GCF_000007925.1_ASM792v1_protein.faa-output NP_874946.1	PF12288.5	70.3
GCF_000007925.1_ASM792v1_protein.faa-output NP_874947.1	PF08936.7	0.0
GCF_000007925.1_ASM792v1_protein.faa-output NP_876244.1	PF06418.11	0.1
GCF_000007925.1_ASM792v1_protein.faa-output NP_875503.1	PF01148.17	18.1
GCF_000007925.1_ASM792v1_protein.faa-output NP_875344.1	PF01467.23	0.0
GCF_000007925.1_ASM792v1_protein.faa-output NP_875989.1	PF01467.23	0.0
GCF_000007925.1_ASM792v1_protein.faa-output NP_875713.1	PF01467.23	0.1
GCF_000007925.1_ASM792v1_protein.faa-output NP_874921.1	PF02578.12	0.0
GCF_000007925.1_ASM792v1_protein.faa-output NP_875047.1	PF00190.19	0.0
GCF_000007925.1_ASM792v1_protein.faa-output NP_875047.1	PF07883.8	0.0
GCF_000007925.1_ASM792v1_protein.faa-output NP_876156.1	PF07883.8	0.0
GCF_000007925.1_ASM792v1_protein.faa-output NP_875949.1	PF05899.9	0.2
GCF_000007925.1_ASM792v1_protein.faa-output NP_874897.1	PF03091.12	0.1
GCF_000007925.1_ASM792v1_protein.faa-output NP_875377.1	PF03692.12	11.9
GCF_000007925.1_ASM792v1_protein.faa-output NP_875377.1	PF03692.12	11.9
GCF_000007925.1_ASM792v1_protein.faa-output NP_875192.1	PF01053.17	0.0
GCF_000007925.1_ASM792v1_protein.faa-output NP_874799.1	PF01053.17	0.0
GCF_000007925.1_ASM792v1_protein.faa-output NP_874798.1	PF01053.17	0.0
GCF_000007925.1_ASM792v1_protein.faa-output NP_874854.1	PF08802.7	1.3
GCF_000007925.1_ASM792v1_protein.faa-output NP_874854.1	PF08802.7	1.3
GCF_000007925.1_ASM792v1_protein.faa-output NP_874854.1	PF08802.7	1.3
GCF_000007925.1_ASM792v1_protein.faa-output NP_876137.1	PF02224.15	0.1
GCF_000007925.1_ASM792v1_protein.faa-output NP_874761.1	PF00033.16	16.0
GCF_000007925.1_ASM792v1_protein.faa-output NP_875535.1	PF13442.3	0.0
GCF_000007925.1_ASM792v1_protein.faa-output NP_874723.1	PF00283.16	3.1
GCF_000007925.1_ASM792v1_protein.faa-output NP_874722.1	PF00283.16	3.0
GCF_000007925.1_ASM792v1_protein.faa-output NP_875885.1	PF00283.16	0.2
GCF_000007925.1_ASM792v1_protein.faa-output NP_874722.1	PF00284.17	0.1
GCF_000007925.1_ASM792v1_protein.faa-output NP_874762.1	PF00032.14	0.4
GCF_000007925.1_ASM792v1_protein.faa-output NP_874762.1	PF00032.14	0.4
GCF_000007925.1_ASM792v1_protein.faa-output NP_874761.1	PF13631.3	8.4
GCF_000007925.1_ASM792v1_protein.faa-output NP_874761.1	PF13631.3	8.4
GCF_000007925.1_ASM792v1_protein.faa-output NP_875535.1	PF00034.18	0.0
GCF_000007925.1_ASM792v1_protein.faa-output NP_875230.1	PF01578.17	16.1
GCF_000007925.1_ASM792v1_protein.faa-output NP_875230.1	PF01578.17	16.1
GCF_000007925.1_ASM792v1_protein.faa-output NP_874602.1	PF01219.16	3.5
GCF_000007925.1_ASM792v1_protein.faa-output NP_874602.1	PF01219.16	3.5
GCF_000007925.1_ASM792v1_protein.faa-output NP_876256.1	PF00793.17	0.0
GCF_000007925.1_ASM792v1_protein.faa-output NP_875771.1	PF07478.10	0.0
GCF_000007925.1_ASM792v1_protein.faa-output NP_875576.1	PF07478.10	0.2
GCF_000007925.1_ASM792v1_protein.faa-output NP_875576.1	PF07478.10	0.2
GCF_000007925.1_ASM792v1_protein.faa-output NP_874468.1	PF07478.10	0.0
GCF_000007925.1_ASM792v1_protein.faa-output NP_875771.1	PF01820.18	0.0
GCF_000007925.1_ASM792v1_protein.faa-output NP_874606.1	PF05746.12	0.0
GCF_000007925.1_ASM792v1_protein.faa-output NP_874606.1	PF05746.12	0.0
GCF_000007925.1_ASM792v1_protein.faa-output NP_875627.1	PF09190.8	0.0
GCF_000007925.1_ASM792v1_protein.faa-output NP_875627.1	PF09190.8	0.0
GCF_000007925.1_ASM792v1_protein.faa-output NP_874445.1	PF01266.21	0.0
GCF_000007925.1_ASM792v1_protein.faa-output NP_875710.1	PF01266.21	0.0
GCF_000007925.1_ASM792v1_protein.faa-output NP_876261.1	PF01266.21	0.0
GCF_000007925.1_ASM792v1_protein.faa-output NP_874977.1	PF01266.21	0.0
GCF_000007925.1_ASM792v1_protein.faa-output NP_874977.1	PF01266.21	0.0
GCF_000007925.1_ASM792v1_protein.faa-output NP_874913.1	PF01266.21	0.6
GCF_000007925.1_ASM792v1_protein.faa-output NP_874913.1	PF01266.21	0.6
GCF_000007925.1_ASM792v1_protein.faa-output NP_874812.1	PF01266.21	0.0
GCF_000007925.1_ASM792v1_protein.faa-output NP_875091.1	PF01266.21	0.4
GCF_000007925.1_ASM792v1_protein.faa-output NP_875296.1	PF05173.11	0.0
GCF_000007925.1_ASM792v1_protein.faa-output NP_875296.1	PF01113.17	0.3
GCF_000007925.1_ASM792v1_protein.faa-output NP_875340.1	PF01678.16	0.0
GCF_000007925.1_ASM792v1_protein.faa-output NP_875340.1	PF01678.16	0.0
GCF_000007925.1_ASM792v1_protein.faa-output NP_875486.1	PF03880.12	1.3
GCF_000007925.1_ASM792v1_protein.faa-output NP_875486.1	PF03880.12	1.3
GCF_000007925.1_ASM792v1_protein.faa-output NP_875486.1	PF03880.12	1.3
GCF_000007925.1_ASM792v1_protein.faa-output NP_875428.1	PF00383.20	0.0
GCF_000007925.1_ASM792v1_protein.faa-output NP_875730.1	PF00383.20	0.0
GCF_000007925.1_ASM792v1_protein.faa-output NP_874474.1	PF11969.5	0.0
GCF_000007925.1_ASM792v1_protein.faa-output NP_875486.1	PF00270.26	0.0
GCF_000007925.1_ASM792v1_protein.faa-output NP_875486.1	PF00270.26	0.0
GCF_000007925.1_ASM792v1_protein.faa-output NP_876012.1	PF00270.26	0.0
GCF_000007925.1_ASM792v1_protein.faa-output NP_875392.1	PF00270.26	3.0
GCF_000007925.1_ASM792v1_protein.faa-output NP_875392.1	PF00270.26	3.0
GCF_000007925.1_ASM792v1_protein.faa-output NP_875392.1	PF00270.26	3.0
GCF_000007925.1_ASM792v1_protein.faa-output NP_875220.1	PF00270.26	0.5
GCF_000007925.1_ASM792v1_protein.faa-output NP_875220.1	PF00270.26	0.5
GCF_000007925.1_ASM792v1_protein.faa-output NP_874890.1	PF00270.26	0.0
GCF_000007925.1_ASM792v1_protein.faa-output NP_874890.1	PF00270.26	0.0
GCF_000007925.1_ASM792v1_protein.faa-output NP_874710.1	PF01041.14	0.0
GCF_000007925.1_ASM792v1_protein.faa-output NP_874710.1	PF01041.14	0.0
GCF_000007925.1_ASM792v1_protein.faa-output NP_875847.1	PF01041.14	0.0
GCF_000007925.1_ASM792v1_protein.faa-output NP_874477.1	PF01041.14	0.0
GCF_000007925.1_ASM792v1_protein.faa-output NP_874477.1	PF01041.14	0.0
GCF_000007925.1_ASM792v1_protein.faa-output NP_874652.1	PF04127.12	0.0
GCF_000007925.1_ASM792v1_protein.faa-output NP_874652.1	PF04127.12	0.0
GCF_000007925.1_ASM792v1_protein.faa-output NP_875335.1	PF00926.16	0.0
GCF_000007925.1_ASM792v1_protein.faa-output NP_875335.1	PF00926.16	0.0
GCF_000007925.1_ASM792v1_protein.faa-output NP_876204.1	PF00701.19	0.0
GCF_000007925.1_ASM792v1_protein.faa-output NP_875376.1	PF01368.17	0.2
GCF_000007925.1_ASM792v1_protein.faa-output NP_874442.1	PF02272.16	1.2
GCF_000007925.1_ASM792v1_protein.faa-output NP_875376.1	PF02272.16	0.0
GCF_000007925.1_ASM792v1_protein.faa-output NP_874619.1	PF01180.18	0.0
GCF_000007925.1_ASM792v1_protein.faa-output NP_874778.1	PF01220.16	0.0
GCF_000007925.1_ASM792v1_protein.faa-output NP_875401.1	PF01761.17	0.1
GCF_000007925.1_ASM792v1_protein.faa-output NP_875496.1	PF02457.13	0.0
GCF_000007925.1_ASM792v1_protein.faa-output NP_876194.1	PF00885.16	0.0
GCF_000007925.1_ASM792v1_protein.faa-output NP_874960.1	PF11638.5	0.2
GCF_000007925.1_ASM792v1_protein.faa-output NP_876226.1	PF00772.18	0.0
GCF_000007925.1_ASM792v1_protein.faa-output NP_875149.1	PF10410.6	0.0
GCF_000007925.1_ASM792v1_protein.faa-output NP_876226.1	PF03796.12	0.0
GCF_000007925.1_ASM792v1_protein.faa-output NP_876226.1	PF03796.12	0.0
GCF_000007925.1_ASM792v1_protein.faa-output NP_874549.1	PF03796.12	0.0
GCF_000007925.1_ASM792v1_protein.faa-output NP_874411.1	PF00226.28	0.6
GCF_000007925.1_ASM792v1_protein.faa-output NP_874411.1	PF00226.28	0.6
GCF_000007925.1_ASM792v1_protein.faa-output NP_876019.1	PF00226.28	0.1
GCF_000007925.1_ASM792v1_protein.faa-output NP_876019.1	PF00226.28	0.1
GCF_000007925.1_ASM792v1_protein.faa-output NP_875331.1	PF00226.28	0.1
GCF_000007925.1_ASM792v1_protein.faa-output NP_875331.1	PF00226.28	0.1
GCF_000007925.1_ASM792v1_protein.faa-output NP_874536.1	PF00226.28	0.7
GCF_000007925.1_ASM792v1_protein.faa-output NP_874536.1	PF00226.28	0.7
GCF_000007925.1_ASM792v1_protein.faa-output NP_874411.1	PF01556.15	0.0
GCF_000007925.1_ASM792v1_protein.faa-output NP_875331.1	PF01556.15	0.0
GCF_000007925.1_ASM792v1_protein.faa-output NP_874411.1	PF00684.16	17.6
GCF_000007925.1_ASM792v1_protein.faa-output NP_875529.1	PF03989.10	3.8
GCF_000007925.1_ASM792v1_protein.faa-output NP_875529.1	PF03989.10	3.8
GCF_000007925.1_ASM792v1_protein.faa-output NP_875529.1	PF03989.10	3.8
GCF_000007925.1_ASM792v1_protein.faa-output NP_875529.1	PF03989.10	3.8
GCF_000007925.1_ASM792v1_protein.faa-output NP_875529.1	PF03989.10	3.8
GCF_000007925.1_ASM792v1_protein.faa-output NP_875529.1	PF03989.10	3.8
GCF_000007925.1_ASM792v1_protein.faa-output NP_874399.1	PF03989.10	3.9
GCF_000007925.1_ASM792v1_protein.faa-output NP_874399.1	PF03989.10	3.9
GCF_000007925.1_ASM792v1_protein.faa-output NP_874399.1	PF03989.10	3.9
GCF_000007925.1_ASM792v1_protein.faa-output NP_874399.1	PF03989.10	3.9
GCF_000007925.1_ASM792v1_protein.faa-output NP_876187.1	PF00204.22	0.0
GCF_000007925.1_ASM792v1_protein.faa-output NP_876187.1	PF00986.18	0.8
GCF_000007925.1_ASM792v1_protein.faa-output NP_876232.1	PF01653.15	0.0
GCF_000007925.1_ASM792v1_protein.faa-output NP_876232.1	PF03120.13	0.2
GCF_000007925.1_ASM792v1_protein.faa-output NP_875143.1	PF07733.9	0.0
GCF_000007925.1_ASM792v1_protein.faa-output NP_874395.1	PF00712.16	1.8
GCF_000007925.1_ASM792v1_protein.faa-output NP_874395.1	PF00712.16	1.8
GCF_000007925.1_ASM792v1_protein.faa-output NP_874395.1	PF00712.16	1.8
GCF_000007925.1_ASM792v1_protein.faa-output NP_874395.1	PF02767.13	0.1
GCF_000007925.1_ASM792v1_protein.faa-output NP_874395.1	PF02767.13	0.1
GCF_000007925.1_ASM792v1_protein.faa-output NP_874395.1	PF02767.13	0.1
GCF_000007925.1_ASM792v1_protein.faa-output NP_874395.1	PF02767.13	0.1
GCF_000007925.1_ASM792v1_protein.faa-output NP_874395.1	PF02768.12	1.7
GCF_000007925.1_ASM792v1_protein.faa-output NP_874395.1	PF02768.12	1.7
GCF_000007925.1_ASM792v1_protein.faa-output NP_876198.1	PF06144.10	0.0
GCF_000007925.1_ASM792v1_protein.faa-output NP_876209.1	PF13177.3	0.5
GCF_000007925.1_ASM792v1_protein.faa-output NP_876209.1	PF13177.3	0.5
GCF_000007925.1_ASM792v1_protein.faa-output NP_874545.1	PF13177.3	0.4
GCF_000007925.1_ASM792v1_protein.faa-output NP_874545.1	PF13177.3	0.4
GCF_000007925.1_ASM792v1_protein.faa-output NP_876209.1	PF12169.5	0.0
GCF_000007925.1_ASM792v1_protein.faa-output NP_875626.1	PF00476.17	0.0
GCF_000007925.1_ASM792v1_protein.faa-output NP_876131.1	PF01612.17	1.1
GCF_000007925.1_ASM792v1_protein.faa-output NP_875626.1	PF01612.17	0.0
GCF_000007925.1_ASM792v1_protein.faa-output NP_875529.1	PF00521.17	0.0
GCF_000007925.1_ASM792v1_protein.faa-output NP_874399.1	PF00521.17	0.2
GCF_000007925.1_ASM792v1_protein.faa-output NP_874691.1	PF07681.9	6.0
GCF_000007925.1_ASM792v1_protein.faa-output NP_875398.1	PF07681.9	4.4
GCF_000007925.1_ASM792v1_protein.faa-output NP_875398.1	PF07681.9	4.4
GCF_000007925.1_ASM792v1_protein.faa-output NP_874870.1	PF07085.9	0.4
GCF_000007925.1_ASM792v1_protein.faa-output NP_876003.1	PF02683.12	15.2
GCF_000007925.1_ASM792v1_protein.faa-output NP_876003.1	PF13386.3	12.5
GCF_000007925.1_ASM792v1_protein.faa-output NP_876012.1	PF08148.9	0.0
GCF_000007925.1_ASM792v1_protein.faa-output NP_876153.1	PF00035.23	0.4
GCF_000007925.1_ASM792v1_protein.faa-output NP_875061.1	PF06305.8	0.5
GCF_000007925.1_ASM792v1_protein.faa-output NP_875061.1	PF06305.8	0.5
GCF_000007925.1_ASM792v1_protein.faa-output NP_874922.1	PF06485.8	0.4
GCF_000007925.1_ASM792v1_protein.faa-output NP_874879.1	PF01969.14	0.0
GCF_000007925.1_ASM792v1_protein.faa-output NP_875286.1	PF06799.8	0.6
GCF_000007925.1_ASM792v1_protein.faa-output NP_874972.1	PF06803.9	4.7
GCF_000007925.1_ASM792v1_protein.faa-output NP_876023.1	PF06868.8	0.0
GCF_000007925.1_ASM792v1_protein.faa-output NP_875869.1	PF07045.8	0.1
GCF_000007925.1_ASM792v1_protein.faa-output NP_875844.1	PF07045.8	0.0
GCF_000007925.1_ASM792v1_protein.faa-output NP_875168.1	PF07082.8	0.0
GCF_000007925.1_ASM792v1_protein.faa-output NP_876144.1	PF17042.2	0.0
GCF_000007925.1_ASM792v1_protein.faa-output NP_876144.1	PF17042.2	0.0
GCF_000007925.1_ASM792v1_protein.faa-output NP_876275.1	PF07176.8	0.5
GCF_000007925.1_ASM792v1_protein.faa-output NP_875546.1	PF07176.8	0.0
GCF_000007925.1_ASM792v1_protein.faa-output NP_875832.1	PF07386.8	0.1
GCF_000007925.1_ASM792v1_protein.faa-output NP_876037.1	PF02576.14	0.1
GCF_000007925.1_ASM792v1_protein.faa-output NP_876144.1	PF07005.8	0.0
GCF_000007925.1_ASM792v1_protein.faa-output NP_875879.1	PF07566.9	4.1
GCF_000007925.1_ASM792v1_protein.faa-output NP_875879.1	PF07566.9	4.1
GCF_000007925.1_ASM792v1_protein.faa-output NP_875851.1	PF07799.9	0.0
GCF_000007925.1_ASM792v1_protein.faa-output NP_875610.1	PF07864.8	0.3
GCF_000007925.1_ASM792v1_protein.faa-output NP_874401.1	PF08331.7	0.0
GCF_000007925.1_ASM792v1_protein.faa-output NP_874534.1	PF08338.8	0.0
GCF_000007925.1_ASM792v1_protein.faa-output NP_875141.1	PF08846.7	0.0
GCF_000007925.1_ASM792v1_protein.faa-output NP_875974.1	PF08848.8	0.7
GCF_000007925.1_ASM792v1_protein.faa-output NP_874781.1	PF08853.8	0.0
GCF_000007925.1_ASM792v1_protein.faa-output NP_874845.1	PF08854.7	0.0
GCF_000007925.1_ASM792v1_protein.faa-output NP_875802.1	PF08855.7	10.5
GCF_000007925.1_ASM792v1_protein.faa-output NP_875123.1	PF08865.8	0.0
GCF_000007925.1_ASM792v1_protein.faa-output NP_875527.1	PF09210.8	0.3
GCF_000007925.1_ASM792v1_protein.faa-output NP_875342.1	PF09353.7	0.0
GCF_000007925.1_ASM792v1_protein.faa-output NP_876050.1	PF09366.7	0.0
GCF_000007925.1_ASM792v1_protein.faa-output NP_874609.1	PF09835.6	4.2
GCF_000007925.1_ASM792v1_protein.faa-output NP_874959.1	PF09837.6	0.0
GCF_000007925.1_ASM792v1_protein.faa-output NP_874775.1	PF09852.6	28.2
GCF_000007925.1_ASM792v1_protein.faa-output NP_875987.1	PF01595.17	3.0
GCF_000007925.1_ASM792v1_protein.faa-output NP_874700.1	PF01595.17	5.3
GCF_000007925.1_ASM792v1_protein.faa-output NP_875309.1	PF09876.6	0.8
GCF_000007925.1_ASM792v1_protein.faa-output NP_875520.1	PF02681.11	0.0
GCF_000007925.1_ASM792v1_protein.faa-output NP_875862.1	PF02698.14	0.0
GCF_000007925.1_ASM792v1_protein.faa-output NP_874974.1	PF09980.6	1.6
GCF_000007925.1_ASM792v1_protein.faa-output NP_874828.1	PF09991.6	9.1
GCF_000007925.1_ASM792v1_protein.faa-output NP_874828.1	PF09991.6	9.1
GCF_000007925.1_ASM792v1_protein.faa-output NP_875597.1	PF09996.6	0.0
GCF_000007925.1_ASM792v1_protein.faa-output NP_874643.1	PF10063.6	1.2
GCF_000007925.1_ASM792v1_protein.faa-output NP_876047.1	PF10105.6	0.0
GCF_000007925.1_ASM792v1_protein.faa-output NP_876047.1	PF10105.6	0.0
GCF_000007925.1_ASM792v1_protein.faa-output NP_875399.1	PF09493.7	1.5
GCF_000007925.1_ASM792v1_protein.faa-output NP_875173.1	PF09493.7	0.1
GCF_000007925.1_ASM792v1_protein.faa-output NP_875572.1	PF10615.6	0.2
GCF_000007925.1_ASM792v1_protein.faa-output NP_875323.1	PF10693.6	7.3
GCF_000007925.1_ASM792v1_protein.faa-output NP_875466.1	PF10726.6	0.0
GCF_000007925.1_ASM792v1_protein.faa-output NP_874653.1	PF10742.6	2.1
GCF_000007925.1_ASM792v1_protein.faa-output NP_874413.1	PF03193.13	0.0
GCF_000007925.1_ASM792v1_protein.faa-output NP_875746.1	PF03193.13	0.0
GCF_000007925.1_ASM792v1_protein.faa-output NP_875746.1	PF03193.13	0.0
GCF_000007925.1_ASM792v1_protein.faa-output NP_874782.1	PF03193.13	0.0
GCF_000007925.1_ASM792v1_protein.faa-output NP_874782.1	PF03193.13	0.0
GCF_000007925.1_ASM792v1_protein.faa-output NP_874782.1	PF03193.13	0.0
GCF_000007925.1_ASM792v1_protein.faa-output NP_875689.1	PF10989.5	0.0
GCF_000007925.1_ASM792v1_protein.faa-output NP_875858.1	PF10929.5	0.0
GCF_000007925.1_ASM792v1_protein.faa-output NP_875199.1	PF10929.5	0.0
GCF_000007925.1_ASM792v1_protein.faa-output NP_875973.1	PF10929.5	0.0
GCF_000007925.1_ASM792v1_protein.faa-output NP_875548.1	PF11196.5	2.2
GCF_000007925.1_ASM792v1_protein.faa-output NP_876108.1	PF10999.5	2.0
GCF_000007925.1_ASM792v1_protein.faa-output NP_874893.1	PF11016.5	0.0
GCF_000007925.1_ASM792v1_protein.faa-output NP_874819.1	PF11061.5	0.4
GCF_000007925.1_ASM792v1_protein.faa-output NP_875396.1	PF11061.5	0.0
GCF_000007925.1_ASM792v1_protein.faa-output NP_875114.1	PF11061.5	0.1
GCF_000007925.1_ASM792v1_protein.faa-output NP_875938.1	PF11146.5	2.0
GCF_000007925.1_ASM792v1_protein.faa-output NP_875364.1	PF11152.5	0.0
GCF_000007925.1_ASM792v1_protein.faa-output NP_875368.1	PF11159.5	0.0
GCF_000007925.1_ASM792v1_protein.faa-output NP_875299.1	PF11165.5	0.7
GCF_000007925.1_ASM792v1_protein.faa-output NP_875267.1	PF03479.12	0.0
GCF_000007925.1_ASM792v1_protein.faa-output NP_874502.1	PF11189.5	0.0
GCF_000007925.1_ASM792v1_protein.faa-output NP_875383.1	PF11210.5	0.1
GCF_000007925.1_ASM792v1_protein.faa-output NP_876024.1	PF11211.5	0.1
GCF_000007925.1_ASM792v1_protein.faa-output NP_874966.1	PF11460.5	0.8
GCF_000007925.1_ASM792v1_protein.faa-output NP_875300.1	PF11237.5	0.7
GCF_000007925.1_ASM792v1_protein.faa-output NP_874925.1	PF11266.5	2.8
GCF_000007925.1_ASM792v1_protein.faa-output NP_875157.1	PF11282.5	6.3
GCF_000007925.1_ASM792v1_protein.faa-output NP_874672.1	PF11283.5	5.2
GCF_000007925.1_ASM792v1_protein.faa-output NP_875798.1	PF11285.5	0.6
GCF_000007925.1_ASM792v1_protein.faa-output NP_875227.1	PF03745.11	0.4
GCF_000007925.1_ASM792v1_protein.faa-output NP_875096.1	PF11302.5	1.2
GCF_000007925.1_ASM792v1_protein.faa-output NP_875332.1	PF11360.5	0.0
GCF_000007925.1_ASM792v1_protein.faa-output NP_875797.1	PF11317.5	2.1
GCF_000007925.1_ASM792v1_protein.faa-output NP_874512.1	PF11318.5	18.0
GCF_000007925.1_ASM792v1_protein.faa-output NP_875731.1	PF11320.5	0.1
GCF_000007925.1_ASM792v1_protein.faa-output NP_876268.1	PF11332.5	1.4
GCF_000007925.1_ASM792v1_protein.faa-output NP_874952.1	PF11334.5	0.4
GCF_000007925.1_ASM792v1_protein.faa-output NP_876018.1	PF11341.5	0.0
GCF_000007925.1_ASM792v1_protein.faa-output NP_874674.1	PF11344.5	0.0
GCF_000007925.1_ASM792v1_protein.faa-output NP_875422.1	PF11347.5	0.0
GCF_000007925.1_ASM792v1_protein.faa-output NP_874891.1	PF11353.5	6.4
GCF_000007925.1_ASM792v1_protein.faa-output NP_874694.1	PF11352.5	0.8
GCF_000007925.1_ASM792v1_protein.faa-output NP_874563.1	PF11371.5	0.1
GCF_000007925.1_ASM792v1_protein.faa-output NP_874663.1	PF11375.5	13.5
GCF_000007925.1_ASM792v1_protein.faa-output NP_874686.1	PF11378.5	0.0
GCF_000007925.1_ASM792v1_protein.faa-output NP_876163.1	PF11384.5	0.0
GCF_000007925.1_ASM792v1_protein.faa-output NP_876154.1	PF11623.5	0.0
GCF_000007925.1_ASM792v1_protein.faa-output NP_874600.1	PF11688.5	0.3
GCF_000007925.1_ASM792v1_protein.faa-output NP_875135.1	PF11691.5	0.0
GCF_000007925.1_ASM792v1_protein.faa-output NP_874982.1	PF11746.5	0.0
GCF_000007925.1_ASM792v1_protein.faa-output NP_875116.1	PF11746.5	0.1
GCF_000007925.1_ASM792v1_protein.faa-output NP_875050.1	PF11746.5	0.0
GCF_000007925.1_ASM792v1_protein.faa-output NP_875288.1	PF11780.5	0.0
GCF_000007925.1_ASM792v1_protein.faa-output NP_875992.1	PF11805.5	0.0
GCF_000007925.1_ASM792v1_protein.faa-output NP_874580.1	PF11832.5	14.6
GCF_000007925.1_ASM792v1_protein.faa-output NP_875420.1	PF11833.5	0.2
GCF_000007925.1_ASM792v1_protein.faa-output NP_875573.1	PF11866.5	0.1
GCF_000007925.1_ASM792v1_protein.faa-output NP_875144.1	PF11947.5	0.0
GCF_000007925.1_ASM792v1_protein.faa-output NP_875295.1	PF11965.5	0.0
GCF_000007925.1_ASM792v1_protein.faa-output NP_876041.1	PF11998.5	0.2
GCF_000007925.1_ASM792v1_protein.faa-output NP_876130.1	PF12046.5	0.0
GCF_000007925.1_ASM792v1_protein.faa-output NP_875417.1	PF12049.5	1.2
GCF_000007925.1_ASM792v1_protein.faa-output NP_874784.1	PF12058.5	0.0
GCF_000007925.1_ASM792v1_protein.faa-output NP_874523.1	PF12095.5	0.7
GCF_000007925.1_ASM792v1_protein.faa-output NP_875322.1	PF12159.5	2.8
GCF_000007925.1_ASM792v1_protein.faa-output NP_875737.1	PF12263.5	8.3
GCF_000007925.1_ASM792v1_protein.faa-output NP_875187.1	PF12345.5	0.5
GCF_000007925.1_ASM792v1_protein.faa-output NP_874441.1	PF12419.5	0.0
GCF_000007925.1_ASM792v1_protein.faa-output NP_875263.1	PF12452.5	0.1
GCF_000007925.1_ASM792v1_protein.faa-output NP_875888.1	PF12518.5	1.2
GCF_000007925.1_ASM792v1_protein.faa-output NP_875886.1	PF12518.5	4.4
GCF_000007925.1_ASM792v1_protein.faa-output NP_875886.1	PF12518.5	4.4
GCF_000007925.1_ASM792v1_protein.faa-output NP_875258.1	PF12527.5	5.2
GCF_000007925.1_ASM792v1_protein.faa-output NP_875258.1	PF12527.5	5.2
GCF_000007925.1_ASM792v1_protein.faa-output NP_875041.1	PF12594.5	0.1
GCF_000007925.1_ASM792v1_protein.faa-output NP_874680.1	PF12600.5	10.3
GCF_000007925.1_ASM792v1_protein.faa-output NP_874680.1	PF12600.5	10.3
GCF_000007925.1_ASM792v1_protein.faa-output NP_875856.1	PF04134.9	0.0
GCF_000007925.1_ASM792v1_protein.faa-output NP_875937.1	PF13319.3	0.2
GCF_000007925.1_ASM792v1_protein.faa-output NP_875752.1	PF13355.3	1.8
GCF_000007925.1_ASM792v1_protein.faa-output NP_875151.1	PF13438.3	0.0
GCF_000007925.1_ASM792v1_protein.faa-output NP_874809.1	PF14105.3	5.7
GCF_000007925.1_ASM792v1_protein.faa-output NP_875467.1	PF14229.3	0.2
GCF_000007925.1_ASM792v1_protein.faa-output NP_875301.1	PF14233.3	0.0
GCF_000007925.1_ASM792v1_protein.faa-output NP_875449.1	PF14234.3	0.0
GCF_000007925.1_ASM792v1_protein.faa-output NP_874517.1	PF14251.3	0.0
GCF_000007925.1_ASM792v1_protein.faa-output NP_876039.1	PF04296.10	2.3
GCF_000007925.1_ASM792v1_protein.faa-output NP_875390.1	PF04332.12	12.0
GCF_000007925.1_ASM792v1_protein.faa-output NP_875920.1	PF04338.9	6.7
GCF_000007925.1_ASM792v1_protein.faa-output NP_874482.1	PF16258.2	0.0
GCF_000007925.1_ASM792v1_protein.faa-output NP_875655.1	PF16316.2	6.5
GCF_000007925.1_ASM792v1_protein.faa-output NP_874402.1	PF04367.10	0.6
GCF_000007925.1_ASM792v1_protein.faa-output NP_874402.1	PF04367.10	0.6
GCF_000007925.1_ASM792v1_protein.faa-output NP_874511.1	PF04459.9	0.0
GCF_000007925.1_ASM792v1_protein.faa-output NP_874872.1	PF04461.10	9.3
GCF_000007925.1_ASM792v1_protein.faa-output NP_874786.1	PF04472.9	0.0
GCF_000007925.1_ASM792v1_protein.faa-output NP_876201.1	PF04481.9	0.1
GCF_000007925.1_ASM792v1_protein.faa-output NP_874655.1	PF04483.9	0.4
GCF_000007925.1_ASM792v1_protein.faa-output NP_874655.1	PF04483.9	0.4
GCF_000007925.1_ASM792v1_protein.faa-output NP_875374.1	PF04483.9	0.1
GCF_000007925.1_ASM792v1_protein.faa-output NP_875425.1	PF05128.9	0.2
GCF_000007925.1_ASM792v1_protein.faa-output NP_875453.1	PF05128.9	2.8
GCF_000007925.1_ASM792v1_protein.faa-output NP_875988.1	PF05128.9	0.4
GCF_000007925.1_ASM792v1_protein.faa-output NP_874822.1	PF05258.9	0.1
GCF_000007925.1_ASM792v1_protein.faa-output NP_874525.1	PF05421.8	4.8
GCF_000007925.1_ASM792v1_protein.faa-output NP_875448.1	PF05542.8	0.2
GCF_000007925.1_ASM792v1_protein.faa-output NP_874857.1	PF05670.10	1.2
GCF_000007925.1_ASM792v1_protein.faa-output NP_874857.1	PF05670.10	1.2
GCF_000007925.1_ASM792v1_protein.faa-output NP_874805.1	PF05768.11	0.0
GCF_000007925.1_ASM792v1_protein.faa-output NP_874461.1	PF05957.10	0.0
GCF_000007925.1_ASM792v1_protein.faa-output NP_875415.1	PF01940.13	13.9
GCF_000007925.1_ASM792v1_protein.faa-output NP_875854.1	PF06080.9	0.0
GCF_000007925.1_ASM792v1_protein.faa-output NP_876228.1	PF01947.13	0.4
GCF_000007925.1_ASM792v1_protein.faa-output NP_874408.1	PF01207.14	0.0
GCF_000007925.1_ASM792v1_protein.faa-output NP_875264.1	PF01207.14	0.3
GCF_000007925.1_ASM792v1_protein.faa-output NP_875264.1	PF01207.14	0.3
GCF_000007925.1_ASM792v1_protein.faa-output NP_875628.1	PF13288.3	0.0
GCF_000007925.1_ASM792v1_protein.faa-output NP_875628.1	PF08436.9	0.0
GCF_000007925.1_ASM792v1_protein.faa-output NP_875628.1	PF02670.13	0.2
GCF_000007925.1_ASM792v1_protein.faa-output NP_875320.1	PF13292.3	0.0
GCF_000007925.1_ASM792v1_protein.faa-output NP_875320.1	PF13292.3	0.0
GCF_000007925.1_ASM792v1_protein.faa-output NP_875671.1	PF13292.3	0.8
GCF_000007925.1_ASM792v1_protein.faa-output NP_875671.1	PF13292.3	0.8
GCF_000007925.1_ASM792v1_protein.faa-output NP_874782.1	PF00350.20	0.0
GCF_000007925.1_ASM792v1_protein.faa-output NP_874782.1	PF00350.20	0.0
GCF_000007925.1_ASM792v1_protein.faa-output NP_874782.1	PF00350.20	0.0
GCF_000007925.1_ASM792v1_protein.faa-output NP_874782.1	PF00350.20	0.0
GCF_000007925.1_ASM792v1_protein.faa-output NP_875988.1	PF00350.20	0.2
GCF_000007925.1_ASM792v1_protein.faa-output NP_875988.1	PF00350.20	0.2
GCF_000007925.1_ASM792v1_protein.faa-output NP_875746.1	PF00350.20	1.4
GCF_000007925.1_ASM792v1_protein.faa-output NP_875746.1	PF00350.20	1.4
GCF_000007925.1_ASM792v1_protein.faa-output NP_875746.1	PF00350.20	1.4
GCF_000007925.1_ASM792v1_protein.faa-output NP_874547.1	PF00122.17	0.1
GCF_000007925.1_ASM792v1_protein.faa-output NP_875753.1	PF00676.17	0.0
GCF_000007925.1_ASM792v1_protein.faa-output NP_875671.1	PF00676.17	0.0
GCF_000007925.1_ASM792v1_protein.faa-output NP_874795.1	PF02817.14	0.1
GCF_000007925.1_ASM792v1_protein.faa-output NP_875686.1	PF00892.17	37.4
GCF_000007925.1_ASM792v1_protein.faa-output NP_875686.1	PF00892.17	37.4
GCF_000007925.1_ASM792v1_protein.faa-output NP_875148.1	PF00892.17	37.9
GCF_000007925.1_ASM792v1_protein.faa-output NP_875148.1	PF00892.17	37.9
GCF_000007925.1_ASM792v1_protein.faa-output NP_875868.3	PF00892.17	24.7
GCF_000007925.1_ASM792v1_protein.faa-output NP_875868.3	PF00892.17	24.7
GCF_000007925.1_ASM792v1_protein.faa-output NP_875445.1	PF00378.17	0.0
GCF_000007925.1_ASM792v1_protein.faa-output NP_875445.1	PF16113.2	0.0
GCF_000007925.1_ASM792v1_protein.faa-output NP_876056.1	PF00679.21	0.5
GCF_000007925.1_ASM792v1_protein.faa-output NP_876056.1	PF00679.21	0.5
GCF_000007925.1_ASM792v1_protein.faa-output NP_874813.1	PF00679.21	0.0
GCF_000007925.1_ASM792v1_protein.faa-output NP_875226.1	PF00679.21	0.0
GCF_000007925.1_ASM792v1_protein.faa-output NP_876056.1	PF14492.3	0.2
GCF_000007925.1_ASM792v1_protein.faa-output NP_876056.1	PF03764.15	0.1
GCF_000007925.1_ASM792v1_protein.faa-output NP_874420.1	PF01132.17	0.3
GCF_000007925.1_ASM792v1_protein.faa-output NP_874420.1	PF08207.9	0.2
GCF_000007925.1_ASM792v1_protein.faa-output NP_874420.1	PF08207.9	0.2
GCF_000007925.1_ASM792v1_protein.faa-output NP_874420.1	PF08207.9	0.2
GCF_000007925.1_ASM792v1_protein.faa-output NP_875218.1	PF00889.16	1.9
GCF_000007925.1_ASM792v1_protein.faa-output NP_875638.1	PF01176.16	0.0
GCF_000007925.1_ASM792v1_protein.faa-output NP_874420.1	PF09285.8	0.7
GCF_000007925.1_ASM792v1_protein.faa-output NP_874420.1	PF09285.8	0.7
GCF_000007925.1_ASM792v1_protein.faa-output NP_874629.1	PF00113.19	0.0
GCF_000007925.1_ASM792v1_protein.faa-output NP_874629.1	PF03952.13	0.0
GCF_000007925.1_ASM792v1_protein.faa-output NP_874457.1	PF01370.18	0.0
GCF_000007925.1_ASM792v1_protein.faa-output NP_874458.1	PF01370.18	0.0
GCF_000007925.1_ASM792v1_protein.faa-output NP_875706.1	PF01370.18	0.0
GCF_000007925.1_ASM792v1_protein.faa-output NP_875704.1	PF01370.18	0.0
GCF_000007925.1_ASM792v1_protein.faa-output NP_875705.1	PF01370.18	0.0
GCF_000007925.1_ASM792v1_protein.faa-output NP_875714.1	PF01370.18	0.0
GCF_000007925.1_ASM792v1_protein.faa-output NP_875714.1	PF01370.18	0.0
GCF_000007925.1_ASM792v1_protein.faa-output NP_876217.1	PF01370.18	0.0
GCF_000007925.1_ASM792v1_protein.faa-output NP_875071.1	PF01370.18	0.1
GCF_000007925.1_ASM792v1_protein.faa-output NP_875673.1	PF01370.18	0.0
GCF_000007925.1_ASM792v1_protein.faa-output NP_875472.1	PF01370.18	0.0
GCF_000007925.1_ASM792v1_protein.faa-output NP_875265.1	PF01370.18	0.1
GCF_000007925.1_ASM792v1_protein.faa-output NP_875265.1	PF01370.18	0.1
GCF_000007925.1_ASM792v1_protein.faa-output NP_875640.1	PF01370.18	0.0
GCF_000007925.1_ASM792v1_protein.faa-output NP_875640.1	PF01370.18	0.0
GCF_000007925.1_ASM792v1_protein.faa-output NP_874534.1	PF01370.18	0.0
GCF_000007925.1_ASM792v1_protein.faa-output NP_875073.1	PF01370.18	0.0
GCF_000007925.1_ASM792v1_protein.faa-output NP_875073.1	PF01370.18	0.0
GCF_000007925.1_ASM792v1_protein.faa-output NP_875440.1	PF00275.17	0.2
GCF_000007925.1_ASM792v1_protein.faa-output NP_875930.1	PF00275.17	1.4
GCF_000007925.1_ASM792v1_protein.faa-output NP_875765.1	PF00275.17	1.4
GCF_000007925.1_ASM792v1_protein.faa-output NP_874949.1	PF03319.10	0.0
GCF_000007925.1_ASM792v1_protein.faa-output NP_874948.1	PF03319.10	0.1
GCF_000007925.1_ASM792v1_protein.faa-output NP_875972.1	PF01878.15	0.0
GCF_000007925.1_ASM792v1_protein.faa-output NP_874505.1	PF02601.12	0.1
GCF_000007925.1_ASM792v1_protein.faa-output NP_874505.1	PF02601.12	0.1
GCF_000007925.1_ASM792v1_protein.faa-output NP_874505.1	PF02601.12	0.1
GCF_000007925.1_ASM792v1_protein.faa-output NP_874506.1	PF02609.13	6.9
GCF_000007925.1_ASM792v1_protein.faa-output NP_874506.1	PF02609.13	6.9
GCF_000007925.1_ASM792v1_protein.faa-output NP_875482.1	PF04257.11	14.5
GCF_000007925.1_ASM792v1_protein.faa-output NP_874876.1	PF03372.20	0.1
GCF_000007925.1_ASM792v1_protein.faa-output NP_874787.1	PF03807.14	0.2
GCF_000007925.1_ASM792v1_protein.faa-output NP_874787.1	PF03807.14	0.2
GCF_000007925.1_ASM792v1_protein.faa-output NP_875808.1	PF07977.10	0.0
GCF_000007925.1_ASM792v1_protein.faa-output NP_874513.1	PF00890.21	3.0
GCF_000007925.1_ASM792v1_protein.faa-output NP_875091.1	PF00890.21	0.0
GCF_000007925.1_ASM792v1_protein.faa-output NP_874445.1	PF00890.21	0.4
GCF_000007925.1_ASM792v1_protein.faa-output NP_874445.1	PF00890.21	0.4
GCF_000007925.1_ASM792v1_protein.faa-output NP_875224.1	PF01494.16	0.5
GCF_000007925.1_ASM792v1_protein.faa-output NP_875298.1	PF01494.16	0.0
GCF_000007925.1_ASM792v1_protein.faa-output NP_875298.1	PF01494.16	0.0
GCF_000007925.1_ASM792v1_protein.faa-output NP_874913.1	PF01494.16	0.5
GCF_000007925.1_ASM792v1_protein.faa-output NP_874913.1	PF01494.16	0.5
GCF_000007925.1_ASM792v1_protein.faa-output NP_874913.1	PF01494.16	0.5
GCF_000007925.1_ASM792v1_protein.faa-output NP_875768.1	PF01565.20	0.1
GCF_000007925.1_ASM792v1_protein.faa-output NP_874415.1	PF01565.20	0.1
GCF_000007925.1_ASM792v1_protein.faa-output NP_875197.1	PF01565.20	0.0
GCF_000007925.1_ASM792v1_protein.faa-output NP_875738.1	PF06574.9	0.0
GCF_000007925.1_ASM792v1_protein.faa-output NP_874764.1	PF01149.21	0.0
GCF_000007925.1_ASM792v1_protein.faa-output NP_874660.1	PF00487.21	22.2
GCF_000007925.1_ASM792v1_protein.faa-output NP_875600.1	PF00487.21	14.7
GCF_000007925.1_ASM792v1_protein.faa-output NP_875600.1	PF00487.21	14.7
GCF_000007925.1_ASM792v1_protein.faa-output NP_875606.1	PF00487.21	21.5
GCF_000007925.1_ASM792v1_protein.faa-output NP_876224.1	PF00487.21	29.2
GCF_000007925.1_ASM792v1_protein.faa-output NP_876224.1	PF00487.21	29.2
GCF_000007925.1_ASM792v1_protein.faa-output NP_874551.1	PF02504.12	0.0
GCF_000007925.1_ASM792v1_protein.faa-output NP_874857.1	PF05833.8	20.5
GCF_000007925.1_ASM792v1_protein.faa-output NP_874857.1	PF05833.8	20.5
GCF_000007925.1_ASM792v1_protein.faa-output NP_875232.1	PF03320.10	4.9
GCF_000007925.1_ASM792v1_protein.faa-output NP_875358.1	PF03147.11	0.0
GCF_000007925.1_ASM792v1_protein.faa-output NP_875500.1	PF00465.16	0.0
GCF_000007925.1_ASM792v1_protein.faa-output NP_875401.1	PF00465.16	0.0
GCF_000007925.1_ASM792v1_protein.faa-output NP_875500.1	PF13685.3	0.0
GCF_000007925.1_ASM792v1_protein.faa-output NP_875401.1	PF13685.3	0.1
GCF_000007925.1_ASM792v1_protein.faa-output NP_874531.1	PF01521.17	0.0
GCF_000007925.1_ASM792v1_protein.faa-output NP_874519.1	PF04339.9	2.2
GCF_000007925.1_ASM792v1_protein.faa-output NP_874782.1	PF02421.15	0.0
GCF_000007925.1_ASM792v1_protein.faa-output NP_874782.1	PF02421.15	0.0
GCF_000007925.1_ASM792v1_protein.faa-output NP_875746.1	PF02421.15	0.0
GCF_000007925.1_ASM792v1_protein.faa-output NP_875988.1	PF02421.15	0.1
GCF_000007925.1_ASM792v1_protein.faa-output NP_875988.1	PF02421.15	0.1
GCF_000007925.1_ASM792v1_protein.faa-output NP_875425.1	PF02421.15	0.1
GCF_000007925.1_ASM792v1_protein.faa-output NP_874640.1	PF02421.15	0.0
GCF_000007925.1_ASM792v1_protein.faa-output NP_875825.1	PF00111.24	0.2
GCF_000007925.1_ASM792v1_protein.faa-output NP_875385.1	PF00111.24	0.3
GCF_000007925.1_ASM792v1_protein.faa-output NP_875651.1	PF00111.24	0.9
GCF_000007925.1_ASM792v1_protein.faa-output NP_875092.1	PF13085.3	0.4
GCF_000007925.1_ASM792v1_protein.faa-output NP_875092.1	PF13085.3	0.4
GCF_000007925.1_ASM792v1_protein.faa-output NP_876158.1	PF00037.24	11.1
GCF_000007925.1_ASM792v1_protein.faa-output NP_876158.1	PF00037.24	11.1
GCF_000007925.1_ASM792v1_protein.faa-output NP_874577.1	PF00037.24	16.1
GCF_000007925.1_ASM792v1_protein.faa-output NP_874577.1	PF00037.24	16.1
GCF_000007925.1_ASM792v1_protein.faa-output NP_875327.1	PF00037.24	14.1
GCF_000007925.1_ASM792v1_protein.faa-output NP_875327.1	PF00037.24	14.1
GCF_000007925.1_ASM792v1_protein.faa-output NP_876158.1	PF13237.3	25.8
GCF_000007925.1_ASM792v1_protein.faa-output NP_876158.1	PF13237.3	25.8
GCF_000007925.1_ASM792v1_protein.faa-output NP_874577.1	PF13237.3	9.4
GCF_000007925.1_ASM792v1_protein.faa-output NP_875327.1	PF13237.3	20.2
GCF_000007925.1_ASM792v1_protein.faa-output NP_875327.1	PF13237.3	20.2
GCF_000007925.1_ASM792v1_protein.faa-output NP_876245.1	PF13353.3	0.2
GCF_000007925.1_ASM792v1_protein.faa-output NP_875853.1	PF13370.3	0.4
GCF_000007925.1_ASM792v1_protein.faa-output NP_876022.1	PF13370.3	4.5
GCF_000007925.1_ASM792v1_protein.faa-output NP_876245.1	PF13394.3	0.2
GCF_000007925.1_ASM792v1_protein.faa-output NP_876245.1	PF13394.3	0.2
GCF_000007925.1_ASM792v1_protein.faa-output NP_876022.1	PF13459.3	3.3
GCF_000007925.1_ASM792v1_protein.faa-output NP_874401.1	PF13484.3	9.3
GCF_000007925.1_ASM792v1_protein.faa-output NP_875327.1	PF12797.4	8.4
GCF_000007925.1_ASM792v1_protein.faa-output NP_875327.1	PF12797.4	8.4
GCF_000007925.1_ASM792v1_protein.faa-output NP_876158.1	PF12800.4	13.7
GCF_000007925.1_ASM792v1_protein.faa-output NP_876158.1	PF12800.4	13.7
GCF_000007925.1_ASM792v1_protein.faa-output NP_876158.1	PF12800.4	13.7
GCF_000007925.1_ASM792v1_protein.faa-output NP_876158.1	PF12837.4	11.6
GCF_000007925.1_ASM792v1_protein.faa-output NP_876158.1	PF12837.4	11.6
GCF_000007925.1_ASM792v1_protein.faa-output NP_874577.1	PF12838.4	35.6
GCF_000007925.1_ASM792v1_protein.faa-output NP_874577.1	PF12838.4	35.6
GCF_000007925.1_ASM792v1_protein.faa-output NP_874577.1	PF12838.4	35.6
GCF_000007925.1_ASM792v1_protein.faa-output NP_875327.1	PF12838.4	8.5
GCF_000007925.1_ASM792v1_protein.faa-output NP_876158.1	PF12838.4	13.6
GCF_000007925.1_ASM792v1_protein.faa-output NP_876158.1	PF13187.3	24.9
GCF_000007925.1_ASM792v1_protein.faa-output NP_876158.1	PF13187.3	24.9
GCF_000007925.1_ASM792v1_protein.faa-output NP_874937.1	PF00142.15	0.2
GCF_000007925.1_ASM792v1_protein.faa-output NP_875274.1	PF00210.21	0.5
GCF_000007925.1_ASM792v1_protein.faa-output NP_874918.1	PF00762.16	0.0
GCF_000007925.1_ASM792v1_protein.faa-output NP_876140.3	PF05996.9	0.2
GCF_000007925.1_ASM792v1_protein.faa-output NP_876139.1	PF05996.9	0.0
GCF_000007925.1_ASM792v1_protein.faa-output NP_875211.1	PF05996.9	0.0
GCF_000007925.1_ASM792v1_protein.faa-output NP_874742.1	PF00370.18	0.0
GCF_000007925.1_ASM792v1_protein.faa-output NP_874742.1	PF00370.18	0.0
GCF_000007925.1_ASM792v1_protein.faa-output NP_875758.1	PF00254.25	0.0
GCF_000007925.1_ASM792v1_protein.faa-output NP_876206.1	PF00254.25	0.0
GCF_000007925.1_ASM792v1_protein.faa-output NP_876206.1	PF00254.25	0.0
GCF_000007925.1_ASM792v1_protein.faa-output NP_875345.1	PF01613.15	0.0
GCF_000007925.1_ASM792v1_protein.faa-output NP_874439.1	PF01613.15	0.0
GCF_000007925.1_ASM792v1_protein.faa-output NP_874438.1	PF01613.15	0.0
GCF_000007925.1_ASM792v1_protein.faa-output NP_875556.1	PF00258.22	0.1
GCF_000007925.1_ASM792v1_protein.faa-output NP_875738.1	PF01687.14	0.0
GCF_000007925.1_ASM792v1_protein.faa-output NP_874652.1	PF02441.16	0.5
GCF_000007925.1_ASM792v1_protein.faa-output NP_875381.1	PF02441.16	0.0
GCF_000007925.1_ASM792v1_protein.faa-output NP_876145.1	PF01070.15	0.0
GCF_000007925.1_ASM792v1_protein.faa-output NP_875530.1	PF01070.15	10.3
GCF_000007925.1_ASM792v1_protein.faa-output NP_875530.1	PF01070.15	10.3
GCF_000007925.1_ASM792v1_protein.faa-output NP_875530.1	PF01070.15	10.3
GCF_000007925.1_ASM792v1_protein.faa-output NP_874437.1	PF03358.12	0.0
GCF_000007925.1_ASM792v1_protein.faa-output NP_875462.1	PF02152.15	0.0
GCF_000007925.1_ASM792v1_protein.faa-output NP_875389.1	PF02911.15	0.0
GCF_000007925.1_ASM792v1_protein.faa-output NP_875337.1	PF00551.16	0.9
GCF_000007925.1_ASM792v1_protein.faa-output NP_875389.1	PF00551.16	0.0
GCF_000007925.1_ASM792v1_protein.faa-output NP_875389.1	PF00551.16	0.0
GCF_000007925.1_ASM792v1_protein.faa-output NP_875498.1	PF08445.7	0.0
GCF_000007925.1_ASM792v1_protein.faa-output NP_876112.1	PF03881.11	0.0
GCF_000007925.1_ASM792v1_protein.faa-output NP_874693.1	PF03959.10	0.8
GCF_000007925.1_ASM792v1_protein.faa-output NP_876174.1	PF14450.3	0.8
GCF_000007925.1_ASM792v1_protein.faa-output NP_876174.1	PF14450.3	0.8
GCF_000007925.1_ASM792v1_protein.faa-output NP_875729.1	PF06480.12	0.2
GCF_000007925.1_ASM792v1_protein.faa-output NP_875729.1	PF06480.12	0.2
GCF_000007925.1_ASM792v1_protein.faa-output NP_876008.1	PF01728.16	0.0
GCF_000007925.1_ASM792v1_protein.faa-output NP_876002.1	PF01098.16	28.5
GCF_000007925.1_ASM792v1_protein.faa-output NP_876126.1	PF01098.16	38.3
GCF_000007925.1_ASM792v1_protein.faa-output NP_876126.1	PF01098.16	38.3
GCF_000007925.1_ASM792v1_protein.faa-output NP_875314.1	PF02687.18	10.1
GCF_000007925.1_ASM792v1_protein.faa-output NP_875314.1	PF02687.18	10.1
GCF_000007925.1_ASM792v1_protein.faa-output NP_875213.1	PF02687.18	2.3
GCF_000007925.1_ASM792v1_protein.faa-output NP_875213.1	PF02687.18	2.3
GCF_000007925.1_ASM792v1_protein.faa-output NP_875774.1	PF12327.5	3.2
GCF_000007925.1_ASM792v1_protein.faa-output NP_876011.1	PF10415.6	0.0
GCF_000007925.1_ASM792v1_protein.faa-output NP_875186.1	PF01475.16	0.2
GCF_000007925.1_ASM792v1_protein.faa-output NP_875893.1	PF01475.16	0.1
GCF_000007925.1_ASM792v1_protein.faa-output NP_875247.1	PF01116.17	0.0
GCF_000007925.1_ASM792v1_protein.faa-output NP_875799.1	PF02660.12	12.9
GCF_000007925.1_ASM792v1_protein.faa-output NP_875516.1	PF02781.13	0.0
GCF_000007925.1_ASM792v1_protein.faa-output NP_875516.1	PF00479.19	0.0
GCF_000007925.1_ASM792v1_protein.faa-output NP_876243.1	PF02938.11	0.3
GCF_000007925.1_ASM792v1_protein.faa-output NP_875812.1	PF01071.16	0.0
GCF_000007925.1_ASM792v1_protein.faa-output NP_875812.1	PF02843.13	0.0
GCF_000007925.1_ASM792v1_protein.faa-output NP_875812.1	PF02844.12	0.2
GCF_000007925.1_ASM792v1_protein.faa-output NP_876244.1	PF00117.25	0.0
GCF_000007925.1_ASM792v1_protein.faa-output NP_874603.1	PF00117.25	0.0
GCF_000007925.1_ASM792v1_protein.faa-output NP_875137.1	PF00117.25	0.0
GCF_000007925.1_ASM792v1_protein.faa-output NP_874432.1	PF00117.25	0.0
GCF_000007925.1_ASM792v1_protein.faa-output NP_875532.1	PF00117.25	0.0
GCF_000007925.1_ASM792v1_protein.faa-output NP_875842.1	PF00117.25	0.0
GCF_000007925.1_ASM792v1_protein.faa-output NP_876059.1	PF00310.18	0.0
GCF_000007925.1_ASM792v1_protein.faa-output NP_875650.1	PF07685.11	0.0
GCF_000007925.1_ASM792v1_protein.faa-output NP_875518.1	PF07685.11	0.0
GCF_000007925.1_ASM792v1_protein.faa-output NP_875246.1	PF13507.3	0.0
GCF_000007925.1_ASM792v1_protein.faa-output NP_874452.1	PF13522.3	0.0
GCF_000007925.1_ASM792v1_protein.faa-output NP_876157.1	PF13522.3	0.0
GCF_000007925.1_ASM792v1_protein.faa-output NP_874398.1	PF13522.3	0.0
GCF_000007925.1_ASM792v1_protein.faa-output NP_874452.1	PF13537.3	0.0
GCF_000007925.1_ASM792v1_protein.faa-output NP_876157.1	PF13537.3	0.0
GCF_000007925.1_ASM792v1_protein.faa-output NP_876157.1	PF13537.3	0.0
GCF_000007925.1_ASM792v1_protein.faa-output NP_874398.1	PF13537.3	0.0
GCF_000007925.1_ASM792v1_protein.faa-output NP_874446.1	PF02934.12	0.0
GCF_000007925.1_ASM792v1_protein.faa-output NP_874446.1	PF02637.15	0.3
GCF_000007925.1_ASM792v1_protein.faa-output NP_874446.1	PF02637.15	0.3
GCF_000007925.1_ASM792v1_protein.faa-output NP_875407.1	PF04551.11	0.0
GCF_000007925.1_ASM792v1_protein.faa-output NP_876122.1	PF04107.10	0.0
GCF_000007925.1_ASM792v1_protein.faa-output NP_876221.1	PF01597.16	0.0
GCF_000007925.1_ASM792v1_protein.faa-output NP_876242.1	PF01571.18	0.0
GCF_000007925.1_ASM792v1_protein.faa-output NP_876242.1	PF08669.8	0.0
GCF_000007925.1_ASM792v1_protein.faa-output NP_876220.1	PF02347.13	0.0
GCF_000007925.1_ASM792v1_protein.faa-output NP_876220.1	PF02347.13	0.0
GCF_000007925.1_ASM792v1_protein.faa-output NP_876220.1	PF02347.13	0.0
GCF_000007925.1_ASM792v1_protein.faa-output NP_874457.1	PF16363.2	0.0
GCF_000007925.1_ASM792v1_protein.faa-output NP_875706.1	PF16363.2	0.0
GCF_000007925.1_ASM792v1_protein.faa-output NP_875705.1	PF16363.2	0.0
GCF_000007925.1_ASM792v1_protein.faa-output NP_875704.1	PF16363.2	0.0
GCF_000007925.1_ASM792v1_protein.faa-output NP_875714.1	PF16363.2	0.0
GCF_000007925.1_ASM792v1_protein.faa-output NP_876217.1	PF16363.2	0.0
GCF_000007925.1_ASM792v1_protein.faa-output NP_874458.1	PF16363.2	0.0
GCF_000007925.1_ASM792v1_protein.faa-output NP_874458.1	PF16363.2	0.0
GCF_000007925.1_ASM792v1_protein.faa-output NP_875071.1	PF16363.2	0.1
GCF_000007925.1_ASM792v1_protein.faa-output NP_874571.1	PF00196.16	1.0
GCF_000007925.1_ASM792v1_protein.faa-output NP_874588.1	PF00196.16	0.0
GCF_000007925.1_ASM792v1_protein.faa-output NP_875933.1	PF00196.16	0.0
GCF_000007925.1_ASM792v1_protein.faa-output NP_874699.1	PF01408.19	0.2
GCF_000007925.1_ASM792v1_protein.faa-output NP_874699.1	PF01408.19	0.2
GCF_000007925.1_ASM792v1_protein.faa-output NP_875249.1	PF01408.19	0.0
GCF_000007925.1_ASM792v1_protein.faa-output NP_875249.1	PF02894.14	0.1
GCF_000007925.1_ASM792v1_protein.faa-output NP_875249.1	PF02894.14	0.1
GCF_000007925.1_ASM792v1_protein.faa-output NP_875156.1	PF08544.10	0.0
GCF_000007925.1_ASM792v1_protein.faa-output NP_875458.1	PF00288.23	0.1
GCF_000007925.1_ASM792v1_protein.faa-output NP_875156.1	PF00288.23	1.0
GCF_000007925.1_ASM792v1_protein.faa-output NP_875156.1	PF00288.23	1.0
GCF_000007925.1_ASM792v1_protein.faa-output NP_876227.1	PF01134.19	0.1
GCF_000007925.1_ASM792v1_protein.faa-output NP_876227.1	PF01134.19	0.1
GCF_000007925.1_ASM792v1_protein.faa-output NP_874978.1	PF01134.19	0.0
GCF_000007925.1_ASM792v1_protein.faa-output NP_875763.1	PF01134.19	0.4
GCF_000007925.1_ASM792v1_protein.faa-output NP_875763.1	PF01134.19	0.4
GCF_000007925.1_ASM792v1_protein.faa-output NP_875763.1	PF01134.19	0.4
GCF_000007925.1_ASM792v1_protein.faa-output NP_876227.1	PF13932.3	0.9
GCF_000007925.1_ASM792v1_protein.faa-output NP_876227.1	PF13932.3	0.9
GCF_000007925.1_ASM792v1_protein.faa-output NP_876020.1	PF02527.12	0.1
GCF_000007925.1_ASM792v1_protein.faa-output NP_875346.1	PF01541.21	0.1
GCF_000007925.1_ASM792v1_protein.faa-output NP_875677.1	PF03275.10	0.0
GCF_000007925.1_ASM792v1_protein.faa-output NP_875430.1	PF00120.21	0.0
GCF_000007925.1_ASM792v1_protein.faa-output NP_875430.1	PF03951.16	0.1
GCF_000007925.1_ASM792v1_protein.faa-output NP_875889.1	PF01744.17	13.3
GCF_000007925.1_ASM792v1_protein.faa-output NP_875889.1	PF01744.17	13.3
GCF_000007925.1_ASM792v1_protein.faa-output NP_874659.1	PF02686.12	0.6
GCF_000007925.1_ASM792v1_protein.faa-output NP_875457.1	PF02685.13	0.0
GCF_000007925.1_ASM792v1_protein.faa-output NP_875236.1	PF01182.17	0.0
GCF_000007925.1_ASM792v1_protein.faa-output NP_874598.1	PF00462.21	0.0
GCF_000007925.1_ASM792v1_protein.faa-output NP_875477.1	PF00462.21	0.0
GCF_000007925.1_ASM792v1_protein.faa-output NP_875267.1	PF00462.21	0.0
GCF_000007925.1_ASM792v1_protein.faa-output NP_875233.1	PF00745.17	0.3
GCF_000007925.1_ASM792v1_protein.faa-output NP_875233.1	PF05201.12	0.1
GCF_000007925.1_ASM792v1_protein.faa-output NP_875233.1	PF05201.12	0.1
GCF_000007925.1_ASM792v1_protein.faa-output NP_876059.1	PF01645.14	0.3
GCF_000007925.1_ASM792v1_protein.faa-output NP_876059.1	PF01645.14	0.3
GCF_000007925.1_ASM792v1_protein.faa-output NP_876059.1	PF04898.11	0.0
GCF_000007925.1_ASM792v1_protein.faa-output NP_876059.1	PF04898.11	0.0
GCF_000007925.1_ASM792v1_protein.faa-output NP_875248.1	PF00274.16	0.0
GCF_000007925.1_ASM792v1_protein.faa-output NP_875074.1	PF00534.17	0.0
GCF_000007925.1_ASM792v1_protein.faa-output NP_875074.1	PF00534.17	0.0
GCF_000007925.1_ASM792v1_protein.faa-output NP_876218.1	PF00534.17	0.0
GCF_000007925.1_ASM792v1_protein.faa-output NP_876218.1	PF00534.17	0.0
GCF_000007925.1_ASM792v1_protein.faa-output NP_876271.1	PF00534.17	0.0
GCF_000007925.1_ASM792v1_protein.faa-output NP_875783.1	PF00534.17	0.0
GCF_000007925.1_ASM792v1_protein.faa-output NP_875718.1	PF00534.17	0.0
GCF_000007925.1_ASM792v1_protein.faa-output NP_875718.1	PF00534.17	0.0
GCF_000007925.1_ASM792v1_protein.faa-output NP_875720.1	PF00534.17	0.1
GCF_000007925.1_ASM792v1_protein.faa-output NP_874788.1	PF00534.17	0.0
GCF_000007925.1_ASM792v1_protein.faa-output NP_875685.1	PF00534.17	0.0
GCF_000007925.1_ASM792v1_protein.faa-output NP_875444.1	PF00534.17	0.0
GCF_000007925.1_ASM792v1_protein.faa-output NP_874774.1	PF00535.23	0.5
GCF_000007925.1_ASM792v1_protein.faa-output NP_876067.1	PF00535.23	0.0
GCF_000007925.1_ASM792v1_protein.faa-output NP_875216.1	PF00535.23	0.0
GCF_000007925.1_ASM792v1_protein.faa-output NP_875719.1	PF00535.23	0.3
GCF_000007925.1_ASM792v1_protein.faa-output NP_875717.1	PF00535.23	0.0
GCF_000007925.1_ASM792v1_protein.faa-output NP_876210.1	PF00535.23	0.0
GCF_000007925.1_ASM792v1_protein.faa-output NP_875716.1	PF00535.23	0.3
GCF_000007925.1_ASM792v1_protein.faa-output NP_874454.1	PF00535.23	0.0
GCF_000007925.1_ASM792v1_protein.faa-output NP_874958.1	PF00535.23	0.0
GCF_000007925.1_ASM792v1_protein.faa-output NP_875136.1	PF00591.18	0.4
GCF_000007925.1_ASM792v1_protein.faa-output NP_876269.1	PF00953.18	14.4
GCF_000007925.1_ASM792v1_protein.faa-output NP_876269.1	PF00953.18	14.4
GCF_000007925.1_ASM792v1_protein.faa-output NP_876269.1	PF00953.18	14.4
GCF_000007925.1_ASM792v1_protein.faa-output NP_875072.1	PF00953.18	15.1
GCF_000007925.1_ASM792v1_protein.faa-output NP_875072.1	PF00953.18	15.1
GCF_000007925.1_ASM792v1_protein.faa-output NP_875072.1	PF00953.18	15.1
GCF_000007925.1_ASM792v1_protein.faa-output NP_875136.1	PF02885.14	0.2
GCF_000007925.1_ASM792v1_protein.faa-output NP_876250.1	PF02885.14	0.0
GCF_000007925.1_ASM792v1_protein.faa-output NP_874763.1	PF12899.4	0.8
GCF_000007925.1_ASM792v1_protein.faa-output NP_874527.1	PF00933.18	0.0
GCF_000007925.1_ASM792v1_protein.faa-output NP_875527.1	PF03065.12	0.0
GCF_000007925.1_ASM792v1_protein.faa-output NP_875508.1	PF02446.14	1.3
GCF_000007925.1_ASM792v1_protein.faa-output NP_875717.1	PF10111.6	1.5
GCF_000007925.1_ASM792v1_protein.faa-output NP_875719.1	PF10111.6	2.2
GCF_000007925.1_ASM792v1_protein.faa-output NP_875216.1	PF10111.6	0.0
GCF_000007925.1_ASM792v1_protein.faa-output NP_875216.1	PF10111.6	0.0
GCF_000007925.1_ASM792v1_protein.faa-output NP_876210.1	PF13641.3	0.0
GCF_000007925.1_ASM792v1_protein.faa-output NP_875216.1	PF13641.3	0.0
GCF_000007925.1_ASM792v1_protein.faa-output NP_875716.1	PF13641.3	0.0
GCF_000007925.1_ASM792v1_protein.faa-output NP_875719.1	PF13641.3	0.0
GCF_000007925.1_ASM792v1_protein.faa-output NP_875725.1	PF04724.10	0.1
GCF_000007925.1_ASM792v1_protein.faa-output NP_874617.1	PF03033.17	0.0
GCF_000007925.1_ASM792v1_protein.faa-output NP_876218.1	PF13439.3	0.0
GCF_000007925.1_ASM792v1_protein.faa-output NP_874788.1	PF13439.3	0.0
GCF_000007925.1_ASM792v1_protein.faa-output NP_875074.1	PF13439.3	0.1
GCF_000007925.1_ASM792v1_protein.faa-output NP_876271.1	PF13439.3	0.0
GCF_000007925.1_ASM792v1_protein.faa-output NP_875444.1	PF13439.3	0.0
GCF_000007925.1_ASM792v1_protein.faa-output NP_875444.1	PF13439.3	0.0
GCF_000007925.1_ASM792v1_protein.faa-output NP_875444.1	PF08323.8	0.0
GCF_000007925.1_ASM792v1_protein.faa-output NP_876218.1	PF13524.3	0.0
GCF_000007925.1_ASM792v1_protein.faa-output NP_876218.1	PF13524.3	0.0
GCF_000007925.1_ASM792v1_protein.faa-output NP_876218.1	PF13524.3	0.0
GCF_000007925.1_ASM792v1_protein.faa-output NP_875074.1	PF13692.3	0.0
GCF_000007925.1_ASM792v1_protein.faa-output NP_875074.1	PF13692.3	0.0
GCF_000007925.1_ASM792v1_protein.faa-output NP_876218.1	PF13692.3	0.0
GCF_000007925.1_ASM792v1_protein.faa-output NP_874788.1	PF13692.3	0.0
GCF_000007925.1_ASM792v1_protein.faa-output NP_875718.1	PF13692.3	0.0
GCF_000007925.1_ASM792v1_protein.faa-output NP_875783.1	PF13692.3	0.0
GCF_000007925.1_ASM792v1_protein.faa-output NP_875685.1	PF13692.3	0.0
GCF_000007925.1_ASM792v1_protein.faa-output NP_875720.1	PF13692.3	0.0
GCF_000007925.1_ASM792v1_protein.faa-output NP_876271.1	PF13692.3	0.0
GCF_000007925.1_ASM792v1_protein.faa-output NP_874451.1	PF13692.3	0.0
GCF_000007925.1_ASM792v1_protein.faa-output NP_875444.1	PF13692.3	0.0
GCF_000007925.1_ASM792v1_protein.faa-output NP_876210.1	PF13632.3	0.2
GCF_000007925.1_ASM792v1_protein.faa-output NP_876210.1	PF13632.3	0.2
GCF_000007925.1_ASM792v1_protein.faa-output NP_876210.1	PF13632.3	0.2
GCF_000007925.1_ASM792v1_protein.faa-output NP_876218.1	PF13579.3	0.0
GCF_000007925.1_ASM792v1_protein.faa-output NP_876218.1	PF13579.3	0.0
GCF_000007925.1_ASM792v1_protein.faa-output NP_875444.1	PF13579.3	0.0
GCF_000007925.1_ASM792v1_protein.faa-output NP_875444.1	PF13579.3	0.0
GCF_000007925.1_ASM792v1_protein.faa-output NP_876271.1	PF13579.3	0.1
GCF_000007925.1_ASM792v1_protein.faa-output NP_876271.1	PF13579.3	0.1
GCF_000007925.1_ASM792v1_protein.faa-output NP_874788.1	PF13579.3	0.0
GCF_000007925.1_ASM792v1_protein.faa-output NP_874617.1	PF04101.13	0.0
GCF_000007925.1_ASM792v1_protein.faa-output NP_874628.1	PF00903.22	0.0
GCF_000007925.1_ASM792v1_protein.faa-output NP_874638.1	PF00903.22	0.0
GCF_000007925.1_ASM792v1_protein.faa-output NP_874628.1	PF13669.3	0.0
GCF_000007925.1_ASM792v1_protein.faa-output NP_875200.1	PF05199.10	0.0
GCF_000007925.1_ASM792v1_protein.faa-output NP_874432.1	PF00958.19	0.0
GCF_000007925.1_ASM792v1_protein.faa-output NP_874432.1	PF00958.19	0.0
GCF_000007925.1_ASM792v1_protein.faa-output NP_876190.1	PF00392.18	0.0
GCF_000007925.1_ASM792v1_protein.faa-output NP_874417.1	PF02800.17	0.1
GCF_000007925.1_ASM792v1_protein.faa-output NP_875968.1	PF02800.17	0.0
GCF_000007925.1_ASM792v1_protein.faa-output NP_874417.1	PF00044.21	0.0
GCF_000007925.1_ASM792v1_protein.faa-output NP_875968.1	PF00044.21	0.0
GCF_000007925.1_ASM792v1_protein.faa-output NP_874410.1	PF01025.16	1.8
GCF_000007925.1_ASM792v1_protein.faa-output NP_874597.1	PF02955.13	0.1
GCF_000007925.1_ASM792v1_protein.faa-output NP_874597.1	PF02951.11	0.0
GCF_000007925.1_ASM792v1_protein.faa-output NP_875613.1	PF00255.16	0.6
GCF_000007925.1_ASM792v1_protein.faa-output NP_874644.1	PF00043.22	0.0
GCF_000007925.1_ASM792v1_protein.faa-output NP_874644.1	PF13410.3	0.0
GCF_000007925.1_ASM792v1_protein.faa-output NP_874644.1	PF14497.3	0.0
GCF_000007925.1_ASM792v1_protein.faa-output NP_875178.1	PF02798.17	0.0
GCF_000007925.1_ASM792v1_protein.faa-output NP_875178.1	PF02798.17	0.0
GCF_000007925.1_ASM792v1_protein.faa-output NP_875178.1	PF13409.3	0.0
GCF_000007925.1_ASM792v1_protein.faa-output NP_874961.1	PF13409.3	0.2
GCF_000007925.1_ASM792v1_protein.faa-output NP_874961.1	PF13409.3	0.2
GCF_000007925.1_ASM792v1_protein.faa-output NP_874524.1	PF13409.3	0.0
GCF_000007925.1_ASM792v1_protein.faa-output NP_874524.1	PF13417.3	0.1
GCF_000007925.1_ASM792v1_protein.faa-output NP_874524.1	PF13417.3	0.1
GCF_000007925.1_ASM792v1_protein.faa-output NP_875178.1	PF13417.3	0.0
GCF_000007925.1_ASM792v1_protein.faa-output NP_875178.1	PF13417.3	0.0
GCF_000007925.1_ASM792v1_protein.faa-output NP_874961.1	PF13417.3	0.0
GCF_000007925.1_ASM792v1_protein.faa-output NP_874640.1	PF01018.19	2.8
GCF_000007925.1_ASM792v1_protein.faa-output NP_875335.1	PF00925.17	0.0
GCF_000007925.1_ASM792v1_protein.faa-output NP_875335.1	PF00925.17	0.0
GCF_000007925.1_ASM792v1_protein.faa-output NP_875970.1	PF01227.19	0.0
GCF_000007925.1_ASM792v1_protein.faa-output NP_874930.1	PF01227.19	0.0
GCF_000007925.1_ASM792v1_protein.faa-output NP_876056.1	PF00009.24	0.2
GCF_000007925.1_ASM792v1_protein.faa-output NP_876055.1	PF00009.24	0.1
GCF_000007925.1_ASM792v1_protein.faa-output NP_875226.1	PF00009.24	0.0
GCF_000007925.1_ASM792v1_protein.faa-output NP_874813.1	PF00009.24	0.0
GCF_000007925.1_ASM792v1_protein.faa-output NP_875421.1	PF00009.24	0.0
GCF_000007925.1_ASM792v1_protein.faa-output NP_876040.1	PF00009.24	2.6
GCF_000007925.1_ASM792v1_protein.faa-output NP_874782.1	PF00009.24	0.0
GCF_000007925.1_ASM792v1_protein.faa-output NP_874782.1	PF00009.24	0.0
GCF_000007925.1_ASM792v1_protein.faa-output NP_876055.1	PF03144.22	6.0
GCF_000007925.1_ASM792v1_protein.faa-output NP_876056.1	PF03144.22	0.2
GCF_000007925.1_ASM792v1_protein.faa-output NP_876056.1	PF03144.22	0.2
GCF_000007925.1_ASM792v1_protein.faa-output NP_875226.1	PF03144.22	1.1
GCF_000007925.1_ASM792v1_protein.faa-output NP_876055.1	PF03143.14	0.8
GCF_000007925.1_ASM792v1_protein.faa-output NP_876055.1	PF03143.14	0.8
GCF_000007925.1_ASM792v1_protein.faa-output NP_874776.1	PF04138.11	6.4
GCF_000007925.1_ASM792v1_protein.faa-output NP_874858.1	PF00625.18	0.0
GCF_000007925.1_ASM792v1_protein.faa-output NP_875165.1	PF05419.9	0.0
GCF_000007925.1_ASM792v1_protein.faa-output NP_876059.1	PF01493.16	9.6
GCF_000007925.1_ASM792v1_protein.faa-output NP_875913.1	PF01019.18	0.0
GCF_000007925.1_ASM792v1_protein.faa-output NP_874764.1	PF06831.11	0.0
GCF_000007925.1_ASM792v1_protein.faa-output NP_874744.1	PF13419.3	0.1
GCF_000007925.1_ASM792v1_protein.faa-output NP_875375.1	PF13419.3	0.0
GCF_000007925.1_ASM792v1_protein.faa-output NP_874804.1	PF01809.15	0.1
GCF_000007925.1_ASM792v1_protein.faa-output NP_874954.1	PF16123.2	0.2
GCF_000007925.1_ASM792v1_protein.faa-output NP_874705.1	PF01725.13	0.0
GCF_000007925.1_ASM792v1_protein.faa-output NP_874942.1	PF01725.13	0.0
GCF_000007925.1_ASM792v1_protein.faa-output NP_875813.1	PF00672.22	0.0
GCF_000007925.1_ASM792v1_protein.faa-output NP_875813.1	PF00672.22	0.0
GCF_000007925.1_ASM792v1_protein.faa-output NP_875513.1	PF02518.23	0.0
GCF_000007925.1_ASM792v1_protein.faa-output NP_875813.1	PF02518.23	0.0
GCF_000007925.1_ASM792v1_protein.faa-output NP_876187.1	PF02518.23	0.2
GCF_000007925.1_ASM792v1_protein.faa-output NP_876187.1	PF02518.23	0.2
GCF_000007925.1_ASM792v1_protein.faa-output NP_875934.1	PF02518.23	0.0
GCF_000007925.1_ASM792v1_protein.faa-output NP_874695.1	PF02518.23	0.0
GCF_000007925.1_ASM792v1_protein.faa-output NP_875326.1	PF02518.23	0.3
GCF_000007925.1_ASM792v1_protein.faa-output NP_875326.1	PF02518.23	0.3
GCF_000007925.1_ASM792v1_protein.faa-output NP_875166.1	PF13581.3	0.0
GCF_000007925.1_ASM792v1_protein.faa-output NP_875326.1	PF13589.3	1.0
GCF_000007925.1_ASM792v1_protein.faa-output NP_875326.1	PF13589.3	1.0
GCF_000007925.1_ASM792v1_protein.faa-output NP_875523.1	PF01966.19	0.0
GCF_000007925.1_ASM792v1_protein.faa-output NP_874759.1	PF01966.19	0.4
GCF_000007925.1_ASM792v1_protein.faa-output NP_874759.1	PF01966.19	0.4
GCF_000007925.1_ASM792v1_protein.faa-output NP_874611.1	PF01966.19	0.1
GCF_000007925.1_ASM792v1_protein.faa-output NP_874611.1	PF01966.19	0.1
GCF_000007925.1_ASM792v1_protein.faa-output NP_874611.1	PF13328.3	0.1
GCF_000007925.1_ASM792v1_protein.faa-output NP_874611.1	PF13328.3	0.1
GCF_000007925.1_ASM792v1_protein.faa-output NP_876025.1	PF02985.19	3.9
GCF_000007925.1_ASM792v1_protein.faa-output NP_876025.1	PF02985.19	3.9
GCF_000007925.1_ASM792v1_protein.faa-output NP_876025.1	PF02985.19	3.9
GCF_000007925.1_ASM792v1_protein.faa-output NP_876025.1	PF02985.19	3.9
GCF_000007925.1_ASM792v1_protein.faa-output NP_876025.1	PF02985.19	3.9
GCF_000007925.1_ASM792v1_protein.faa-output NP_874734.1	PF02985.19	0.5
GCF_000007925.1_ASM792v1_protein.faa-output NP_874734.1	PF02985.19	0.5
GCF_000007925.1_ASM792v1_protein.faa-output NP_874734.1	PF02985.19	0.5
GCF_000007925.1_ASM792v1_protein.faa-output NP_874734.1	PF02985.19	0.5
GCF_000007925.1_ASM792v1_protein.faa-output NP_874734.1	PF02985.19	0.5
GCF_000007925.1_ASM792v1_protein.faa-output NP_874734.1	PF02985.19	0.5
GCF_000007925.1_ASM792v1_protein.faa-output NP_874734.1	PF13646.3	17.7
GCF_000007925.1_ASM792v1_protein.faa-output NP_874734.1	PF13646.3	17.7
GCF_000007925.1_ASM792v1_protein.faa-output NP_874734.1	PF13646.3	17.7
GCF_000007925.1_ASM792v1_protein.faa-output NP_874734.1	PF13646.3	17.7
GCF_000007925.1_ASM792v1_protein.faa-output NP_874734.1	PF13646.3	17.7
GCF_000007925.1_ASM792v1_protein.faa-output NP_874734.1	PF13646.3	17.7
GCF_000007925.1_ASM792v1_protein.faa-output NP_876025.1	PF13646.3	4.3
GCF_000007925.1_ASM792v1_protein.faa-output NP_876025.1	PF13646.3	4.3
GCF_000007925.1_ASM792v1_protein.faa-output NP_876025.1	PF13646.3	4.3
GCF_000007925.1_ASM792v1_protein.faa-output NP_876025.1	PF13646.3	4.3
GCF_000007925.1_ASM792v1_protein.faa-output NP_874733.1	PF13646.3	0.8
GCF_000007925.1_ASM792v1_protein.faa-output NP_874733.1	PF13646.3	0.8
GCF_000007925.1_ASM792v1_protein.faa-output NP_874733.1	PF13646.3	0.8
GCF_000007925.1_ASM792v1_protein.faa-output NP_874735.1	PF13646.3	2.6
GCF_000007925.1_ASM792v1_protein.faa-output NP_874735.1	PF13646.3	2.6
GCF_000007925.1_ASM792v1_protein.faa-output NP_874735.1	PF13646.3	2.6
GCF_000007925.1_ASM792v1_protein.faa-output NP_874735.1	PF13646.3	2.6
GCF_000007925.1_ASM792v1_protein.faa-output NP_874735.1	PF13646.3	2.6
GCF_000007925.1_ASM792v1_protein.faa-output NP_876025.1	PF13513.3	3.7
GCF_000007925.1_ASM792v1_protein.faa-output NP_876025.1	PF13513.3	3.7
GCF_000007925.1_ASM792v1_protein.faa-output NP_876025.1	PF13513.3	3.7
GCF_000007925.1_ASM792v1_protein.faa-output NP_876025.1	PF13513.3	3.7
GCF_000007925.1_ASM792v1_protein.faa-output NP_876025.1	PF03130.13	0.6
GCF_000007925.1_ASM792v1_protein.faa-output NP_876025.1	PF03130.13	0.6
GCF_000007925.1_ASM792v1_protein.faa-output NP_876025.1	PF03130.13	0.6
GCF_000007925.1_ASM792v1_protein.faa-output NP_876025.1	PF03130.13	0.6
GCF_000007925.1_ASM792v1_protein.faa-output NP_876025.1	PF03130.13	0.6
GCF_000007925.1_ASM792v1_protein.faa-output NP_876025.1	PF03130.13	0.6
GCF_000007925.1_ASM792v1_protein.faa-output NP_875486.1	PF00271.28	0.1
GCF_000007925.1_ASM792v1_protein.faa-output NP_875486.1	PF00271.28	0.1
GCF_000007925.1_ASM792v1_protein.faa-output NP_875220.1	PF00271.28	0.0
GCF_000007925.1_ASM792v1_protein.faa-output NP_875220.1	PF00271.28	0.0
GCF_000007925.1_ASM792v1_protein.faa-output NP_876200.1	PF00271.28	0.3
GCF_000007925.1_ASM792v1_protein.faa-output NP_875392.1	PF00271.28	4.1
GCF_000007925.1_ASM792v1_protein.faa-output NP_875392.1	PF00271.28	4.1
GCF_000007925.1_ASM792v1_protein.faa-output NP_875392.1	PF00271.28	4.1
GCF_000007925.1_ASM792v1_protein.faa-output NP_874441.1	PF00271.28	0.0
GCF_000007925.1_ASM792v1_protein.faa-output NP_874890.1	PF00271.28	0.0
GCF_000007925.1_ASM792v1_protein.faa-output NP_874890.1	PF00271.28	0.0
GCF_000007925.1_ASM792v1_protein.faa-output NP_874999.1	PF05127.11	0.0
GCF_000007925.1_ASM792v1_protein.faa-output NP_874999.1	PF05127.11	0.0
GCF_000007925.1_ASM792v1_protein.faa-output NP_874528.1	PF02602.12	0.0
GCF_000007925.1_ASM792v1_protein.faa-output NP_876141.1	PF01126.17	0.2
GCF_000007925.1_ASM792v1_protein.faa-output NP_875255.1	PF00132.21	51.0
GCF_000007925.1_ASM792v1_protein.faa-output NP_875255.1	PF00132.21	51.0
GCF_000007925.1_ASM792v1_protein.faa-output NP_875255.1	PF00132.21	51.0
GCF_000007925.1_ASM792v1_protein.faa-output NP_875255.1	PF00132.21	51.0
GCF_000007925.1_ASM792v1_protein.faa-output NP_875255.1	PF00132.21	51.0
GCF_000007925.1_ASM792v1_protein.faa-output NP_875255.1	PF00132.21	51.0
GCF_000007925.1_ASM792v1_protein.faa-output NP_875442.1	PF00132.21	20.9
GCF_000007925.1_ASM792v1_protein.faa-output NP_875442.1	PF00132.21	20.9
GCF_000007925.1_ASM792v1_protein.faa-output NP_875442.1	PF00132.21	20.9
GCF_000007925.1_ASM792v1_protein.faa-output NP_875442.1	PF00132.21	20.9
GCF_000007925.1_ASM792v1_protein.faa-output NP_875442.1	PF00132.21	20.9
GCF_000007925.1_ASM792v1_protein.faa-output NP_875807.1	PF00132.21	21.3
GCF_000007925.1_ASM792v1_protein.faa-output NP_875807.1	PF00132.21	21.3
GCF_000007925.1_ASM792v1_protein.faa-output NP_875807.1	PF00132.21	21.3
GCF_000007925.1_ASM792v1_protein.faa-output NP_875807.1	PF00132.21	21.3
GCF_000007925.1_ASM792v1_protein.faa-output NP_875807.1	PF00132.21	21.3
GCF_000007925.1_ASM792v1_protein.faa-output NP_876191.1	PF00132.21	9.6
GCF_000007925.1_ASM792v1_protein.faa-output NP_876191.1	PF00132.21	9.6
GCF_000007925.1_ASM792v1_protein.faa-output NP_876191.1	PF00132.21	9.6
GCF_000007925.1_ASM792v1_protein.faa-output NP_875442.1	PF14602.3	19.1
GCF_000007925.1_ASM792v1_protein.faa-output NP_875442.1	PF14602.3	19.1
GCF_000007925.1_ASM792v1_protein.faa-output NP_875442.1	PF14602.3	19.1
GCF_000007925.1_ASM792v1_protein.faa-output NP_875442.1	PF14602.3	19.1
GCF_000007925.1_ASM792v1_protein.faa-output NP_875442.1	PF14602.3	19.1
GCF_000007925.1_ASM792v1_protein.faa-output NP_875255.1	PF14602.3	46.4
GCF_000007925.1_ASM792v1_protein.faa-output NP_875255.1	PF14602.3	46.4
GCF_000007925.1_ASM792v1_protein.faa-output NP_875255.1	PF14602.3	46.4
GCF_000007925.1_ASM792v1_protein.faa-output NP_875255.1	PF14602.3	46.4
GCF_000007925.1_ASM792v1_protein.faa-output NP_875255.1	PF14602.3	46.4
GCF_000007925.1_ASM792v1_protein.faa-output NP_875255.1	PF14602.3	46.4
GCF_000007925.1_ASM792v1_protein.faa-output NP_874901.1	PF03129.17	0.7
GCF_000007925.1_ASM792v1_protein.faa-output NP_875456.1	PF03129.17	1.6
GCF_000007925.1_ASM792v1_protein.faa-output NP_875456.1	PF03129.17	1.6
GCF_000007925.1_ASM792v1_protein.faa-output NP_875171.1	PF03129.17	0.7
GCF_000007925.1_ASM792v1_protein.faa-output NP_875171.1	PF03129.17	0.7
GCF_000007925.1_ASM792v1_protein.faa-output NP_875272.1	PF00730.22	0.0
GCF_000007925.1_ASM792v1_protein.faa-output NP_876180.1	PF00730.22	0.0
GCF_000007925.1_ASM792v1_protein.faa-output NP_876232.1	PF12826.4	0.5
GCF_000007925.1_ASM792v1_protein.faa-output NP_876232.1	PF12826.4	0.5
GCF_000007925.1_ASM792v1_protein.faa-output NP_876232.1	PF12826.4	0.5
GCF_000007925.1_ASM792v1_protein.faa-output NP_875146.1	PF14520.3	0.7
GCF_000007925.1_ASM792v1_protein.faa-output NP_875146.1	PF14520.3	0.7
GCF_000007925.1_ASM792v1_protein.faa-output NP_875346.1	PF14520.3	0.0
GCF_000007925.1_ASM792v1_protein.faa-output NP_875143.1	PF14579.3	0.0
GCF_000007925.1_ASM792v1_protein.faa-output NP_874770.1	PF03486.11	0.0
GCF_000007925.1_ASM792v1_protein.faa-output NP_874955.1	PF01634.15	0.0
GCF_000007925.1_ASM792v1_protein.faa-output NP_875813.1	PF00512.22	1.3
GCF_000007925.1_ASM792v1_protein.faa-output NP_875813.1	PF00512.22	1.3
GCF_000007925.1_ASM792v1_protein.faa-output NP_876034.1	PF00815.17	0.0
GCF_000007925.1_ASM792v1_protein.faa-output NP_874820.1	PF00977.18	0.2
GCF_000007925.1_ASM792v1_protein.faa-output NP_875264.1	PF00977.18	0.1
GCF_000007925.1_ASM792v1_protein.faa-output NP_874908.1	PF00300.19	0.0
GCF_000007925.1_ASM792v1_protein.faa-output NP_874908.1	PF00300.19	0.0
GCF_000007925.1_ASM792v1_protein.faa-output NP_874474.1	PF01230.20	0.0
GCF_000007925.1_ASM792v1_protein.faa-output NP_875212.1	PF13437.3	0.5
GCF_000007925.1_ASM792v1_protein.faa-output NP_875212.1	PF13437.3	0.5
GCF_000007925.1_ASM792v1_protein.faa-output NP_875625.1	PF13437.3	0.1
GCF_000007925.1_ASM792v1_protein.faa-output NP_875625.1	PF13437.3	0.1
GCF_000007925.1_ASM792v1_protein.faa-output NP_875625.1	PF16576.2	0.1
GCF_000007925.1_ASM792v1_protein.faa-output NP_875212.1	PF16576.2	1.6
GCF_000007925.1_ASM792v1_protein.faa-output NP_874547.1	PF00403.23	0.1
GCF_000007925.1_ASM792v1_protein.faa-output NP_875526.1	PF00682.16	0.1
GCF_000007925.1_ASM792v1_protein.faa-output NP_875526.1	PF00682.16	0.1
GCF_000007925.1_ASM792v1_protein.faa-output NP_876073.1	PF01844.20	0.2
GCF_000007925.1_ASM792v1_protein.faa-output NP_874426.1	PF01844.20	1.6
GCF_000007925.1_ASM792v1_protein.faa-output NP_876073.1	PF13395.3	0.0
GCF_000007925.1_ASM792v1_protein.faa-output NP_876073.1	PF14279.3	0.3
GCF_000007925.1_ASM792v1_protein.faa-output NP_874426.1	PF14279.3	2.4
GCF_000007925.1_ASM792v1_protein.faa-output NP_875542.1	PF00742.16	0.1
GCF_000007925.1_ASM792v1_protein.faa-output NP_874712.1	PF01288.17	0.0
GCF_000007925.1_ASM792v1_protein.faa-output NP_875100.1	PF12161.5	0.4
GCF_000007925.1_ASM792v1_protein.faa-output NP_875100.1	PF12161.5	0.4
GCF_000007925.1_ASM792v1_protein.faa-output NP_875100.1	PF12161.5	0.4
GCF_000007925.1_ASM792v1_protein.faa-output NP_875419.1	PF01430.16	0.0
GCF_000007925.1_ASM792v1_protein.faa-output NP_876262.1	PF00012.17	16.4
GCF_000007925.1_ASM792v1_protein.faa-output NP_875330.1	PF00012.17	0.0
GCF_000007925.1_ASM792v1_protein.faa-output NP_875976.1	PF00012.17	0.0
GCF_000007925.1_ASM792v1_protein.faa-output NP_875976.1	PF00012.17	0.0
GCF_000007925.1_ASM792v1_protein.faa-output NP_875976.1	PF00012.17	0.0
GCF_000007925.1_ASM792v1_protein.faa-output NP_875976.1	PF00012.17	0.0
GCF_000007925.1_ASM792v1_protein.faa-output NP_875326.1	PF00183.15	6.5
GCF_000007925.1_ASM792v1_protein.faa-output NP_875326.1	PF00183.15	6.5
GCF_000007925.1_ASM792v1_protein.faa-output NP_874564.1	PF00126.24	0.1
GCF_000007925.1_ASM792v1_protein.faa-output NP_875969.1	PF12840.4	0.0
GCF_000007925.1_ASM792v1_protein.faa-output NP_875507.1	PF13413.3	0.1
GCF_000007925.1_ASM792v1_protein.faa-output NP_875969.1	PF01022.17	0.1
GCF_000007925.1_ASM792v1_protein.faa-output NP_874671.1	PF13545.3	0.3
GCF_000007925.1_ASM792v1_protein.faa-output NP_875965.1	PF13545.3	0.0
GCF_000007925.1_ASM792v1_protein.faa-output NP_875193.1	PF04204.13	0.0
GCF_000007925.1_ASM792v1_protein.faa-output NP_874449.1	PF04955.9	10.8
GCF_000007925.1_ASM792v1_protein.faa-output NP_874547.1	PF00702.23	0.0
GCF_000007925.1_ASM792v1_protein.faa-output NP_874744.1	PF00702.23	0.0
GCF_000007925.1_ASM792v1_protein.faa-output NP_875375.1	PF00702.23	0.0
GCF_000007925.1_ASM792v1_protein.faa-output NP_875121.1	PF08282.9	0.0
GCF_000007925.1_ASM792v1_protein.faa-output NP_875642.1	PF12146.5	0.0
GCF_000007925.1_ASM792v1_protein.faa-output NP_875501.1	PF12146.5	0.0
GCF_000007925.1_ASM792v1_protein.faa-output NP_876181.1	PF12146.5	0.0
GCF_000007925.1_ASM792v1_protein.faa-output NP_876148.1	PF12146.5	0.0
GCF_000007925.1_ASM792v1_protein.faa-output NP_875709.1	PF13242.3	0.0
GCF_000007925.1_ASM792v1_protein.faa-output NP_875257.1	PF13242.3	0.0
GCF_000007925.1_ASM792v1_protein.faa-output NP_875483.1	PF04140.11	0.2
GCF_000007925.1_ASM792v1_protein.faa-output NP_876040.1	PF11987.5	1.3
GCF_000007925.1_ASM792v1_protein.faa-output NP_876040.1	PF11987.5	1.3
GCF_000007925.1_ASM792v1_protein.faa-output NP_876040.1	PF04760.12	3.8
GCF_000007925.1_ASM792v1_protein.faa-output NP_876040.1	PF04760.12	3.8
GCF_000007925.1_ASM792v1_protein.faa-output NP_876189.1	PF00707.19	0.6
GCF_000007925.1_ASM792v1_protein.faa-output NP_876189.1	PF05198.13	0.3
GCF_000007925.1_ASM792v1_protein.faa-output NP_874707.1	PF00475.15	0.2
GCF_000007925.1_ASM792v1_protein.faa-output NP_875762.1	PF00218.18	0.0
GCF_000007925.1_ASM792v1_protein.faa-output NP_875780.1	PF01450.16	0.0
GCF_000007925.1_ASM792v1_protein.faa-output NP_875239.1	PF00920.18	6.6
GCF_000007925.1_ASM792v1_protein.faa-output NP_875780.1	PF07991.9	0.1
GCF_000007925.1_ASM792v1_protein.faa-output NP_875530.1	PF00478.22	6.6
GCF_000007925.1_ASM792v1_protein.faa-output NP_875530.1	PF00478.22	6.6
GCF_000007925.1_ASM792v1_protein.faa-output NP_875151.1	PF00817.17	0.0
GCF_000007925.1_ASM792v1_protein.faa-output NP_875151.1	PF11799.5	0.7
GCF_000007925.1_ASM792v1_protein.faa-output NP_875151.1	PF11799.5	0.7
GCF_000007925.1_ASM792v1_protein.faa-output NP_875329.1	PF00459.22	0.0
GCF_000007925.1_ASM792v1_protein.faa-output NP_875699.1	PF00459.22	0.0
GCF_000007925.1_ASM792v1_protein.faa-output NP_874509.1	PF00459.22	0.0
GCF_000007925.1_ASM792v1_protein.faa-output NP_875682.1	PF11924.5	4.6
GCF_000007925.1_ASM792v1_protein.faa-output NP_875918.1	PF00520.28	4.9
GCF_000007925.1_ASM792v1_protein.faa-output NP_875619.1	PF07885.13	6.8
GCF_000007925.1_ASM792v1_protein.faa-output NP_875918.1	PF07885.13	2.6
GCF_000007925.1_ASM792v1_protein.faa-output NP_875918.1	PF07885.13	2.6
GCF_000007925.1_ASM792v1_protein.faa-output NP_875978.1	PF06415.10	0.0
GCF_000007925.1_ASM792v1_protein.faa-output NP_876188.1	PF01715.14	0.0
GCF_000007925.1_ASM792v1_protein.faa-output NP_875185.1	PF00857.17	0.2
GCF_000007925.1_ASM792v1_protein.faa-output NP_875254.1	PF00180.17	0.0
GCF_000007925.1_ASM792v1_protein.faa-output NP_876143.1	PF00180.17	0.0
GCF_000007925.1_ASM792v1_protein.faa-output NP_874847.1	PF01128.16	0.0
GCF_000007925.1_ASM792v1_protein.faa-output NP_874960.1	PF01695.14	0.0
GCF_000007925.1_ASM792v1_protein.faa-output NP_874960.1	PF01695.14	0.0
GCF_000007925.1_ASM792v1_protein.faa-output NP_875513.1	PF07689.9	0.1
GCF_000007925.1_ASM792v1_protein.faa-output NP_875815.1	PF07689.9	0.1
GCF_000007925.1_ASM792v1_protein.faa-output NP_876160.1	PF00109.23	1.7
GCF_000007925.1_ASM792v1_protein.faa-output NP_876160.1	PF00109.23	1.7
GCF_000007925.1_ASM792v1_protein.faa-output NP_876160.1	PF02801.19	1.0
GCF_000007925.1_ASM792v1_protein.faa-output NP_875698.1	PF00013.26	1.7
GCF_000007925.1_ASM792v1_protein.faa-output NP_875698.1	PF00013.26	1.7
GCF_000007925.1_ASM792v1_protein.faa-output NP_875698.1	PF00013.26	1.7
GCF_000007925.1_ASM792v1_protein.faa-output NP_875698.1	PF00013.26	1.7
GCF_000007925.1_ASM792v1_protein.faa-output NP_875746.1	PF07650.14	2.1
GCF_000007925.1_ASM792v1_protein.faa-output NP_876097.1	PF07650.14	3.8
GCF_000007925.1_ASM792v1_protein.faa-output NP_876097.1	PF07650.14	3.8
GCF_000007925.1_ASM792v1_protein.faa-output NP_876038.1	PF13184.3	0.3
GCF_000007925.1_ASM792v1_protein.faa-output NP_876038.1	PF13184.3	0.3
GCF_000007925.1_ASM792v1_protein.faa-output NP_874782.1	PF14714.3	0.0
GCF_000007925.1_ASM792v1_protein.faa-output NP_874846.1	PF08659.7	3.4
GCF_000007925.1_ASM792v1_protein.faa-output NP_875705.1	PF08659.7	0.0
GCF_000007925.1_ASM792v1_protein.faa-output NP_875928.1	PF08659.7	0.0
GCF_000007925.1_ASM792v1_protein.faa-output NP_874928.1	PF08659.7	0.1
GCF_000007925.1_ASM792v1_protein.faa-output NP_875181.1	PF08659.7	0.0
GCF_000007925.1_ASM792v1_protein.faa-output NP_876146.1	PF09330.8	0.2
GCF_000007925.1_ASM792v1_protein.faa-output NP_874954.1	PF00753.24	0.0
GCF_000007925.1_ASM792v1_protein.faa-output NP_876203.1	PF00753.24	1.3
GCF_000007925.1_ASM792v1_protein.faa-output NP_876203.1	PF00753.24	1.3
GCF_000007925.1_ASM792v1_protein.faa-output NP_875821.1	PF12706.4	0.0
GCF_000007925.1_ASM792v1_protein.faa-output NP_875821.1	PF12706.4	0.0
GCF_000007925.1_ASM792v1_protein.faa-output NP_874604.1	PF13483.3	0.0
GCF_000007925.1_ASM792v1_protein.faa-output NP_875579.1	PF13483.3	0.0
GCF_000007925.1_ASM792v1_protein.faa-output NP_876105.1	PF12617.5	0.0
GCF_000007925.1_ASM792v1_protein.faa-output NP_874813.1	PF06421.9	1.2
GCF_000007925.1_ASM792v1_protein.faa-output NP_874813.1	PF06421.9	1.2
GCF_000007925.1_ASM792v1_protein.faa-output NP_875526.1	PF08502.7	0.3
GCF_000007925.1_ASM792v1_protein.faa-output NP_875727.1	PF01726.13	0.0
GCF_000007925.1_ASM792v1_protein.faa-output NP_874852.1	PF01790.15	7.7
GCF_000007925.1_ASM792v1_protein.faa-output NP_875414.1	PF00657.19	0.0
GCF_000007925.1_ASM792v1_protein.faa-output NP_875414.1	PF13472.3	0.0
GCF_000007925.1_ASM792v1_protein.faa-output NP_876138.1	PF01451.18	0.0
GCF_000007925.1_ASM792v1_protein.faa-output NP_874549.1	PF05362.10	0.2
GCF_000007925.1_ASM792v1_protein.faa-output NP_876053.1	PF02190.13	0.0
GCF_000007925.1_ASM792v1_protein.faa-output NP_874455.1	PF03706.10	25.0
GCF_000007925.1_ASM792v1_protein.faa-output NP_875363.1	PF06835.10	1.4
GCF_000007925.1_ASM792v1_protein.faa-output NP_875363.1	PF06835.10	1.4
GCF_000007925.1_ASM792v1_protein.faa-output NP_875806.1	PF02684.12	0.0
GCF_000007925.1_ASM792v1_protein.faa-output NP_875809.1	PF03331.10	0.0
GCF_000007925.1_ASM792v1_protein.faa-output NP_875255.1	PF04613.11	0.1
GCF_000007925.1_ASM792v1_protein.faa-output NP_875007.1	PF01816.14	12.1
GCF_000007925.1_ASM792v1_protein.faa-output NP_875007.1	PF01816.14	12.1
GCF_000007925.1_ASM792v1_protein.faa-output NP_875007.1	PF01816.14	12.1
GCF_000007925.1_ASM792v1_protein.faa-output NP_875007.1	PF01816.14	12.1
GCF_000007925.1_ASM792v1_protein.faa-output NP_875007.1	PF01816.14	12.1
GCF_000007925.1_ASM792v1_protein.faa-output NP_875007.1	PF01816.14	12.1
GCF_000007925.1_ASM792v1_protein.faa-output NP_875007.1	PF01816.14	12.1
GCF_000007925.1_ASM792v1_protein.faa-output NP_875007.1	PF01816.14	12.1
GCF_000007925.1_ASM792v1_protein.faa-output NP_875007.1	PF01816.14	12.1
GCF_000007925.1_ASM792v1_protein.faa-output NP_875007.1	PF01816.14	12.1
GCF_000007925.1_ASM792v1_protein.faa-output NP_875008.1	PF01816.14	0.0
GCF_000007925.1_ASM792v1_protein.faa-output NP_875008.1	PF01816.14	0.0
GCF_000007925.1_ASM792v1_protein.faa-output NP_875008.1	PF01816.14	0.0
GCF_000007925.1_ASM792v1_protein.faa-output NP_875008.1	PF01816.14	0.0
GCF_000007925.1_ASM792v1_protein.faa-output NP_875008.1	PF01816.14	0.0
GCF_000007925.1_ASM792v1_protein.faa-output NP_875008.1	PF01816.14	0.0
GCF_000007925.1_ASM792v1_protein.faa-output NP_875008.1	PF01816.14	0.0
GCF_000007925.1_ASM792v1_protein.faa-output NP_875008.1	PF01816.14	0.0
GCF_000007925.1_ASM792v1_protein.faa-output NP_875008.1	PF01816.14	0.0
GCF_000007925.1_ASM792v1_protein.faa-output NP_874832.1	PF00677.14	0.1
GCF_000007925.1_ASM792v1_protein.faa-output NP_874832.1	PF00677.14	0.1
GCF_000007925.1_ASM792v1_protein.faa-output NP_876011.1	PF00206.17	0.1
GCF_000007925.1_ASM792v1_protein.faa-output NP_874406.1	PF00206.17	0.0
GCF_000007925.1_ASM792v1_protein.faa-output NP_876010.1	PF00206.17	0.0
GCF_000007925.1_ASM792v1_protein.faa-output NP_875528.1	PF05834.9	0.0
GCF_000007925.1_ASM792v1_protein.faa-output NP_875182.1	PF05834.9	0.0
GCF_000007925.1_ASM792v1_protein.faa-output NP_874767.1	PF01476.17	4.8
GCF_000007925.1_ASM792v1_protein.faa-output NP_874767.1	PF01476.17	4.8
GCF_000007925.1_ASM792v1_protein.faa-output NP_874767.1	PF01476.17	4.8
GCF_000007925.1_ASM792v1_protein.faa-output NP_874564.1	PF03466.17	0.0
GCF_000007925.1_ASM792v1_protein.faa-output NP_874690.1	PF02401.15	0.0
GCF_000007925.1_ASM792v1_protein.faa-output NP_876164.1	PF07687.11	0.0
GCF_000007925.1_ASM792v1_protein.faa-output NP_875314.1	PF12704.4	2.1
GCF_000007925.1_ASM792v1_protein.faa-output NP_875314.1	PF12704.4	2.1
GCF_000007925.1_ASM792v1_protein.faa-output NP_875314.1	PF12704.4	2.1
GCF_000007925.1_ASM792v1_protein.faa-output NP_875648.1	PF02545.11	0.0
GCF_000007925.1_ASM792v1_protein.faa-output NP_875428.1	PF14437.3	0.0
GCF_000007925.1_ASM792v1_protein.faa-output NP_876156.1	PF01050.15	1.7
GCF_000007925.1_ASM792v1_protein.faa-output NP_876238.1	PF03819.14	0.1
GCF_000007925.1_ASM792v1_protein.faa-output NP_875316.1	PF03819.14	0.1
GCF_000007925.1_ASM792v1_protein.faa-output NP_874530.1	PF06100.8	0.0
GCF_000007925.1_ASM792v1_protein.faa-output NP_874530.1	PF06100.8	0.0
GCF_000007925.1_ASM792v1_protein.faa-output NP_875593.1	PF03547.15	21.5
GCF_000007925.1_ASM792v1_protein.faa-output NP_875593.1	PF03547.15	21.5
GCF_000007925.1_ASM792v1_protein.faa-output NP_875978.1	PF01676.15	0.0
GCF_000007925.1_ASM792v1_protein.faa-output NP_875095.1	PF00149.25	0.2
GCF_000007925.1_ASM792v1_protein.faa-output NP_875404.1	PF00149.25	0.0
GCF_000007925.1_ASM792v1_protein.faa-output NP_875959.1	PF12850.4	0.1
GCF_000007925.1_ASM792v1_protein.faa-output NP_875099.1	PF01420.16	17.8
GCF_000007925.1_ASM792v1_protein.faa-output NP_875099.1	PF01420.16	17.8
GCF_000007925.1_ASM792v1_protein.faa-output NP_876052.1	PF08241.9	0.0
GCF_000007925.1_ASM792v1_protein.faa-output NP_876052.1	PF08241.9	0.0
GCF_000007925.1_ASM792v1_protein.faa-output NP_875432.1	PF08241.9	0.0
GCF_000007925.1_ASM792v1_protein.faa-output NP_874821.1	PF08241.9	0.0
GCF_000007925.1_ASM792v1_protein.faa-output NP_875208.1	PF08241.9	0.0
GCF_000007925.1_ASM792v1_protein.faa-output NP_876015.1	PF08241.9	0.0
GCF_000007925.1_ASM792v1_protein.faa-output NP_874587.1	PF08241.9	0.0
GCF_000007925.1_ASM792v1_protein.faa-output NP_875432.1	PF08242.9	0.0
GCF_000007925.1_ASM792v1_protein.faa-output NP_875208.1	PF08242.9	0.0
GCF_000007925.1_ASM792v1_protein.faa-output NP_874587.1	PF08242.9	0.0
GCF_000007925.1_ASM792v1_protein.faa-output NP_874821.1	PF08242.9	0.0
GCF_000007925.1_ASM792v1_protein.faa-output NP_875432.1	PF00891.15	0.0
GCF_000007925.1_ASM792v1_protein.faa-output NP_875724.1	PF05050.9	0.1
GCF_000007925.1_ASM792v1_protein.faa-output NP_875668.1	PF05050.9	0.1
GCF_000007925.1_ASM792v1_protein.faa-output NP_875668.1	PF05050.9	0.1
GCF_000007925.1_ASM792v1_protein.faa-output NP_876052.1	PF13489.3	0.0
GCF_000007925.1_ASM792v1_protein.faa-output NP_875818.1	PF13489.3	0.0
GCF_000007925.1_ASM792v1_protein.faa-output NP_874821.1	PF13489.3	0.0
GCF_000007925.1_ASM792v1_protein.faa-output NP_875208.1	PF13489.3	0.0
GCF_000007925.1_ASM792v1_protein.faa-output NP_876015.1	PF13489.3	0.0
GCF_000007925.1_ASM792v1_protein.faa-output NP_876015.1	PF13489.3	0.0
GCF_000007925.1_ASM792v1_protein.faa-output NP_874454.1	PF13489.3	0.0
GCF_000007925.1_ASM792v1_protein.faa-output NP_875432.1	PF13649.3	0.0
GCF_000007925.1_ASM792v1_protein.faa-output NP_875432.1	PF13649.3	0.0
GCF_000007925.1_ASM792v1_protein.faa-output NP_876052.1	PF13649.3	0.0
GCF_000007925.1_ASM792v1_protein.faa-output NP_874821.1	PF13649.3	0.0
GCF_000007925.1_ASM792v1_protein.faa-output NP_875208.1	PF13649.3	0.0
GCF_000007925.1_ASM792v1_protein.faa-output NP_874587.1	PF13649.3	0.0
GCF_000007925.1_ASM792v1_protein.faa-output NP_875402.1	PF02636.14	0.0
GCF_000007925.1_ASM792v1_protein.faa-output NP_875441.1	PF05430.8	0.0
GCF_000007925.1_ASM792v1_protein.faa-output NP_876052.1	PF13847.3	0.0
GCF_000007925.1_ASM792v1_protein.faa-output NP_875208.1	PF13847.3	0.0
GCF_000007925.1_ASM792v1_protein.faa-output NP_875432.1	PF13847.3	0.0
GCF_000007925.1_ASM792v1_protein.faa-output NP_874821.1	PF13847.3	0.0
GCF_000007925.1_ASM792v1_protein.faa-output NP_874587.1	PF13847.3	0.1
GCF_000007925.1_ASM792v1_protein.faa-output NP_875818.1	PF13847.3	0.0
GCF_000007925.1_ASM792v1_protein.faa-output NP_874816.1	PF13847.3	0.0
GCF_000007925.1_ASM792v1_protein.faa-output NP_874454.1	PF13847.3	0.0
GCF_000007925.1_ASM792v1_protein.faa-output NP_874664.1	PF02390.14	0.0
GCF_000007925.1_ASM792v1_protein.faa-output NP_874590.1	PF01795.16	0.0
GCF_000007925.1_ASM792v1_protein.faa-output NP_875416.1	PF04452.11	0.0
GCF_000007925.1_ASM792v1_protein.faa-output NP_874816.1	PF01189.14	0.0
GCF_000007925.1_ASM792v1_protein.faa-output NP_874816.1	PF01189.14	0.0
GCF_000007925.1_ASM792v1_protein.faa-output NP_874454.1	PF07021.9	0.0
GCF_000007925.1_ASM792v1_protein.faa-output NP_876222.1	PF06838.8	0.0
GCF_000007925.1_ASM792v1_protein.faa-output NP_875351.1	PF02965.14	0.1
GCF_000007925.1_ASM792v1_protein.faa-output NP_875351.1	PF02965.14	0.1
GCF_000007925.1_ASM792v1_protein.faa-output NP_876252.1	PF07690.13	57.6
GCF_000007925.1_ASM792v1_protein.faa-output NP_876252.1	PF07690.13	57.6
GCF_000007925.1_ASM792v1_protein.faa-output NP_874740.1	PF07690.13	28.4
GCF_000007925.1_ASM792v1_protein.faa-output NP_874740.1	PF07690.13	28.4
GCF_000007925.1_ASM792v1_protein.faa-output NP_874740.1	PF07690.13	28.4
GCF_000007925.1_ASM792v1_protein.faa-output NP_875967.1	PF07690.13	59.6
GCF_000007925.1_ASM792v1_protein.faa-output NP_875967.1	PF07690.13	59.6
GCF_000007925.1_ASM792v1_protein.faa-output NP_875547.1	PF07690.13	42.2
GCF_000007925.1_ASM792v1_protein.faa-output NP_875547.1	PF07690.13	42.2
GCF_000007925.1_ASM792v1_protein.faa-output NP_876252.1	PF12832.4	17.2
GCF_000007925.1_ASM792v1_protein.faa-output NP_875795.1	PF13347.3	22.0
GCF_000007925.1_ASM792v1_protein.faa-output NP_874740.1	PF13347.3	22.4
GCF_000007925.1_ASM792v1_protein.faa-output NP_876252.1	PF13347.3	25.1
GCF_000007925.1_ASM792v1_protein.faa-output NP_876252.1	PF13347.3	25.1
GCF_000007925.1_ASM792v1_protein.faa-output NP_874587.1	PF07109.8	0.0
GCF_000007925.1_ASM792v1_protein.faa-output NP_874692.1	PF02142.19	0.0
GCF_000007925.1_ASM792v1_protein.faa-output NP_875289.1	PF02142.19	0.0
GCF_000007925.1_ASM792v1_protein.faa-output NP_875289.1	PF02142.19	0.0
GCF_000007925.1_ASM792v1_protein.faa-output NP_874485.1	PF12002.5	0.0
GCF_000007925.1_ASM792v1_protein.faa-output NP_876183.1	PF01769.13	8.3
GCF_000007925.1_ASM792v1_protein.faa-output NP_876183.1	PF03448.14	1.8
GCF_000007925.1_ASM792v1_protein.faa-output NP_876183.1	PF03448.14	1.8
GCF_000007925.1_ASM792v1_protein.faa-output NP_874713.1	PF01078.18	1.1
GCF_000007925.1_ASM792v1_protein.faa-output NP_874713.1	PF01078.18	1.1
GCF_000007925.1_ASM792v1_protein.faa-output NP_875538.1	PF01078.18	0.2
GCF_000007925.1_ASM792v1_protein.faa-output NP_875538.1	PF01078.18	0.2
GCF_000007925.1_ASM792v1_protein.faa-output NP_875538.1	PF01078.18	0.2
GCF_000007925.1_ASM792v1_protein.faa-output NP_874779.1	PF06175.8	3.4
GCF_000007925.1_ASM792v1_protein.faa-output NP_874779.1	PF06175.8	3.4
GCF_000007925.1_ASM792v1_protein.faa-output NP_875596.1	PF01187.15	0.0
GCF_000007925.1_ASM792v1_protein.faa-output NP_874758.1	PF03775.13	0.1
GCF_000007925.1_ASM792v1_protein.faa-output NP_874756.1	PF03776.11	0.3
GCF_000007925.1_ASM792v1_protein.faa-output NP_874714.1	PF02470.17	0.1
GCF_000007925.1_ASM792v1_protein.faa-output NP_875796.1	PF02405.13	17.2
GCF_000007925.1_ASM792v1_protein.faa-output NP_874782.1	PF01926.20	0.0
GCF_000007925.1_ASM792v1_protein.faa-output NP_874782.1	PF01926.20	0.0
GCF_000007925.1_ASM792v1_protein.faa-output NP_875624.1	PF01926.20	0.0
GCF_000007925.1_ASM792v1_protein.faa-output NP_874640.1	PF01926.20	0.0
GCF_000007925.1_ASM792v1_protein.faa-output NP_874608.1	PF01926.20	0.8
GCF_000007925.1_ASM792v1_protein.faa-output NP_874608.1	PF01926.20	0.8
GCF_000007925.1_ASM792v1_protein.faa-output NP_875746.1	PF01926.20	0.1
GCF_000007925.1_ASM792v1_protein.faa-output NP_875425.1	PF01926.20	0.1
GCF_000007925.1_ASM792v1_protein.faa-output NP_875988.1	PF01926.20	0.0
GCF_000007925.1_ASM792v1_protein.faa-output NP_874614.1	PF01926.20	0.0
GCF_000007925.1_ASM792v1_protein.faa-output NP_874614.1	PF01926.20	0.0
GCF_000007925.1_ASM792v1_protein.faa-output NP_876040.1	PF01926.20	0.1
GCF_000007925.1_ASM792v1_protein.faa-output NP_874608.1	PF12631.4	5.0
GCF_000007925.1_ASM792v1_protein.faa-output NP_874683.1	PF00994.21	0.0
GCF_000007925.1_ASM792v1_protein.faa-output NP_874812.1	PF06039.12	0.0
GCF_000007925.1_ASM792v1_protein.faa-output NP_876174.1	PF06723.10	5.6
GCF_000007925.1_ASM792v1_protein.faa-output NP_876262.1	PF06723.10	4.3
GCF_000007925.1_ASM792v1_protein.faa-output NP_876262.1	PF06723.10	4.3
GCF_000007925.1_ASM792v1_protein.faa-output NP_875330.1	PF06723.10	0.1
GCF_000007925.1_ASM792v1_protein.faa-output NP_875330.1	PF06723.10	0.1
GCF_000007925.1_ASM792v1_protein.faa-output NP_875976.1	PF06723.10	0.2
GCF_000007925.1_ASM792v1_protein.faa-output NP_875976.1	PF06723.10	0.2
GCF_000007925.1_ASM792v1_protein.faa-output NP_875976.1	PF06723.10	0.2
GCF_000007925.1_ASM792v1_protein.faa-output NP_876173.1	PF04085.11	0.0
GCF_000007925.1_ASM792v1_protein.faa-output NP_874594.1	PF13378.3	0.0
GCF_000007925.1_ASM792v1_protein.faa-output NP_874651.1	PF01716.15	0.3
GCF_000007925.1_ASM792v1_protein.faa-output NP_875184.1	PF00924.15	1.0
GCF_000007925.1_ASM792v1_protein.faa-output NP_874570.1	PF02219.14	0.0
GCF_000007925.1_ASM792v1_protein.faa-output NP_875837.1	PF03083.13	3.4
GCF_000007925.1_ASM792v1_protein.faa-output NP_875826.1	PF05175.11	0.1
GCF_000007925.1_ASM792v1_protein.faa-output NP_875826.1	PF05175.11	0.1
GCF_000007925.1_ASM792v1_protein.faa-output NP_874753.1	PF05175.11	0.0
GCF_000007925.1_ASM792v1_protein.faa-output NP_874753.1	PF05175.11	0.0
GCF_000007925.1_ASM792v1_protein.faa-output NP_874753.1	PF05175.11	0.0
GCF_000007925.1_ASM792v1_protein.faa-output NP_874676.1	PF02416.13	1.5
GCF_000007925.1_ASM792v1_protein.faa-output NP_875622.1	PF02416.13	0.1
GCF_000007925.1_ASM792v1_protein.faa-output NP_875088.1	PF13455.3	0.3
GCF_000007925.1_ASM792v1_protein.faa-output NP_874415.1	PF02873.13	0.1
GCF_000007925.1_ASM792v1_protein.faa-output NP_874415.1	PF02873.13	0.1
GCF_000007925.1_ASM792v1_protein.faa-output NP_874416.1	PF01225.22	0.2
GCF_000007925.1_ASM792v1_protein.faa-output NP_874806.1	PF01225.22	0.0
GCF_000007925.1_ASM792v1_protein.faa-output NP_874806.1	PF02875.18	0.0
GCF_000007925.1_ASM792v1_protein.faa-output NP_874806.1	PF02875.18	0.0
GCF_000007925.1_ASM792v1_protein.faa-output NP_874806.1	PF02875.18	0.0
GCF_000007925.1_ASM792v1_protein.faa-output NP_874416.1	PF02875.18	0.0
GCF_000007925.1_ASM792v1_protein.faa-output NP_874416.1	PF02875.18	0.0
GCF_000007925.1_ASM792v1_protein.faa-output NP_874416.1	PF02875.18	0.0
GCF_000007925.1_ASM792v1_protein.faa-output NP_874806.1	PF08245.9	0.0
GCF_000007925.1_ASM792v1_protein.faa-output NP_875443.1	PF08245.9	0.0
GCF_000007925.1_ASM792v1_protein.faa-output NP_875830.1	PF08245.9	0.2
GCF_000007925.1_ASM792v1_protein.faa-output NP_874416.1	PF08245.9	0.4
GCF_000007925.1_ASM792v1_protein.faa-output NP_874416.1	PF08245.9	0.4
GCF_000007925.1_ASM792v1_protein.faa-output NP_876196.1	PF01624.17	0.0
GCF_000007925.1_ASM792v1_protein.faa-output NP_876196.1	PF05188.14	0.1
GCF_000007925.1_ASM792v1_protein.faa-output NP_876196.1	PF05192.15	2.0
GCF_000007925.1_ASM792v1_protein.faa-output NP_876196.1	PF05192.15	2.0
GCF_000007925.1_ASM792v1_protein.faa-output NP_876196.1	PF05190.15	2.3
GCF_000007925.1_ASM792v1_protein.faa-output NP_876196.1	PF05190.15	2.3
GCF_000007925.1_ASM792v1_protein.faa-output NP_876196.1	PF00488.18	0.1
GCF_000007925.1_ASM792v1_protein.faa-output NP_874639.1	PF00488.18	0.0
GCF_000007925.1_ASM792v1_protein.faa-output NP_874687.1	PF03023.11	25.5
GCF_000007925.1_ASM792v1_protein.faa-output NP_874687.1	PF03023.11	25.5
GCF_000007925.1_ASM792v1_protein.faa-output NP_875100.1	PF02384.13	0.0
GCF_000007925.1_ASM792v1_protein.faa-output NP_875405.1	PF02445.13	0.7
GCF_000007925.1_ASM792v1_protein.faa-output NP_874578.1	PF00146.18	15.3
GCF_000007925.1_ASM792v1_protein.faa-output NP_875515.1	PF00175.18	0.0
GCF_000007925.1_ASM792v1_protein.faa-output NP_875271.1	PF13460.3	0.0
GCF_000007925.1_ASM792v1_protein.faa-output NP_875640.1	PF13460.3	0.0
GCF_000007925.1_ASM792v1_protein.faa-output NP_875472.1	PF13460.3	0.0
GCF_000007925.1_ASM792v1_protein.faa-output NP_875054.1	PF13460.3	0.0
GCF_000007925.1_ASM792v1_protein.faa-output NP_875265.1	PF13460.3	0.0
GCF_000007925.1_ASM792v1_protein.faa-output NP_875621.1	PF14833.3	0.1
GCF_000007925.1_ASM792v1_protein.faa-output NP_875235.1	PF03446.12	0.1
GCF_000007925.1_ASM792v1_protein.faa-output NP_875621.1	PF03446.12	0.0
GCF_000007925.1_ASM792v1_protein.faa-output NP_875621.1	PF03446.12	0.0
GCF_000007925.1_ASM792v1_protein.faa-output NP_875542.1	PF03447.13	0.2
GCF_000007925.1_ASM792v1_protein.faa-output NP_875704.1	PF07993.9	0.0
GCF_000007925.1_ASM792v1_protein.faa-output NP_875704.1	PF07993.9	0.0
GCF_000007925.1_ASM792v1_protein.faa-output NP_874561.1	PF13450.3	0.0
GCF_000007925.1_ASM792v1_protein.faa-output NP_876111.1	PF13450.3	2.3
GCF_000007925.1_ASM792v1_protein.faa-output NP_874530.1	PF13450.3	0.1
GCF_000007925.1_ASM792v1_protein.faa-output NP_874977.1	PF13450.3	0.8
GCF_000007925.1_ASM792v1_protein.faa-output NP_875734.1	PF01513.18	0.0
GCF_000007925.1_ASM792v1_protein.faa-output NP_874574.1	PF01513.18	0.0
GCF_000007925.1_ASM792v1_protein.faa-output NP_875990.1	PF02540.14	0.0
GCF_000007925.1_ASM792v1_protein.faa-output NP_875990.1	PF02540.14	0.0
GCF_000007925.1_ASM792v1_protein.faa-output NP_874432.1	PF02540.14	0.0
GCF_000007925.1_ASM792v1_protein.faa-output NP_874432.1	PF02540.14	0.0
GCF_000007925.1_ASM792v1_protein.faa-output NP_875929.1	PF01235.14	30.2
GCF_000007925.1_ASM792v1_protein.faa-output NP_874963.1	PF01699.21	39.9
GCF_000007925.1_ASM792v1_protein.faa-output NP_874963.1	PF01699.21	39.9
GCF_000007925.1_ASM792v1_protein.faa-output NP_874963.1	PF01699.21	39.9
GCF_000007925.1_ASM792v1_protein.faa-output NP_876149.1	PF00999.18	53.1
GCF_000007925.1_ASM792v1_protein.faa-output NP_874863.1	PF00999.18	40.5
GCF_000007925.1_ASM792v1_protein.faa-output NP_874491.1	PF00939.16	40.7
GCF_000007925.1_ASM792v1_protein.faa-output NP_874491.1	PF00939.16	40.7
GCF_000007925.1_ASM792v1_protein.faa-output NP_874491.1	PF00939.16	40.7
GCF_000007925.1_ASM792v1_protein.faa-output NP_874491.1	PF00939.16	40.7
GCF_000007925.1_ASM792v1_protein.faa-output NP_874965.1	PF10716.6	8.4
GCF_000007925.1_ASM792v1_protein.faa-output NP_874562.1	PF10664.6	0.1
GCF_000007925.1_ASM792v1_protein.faa-output NP_876104.1	PF11909.5	0.0
GCF_000007925.1_ASM792v1_protein.faa-output NP_874535.1	PF11910.5	0.0
GCF_000007925.1_ASM792v1_protein.faa-output NP_874444.1	PF00334.16	0.0
GCF_000007925.1_ASM792v1_protein.faa-output NP_875683.1	PF07862.8	0.0
GCF_000007925.1_ASM792v1_protein.faa-output NP_875575.1	PF07862.8	0.2
GCF_000007925.1_ASM792v1_protein.faa-output NP_874811.1	PF01106.14	0.5
GCF_000007925.1_ASM792v1_protein.faa-output NP_875222.1	PF01077.19	0.0
GCF_000007925.1_ASM792v1_protein.faa-output NP_875222.1	PF01077.19	0.0
GCF_000007925.1_ASM792v1_protein.faa-output NP_875222.1	PF03460.14	0.0
GCF_000007925.1_ASM792v1_protein.faa-output NP_875222.1	PF03460.14	0.0
GCF_000007925.1_ASM792v1_protein.faa-output NP_876066.1	PF00877.16	0.0
GCF_000007925.1_ASM792v1_protein.faa-output NP_875530.1	PF03060.12	1.4
GCF_000007925.1_ASM792v1_protein.faa-output NP_875530.1	PF03060.12	1.4
GCF_000007925.1_ASM792v1_protein.faa-output NP_876145.1	PF03060.12	0.5
GCF_000007925.1_ASM792v1_protein.faa-output NP_876145.1	PF03060.12	0.5
GCF_000007925.1_ASM792v1_protein.faa-output NP_875054.1	PF05368.10	0.0
GCF_000007925.1_ASM792v1_protein.faa-output NP_875640.1	PF05368.10	0.0
GCF_000007925.1_ASM792v1_protein.faa-output NP_874565.1	PF07298.8	11.3
GCF_000007925.1_ASM792v1_protein.faa-output NP_875234.1	PF00483.20	0.0
GCF_000007925.1_ASM792v1_protein.faa-output NP_876156.1	PF00483.20	0.0
GCF_000007925.1_ASM792v1_protein.faa-output NP_876156.1	PF00483.20	0.0
GCF_000007925.1_ASM792v1_protein.faa-output NP_874569.1	PF00483.20	0.0
GCF_000007925.1_ASM792v1_protein.faa-output NP_875711.1	PF00483.20	0.0
GCF_000007925.1_ASM792v1_protein.faa-output NP_875442.1	PF00483.20	0.0
GCF_000007925.1_ASM792v1_protein.faa-output NP_875442.1	PF12804.4	0.0
GCF_000007925.1_ASM792v1_protein.faa-output NP_874847.1	PF12804.4	0.0
GCF_000007925.1_ASM792v1_protein.faa-output NP_875602.1	PF05014.12	0.0
GCF_000007925.1_ASM792v1_protein.faa-output NP_876180.1	PF00293.25	0.0
GCF_000007925.1_ASM792v1_protein.faa-output NP_874711.1	PF00293.25	0.0
GCF_000007925.1_ASM792v1_protein.faa-output NP_876180.1	PF14815.3	0.0
GCF_000007925.1_ASM792v1_protein.faa-output NP_876038.1	PF08529.8	1.6
GCF_000007925.1_ASM792v1_protein.faa-output NP_876038.1	PF08529.8	1.6
GCF_000007925.1_ASM792v1_protein.faa-output NP_874403.1	PF01029.15	2.5
GCF_000007925.1_ASM792v1_protein.faa-output NP_874403.1	PF01029.15	2.5
GCF_000007925.1_ASM792v1_protein.faa-output NP_874816.1	PF01029.15	0.1
GCF_000007925.1_ASM792v1_protein.faa-output NP_874816.1	PF01029.15	0.1
GCF_000007925.1_ASM792v1_protein.faa-output NP_874625.1	PF02357.16	0.0
GCF_000007925.1_ASM792v1_protein.faa-output NP_875380.1	PF08206.8	0.0
GCF_000007925.1_ASM792v1_protein.faa-output NP_875380.1	PF08206.8	0.0
GCF_000007925.1_ASM792v1_protein.faa-output NP_874510.1	PF02321.15	23.0
GCF_000007925.1_ASM792v1_protein.faa-output NP_874510.1	PF02321.15	23.0
GCF_000007925.1_ASM792v1_protein.faa-output NP_875504.1	PF01276.17	0.0
GCF_000007925.1_ASM792v1_protein.faa-output NP_875504.1	PF01276.17	0.0
GCF_000007925.1_ASM792v1_protein.faa-output NP_875504.1	PF03711.12	0.0
GCF_000007925.1_ASM792v1_protein.faa-output NP_875800.1	PF00215.21	0.0
GCF_000007925.1_ASM792v1_protein.faa-output NP_875954.1	PF13505.3	7.8
GCF_000007925.1_ASM792v1_protein.faa-output NP_875517.1	PF10128.6	0.0
GCF_000007925.1_ASM792v1_protein.faa-output NP_875660.1	PF04966.9	8.7
GCF_000007925.1_ASM792v1_protein.faa-output NP_875129.1	PF04966.9	1.5
GCF_000007925.1_ASM792v1_protein.faa-output NP_875129.1	PF04966.9	1.5
GCF_000007925.1_ASM792v1_protein.faa-output NP_875497.1	PF02784.13	0.0
GCF_000007925.1_ASM792v1_protein.faa-output NP_874443.1	PF02784.13	0.1
GCF_000007925.1_ASM792v1_protein.faa-output NP_874443.1	PF00278.19	0.0
GCF_000007925.1_ASM792v1_protein.faa-output NP_875497.1	PF00278.19	0.0
GCF_000007925.1_ASM792v1_protein.faa-output NP_875996.1	PF00213.15	2.2
GCF_000007925.1_ASM792v1_protein.faa-output NP_875943.1	PF02566.16	0.0
GCF_000007925.1_ASM792v1_protein.faa-output NP_875728.1	PF00185.21	0.0
GCF_000007925.1_ASM792v1_protein.faa-output NP_874656.1	PF00185.21	0.0
GCF_000007925.1_ASM792v1_protein.faa-output NP_875728.1	PF02729.18	0.0
GCF_000007925.1_ASM792v1_protein.faa-output NP_874656.1	PF02729.18	0.0
GCF_000007925.1_ASM792v1_protein.faa-output NP_874938.1	PF00148.16	0.0
GCF_000007925.1_ASM792v1_protein.faa-output NP_874939.1	PF00148.16	0.0
GCF_000007925.1_ASM792v1_protein.faa-output NP_874575.1	PF00420.21	6.9
GCF_000007925.1_ASM792v1_protein.faa-output NP_874576.1	PF00499.17	11.3
GCF_000007925.1_ASM792v1_protein.faa-output NP_874719.1	PF00507.16	1.7
GCF_000007925.1_ASM792v1_protein.faa-output NP_874718.1	PF01058.19	0.0
GCF_000007925.1_ASM792v1_protein.faa-output NP_876007.1	PF00543.19	3.5
GCF_000007925.1_ASM792v1_protein.faa-output NP_874787.1	PF14748.3	0.8
GCF_000007925.1_ASM792v1_protein.faa-output NP_875319.1	PF00291.22	0.1
GCF_000007925.1_ASM792v1_protein.faa-output NP_874537.1	PF00291.22	0.6
GCF_000007925.1_ASM792v1_protein.faa-output NP_876276.1	PF00291.22	0.2
GCF_000007925.1_ASM792v1_protein.faa-output NP_874797.1	PF00291.22	0.5
GCF_000007925.1_ASM792v1_protein.faa-output NP_874582.1	PF00291.22	1.2
GCF_000007925.1_ASM792v1_protein.faa-output NP_876137.1	PF02569.12	0.0
GCF_000007925.1_ASM792v1_protein.faa-output NP_875775.1	PF02548.12	0.0
GCF_000007925.1_ASM792v1_protein.faa-output NP_874488.1	PF03309.11	0.3
GCF_000007925.1_ASM792v1_protein.faa-output NP_874488.1	PF03309.11	0.3
GCF_000007925.1_ASM792v1_protein.faa-output NP_874489.1	PF01507.16	0.0
GCF_000007925.1_ASM792v1_protein.faa-output NP_876127.1	PF10609.6	0.1
GCF_000007925.1_ASM792v1_protein.faa-output NP_874757.1	PF10609.6	0.1
GCF_000007925.1_ASM792v1_protein.faa-output NP_875813.1	PF00989.22	0.2
GCF_000007925.1_ASM792v1_protein.faa-output NP_875813.1	PF00989.22	0.2
GCF_000007925.1_ASM792v1_protein.faa-output NP_874435.1	PF03717.12	0.1
GCF_000007925.1_ASM792v1_protein.faa-output NP_874911.1	PF03717.12	0.0
GCF_000007925.1_ASM792v1_protein.faa-output NP_875924.1	PF12727.4	0.2
GCF_000007925.1_ASM792v1_protein.faa-output NP_875924.1	PF12727.4	0.2
GCF_000007925.1_ASM792v1_protein.faa-output NP_875924.1	PF12849.4	4.2
GCF_000007925.1_ASM792v1_protein.faa-output NP_875966.1	PF12849.4	4.2
GCF_000007925.1_ASM792v1_protein.faa-output NP_874739.1	PF00427.18	0.2
GCF_000007925.1_ASM792v1_protein.faa-output NP_874938.1	PF08369.7	0.0
GCF_000007925.1_ASM792v1_protein.faa-output NP_876074.1	PF03462.15	1.1
GCF_000007925.1_ASM792v1_protein.faa-output NP_876074.1	PF03462.15	1.1
GCF_000007925.1_ASM792v1_protein.faa-output NP_874599.1	PF03462.15	0.3
GCF_000007925.1_ASM792v1_protein.faa-output NP_874599.1	PF03462.15	0.3
GCF_000007925.1_ASM792v1_protein.faa-output NP_876110.1	PF02153.14	0.0
GCF_000007925.1_ASM792v1_protein.faa-output NP_876051.1	PF00800.15	0.0
GCF_000007925.1_ASM792v1_protein.faa-output NP_874422.1	PF04166.9	0.0
GCF_000007925.1_ASM792v1_protein.faa-output NP_875481.1	PF03740.10	1.3
GCF_000007925.1_ASM792v1_protein.faa-output NP_875406.1	PF00595.21	2.9
GCF_000007925.1_ASM792v1_protein.faa-output NP_874500.1	PF00595.21	0.8
GCF_000007925.1_ASM792v1_protein.faa-output NP_874500.1	PF00595.21	0.8
GCF_000007925.1_ASM792v1_protein.faa-output NP_876036.1	PF13180.3	0.0
GCF_000007925.1_ASM792v1_protein.faa-output NP_874500.1	PF13180.3	0.4
GCF_000007925.1_ASM792v1_protein.faa-output NP_875406.1	PF13180.3	0.4
GCF_000007925.1_ASM792v1_protein.faa-output NP_875483.1	PF04191.10	0.1
GCF_000007925.1_ASM792v1_protein.faa-output NP_875202.1	PF00805.19	32.4
GCF_000007925.1_ASM792v1_protein.faa-output NP_875202.1	PF00805.19	32.4
GCF_000007925.1_ASM792v1_protein.faa-output NP_875202.1	PF00805.19	32.4
GCF_000007925.1_ASM792v1_protein.faa-output NP_875202.1	PF00805.19	32.4
GCF_000007925.1_ASM792v1_protein.faa-output NP_875242.1	PF00805.19	13.6
GCF_000007925.1_ASM792v1_protein.faa-output NP_875242.1	PF00805.19	13.6
GCF_000007925.1_ASM792v1_protein.faa-output NP_875242.1	PF00805.19	13.6
GCF_000007925.1_ASM792v1_protein.faa-output NP_875822.1	PF00805.19	10.8
GCF_000007925.1_ASM792v1_protein.faa-output NP_875822.1	PF00805.19	10.8
GCF_000007925.1_ASM792v1_protein.faa-output NP_875822.1	PF00805.19	10.8
GCF_000007925.1_ASM792v1_protein.faa-output NP_875553.1	PF00805.19	2.6
GCF_000007925.1_ASM792v1_protein.faa-output NP_875553.1	PF00805.19	2.6
GCF_000007925.1_ASM792v1_protein.faa-output NP_875553.1	PF00805.19	2.6
GCF_000007925.1_ASM792v1_protein.faa-output NP_875242.1	PF13576.3	12.1
GCF_000007925.1_ASM792v1_protein.faa-output NP_875242.1	PF13576.3	12.1
GCF_000007925.1_ASM792v1_protein.faa-output NP_875242.1	PF13576.3	12.1
GCF_000007925.1_ASM792v1_protein.faa-output NP_875202.1	PF13576.3	2.6
GCF_000007925.1_ASM792v1_protein.faa-output NP_875202.1	PF13576.3	2.6
GCF_000007925.1_ASM792v1_protein.faa-output NP_875202.1	PF13576.3	2.6
GCF_000007925.1_ASM792v1_protein.faa-output NP_875822.1	PF13576.3	8.0
GCF_000007925.1_ASM792v1_protein.faa-output NP_875822.1	PF13576.3	8.0
GCF_000007925.1_ASM792v1_protein.faa-output NP_875822.1	PF13576.3	8.0
GCF_000007925.1_ASM792v1_protein.faa-output NP_875822.1	PF13599.3	0.4
GCF_000007925.1_ASM792v1_protein.faa-output NP_875822.1	PF13599.3	0.4
GCF_000007925.1_ASM792v1_protein.faa-output NP_875202.1	PF13599.3	3.4
GCF_000007925.1_ASM792v1_protein.faa-output NP_875202.1	PF13599.3	3.4
GCF_000007925.1_ASM792v1_protein.faa-output NP_875242.1	PF13599.3	1.4
GCF_000007925.1_ASM792v1_protein.faa-output NP_875242.1	PF13599.3	1.4
GCF_000007925.1_ASM792v1_protein.faa-output NP_875553.1	PF13599.3	0.0
GCF_000007925.1_ASM792v1_protein.faa-output NP_875553.1	PF13599.3	0.0
GCF_000007925.1_ASM792v1_protein.faa-output NP_876121.1	PF00311.14	4.2
GCF_000007925.1_ASM792v1_protein.faa-output NP_875252.1	PF01478.15	5.7
[truncated: 125,991 more rows]
