# Supplementary material for: Adaptive Evolution Signatures in Prochlorococcus: Open Reading Frame (ORF)eome Resources and Insights from Comparative Genomics
Source: Microorganisms. 2024 Aug 20;12(8):1720. doi: 10.3390/microorganisms12081720 (PMC11357015; doi:10.3390/microorganisms12081720)
Supplement: Supplementary file 1 [file microorganisms-12-01720-s001.zip › data S2 CyanoPFAMs_LL_HL_response_screeening.txt]

Y	DESC	SYM	Y	Leveli	Levelj	Difference	Std Err Dif	Plain Dif PValue	Practical Difference	Practical Dif PValue	Practical Equiv PValue	Practical Result
PF00004	ATPase family associated with various cellular activities (AAA)	AAA	PF00004	HL	LL	18.45247562	2.008346631	9.34E-14	6.882980799	9.61E-08	0.999999904	Different
PF00005	ABC transporter	ABC_tran	PF00005	HL	LL	-0.264419169	1.83409146	0.885769778	4.06974309	0.989621531	0.02079123	Equivalent
PF00006	ATP synthase alpha/beta family, nucleotide-binding domain	ATP-synt_ab	PF00006	HL	LL	-0.359659455	0.021633855	2.35E-26	0.122314683	2.54E-17	1	Different
PF00009	Elongation factor Tu GTP binding domain	GTP_EFTU	PF00009	HL	LL	1.226846246	0.199027292	3.68E-08	0.700529548	0.00501895	0.99498105	Different
PF00012	Hsp70 protein	HSP70	PF00012	HL	LL	6.97569156	0.684921599	1.36E-15	3.624962424	2.95E-06	0.999997055	Different
PF00013	KH domain	KH_1	PF00013	HL	LL	-1.751299673	0.228269359	6.27E-11	1.602898336	0.258843476	0.741156524	Inconclusive
PF00016	Ribulose bisphosphate carboxylase large chain, catalytic domain	RuBisCO_large	PF00016	HL	LL				0			Inconclusive
PF00023	Ankyrin repeat	Ank	PF00023	HL	LL				0			Inconclusive
PF00027	Cyclic nucleotide-binding domain	cNMP_binding	PF00027	HL	LL	-2.91E-05	2.27E-05	0.204475189	0.013243286	1	2.86E-134	Equivalent
PF00028	Cadherin domain	Cadherin	PF00028	HL	LL	3.28E-05	0.000022652	0.151349572	21.17175477	1	0	Equivalent
PF00032	Cytochrome b(C-terminal)/b6/petD	Cytochrom_B_C	PF00032	HL	LL	-0.003122026	0.001712315	0.07241225	0.057566016	1	2.01E-44	Equivalent
PF00033	Cytochrome b/b6/petB	Cytochrome_B	PF00033	HL	LL	-0.057336626	0.053912973	0.291107665	0.350697108	0.999999654	3.46E-07	Equivalent
PF00034	Cytochrome c	Cytochrom_C	PF00034	HL	LL	-0.000120429	5.59E-05	0.034457223	0.020095924	1	4.85E-119	Equivalent
PF00035	Double-stranded RNA binding motif	dsrm	PF00035	HL	LL	-0.197031653	0.042493705	1.54E-05	0.16679275	0.23950312	0.76049688	Inconclusive
PF00036	EF hand	EF-hand_1	PF00036	HL	LL	0.405409702	0.279456298	0.151203827	1.72499097	0.999994394	5.61E-06	Equivalent
PF00037	4Fe-4S binding domain	Fer4	PF00037	HL	LL	-13.46193148	2.019002942	4.51E-09	7.092323044	0.001171909	0.998828091	Different
PF00043	Glutathione S-transferase, C-terminal domain	GST_C	PF00043	HL	LL				0			Inconclusive
PF00044	Glyceraldehyde 3-phosphate dehydrogenase, NAD binding domain	Gp_dh_N	PF00044	HL	LL	-0.110649545	0.055680011	0.050700559	0.088956133	0.349293195	0.651011978	Inconclusive
PF00060	Ligand-gated ion channel	Lig_chan	PF00060	HL	LL	-0.000062497	0.000037641	0.101193849	0.018229309	1	2.04E-128	Equivalent
PF00067	Cytochrome P450	p450	PF00067	HL	LL				0			Inconclusive
PF00069	Protein kinase domain	Pkinase	PF00069	HL	LL				0			Inconclusive
PF00070	Pyridine nucleotide-disulphide oxidoreductase	Pyr_redox	PF00070	HL	LL	-13.72129966	1.077258398	4.03E-20	5.39296557	2.43E-11	1	Different
PF00072	Response regulator receiver domain	Response_reg	PF00072	HL	LL	-0.056451613	0.011971697	1.15E-05	0.040306518	0.090845272	0.909154728	Inconclusive
PF00075	RNase H	RNase_H	PF00075	HL	LL	0.044186047	0.005771982	6.74E-11	0.044478067	0.520104906	0.479895094	Inconclusive
PF00076	RNA recognition motif. (a.k.a. RRM, RBD, or RNP domain)	RRM_1	PF00076	HL	LL	0.24362288	0.074011732	0.001544808	0.088956133	0.020099346	0.979913732	Different
PF00078	Reverse transcriptase (RNA-dependent DNA polymerase)	RVT_1	PF00078	HL	LL	3.47E-05	1.49E-05	0.022685114	0.026486571	1	3.50E-169	Equivalent
PF00082	Subtilase family	Peptidase_S8	PF00082	HL	LL	5.84E-06	1.17E-05	0.619602538	4.250715505	1	0	Equivalent
PF00083	Sugar (and other) transporter	Sugar_tr	PF00083	HL	LL	1.755874756	4.98819224	0.725861789	16.35680898	0.997974423	0.002288059	Equivalent
PF00085	Thioredoxin	Thioredoxin	PF00085	HL	LL	0.135737768	0.008418946	1.34E-25	0.088956133	2.19E-07	0.999999781	Different
PF00089	Trypsin	Trypsin	PF00089	HL	LL	0.030495284	0.024564895	0.218480838	0.621237599	1	1.94E-36	Equivalent
PF00091	Tubulin/FtsZ family, GTPase domain	Tubulin	PF00091	HL	LL	0.252677236	0.058436697	4.84E-05	0.211270816	0.240439994	0.759560006	Inconclusive
PF00101	Ribulose bisphosphate carboxylase, small chain	RuBisCO_small	PF00101	HL	LL				0			Inconclusive
PF00106	short chain dehydrogenase	adh_short	PF00106	HL	LL	-4.234723195	0.306490922	6.17E-22	2.112708161	7.64E-10	0.999999999	Different
PF00107	Zinc-binding dehydrogenase	ADH_zinc_N	PF00107	HL	LL				0			Inconclusive
PF00109	Beta-ketoacyl synthase, N-terminal domain	ketoacyl-synt	PF00109	HL	LL	-1.684171043	0.135495293	1.36E-19	0.622692932	1.56E-11	1	Different
PF00111	2Fe-2S iron-sulfur cluster binding domain	Fer2	PF00111	HL	LL	-0.696019728	0.19535137	0.000655367	0.211270816	0.007718262	0.992289229	Different
PF00113	Enolase, C-terminal TIM barrel domain	Enolase_C	PF00113	HL	LL	-0.046774194	0.006178775	9.70E-11	0.021697217	6.19E-05	0.999938055	Different
PF00115	Cytochrome C and Quinol oxidase polypeptide I	COX1	PF00115	HL	LL	19.17554345	4.111644102	1.39E-05	18.43147075	0.428450886	0.571549114	Inconclusive
PF00116	Cytochrome C oxidase subunit II, periplasmic domain	COX2	PF00116	HL	LL	0.249407817	0.0765425	0.001711215	0.247777816	0.491534476	0.508465529	Inconclusive
PF00117	Glutamine amidotransferase class-I	GATase	PF00117	HL	LL	0.077285388	0.009769203	2.25E-11	0.044478067	0.000628204	0.999371796	Different
PF00118	TCP-1/cpn60 chaperonin family	Cpn60_TCP1	PF00118	HL	LL	-2.278481272	0.450071471	3.06E-06	0.889561331	0.001439299	0.998560701	Different
PF00119	ATP synthase A chain	ATP-synt_A	PF00119	HL	LL	-0.657108374	0.039707777	3.05E-26	0.311346466	3.66E-13	1	Different
PF00120	Glutamine synthetase, catalytic domain	Gln-synt_C	PF00120	HL	LL				0			Inconclusive
PF00121	Triosephosphate isomerase	TIM	PF00121	HL	LL				0			Inconclusive
PF00122	E1-E2 ATPase	E1-E2_ATPase	PF00122	HL	LL	0.237725156	0.065133471	0.000493763	0.244629366	0.542061811	0.457938189	Inconclusive
PF00124	Photosynthetic reaction centre protein	Photo_RC	PF00124	HL	LL	0.262225286	0.105965068	0.015693435	2.680028272	1	5.52E-35	Equivalent
PF00126	Bacterial regulatory helix-turn-helix protein, lysR family	HTH_1	PF00126	HL	LL	0.107559633	0.01294164	4.02E-12	0.044478067	3.15E-06	0.999996848	Different
PF00127	Copper binding proteins, plastocyanin/azurin family	Copper-bind	PF00127	HL	LL	0.029144786	0.01192986	0.017019154	0.044478067	0.898594296	0.101405722	Inconclusive
PF00128	Alpha amylase, catalytic domain	Alpha-amylase	PF00128	HL	LL	-3.367966992	0.48225983	1.18E-09	0.266868399	6.15E-09	0.999999994	Different
PF00132	Bacterial transferase hexapeptide (six repeats)	Hexapep	PF00132	HL	LL	-15.90643678	10.08135851	0.118993785	42.48767308	0.994875273	0.005124812	Equivalent
PF00133	tRNA synthetases class I (I, L, M and V)	tRNA-synt_1	PF00133	HL	LL	36.34333746	1.823401368	5.01E-31	18.89205877	9.12E-15	1	Different
PF00137	ATP synthase subunit C	ATP-synt_C	PF00137	HL	LL	-1.398815341	0.00524686	1.44E-109	0.622692932	1.75E-91	1	Different
PF00140	Sigma-70 factor, region 1.2	Sigma70_r1_2	PF00140	HL	LL	-1.791171022	0.27778393	1.13E-08	1.179580108	0.015446493	0.984553507	Different
PF00142	4Fe-4S iron sulfur cluster binding proteins, NifH/frxC family	Fer4_NifH	PF00142	HL	LL	-0.000051562	2.84E-05	0.073418911	0.030946604	1	7.59E-154	Equivalent
PF00144	Beta-lactamase	Beta-lactamase	PF00144	HL	LL				0			Inconclusive
PF00145	C-5 cytosine-specific DNA methylase	DNA_methylase	PF00145	HL	LL	0.026083879	0.014645069	0.079118946	0.650746317	1	3.80E-53	Equivalent
PF00146	NADH dehydrogenase	NADHdh	PF00146	HL	LL	0.895066222	0.114398585	3.26E-11	0.622692932	0.009958595	0.990041405	Different
PF00148	Nitrogenase component 1 type Oxidoreductase	Oxidored_nitro	PF00148	HL	LL				0			Inconclusive
PF00149	Calcineurin-like phosphoesterase	Metallophos	PF00149	HL	LL	-0.070142536	0.022827503	0.002994046	0.044478067	0.132316439	0.867685358	Inconclusive
PF00152	tRNA synthetases class II (D, K and N)	tRNA-synt_2	PF00152	HL	LL	0.030949649	0.00652462	1.03E-05	0.031828869	0.553408891	0.446591109	Inconclusive
PF00154	recA bacterial DNA recombination protein	RecA	PF00154	HL	LL	-0.050424034	0.02191487	0.024295328	0.149699699	0.999988562	1.14E-05	Equivalent
PF00155	Aminotransferase class I and II	Aminotran_1_2	PF00155	HL	LL	-0.063928607	0.013841253	1.65E-05	0.046450967	0.105381908	0.894618092	Inconclusive
PF00156	Phosphoribosyl transferase domain	Pribosyltran	PF00156	HL	LL	-0.113321094	0.058584133	0.057002425	0.211270816	0.950562721	0.049437512	Equivalent
PF00158	Sigma-54 interaction domain	Sigma54_activat	PF00158	HL	LL	-0.411114125	0.172120601	0.019539882	0.433661149	0.551930671	0.448072101	Inconclusive
PF00160	Cyclophilin type peptidyl-prolyl cis-trans isomerase/CLD	Pro_isomerase	PF00160	HL	LL	0.599704905	0.051022087	2.05E-18	0.355824532	4.51E-06	0.999995492	Different
PF00162	Phosphoglycerate kinase	PGK	PF00162	HL	LL	-0.069678905	0.042990092	0.109429441	0.044478067	0.28465963	0.720213159	Inconclusive
PF00163	Ribosomal protein S4/S9 N-terminal domain	Ribosomal_S4	PF00163	HL	LL	1.085065132	0.065651337	3.28E-26	0.389183082	1.19E-16	1	Different
PF00164	Ribosomal protein S12/S23	Ribosom_S12_S23	PF00164	HL	LL	0.038610783	0.015912381	0.017752112	0.088956133	0.998859683	0.001140317	Equivalent
PF00166	Chaperonin 10 Kd subunit	Cpn10	PF00166	HL	LL	-0.216268733	0.014649249	1.79E-23	0.088956133	3.94E-13	1	Different
PF00171	Aldehyde dehydrogenase family	Aldedh	PF00171	HL	LL	0.693976484	0.087594872	2.14E-11	0.422541632	0.001385811	0.998614189	Different
PF00175	Oxidoreductase NAD-binding domain	NAD_binding_1	PF00175	HL	LL	0.335188057	0.065799332	2.71E-06	0.31168031	0.360969535	0.639030465	Inconclusive
PF00176	SNF2-related domain	SNF2-rel_dom	PF00176	HL	LL	-0.000040967	2.73E-05	0.137219326	0.032009614	1	3.54E-156	Equivalent
PF00177	Ribosomal protein S7p/S5e	Ribosomal_S7	PF00177	HL	LL	-0.256426613	0.08232612	0.002642559	0.177912266	0.171714123	0.828286544	Inconclusive
PF00180	Isocitrate/isopropylmalate dehydrogenase	Iso_dh	PF00180	HL	LL	0.143705303	0.00657546	1.67E-33	0.088956133	1.89E-12	1	Different
PF00181	Ribosomal Proteins L2, RNA binding domain	Ribosomal_L2	PF00181	HL	LL	1.336061787	0.01902671	4.64E-68	0.578214865	4.31E-51	1	Different
PF00183	Hsp90 protein	HSP90	PF00183	HL	LL	13.20057829	1.078444109	2.89E-19	6.049017052	2.62E-09	0.999999997	Different
PF00185	Aspartate/ornithine carbamoyltransferase, Asp/Orn binding domain	OTCace	PF00185	HL	LL	-0.02991773	0.006445108	1.51E-05	0.021697217	0.103122236	0.896877764	Inconclusive
PF00189	Ribosomal protein S3, C-terminal domain	Ribosomal_S3_C	PF00189	HL	LL	-1.07700602	0.136354968	2.37E-11	0.311346466	1.73E-07	0.999999827	Different
PF00190	Cupin	Cupin_1	PF00190	HL	LL				0			Inconclusive
PF00195	Chalcone and stilbene synthases, N-terminal domain	Chal_sti_synt_N	PF00195	HL	LL	-0.000062497	0.000037641	0.101193849	0.018229309	1	2.04E-128	Equivalent
PF00196	Bacterial regulatory proteins, luxR family	GerE	PF00196	HL	LL	-0.347524381	0.043188966	1.26E-11	0.088956133	3.82E-08	0.999999962	Different
PF00198	2-oxoacid dehydrogenases acyltransferase (catalytic domain)	2-oxoacid_dh	PF00198	HL	LL	3.41E-05	1.89E-05	0.075604255	0.018973666	1	3.01E-151	Equivalent
PF00202	Aminotransferase class-III	Aminotran_3	PF00202	HL	LL				0			Inconclusive
PF00203	Ribosomal protein S19	Ribosomal_S19	PF00203	HL	LL	0.02190659	0.014758316	0.142079533	0.044478067	0.934740212	0.06527265	Inconclusive
PF00204	DNA gyrase B	DNA_gyraseB	PF00204	HL	LL	0.111228637	0.022272587	3.99E-06	0.044478067	0.001869618	0.998130382	Different
PF00205	Thiamine pyrophosphate enzyme, central domain	TPP_enzyme_M	PF00205	HL	LL	1.083835739	0.135114457	1.40E-11	0.656051482	0.001132862	0.998867138	Different
PF00206	Lyase	Lyase_1	PF00206	HL	LL	-0.115992193	0.016927361	2.07E-09	0.039350496	0.000011539	0.999988461	Different
PF00208	Glutamate/Leucine/Phenylalanine/Valine dehydrogenase	ELFV_dehydrog	PF00208	HL	LL	0.138274006	0.066335496	0.040665889	0.383959132	0.999793261	0.000206739	Equivalent
PF00209	Sodium:neurotransmitter symporter family	SNF	PF00209	HL	LL	11.97047323	0.595443642	2.96E-31	6.404841584	2.37E-14	1	Different
PF00210	Ferritin-like domain	Ferritin	PF00210	HL	LL	-0.443613773	0.058746691	1.05E-10	0.16679275	5.82E-06	0.999994183	Different
PF00211	Adenylate and Guanylate cyclase catalytic domain	Guanylate_cyc	PF00211	HL	LL	-0.000074062	4.46E-05	0.100783244	0.036458617	1	7.33E-145	Equivalent
PF00213	ATP synthase delta (OSCP) subunit	OSCP	PF00213	HL	LL	1.202156058	0.149115161	1.17E-11	0.444780666	1.44E-06	0.999998564	Different
PF00215	Orotidine 5'-phosphate decarboxylase / HUMPS family	OMPdecase	PF00215	HL	LL				0			Inconclusive
PF00216	Bacterial DNA-binding protein	Bac_DNA_binding	PF00216	HL	LL	-0.047129863	0.006764814	1.27E-09	0.026486571	0.001593448	0.998406552	Different
PF00218	Indole-3-glycerol phosphate synthase	IGPS	PF00218	HL	LL	-0.250937734	0.101841198	0.016128244	0.211270816	0.349039925	0.650971163	Inconclusive
PF00223	Photosystem I psaA/psaB protein	PsaA_PsaB	PF00223	HL	LL	1.214707615	0.1898923	1.40E-08	0.989636981	0.119907128	0.880092872	Inconclusive
PF00224	Pyruvate kinase, barrel domain	PK	PF00224	HL	LL	4.866680504	0.557747162	6.78E-13	2.957791426	0.000513374	0.999486626	Different
PF00226	DnaJ domain	DnaJ	PF00226	HL	LL	-0.841212493	0.265275616	0.002231826	0.478139216	0.087681934	0.912320224	Inconclusive
PF00231	ATP synthase	ATP-synt	PF00231	HL	LL	1.432039651	0.066302272	3.49E-33	0.667170998	2.49E-18	1	Different
PF00237	Ribosomal protein L22p/L17e	Ribosomal_L22	PF00237	HL	LL				0			Inconclusive
PF00238	Ribosomal protein L14p/L23e	Ribosomal_L14	PF00238	HL	LL	-0.219468244	0.042757202	2.33E-06	0.088956133	0.001589547	0.998410453	Different
PF00239	Resolvase, N terminal domain	Resolvase	PF00239	HL	LL	0.031659712	0.012711386	0.015058012	0.152487074	1	1.20E-14	Equivalent
PF00240	Ubiquitin family	ubiquitin	PF00240	HL	LL	1.68E-05	9.27E-06	0.074895052	0.360499653	1	1.22E-265	Equivalent
PF00248	Aldo/keto reductase family	Aldo_ket_red	PF00248	HL	LL	0.105545246	0.009852458	1.48E-16	0.044478067	1.60E-08	0.999999984	Different
PF00252	Ribosomal protein L16p/L10e	Ribosomal_L16	PF00252	HL	LL	-0.309957618	0.044406965	1.20E-09	0.16679275	0.000950751	0.999049249	Different
PF00253	Ribosomal protein S14p/S29e	Ribosomal_S14	PF00253	HL	LL	-0.232920605	0.037333908	2.70E-08	0.088956133	0.000124115	0.999875885	Different
PF00254	FKBP-type peptidyl-prolyl cis-trans isomerase	FKBP_C	PF00254	HL	LL	0.428023657	0.043840712	8.05E-15	0.266868399	0.000226573	0.999773427	Different
PF00255	Glutathione peroxidase	GSHPx	PF00255	HL	LL	-0.961491227	0.156291057	3.88E-08	0.177912266	1.85E-06	0.99999815	Different
PF00258	Flavodoxin	Flavodoxin_1	PF00258	HL	LL	-0.026968181	0.011577898	0.0226536	0.033282012	0.706396502	0.293604382	Inconclusive
PF00263	Bacterial type II and III secretion system protein	Secretin	PF00263	HL	LL	0.094537042	0.154359417	0.542171215	0.266868399	0.877018326	0.133975236	Inconclusive
PF00266	Aminotransferase class-V	Aminotran_5	PF00266	HL	LL	2.30E-05	0.000035598	0.51937018	0.035658638	1	3.17E-151	Equivalent
PF00270	DEAD/DEAH box helicase	DEAD	PF00270	HL	LL	24.27315964	1.283697393	1.22E-29	9.762935609	6.45E-18	1	Different
PF00271	Helicase conserved C-terminal domain	Helicase_C	PF00271	HL	LL	41.37439498	2.08051208	5.75E-31	17.74674856	5.19E-18	1	Different
PF00274	Fructose-bisphosphate aldolase class-I	Glycolytic	PF00274	HL	LL				0			Inconclusive
PF00275	EPSP synthase (3-phosphoshikimate 1-carboxyvinyltransferase)	EPSP_synthase	PF00275	HL	LL	-0.163615904	0.18984407	0.391634913	0.845083265	0.99970007	0.000300506	Equivalent
PF00276	Ribosomal protein L23	Ribosomal_L23	PF00276	HL	LL	0.417962735	0.022754692	6.91E-29	0.177912266	1.47E-16	1	Different
PF00278	Pyridoxal-dependent decarboxylase, C-terminal sheet domain	Orn_DAP_Arg_deC	PF00278	HL	LL				0			Inconclusive
PF00281	Ribosomal protein L5	Ribosomal_L5	PF00281	HL	LL	0.222228579	0.032522401	2.24E-09	0.044478067	3.15E-07	0.999999685	Different
PF00282	Pyridoxal-dependent decarboxylase conserved domain	Pyridoxal_deC	PF00282	HL	LL				0			Inconclusive
PF00283	Cytochrome b559, alpha (gene psbE) and beta (gene psbF)subunits	Cytochrom_B559	PF00283	HL	LL	3.929291198	0.285800468	8.01E-22	0.934039398	1.96E-16	1	Different
PF00284	Lumenal portion of Cytochrome b559, alpha (gene psbE) subunit	Cytochrom_B559a	PF00284	HL	LL	0.093222964	0.006119101	3.19E-24	0.032009614	1.45E-15	1	Different
PF00285	Citrate synthase, C-terminal domain	Citrate_synt	PF00285	HL	LL				0			Inconclusive
PF00288	GHMP kinases N terminal domain	GHMP_kinases_N	PF00288	HL	LL	-1.66117891	0.060436276	6.53E-40	0.211270816	2.26E-36	1	Different
PF00289	Biotin carboxylase, N-terminal domain	Biotin_carb_N	PF00289	HL	LL	0.147996919	0.028348403	1.66E-06	0.177912266	0.852585987	0.147414013	Inconclusive
PF00290	Tryptophan synthase alpha chain	Trp_syntA	PF00290	HL	LL				0			Inconclusive
PF00291	Pyridoxal-phosphate dependent enzyme	PALP	PF00291	HL	LL	-1.358560884	0.106496046	3.73E-20	0.633812448	1.26E-09	0.999999999	Different
PF00293	NUDIX domain	NUDIX	PF00293	HL	LL	-0.000068747	4.35E-05	0.118349047	0.035658638	1	6.37E-145	Equivalent
PF00294	pfkB family carbohydrate kinase	PfkB	PF00294	HL	LL	-0.085787177	0.022502954	0.000287828	0.088956133	0.555798885	0.444201115	Inconclusive
PF00297	Ribosomal protein L3	Ribosomal_L3	PF00297	HL	LL	6.049020494	0.600244429	2.13E-15	3.091225626	2.57E-06	0.999997428	Different
PF00298	Ribosomal protein L11, RNA binding domain	Ribosomal_L11	PF00298	HL	LL	-2.00150065	0.341365318	1.27E-07	0.289107433	1.83E-06	0.99999817	Different
PF00300	Histidine phosphatase superfamily (branch 1)	His_Phos_1	PF00300	HL	LL	-0.00006354	4.09E-05	0.124736817	0.301958989	1	1.08E-213	Equivalent
PF00301	Rubredoxin	Rubredoxin	PF00301	HL	LL	-2.858964741	0.322781078	3.85E-13	0.745007615	3.71E-09	0.999999996	Different
PF00306	ATP synthase alpha/beta chain, C terminal domain	ATP-synt_ab_C	PF00306	HL	LL	0.741418959	0.163307572	2.21E-05	0.711649065	0.42793238	0.57206762	Inconclusive
PF00308	Bacterial dnaA protein	Bac_DnaA	PF00308	HL	LL				0			Inconclusive
PF00310	Glutamine amidotransferases class-II	GATase_2	PF00310	HL	LL				0			Inconclusive
PF00311	Phosphoenolpyruvate carboxylase	PEPcase	PF00311	HL	LL	2.27421607	0.234453584	1.05E-14	1.701286046	0.008495017	0.991504983	Different
PF00312	Ribosomal protein S15	Ribosomal_S15	PF00312	HL	LL	0.449672396	0.152508177	0.004302872	0.644931965	0.897729308	0.102270693	Inconclusive
PF00318	Ribosomal protein S2	Ribosomal_S2	PF00318	HL	LL				0			Inconclusive
PF00325	Bacterial regulatory proteins, crp family	Crp	PF00325	HL	LL	-0.454681694	0.07370763	3.62E-08	0.177912266	0.000174357	0.999825643	Different
PF00326	Prolyl oligopeptidase family	Peptidase_S9	PF00326	HL	LL	-2.04E-05	2.15E-05	0.346874077	0.009486833	1	1.66E-125	Equivalent
PF00329	Respiratory-chain NADH dehydrogenase, 30 Kd subunit	Complex1_30kDa	PF00329	HL	LL				0			Inconclusive
PF00330	Aconitase family (aconitate hydratase)	Aconitase	PF00330	HL	LL				0			Inconclusive
PF00333	Ribosomal protein S5, N-terminal domain	Ribosomal_S5	PF00333	HL	LL	-0.309631317	0.028060407	3.91E-17	0.144553716	5.85E-08	0.999999942	Different
PF00334	Nucleoside diphosphate kinase	NDK	PF00334	HL	LL				0			Inconclusive
PF00338	Ribosomal protein S10p/S20e	Ribosomal_S10	PF00338	HL	LL	0.099938222	2.23E-05	8.98E-198	0.044478067	1.16E-179	1	Different
PF00342	Phosphoglucose isomerase	PGI	PF00342	HL	LL	0.041335334	0.016976145	0.017374633	0.088956133	0.996768864	0.003231136	Equivalent
PF00343	Carbohydrate phosphorylase	Phosphorylase	PF00343	HL	LL				0			Inconclusive
PF00344	SecY	SecY	PF00344	HL	LL	-0.661212987	0.119117783	4.48E-07	1.797145814	1	1.06E-14	Equivalent
PF00346	Respiratory-chain NADH dehydrogenase, 49 Kd subunit	Complex1_49kDa	PF00346	HL	LL				0			Inconclusive
PF00347	Ribosomal protein L6	Ribosomal_L6	PF00347	HL	LL	0.64515052	0.279654023	0.023936455	0.978517464	0.881425896	0.118574184	Inconclusive
PF00348	Polyprenyl synthetase	polyprenyl_synt	PF00348	HL	LL	0.090909753	0.005416876	1.36E-26	0.044478067	6.56E-13	1	Different
PF00350	Dynamin family	Dynamin_N	PF00350	HL	LL	0.482633158	0.599892326	0.423737856	1.701286046	0.97730405	0.022950472	Equivalent
PF00353	RTX calcium-binding nonapeptide repeat (4 copies)	HemolysinCabind	PF00353	HL	LL	-153.5861551	78.04059621	0.052916241	4868.586516	1	9.77E-64	Equivalent
PF00355	Rieske [2Fe-2S] domain	Rieske	PF00355	HL	LL	-0.064097429	0.014409205	3.09E-05	0.044478067	0.088787187	0.911212813	Inconclusive
PF00361	Proton-conducting membrane transporter	Proton_antipo_M	PF00361	HL	LL	8.532944423	3.58289561	0.019884063	4.525643272	0.13379669	0.866454367	Inconclusive
PF00364	Biotin-requiring enzyme	Biotin_lipoyl	PF00364	HL	LL	-0.18451852	0.020433363	1.83E-13	0.088956133	6.64E-06	0.999993361	Different
PF00366	Ribosomal protein S17	Ribosomal_S17	PF00366	HL	LL	-1.003062226	0.102582104	7.56E-15	0.378063566	2.47E-08	0.999999975	Different
PF00370	FGGY family of carbohydrate kinases, N-terminal domain	FGGY_N	PF00370	HL	LL				0			Inconclusive
PF00375	Sodium:dicarboxylate symporter family	SDF	PF00375	HL	LL	-0.000048462	2.91E-05	0.100215386	4.471468267	1	0.00E+00	Equivalent
PF00378	Enoyl-CoA hydratase/isomerase	ECH_1	PF00378	HL	LL				0			Inconclusive
PF00380	Ribosomal protein S9/S16	Ribosomal_S9	PF00380	HL	LL	-0.037096774	0.006131276	5.89E-08	0.021697217	0.007130361	0.99286964	Different
PF00383	Cytidine and deoxycytidylate deaminase zinc-binding region	dCMP_cyt_deam_1	PF00383	HL	LL	-7.78E-06	2.97E-05	0.794077735	0.038878509	1	1.35E-159	Equivalent
PF00384	Molybdopterin oxidoreductase	Molybdopterin	PF00384	HL	LL				0			Inconclusive
PF00389	D-isomer specific 2-hydroxyacid dehydrogenase, catalytic domain	2-Hacid_dh	PF00389	HL	LL	0.096363621	0.010033579	1.58E-14	0.228649884	1	3.51E-21	Equivalent
PF00391	PEP-utilising enzyme, mobile domain	PEP-utilizers	PF00391	HL	LL	-0.000049556	0.000030916	0.113332056	0.119073345	1	2.41E-193	Equivalent
PF00392	Bacterial regulatory proteins, gntR family	GntR	PF00392	HL	LL				0			Inconclusive
PF00393	6-phosphogluconate dehydrogenase, C-terminal domain	6PGD	PF00393	HL	LL				0			Inconclusive
PF00398	Ribosomal RNA adenine dimethylase	RrnaAD	PF00398	HL	LL	1.010935705	0.060916297	2.60E-26	0.522617282	7.15E-12	1	Different
PF00400	WD domain, G-beta repeat	WD40	PF00400	HL	LL	-17.97243399	1.850414361	9.98E-15	8.17284473	6.16E-07	0.999999384	Different
PF00403	Heavy-metal-associated domain	HMA	PF00403	HL	LL	-0.035462544	0.009093652	0.000214095	0.044478067	0.837596808	0.162403192	Inconclusive
PF00406	Adenylate kinase	ADK	PF00406	HL	LL	0.044523631	0.007126627	2.61E-08	0.044478067	0.497458206	0.502541794	Inconclusive
PF00408	Phosphoglucomutase/phosphomannomutase, C-terminal domain	PGM_PMM_IV	PF00408	HL	LL	-0.000057685	3.56E-05	0.109961076	0.048516452	1	8.53E-161	Equivalent
PF00410	Ribosomal protein S8	Ribosomal_S8	PF00410	HL	LL	0.131140018	0.008922023	2.27E-23	0.077836617	4.02E-08	0.99999996	Different
PF00411	Ribosomal protein S11	Ribosomal_S11	PF00411	HL	LL	0.031869698	0.046733572	0.497462036	0.122314683	0.972316	0.028438624	Equivalent
PF00416	Ribosomal protein S13/S18	Ribosomal_S13	PF00416	HL	LL	-0.941744849	0.057156427	3.92E-26	0.489258732	1.10E-11	1	Different
PF00420	NADH-ubiquinone/plastoquinone oxidoreductase chain 4L	Oxidored_q2	PF00420	HL	LL	0.397053919	0.042583469	5.22E-14	0.671954669	0.999999995	5.48E-09	Equivalent
PF00421	Photosystem II protein	PSII	PF00421	HL	LL	-275.2417064	4.832982046	1.26E-61	92.4254223	1.50E-49	1	Different
PF00425	chorismate binding enzyme	Chorismate_bind	PF00425	HL	LL				0			Inconclusive
PF00427	Phycobilisome Linker polypeptide	PBS_linker_poly	PF00427	HL	LL	-0.140085358	0.013057747	1.39E-16	0.044419331	1.38E-10	1	Different
PF00430	ATP synthase B/B' CF(0)	ATP-synt_B	PF00430	HL	LL	-2.093390086	0.406020681	2.13E-06	1.011876014	0.004765314	0.995234686	Different
PF00436	Single-strand binding protein family	SSB	PF00436	HL	LL	0.06665313	0.008716036	6.97E-11	0.044478067	0.006549841	0.993450159	Different
PF00437	Type II/IV secretion system protein	T2SSE	PF00437	HL	LL	-0.004485115	0.048287617	0.926254206	0.088956133	0.986205746	0.042247531	Equivalent
PF00438	S-adenosylmethionine synthetase, N-terminal domain	S-AdoMet_synt_N	PF00438	HL	LL	0.075956489	0.030735476	0.015829	0.088956133	0.663205177	0.336795291	Inconclusive
PF00444	Ribosomal protein L36	Ribosomal_L36	PF00444	HL	LL	-3.677321213	0.490239617	1.30E-10	2.980030459	0.079621781	0.92037822	Inconclusive
PF00448	SRP54-type protein, GTPase domain	SRP54	PF00448	HL	LL	-0.023855589	0.084733602	0.779106626	0.255748883	0.99684781	0.00390545	Equivalent
PF00449	Urease alpha-subunit, N-terminal domain	Urease_alpha	PF00449	HL	LL	5.659349029	0.544018754	5.42E-16	3.491528225	8.00E-05	0.999920031	Different
PF00453	Ribosomal protein L20	Ribosomal_L20	PF00453	HL	LL	-0.150105694	0.128882897	0.24799815	0.300226949	0.876434054	0.123974788	Inconclusive
PF00455	DeoR C terminal sensor domain	DeoRC	PF00455	HL	LL	-0.000122235	0.000053338	0.02484969	0.276060194	1	1.39E-202	Equivalent
PF00456	Transketolase, thiamine diphosphate binding domain	Transketolase_N	PF00456	HL	LL	-0.032147007	0.007096185	2.29E-05	0.031828869	0.482182581	0.517817419	Inconclusive
PF00459	Inositol monophosphatase family	Inositol_P	PF00459	HL	LL				0			Inconclusive
PF00462	Glutaredoxin	Glutaredoxin	PF00462	HL	LL				0			Inconclusive
PF00464	Serine hydroxymethyltransferase	SHMT	PF00464	HL	LL				0			Inconclusive
PF00465	Iron-containing alcohol dehydrogenase	Fe-ADH	PF00465	HL	LL	-0.000049176	2.39E-05	0.042953411	0.013243286	1	1.15E-132	Equivalent
PF00466	Ribosomal protein L10	Ribosomal_L10	PF00466	HL	LL	0.60089251	0.04896647	2.56E-19	0.355824532	1.91E-06	0.999998087	Different
PF00467	KOW motif	KOW	PF00467	HL	LL	-0.660609932	0.174506891	0.000314795	0.931182871	0.937296862	0.062703138	Inconclusive
PF00468	Ribosomal protein L34	Ribosomal_L34	PF00468	HL	LL	-2.168297753	0.230398057	3.60E-14	0.622692932	1.90E-09	0.999999998	Different
PF00471	Ribosomal protein L33	Ribosomal_L33	PF00471	HL	LL	0.444122062	0.191791599	0.023429595	0.266868399	0.179439238	0.820765173	Inconclusive
PF00472	RF-1 domain	RF-1	PF00472	HL	LL	-1.726190777	0.337116078	2.45E-06	1.28986393	0.099850163	0.900149837	Inconclusive
PF00474	Sodium:solute symporter family	SSF	PF00474	HL	LL	-26.22963547	0.309895685	7.87E-74	10.94160437	1.51E-57	1	Different
PF00475	Imidazoleglycerol-phosphate dehydratase	IGPD	PF00475	HL	LL	-0.125543142	0.021683542	1.71E-07	0.143280253	0.791971585	0.208028415	Inconclusive
PF00476	DNA polymerase family A	DNA_pol_A	PF00476	HL	LL	0.543140196	0.036103892	6.39E-24	0.300226949	1.75E-09	0.999999998	Different
PF00478	IMP dehydrogenase / GMP reductase domain	IMPDH	PF00478	HL	LL	-7.965005562	0.366148627	2.23E-33	3.691679524	1.44E-18	1	Different
PF00479	Glucose-6-phosphate dehydrogenase, NAD binding domain	G6PD_N	PF00479	HL	LL				0			Inconclusive
PF00480	ROK family	ROK	PF00480	HL	LL	-2.04E-05	2.15E-05	0.346874077	0.009486833	1	1.66E-125	Equivalent
PF00482	Type II secretion system (T2SS), protein F	T2SSF	PF00482	HL	LL	0.507706366	2.230546131	0.820590464	5.448563153	0.989721661	0.014959063	Equivalent
PF00483	Nucleotidyl transferase	NTP_transferase	PF00483	HL	LL	0.005608501	0.0081286	0.492430262	0.048134427	0.99999921	7.93E-07	Equivalent
PF00485	Phosphoribulokinase / Uridine kinase family	PRK	PF00485	HL	LL	1.228571783	0.243467702	3.26E-06	1.022995531	0.200630441	0.799369559	Inconclusive
PF00486	Transcriptional regulatory protein, C terminal	Trans_reg_C	PF00486	HL	LL	0.045124201	0.019133056	0.021069773	0.088956133	0.987550628	0.012449373	Equivalent
PF00487	Fatty acid desaturase	FA_desaturase	PF00487	HL	LL	-13.92112461	5.794838478	0.018871407	10.48570419	0.277608552	0.722427595	Inconclusive
PF00488	MutS domain V	MutS_V	PF00488	HL	LL	0.244249702	0.010842735	2.48E-34	0.1334342	5.83E-16	1	Different
PF00490	Delta-aminolevulinic acid dehydratase	ALAD	PF00490	HL	LL				0			Inconclusive
PF00491	Arginase family	Arginase	PF00491	HL	LL				0			Inconclusive
PF00493	MCM P-loop domain	MCM	PF00493	HL	LL	2.20E-05	0.000012171	0.074923083	0.18973666	1	4.52E-237	Equivalent
PF00494	Squalene/phytoene synthase	SQS_PSY	PF00494	HL	LL	-0.000073749	4.43E-05	0.100270458	0.838878372	1	3.71E-243	Equivalent
PF00496	Bacterial extracellular solute-binding proteins, family 5 Middle	SBP_bac_5	PF00496	HL	LL				0			Inconclusive
PF00497	Bacterial extracellular solute-binding proteins, family 3	SBP_bac_3	PF00497	HL	LL	-2.91E-05	2.27E-05	0.204475189	0.013243286	1	2.86E-134	Equivalent
PF00498	FHA domain	FHA	PF00498	HL	LL	-0.000035765	0.000037625	0.345008366	0.056920998	1	4.06E-164	Equivalent
PF00499	NADH-ubiquinone/plastoquinone oxidoreductase chain 6	Oxidored_q3	PF00499	HL	LL	1.408299861	1.172251372	0.233547255	5.092738621	0.998786109	0.001214119	Equivalent
PF00501	AMP-binding enzyme	AMP-binding	PF00501	HL	LL	-0.000035765	0.000037625	0.345008366	0.056920998	1	4.06E-164	Equivalent
PF00502	Phycobilisome protein	Phycobilisome	PF00502	HL	LL	0.262399046	0.025883525	1.65E-15	0.122314683	3.89E-07	0.999999611	Different
PF00507	NADH-ubiquinone/plastoquinone oxidoreductase, chain 3	Oxidored_q4	PF00507	HL	LL	0.318717179	0.049259267	1.03E-08	0.088956133	6.96E-06	0.999993045	Different
PF00510	Cytochrome c oxidase subunit III	COX3	PF00510	HL	LL	6.579883675	1.113899972	1.06E-07	1.278744414	4.88E-06	0.999995124	Different
PF00512	His Kinase A (phospho-acceptor) domain	HisKA	PF00512	HL	LL	-4.259189797	0.559493452	8.09E-11	1.49001523	2.37E-06	0.999997634	Different
PF00515	Tetratricopeptide repeat	TPR_1	PF00515	HL	LL	-578.1090126	189.098367	0.003134574	251.923769	0.044432552	0.955586565	Different
PF00520	Ion transport protein	Ion_trans	PF00520	HL	LL	-5.823045741	0.335356715	1.90E-27	2.179425261	3.94E-17	1	Different
PF00521	DNA gyrase/topoisomerase IV, subunit A	DNA_topoisoIV	PF00521	HL	LL	0.157280672	0.030124141	1.65E-06	0.1334342	0.215595123	0.784404877	Inconclusive
PF00528	Binding-protein-dependent transport system inner membrane component	BPD_transp_1	PF00528	HL	LL	-92.10902655	11.81993798	3.74E-11	36.44977554	5.89E-06	0.999994113	Different
PF00529	Cation efflux system protein CusB domain 1	CusB_dom_1	PF00529	HL	LL	-0.000046965	3.26E-05	0.153633322	0.074899933	1	3.26E-177	Equivalent
PF00533	BRCA1 C Terminus (BRCT) domain	BRCT	PF00533	HL	LL	-0.293091017	0.050391295	1.53E-07	0.223629157	0.086166386	0.913833614	Inconclusive
PF00534	Glycosyl transferases group 1	Glycos_transf_1	PF00534	HL	LL	0.630641649	0.097146205	9.43E-09	0.455900182	0.038124841	0.961875159	Different
PF00535	Glycosyl transferase family 2	Glycos_transf_2	PF00535	HL	LL	0.354803942	0.113808403	0.002620665	0.355824532	0.503565126	0.496434887	Inconclusive
PF00542	Ribosomal protein L7/L12 C-terminal domain	Ribosomal_L12	PF00542	HL	LL	1.286868464	0.20141759	1.45E-08	0.600453899	0.000537544	0.999462456	Different
PF00543	Nitrogen regulatory protein P-II	P-II	PF00543	HL	LL	1.47494964	0.099632798	1.54E-23	0.656051482	2.99E-12	1	Different
PF00547	Urease, gamma subunit	Urease_gamma	PF00547	HL	LL				0			Inconclusive
PF00550	Phosphopantetheine attachment site	PP-binding	PF00550	HL	LL	0.200080384	0.000177032	1.02E-154	0.088956133	1.24E-136	1	Different
PF00551	Formyl transferase	Formyl_trans_N	PF00551	HL	LL	-0.382183046	0.049744102	5.98E-11	0.088956133	5.57E-08	0.999999944	Different
PF00553	Cellulose binding domain	CBM_2	PF00553	HL	LL	-1.64E-05	1.72E-05	0.34423159	3.548075535	1	8.26592e-318	Equivalent
PF00557	Metallopeptidase family M24	Peptidase_M24	PF00557	HL	LL	-0.000063255	4.09E-05	0.126747795	0.032009614	1	1.96E-143	Equivalent
PF00561	alpha/beta hydrolase fold	Abhydrolase_1	PF00561	HL	LL	0.055103975	0.029694842	0.067592775	0.077836617	0.776788252	0.223225651	Inconclusive
PF00562	RNA polymerase Rpb2, domain 6	RNA_pol_Rpb2_6	PF00562	HL	LL				0			Inconclusive
PF00565	Staphylococcal nuclease homologue	SNase	PF00565	HL	LL	0.044607229	0.008546186	1.66E-06	0.036458617	0.171768727	0.828231273	Inconclusive
PF00571	CBS domain	CBS	PF00571	HL	LL	-2.819024217	0.543663353	1.90E-06	2.490771727	0.27394412	0.726055881	Inconclusive
PF00572	Ribosomal protein L13	Ribosomal_L13	PF00572	HL	LL	0.035221305	0.007228912	6.35E-06	0.044478067	0.897763801	0.102236199	Inconclusive
PF00573	Ribosomal protein L4/L1 family	Ribosomal_L4	PF00573	HL	LL	0.044723134	0.037206779	0.233295978	0.088956133	0.881093388	0.119203953	Inconclusive
PF00574	Clp protease	CLP_protease	PF00574	HL	LL	-0.003375844	0.01109535	0.76180932	0.044478067	0.999818983	0.000206207	Equivalent
PF00575	S1 RNA binding domain	S1	PF00575	HL	LL	-0.292012762	0.508328171	0.56744902	1.378820063	0.982828151	0.01795568	Equivalent
PF00578	AhpC/TSA family	AhpC-TSA	PF00578	HL	LL	0.10000062	0.00070767	9.29E-90	0.044478067	8.74E-72	1	Different
PF00579	tRNA synthetases class I (W and Y)	tRNA-synt_1b	PF00579	HL	LL	0.349962765	0.014354571	1.61E-36	0.177912266	4.02E-19	1	Different
PF00580	UvrD/REP helicase N-terminal domain	UvrD-helicase	PF00580	HL	LL	22.71203651	2.050277224	3.27E-17	11.85340474	6.15E-07	0.999999385	Different
PF00581	Rhodanese-like domain	Rhodanese	PF00581	HL	LL	0.162419902	0.039722448	0.000111466	0.1334342	0.233968711	0.76603129	Inconclusive
PF00582	Universal stress protein family	Usp	PF00582	HL	LL	-0.000070114	4.23E-05	0.10150783	0.280435102	1	2.35E-210	Equivalent
PF00583	Acetyltransferase (GNAT) family	Acetyltransf_1	PF00583	HL	LL	-0.000055492	4.03E-05	0.173099204	0.067510683	1	2.82E-167	Equivalent
PF00584	SecE/Sec61-gamma subunits of protein translocation complex	SecE	PF00584	HL	LL	-0.383270818	0.083058943	1.67E-05	0.259829826	0.070797994	0.929202006	Inconclusive
PF00585	C-terminal regulatory domain of Threonine dehydratase	Thr_dehydrat_C	PF00585	HL	LL	0.50582093	0.076505236	5.70E-09	0.444780666	0.21378846	0.78621154	Inconclusive
PF00586	AIR synthase related protein, N-terminal domain	AIRS	PF00586	HL	LL	-4.160020693	0.54755655	8.63E-11	1.312102963	8.93E-07	0.999999107	Different
PF00587	tRNA synthetase class II core domain (G, H, P, S and T)	tRNA-synt_2b	PF00587	HL	LL	1.48E-05	1.31E-05	0.261453618	1.262448171	1	4.80E-294	Equivalent
PF00588	SpoU rRNA Methylase family	SpoU_methylase	PF00588	HL	LL	0.210142506	0.014701554	1.02E-22	0.088956133	2.70E-12	1	Different
PF00589	Phage integrase family	Phage_integrase	PF00589	HL	LL	0.020175853	0.016766651	0.232789482	0.431373477	1	5.49E-37	Equivalent
PF00590	Tetrapyrrole (Corrin/Porphyrin) Methylases	TP_methylase	PF00590	HL	LL	-0.070402811	0.010237926	1.86E-09	2.276592089	1	3.19E-103	Equivalent
PF00591	Glycosyl transferase family, a/b domain	Glycos_transf_3	PF00591	HL	LL	0.122757978	0.056464941	0.032989115	0.1334342	0.574728922	0.42528222	Inconclusive
PF00593	TonB dependent receptor	TonB_dep_Rec	PF00593	HL	LL	3.05E-05	1.32E-05	0.0237133	6.452531525	1	0	Equivalent
PF00595	PDZ domain	PDZ	PF00595	HL	LL	-0.264823531	0.662841565	0.690687165	0.756127131	0.833450958	0.230488967	Inconclusive
PF00596	Class II Aldolase and Adducin N-terminal domain	Aldolase_II	PF00596	HL	LL	-1.19E-05	1.25E-05	0.345008366	0.018973666	1	4.06E-164	Equivalent
PF00623	RNA polymerase Rpb1, domain 2	RNA_pol_Rpb1_2	PF00623	HL	LL	-0.142330706	0.007868015	1.71E-28	0.154202664	0.932148418	0.067851582	Inconclusive
PF00625	Guanylate kinase	Guanylate_kin	PF00625	HL	LL	0.135445484	0.007021479	3.66E-30	0.077836617	3.18E-12	1	Different
PF00633	Helix-hairpin-helix motif	HHH	PF00633	HL	LL	0.257696579	0.027627176	5.14E-14	0.177912266	0.002559188	0.997440812	Different
PF00636	Ribonuclease III domain	Ribonuclease_3	PF00636	HL	LL	-0.099875061	6.89E-05	1.62E-162	0.043394434	5.39E-145	1	Different
PF00639	PPIC-type PPIASE domain	Rotamase	PF00639	HL	LL				0			Inconclusive
PF00648	Calpain family cysteine protease	Peptidase_C2	PF00648	HL	LL	-0.000016867	1.77E-05	0.344292856	0.313065488	1	5.45E-241	Equivalent
PF00654	Voltage gated chloride channel	Voltage_CLC	PF00654	HL	LL	-5.058541133	0.956813887	1.28E-06	10.62970005	0.999999925	7.48E-08	Equivalent
PF00657	GDSL-like Lipase/Acylhydrolase	Lipase_GDSL	PF00657	HL	LL	3.18E-05	1.76E-05	0.074895052	0.683051975	1	1.22E-265	Equivalent
PF00662	NADH-Ubiquinone oxidoreductase (complex I), chain 5 N-terminus	Proton_antipo_N	PF00662	HL	LL	-0.920030319	0.315131583	0.004676726	0.711649065	0.255281742	0.744719237	Inconclusive
PF00664	ABC transporter transmembrane region	ABC_membrane	PF00664	HL	LL	8.217476915	3.743731496	0.031389077	10.56354081	0.733571272	0.266430556	Inconclusive
PF00670	S-adenosyl-L-homocysteine hydrolase, NAD binding domain	AdoHcyase_NAD	PF00670	HL	LL	0.353767822	0.049012808	4.37E-10	0.177912266	0.000302136	0.999697864	Different
PF00672	HAMP domain	HAMP	PF00672	HL	LL	4.702826518	0.250538002	1.89E-29	1.912556862	1.28E-17	1	Different
PF00673	ribosomal L5P family C-terminus	Ribosomal_L5_C	PF00673	HL	LL				0			Inconclusive
PF00675	Insulinase (Peptidase family M16)	Peptidase_M16	PF00675	HL	LL	0.000028872	0.000012388	0.022577402	0.119189571	1	5.61E-222	Equivalent
PF00676	Dehydrogenase E1 component	E1_dh	PF00676	HL	LL				0			Inconclusive
PF00677	Lumazine binding domain	Lum_binding	PF00677	HL	LL	3.626882795	0.162594143	4.62E-34	1.690166529	5.43E-19	1	Different
PF00679	Elongation factor G C-terminus	EFG_C	PF00679	HL	LL	-0.705364354	0.039087618	1.98E-28	0.211270816	2.95E-20	1	Different
PF00682	HMGL-like	HMGL-like	PF00682	HL	LL	-0.045236309	0.015401626	0.00444641	0.088956133	0.997058328	0.002941672	Equivalent
PF00684	DnaJ central domain	DnaJ_CXXCXGXG	PF00684	HL	LL	-0.817412725	0.184542124	0.000033066	0.722768582	0.304809852	0.695190148	Inconclusive
PF00685	Sulfotransferase domain	Sulfotransfer_1	PF00685	HL	LL	1.2388641	0.292858581	6.77E-05	0.800605198	0.069448925	0.930551076	Inconclusive
PF00687	Ribosomal protein L1p/L10e family	Ribosomal_L1	PF00687	HL	LL	1.70E-05	9.45E-06	0.075604255	0.009486833	1	3.01E-151	Equivalent
PF00691	OmpA family	OmpA	PF00691	HL	LL	-0.000039486	3.36E-05	0.244393787	0.095305178	1	9.72E-184	Equivalent
PF00694	Aconitase C-terminal domain	Aconitase_C	PF00694	HL	LL	-0.03121544	0.01548787	0.047588183	0.048134427	0.860852191	0.139149019	Inconclusive
PF00696	Amino acid kinase family	AA_kinase	PF00696	HL	LL	-1.052276311	0.106327479	4.57E-15	0.478139216	4.09E-07	0.999999591	Different
PF00697	N-(5'phosphoribosyl)anthranilate (PRA) isomerase	PRAI	PF00697	HL	LL				0			Inconclusive
PF00698	Acyl transferase domain	Acyl_transf_1	PF00698	HL	LL	-0.000040084	2.67E-05	0.137769084	0.016004807	1	4.19E-135	Equivalent
PF00699	Urease beta subunit	Urease_beta	PF00699	HL	LL				0			Inconclusive
PF00701	Dihydrodipicolinate synthetase family	DHDPS	PF00701	HL	LL				0			Inconclusive
PF00702	haloacid dehalogenase-like hydrolase	Hydrolase	PF00702	HL	LL	0.162077212	0.018770584	1.00E-12	0.088956133	0.000108585	0.999891415	Different
PF00704	Glycosyl hydrolases family 18	Glyco_hydro_18	PF00704	HL	LL	-0.00003169	3.33E-05	0.344292856	0.588183645	1	5.45E-241	Equivalent
PF00707	Translation initiation factor IF-3, C-terminal domain	IF3_C	PF00707	HL	LL	0.011965491	0.074028363	0.872046894	0.088956133	0.937614301	0.150906309	Inconclusive
PF00709	Adenylosuccinate synthetase	Adenylsucc_synt	PF00709	HL	LL				0			Inconclusive
PF00712	DNA polymerase III beta subunit, N-terminal domain	DNA_pol3_beta	PF00712	HL	LL	10.20308918	0.499794021	1.15E-31	5.137216687	8.32E-16	1	Different
PF00717	Peptidase S24-like	Peptidase_S24	PF00717	HL	LL	1.007597313	0.090993501	3.33E-17	0.489258732	1.25E-07	0.999999875	Different
PF00719	Inorganic pyrophosphatase	Pyrophosphatase	PF00719	HL	LL	0.093497308	0.008903965	3.60E-16	0.077836617	0.041426363	0.958573637	Different
PF00730	HhH-GPD superfamily base excision DNA repair protein	HhH-GPD	PF00730	HL	LL				0			Inconclusive
PF00731	AIR carboxylase	AIRC	PF00731	HL	LL	-1.162183406	0.24807849	0.000012889	0.811724715	0.081027133	0.918972867	Inconclusive
PF00732	GMC oxidoreductase	GMC_oxred_N	PF00732	HL	LL	-0.063635339	0.021331492	0.003892525	0.039584379	0.131643824	0.868359784	Inconclusive
PF00733	Asparagine synthase	Asn_synthase	PF00733	HL	LL	4.92E-05	2.15E-05	0.024702902	0.016004807	1	6.12E-142	Equivalent
PF00737	Photosystem II 10 kDa phosphoprotein	PsbH	PF00737	HL	LL	1.18456852	0.0560057	1.29E-32	0.489258732	7.21E-20	1	Different
PF00742	Homoserine dehydrogenase	Homoserine_dh	PF00742	HL	LL	-0.094018814	0.013406716	1.05E-09	0.044478067	0.000212601	0.999787399	Different
PF00745	Glutamyl-tRNAGlu reductase, dimerisation domain	GlutR_dimer	PF00745	HL	LL	0.511926097	0.087657006	1.39E-07	0.222390333	0.000745737	0.999254263	Different
PF00749	tRNA synthetases class I (E and Q), catalytic domain	tRNA-synt_1c	PF00749	HL	LL				0			Inconclusive
PF00750	tRNA synthetases class I (R)	tRNA-synt_1d	PF00750	HL	LL	3.393681146	0.13759298	7.60E-37	1.612329913	8.86E-21	1	Different
PF00753	Metallo-beta-lactamase superfamily	Lactamase_B	PF00753	HL	LL	-1.330699506	0.113821452	2.65E-18	0.355824532	6.76E-13	1	Different
PF00762	Ferrochelatase	Ferrochelatase	PF00762	HL	LL				0			Inconclusive
PF00763	Tetrahydrofolate dehydrogenase/cyclohydrolase, catalytic domain	THF_DHG_CYH	PF00763	HL	LL	0.29804914	0.034911899	1.52E-12	0.211270816	0.007627309	0.992372691	Different
PF00764	Arginosuccinate synthase	Arginosuc_synth	PF00764	HL	LL				0			Inconclusive
PF00772	DnaB-like helicase N terminal domain	DnaB	PF00772	HL	LL	0.017360503	0.006834204	0.013235302	0.040191848	0.999336576	0.000663424	Equivalent
PF00773	RNB domain	RNB	PF00773	HL	LL	10.37958617	1.514563413	2.06E-09	5.826626719	0.001820491	0.998179509	Different
PF00782	Dual specificity phosphatase, catalytic domain	DSPc	PF00782	HL	LL	1.70E-05	9.45E-06	0.075604255	0.009486833	1	3.01E-151	Equivalent
PF00793	DAHP synthetase I family	DAHP_synth_1	PF00793	HL	LL	0.008162998	0.003976066	0.043703639	0.023088459	0.999824981	0.000175019	Equivalent
PF00795	Carbon-nitrogen hydrolase	CN_hydrolase	PF00795	HL	LL				0			Inconclusive
PF00796	Photosystem I reaction centre subunit VIII	PSI_8	PF00796	HL	LL	-1.296849212	0.627514355	0.04236493	3.558245324	0.999712985	0.000287015	Equivalent
PF00800	Prephenate dehydratase	PDT	PF00800	HL	LL				0			Inconclusive
PF00805	Pentapeptide repeats (8 copies)	Pentapeptide	PF00805	HL	LL	-59.17124294	14.34467418	9.82E-05	50.01558584	0.262664125	0.737335876	Inconclusive
PF00809	Pterin binding enzyme	Pterin_bind	PF00809	HL	LL	-0.00420105	0.008554235	0.624843982	0.044478067	0.99999423	5.90E-06	Equivalent
PF00814	tRNA N6-adenosine threonylcarbamoyltransferase	TsaD	PF00814	HL	LL	-0.000048677	3.01E-05	0.110231656	0.024258226	1	2.21E-144	Equivalent
PF00815	Histidinol dehydrogenase	Histidinol_dh	PF00815	HL	LL	8.09E-05	3.95E-05	0.044359082	0.020095924	1	6.54E-130	Equivalent
PF00817	impB/mucB/samB family	IMS	PF00817	HL	LL				0			Inconclusive
PF00825	Ribonuclease P	Ribonuclease_P	PF00825	HL	LL	0.855041163	0.095953518	3.06E-13	0.555975832	0.001313393	0.998686607	Different
PF00828	Ribosomal proteins 50S-L15, 50S-L18e, 60S-L27A	Ribosomal_L27A	PF00828	HL	LL	0.020238784	0.012698487	0.115362795	0.044478067	0.969866486	0.030134857	Equivalent
PF00829	Ribosomal prokaryotic L21 protein	Ribosomal_L21p	PF00829	HL	LL	4.864200911	0.256220115	9.59E-30	2.424054627	1.11E-14	1	Different
PF00830	Ribosomal L28 family	Ribosomal_L28	PF00830	HL	LL	-0.650298351	0.076244625	1.58E-12	0.177912266	1.62E-08	0.999999984	Different
PF00831	Ribosomal L29 protein	Ribosomal_L29	PF00831	HL	LL	1.297001488	0.10906725	1.18E-18	0.789485681	7.25E-06	0.999992751	Different
PF00834	Ribulose-phosphate 3 epimerase family	Ribul_P_3_epim	PF00834	HL	LL	8.34E-05	3.25E-05	0.012509235	0.018229309	1	6.32E-133	Equivalent
PF00842	Alanine racemase, C-terminal domain	Ala_racemase_C	PF00842	HL	LL	-0.091970051	0.015046231	4.56E-08	0.051200962	0.004206921	0.995793079	Different
PF00849	RNA pseudouridylate synthase	PseudoU_synth_2	PF00849	HL	LL	-0.08975994	0.01467779	4.51E-08	0.054666823	0.009711696	0.990288304	Different
PF00852	Glycosyltransferase family 10 (fucosyltransferase) C-term	Glyco_transf_10	PF00852	HL	LL	0.000030904	0.000025165	0.223424446	0.942748845	1	1.72E-264	Equivalent
PF00857	Isochorismatase family	Isochorismatase	PF00857	HL	LL	-0.035728763	0.028023152	0.206417773	0.088956133	0.969256904	0.03075847	Equivalent
PF00861	Ribosomal L18 of archaea, bacteria, mitoch. and chloroplast	Ribosomal_L18p	PF00861	HL	LL	-0.867834833	0.045337795	5.84E-30	0.489258732	1.70E-12	1	Different
PF00862	Sucrose synthase	Sucrose_synth	PF00862	HL	LL	4.02E-05	1.75E-05	0.024530944	0.032009614	1	4.68E-170	Equivalent
PF00873	AcrB/AcrD/AcrF family	ACR_tran	PF00873	HL	LL	-0.000071199	4.28E-05	0.100293776	18.71240422	1	0	Equivalent
PF00875	DNA photolyase	DNA_photolyase	PF00875	HL	LL	5.17E-05	3.39E-05	0.131707038	0.06766433	1	9.26E-173	Equivalent
PF00877	NlpC/P60 family	NLPC_P60	PF00877	HL	LL	0.279219011	0.010005489	2.40E-40	0.1334342	1.82E-23	1	Different
PF00881	Nitroreductase family	Nitroreductase	PF00881	HL	LL				0			Inconclusive
PF00883	Cytosol aminopeptidase family, catalytic domain	Peptidase_M17	PF00883	HL	LL	0.545819534	0.033966881	1.62E-25	0.255748883	7.53E-13	1	Different
PF00884	Sulfatase	Sulfatase	PF00884	HL	LL	-0.00006125	4.25E-05	0.153597665	0.109502371	1	8.65E-181	Equivalent
PF00885	6,7-dimethyl-8-ribityllumazine synthase	DMRL_synthase	PF00885	HL	LL	-2.91E-05	2.27E-05	0.204475189	0.013243286	1	2.86E-134	Equivalent
PF00886	Ribosomal protein S16	Ribosomal_S16	PF00886	HL	LL				0			Inconclusive
PF00889	Elongation factor TS	EF_TS	PF00889	HL	LL	2.060824081	0.078737613	1.62E-38	0.778366165	3.78E-26	1	Different
PF00890	FAD binding domain	FAD_binding_2	PF00890	HL	LL	-2.38983333	0.549697904	4.45E-05	4.143715167	0.998948066	0.001051934	Equivalent
PF00891	O-methyltransferase domain	Methyltransf_2	PF00891	HL	LL				0			Inconclusive
PF00892	EamA-like transporter family	EamA	PF00892	HL	LL	-1.670504446	1.945675995	0.393425576	25.39716277	1	1.74E-19	Equivalent
PF00899	ThiF family	ThiF	PF00899	HL	LL	0.049784006	0.010175024	5.88E-06	0.03335855	0.05541927	0.94458073	Inconclusive
PF00902	Sec-independent protein translocase protein (TatC)	TatC	PF00902	HL	LL	22.44459391	0.342306622	5.99E-66	9.963086908	1.85E-48	1	Different
PF00903	Glyoxalase/Bleomycin resistance protein/Dioxygenase superfamily	Glyoxalase	PF00903	HL	LL	-0.037055343	0.006184113	7.49E-08	0.021697217	0.00766989	0.99233011	Different
PF00905	Penicillin binding protein transpeptidase domain	Transpeptidase	PF00905	HL	LL	1.48412815	0.222156486	4.27E-09	0.800605198	0.001479223	0.998520778	Different
PF00908	dTDP-4-dehydrorhamnose 3,5-epimerase	dTDP_sugar_isom	PF00908	HL	LL				0			Inconclusive
PF00909	Ammonium Transporter Family	Ammonium_transp	PF00909	HL	LL	1.210267159	0.286099826	0.000067717	4.587305896	1	8.39E-19	Equivalent
PF00912	Transglycosylase	Transgly	PF00912	HL	LL	-0.014859498	0.009613338	0.126557329	0.044478067	0.99853918	0.001460838	Equivalent
PF00916	Sulfate permease family	Sulfate_transp	PF00916	HL	LL	2.918403229	0.645793687	2.38E-05	1.645688463	0.026297214	0.973702786	Different
PF00919	Uncharacterized protein family UPF0004	UPF0004	PF00919	HL	LL	0.2529579	0.018112065	3.50E-22	0.088956133	8.26E-14	1	Different
PF00920	Dehydratase family	ILVD_EDD	PF00920	HL	LL	-0.385396094	0.137711887	0.006582206	0.177912266	0.068192972	0.931862448	Inconclusive
PF00923	Transaldolase/Fructose-6-phosphate aldolase	TAL_FSA	PF00923	HL	LL	0.468304576	0.051981956	2.01E-13	0.311346466	0.001750847	0.998249153	Different
PF00924	Mechanosensitive ion channel	MS_channel	PF00924	HL	LL	0.405448426	0.104408819	0.000226399	0.511497765	0.843416291	0.156583709	Inconclusive
PF00925	GTP cyclohydrolase II	GTP_cyclohydro2	PF00925	HL	LL				0			Inconclusive
PF00926	3,4-dihydroxy-2-butanone 4-phosphate synthase	DHBP_synthase	PF00926	HL	LL				0			Inconclusive
PF00929	Exonuclease	RNase_T	PF00929	HL	LL				0			Inconclusive
PF00933	Glycosyl hydrolase family 3 N terminal domain	Glyco_hydro_3	PF00933	HL	LL				0			Inconclusive
PF00936	BMC domain	BMC	PF00936	HL	LL	-2.934918891	0.385333618	7.95E-11	1.35658103	5.44E-05	0.999945645	Different
PF00939	Sodium:sulfate symporter transmembrane region	Na_sulph_symp	PF00939	HL	LL	-70.88252063	10.90029826	9.00E-09	56.44266646	0.094726484	0.905273516	Inconclusive
PF00950	ABC 3 transport family	ABC-3	PF00950	HL	LL	3.025522238	0.264249988	7.09E-18	2.034871545	0.000177907	0.999822093	Different
PF00953	Glycosyl transferase family 4	Glycos_transf_4	PF00953	HL	LL	11.67460615	4.258516111	0.007709779	21.01588645	0.984251425	0.015748576	Equivalent
PF00958	GMP synthase C terminal domain	GMP_synt_C	PF00958	HL	LL	0.070877591	0.010668934	4.99E-09	0.044478067	0.007850952	0.992149048	Different
PF00977	Histidine biosynthesis protein	His_biosynth	PF00977	HL	LL	-0.370646267	0.146616297	0.013665606	0.088956133	0.030572831	0.970671926	Different
PF00982	Glycosyltransferase family 20	Glyco_transf_20	PF00982	HL	LL				0			Inconclusive
PF00984	UDP-glucose/GDP-mannose dehydrogenase family, central domain	UDPG_MGDP_dh	PF00984	HL	LL	0.074660747	0.015749892	1.05E-05	0.57166962	1	3.34E-44	Equivalent
PF00986	DNA gyrase B subunit, carboxyl terminus	DNA_gyraseB_C	PF00986	HL	LL	-0.32873018	0.029167324	1.48E-17	0.122314683	3.99E-10	1	Different
PF00988	Carbamoyl-phosphate synthase small chain, CPSase domain	CPSase_sm_chain	PF00988	HL	LL	0.060465116	0.005795246	4.76E-16	0.044478067	0.003676621	0.996323379	Different
PF00989	PAS fold	PAS	PF00989	HL	LL	-0.0888575	0.027923103	0.002158056	0.073106877	0.287229316	0.712770765	Inconclusive
PF00994	Probable molybdopterin binding domain	MoCF_biosynth	PF00994	HL	LL				0			Inconclusive
PF00999	Sodium/hydrogen exchanger family	Na_H_Exchanger	PF00999	HL	LL	-5.30409769	0.397447224	3.76E-21	15.28035209	1	1.23E-37	Equivalent
PF01000	RNA polymerase Rpb3/RpoA insert domain	RNA_pol_A_bac	PF01000	HL	LL	-0.044824713	0.011051802	0.000125057	0.044001748	0.470423725	0.529576276	Inconclusive
PF01008	Initiation factor 2 subunit family	IF-2B	PF01008	HL	LL				0			Inconclusive
PF01010	NADH-dehyrogenase subunit F, TMs, (complex I) C-terminus	Proton_antipo_C	PF01010	HL	LL	21.12559769	1.114228529	1.04E-29	10.18547724	3.18E-15	1	Different
PF01016	Ribosomal L27 protein	Ribosomal_L27	PF01016	HL	LL	0.248070005	0.066159661	0.000355044	0.266868399	0.611439455	0.388560545	Inconclusive
PF01018	GTP1/OBG	GTP1_OBG	PF01018	HL	LL	-0.051350436	0.133494173	0.70162006	0.266868399	0.954484062	0.055403471	Inconclusive
PF01019	Gamma-glutamyltranspeptidase	G_glu_transpept	PF01019	HL	LL				0			Inconclusive
PF01022	Bacterial regulatory protein, arsR family	HTH_5	PF01022	HL	LL	-0.351320028	0.063732706	5.22E-07	0.222390333	0.023394859	0.976605141	Different
PF01025	GrpE	GrpE	PF01025	HL	LL	6.493906757	0.268637901	2.77E-36	2.968910943	4.47E-21	1	Different
PF01026	TatD related DNase	TatD_DNase	PF01026	HL	LL				0			Inconclusive
PF01027	Inhibitor of apoptosis-promoting Bax1	Bax1-I	PF01027	HL	LL	-0.015834906	0.256874791	0.951016779	2.613481763	1	9.18E-16	Equivalent
PF01029	NusB family	NusB	PF01029	HL	LL	-1.42530414	0.28440268	3.73E-06	1.022995531	0.080751806	0.919248195	Inconclusive
PF01032	FecCD transport family	FecCD	PF01032	HL	LL	6.422573819	1.404815029	1.96E-05	5.841078207	0.340077784	0.659922216	Inconclusive
PF01035	6-O-methylguanine DNA methyltransferase, DNA binding domain	DNA_binding_1	PF01035	HL	LL				0			Inconclusive
PF01039	Carboxyl transferase domain	Carboxyl_trans	PF01039	HL	LL	-0.088021273	0.032626175	0.008686948	0.077836617	0.377911193	0.622090218	Inconclusive
PF01040	UbiA prenyltransferase family	UbiA	PF01040	HL	LL	-7.642162461	1.057213729	4.18E-10	3.825113724	0.000280777	0.999719223	Different
PF01041	DegT/DnrJ/EryC1/StrS aminotransferase family	DegT_DnrJ_EryC1	PF01041	HL	LL	0.087576399	0.004365858	3.39E-31	0.044478067	2.54E-15	1	Different
PF01042	Endoribonuclease L-PSP	Ribonuc_L-PSP	PF01042	HL	LL				0			Inconclusive
PF01043	SecA preprotein cross-linking domain	SecA_PP_bind	PF01043	HL	LL	-2.303018551	0.276598797	3.77E-12	0.544856315	8.30E-09	0.999999992	Different
PF01048	Phosphorylase superfamily	PNP_UDP_1	PF01048	HL	LL				0			Inconclusive
PF01050	Mannose-6-phosphate isomerase	MannoseP_isomer	PF01050	HL	LL	1.08317668	0.275984132	0.000196541	1.056354081	0.461423203	0.538576797	Inconclusive
PF01053	Cys/Met metabolism PLP-dependent enzyme	Cys_Met_Meta_PP	PF01053	HL	LL				0			Inconclusive
PF01058	NADH ubiquinone oxidoreductase, 20 Kd subunit	Oxidored_q6	PF01058	HL	LL	3.41E-05	1.89E-05	0.075604255	0.018973666	1	3.01E-151	Equivalent
PF01061	ABC-2 type transporter	ABC2_membrane	PF01061	HL	LL	-26.20020752	1.12979879	3.94E-35	10.54130177	2.62E-22	1	Different
PF01063	Amino-transferase class IV	Aminotran_4	PF01063	HL	LL	0.134982342	0.008485947	2.88E-25	0.044478067	9.05E-17	1	Different
PF01066	CDP-alcohol phosphatidyltransferase	CDP-OH_P_transf	PF01066	HL	LL	-0.152606043	0.189260046	0.422707973	0.266868399	0.740952782	0.273959625	Inconclusive
PF01068	ATP dependent DNA ligase domain	DNA_ligase_A_M	PF01068	HL	LL	2.085131815	0.175769081	1.32E-18	1.067473597	8.54E-08	0.999999915	Different
PF01070	FMN-dependent dehydrogenase	FMN_dh	PF01070	HL	LL	-5.500112528	1.619223871	0.001113525	1.22314683	0.005105256	0.994939381	Different
PF01071	Phosphoribosylglycinamide synthetase, ATP-grasp (A) domain	GARS_A	PF01071	HL	LL				0			Inconclusive
PF01073	3-beta hydroxysteroid dehydrogenase/isomerase family	3Beta_HSD	PF01073	HL	LL	-0.087667725	0.023890284	0.000462689	0.088956133	0.521429931	0.478570069	Inconclusive
PF01074	Glycosyl hydrolases family 38 N-terminal domain	Glyco_hydro_38N	PF01074	HL	LL	-0.000048173	2.90E-05	0.101153026	0.192609609	1	2.24E-210	Equivalent
PF01075	Glycosyltransferase family 9 (heptosyltransferase)	Glyco_transf_9	PF01075	HL	LL				0			Inconclusive
PF01077	Nitrite and sulphite reductase 4Fe-4S domain	NIR_SIR	PF01077	HL	LL	-1.19E-05	1.25E-05	0.345008366	0.018973666	1	4.06E-164	Equivalent
PF01078	Magnesium chelatase, subunit ChlI	Mg_chelatase	PF01078	HL	LL	-1.310465116	0.113883891	5.61E-18	0.678290515	2.24E-07	0.999999776	Different
PF01081	KDPG and KHG aldolase	Aldolase	PF01081	HL	LL				0			Inconclusive
PF01084	Ribosomal protein S18	Ribosomal_S18	PF01084	HL	LL				0			Inconclusive
PF01098	Cell cycle protein	FTSW_RODA_SPOVE	PF01098	HL	LL	15.25221601	3.990542049	0.000278463	4.959304421	0.005972187	0.99402933	Different
PF01103	Omp85 superfamily domain	Omp85	PF01103	HL	LL	1.733146057	0.397770711	4.30E-05	1.945915412	0.70281798	0.29718202	Inconclusive
PF01106	NifU-like domain	NifU	PF01106	HL	LL	-0.15483871	0.015684174	5.07E-15	0.03335855	2.29E-11	1	Different
PF01113	Dihydrodipicolinate reductase, N-terminus	DapB_N	PF01113	HL	LL	-0.08735934	0.017125576	2.64E-06	0.044478067	0.007274548	0.992725452	Different
PF01116	Fructose-bisphosphate aldolase class-II	F_bP_aldolase	PF01116	HL	LL	-0.000043411	2.95E-05	0.144941374	0.020095924	1	3.62E-139	Equivalent
PF01118	Semialdehyde dehydrogenase, NAD binding domain	Semialdhyde_dh	PF01118	HL	LL	-2.02E-06	3.06E-05	0.947506758	0.020095924	1	5.35E-138	Equivalent
PF01121	Dephospho-CoA kinase	CoaE	PF01121	HL	LL	0.00494385	0.006744507	0.46592694	0.021697217	0.992430542	0.007659587	Equivalent
PF01124	MAPEG family	MAPEG	PF01124	HL	LL	1.224270397	0.169802638	4.52E-10	0.578214865	0.000147598	0.999852402	Different
PF01126	Heme oxygenase	Heme_oxygenase	PF01126	HL	LL	1.361479766	0.043238406	7.73E-44	0.611573415	1.02E-27	1	Different
PF01128	2-C-methyl-D-erythritol 4-phosphate cytidylyltransferase	IspD	PF01128	HL	LL	0.016213776	0.012273682	0.190677897	0.330020978	1	3.71E-38	Equivalent
PF01131	DNA topoisomerase	Topoisom_bac	PF01131	HL	LL	0.057471462	0.010189153	3.12E-07	0.044478067	0.103165704	0.896834296	Inconclusive
PF01132	Elongation factor P (EF-P) OB domain	EFP	PF01132	HL	LL	-0.064350332	0.017355256	0.000407833	0.044478067	0.127994635	0.872005377	Inconclusive
PF01134	Glucose inhibited division protein A	GIDA	PF01134	HL	LL	5.158685371	1.080715268	9.24E-06	5.337367987	0.565429098	0.434570902	Inconclusive
PF01135	Protein-L-isoaspartate(D-aspartate) O-methyltransferase (PCMT)	PCMT	PF01135	HL	LL				0			Inconclusive
PF01138	3' exoribonuclease family, domain 1	RNase_PH	PF01138	HL	LL				0			Inconclusive
PF01145	SPFH domain / Band 7 family	Band_7	PF01145	HL	LL	1.387522267	0.094129343	1.94E-23	0.589334382	9.75E-13	1	Different
PF01148	Cytidylyltransferase family	CTP_transf_1	PF01148	HL	LL	-0.443041144	0.274091696	0.110381937	0.867322298	0.936995455	0.063009038	Inconclusive
PF01149	Formamidopyrimidine-DNA glycosylase N-terminal domain	Fapy_DNA_glyco	PF01149	HL	LL	-0.035483871	0.005633581	2.11E-08	0.018229309	0.001541524	0.998458476	Different
PF01155	Hydrogenase/urease nickel incorporation, metallochaperone, hypA	HypA	PF01155	HL	LL	-4.15E-06	1.43E-05	0.771659664	0.020994505	1	2.67E-163	Equivalent
PF01161	Phosphatidylethanolamine-binding protein	PBP	PF01161	HL	LL				0			Inconclusive
PF01165	Ribosomal protein S21	Ribosomal_S21	PF01165	HL	LL	-2.089495323	0.161749514	1.98E-20	0.622692932	7.79E-14	1	Different
PF01168	Alanine racemase, N-terminal domain	Ala_racemase_N	PF01168	HL	LL	-0.000051392	3.09E-05	0.100232407	0.346356864	1	8.59E-227	Equivalent
PF01169	Uncharacterized protein family UPF0016	UPF0016	PF01169	HL	LL	-1.899724928	0.296035872	1.29E-08	1.111951664	0.004799119	0.995200881	Different
PF01170	Putative RNA methylase family UPF0020	UPF0020	PF01170	HL	LL				0			Inconclusive
PF01171	PP-loop family	ATP_bind_3	PF01171	HL	LL	0.037979655	0.020466728	0.067592357	0.088956133	0.992471832	0.007528184	Equivalent
PF01174	SNO glutamine amidotransferase family	SNO	PF01174	HL	LL	0.126996771	0.013345953	2.31E-14	0.088956133	0.002846304	0.997153696	Different
PF01176	Translation initiation factor 1A / IF-1	eIF-1a	PF01176	HL	LL				0			Inconclusive
PF01177	Asp/Glu/Hydantoin racemase	Asp_Glu_race	PF01177	HL	LL				0			Inconclusive
PF01180	Dihydroorotate dehydrogenase	DHO_dh	PF01180	HL	LL	0.099914425	0.00003397	1.26E-184	0.044478067	1.66E-166	1	Different
PF01182	Glucosamine-6-phosphate isomerases/6-phosphogluconolactonase	Glucosamine_iso	PF01182	HL	LL				0			Inconclusive
PF01187	Macrophage migration inhibitory factor (MIF)	MIF	PF01187	HL	LL	-0.035483871	0.005633581	2.11E-08	0.018229309	0.001541524	0.998458476	Different
PF01189	16S rRNA methyltransferase RsmB/F	Methyltr_RsmB-F	PF01189	HL	LL	0.001513721	0.000539114	0.006414893	0.049365201	1	1.33E-75	Equivalent
PF01193	RNA polymerase Rpb3/Rpb11 dimerisation domain	RNA_pol_L	PF01193	HL	LL				0			Inconclusive
PF01195	Peptidyl-tRNA hydrolase	Pept_tRNA_hydro	PF01195	HL	LL	0.191400417	0.020432119	4.34E-14	0.088956133	1.85E-06	0.999998153	Different
PF01196	Ribosomal protein L17	Ribosomal_L17	PF01196	HL	LL	0.813038643	0.054385207	9.01E-24	0.311346466	3.99E-14	1	Different
PF01197	Ribosomal protein L31	Ribosomal_L31	PF01197	HL	LL	8.34E-05	3.25E-05	0.012509235	0.018229309	1	6.32E-133	Equivalent
PF01202	Shikimate kinase	SKI	PF01202	HL	LL	0.077598567	0.009569508	9.60E-12	0.044478067	0.000454329	0.999545671	Different
PF01206	Sulfurtransferase TusA	TusA	PF01206	HL	LL	0.083083271	0.013301665	2.62E-08	0.088956133	0.669917717	0.330082283	Inconclusive
PF01207	Dihydrouridine synthase (Dus)	Dus	PF01207	HL	LL	-0.241935484	0.035723222	2.90E-09	0.120575543	0.000555941	0.99944406	Different
PF01208	Uroporphyrinogen decarboxylase (URO-D)	URO-D	PF01208	HL	LL				0			Inconclusive
PF01209	ubiE/COQ5 methyltransferase family	Ubie_methyltran	PF01209	HL	LL	0.414385496	0.027966936	1.47E-23	0.222390333	9.79E-10	0.999999999	Different
PF01212	Beta-eliminating lyase	Beta_elim_lyase	PF01212	HL	LL				0			Inconclusive
PF01218	Coproporphyrinogen III oxidase	Coprogen_oxidas	PF01218	HL	LL	0.099760802	0.000231357	1.36E-124	0.044478067	1.89E-106	1	Different
PF01219	Prokaryotic diacylglycerol kinase	DAGK_prokar	PF01219	HL	LL	2.313236867	0.422479522	6.05E-07	1.145310214	0.003618068	0.996381932	Different
PF01220	Dehydroquinase class II	DHquinase_II	PF01220	HL	LL	0.099857546	5.49E-05	1.27E-169	0.044478067	1.72E-151	1	Different
PF01225	Mur ligase family, catalytic domain	Mur_ligase	PF01225	HL	LL	-0.370586833	0.056061533	5.73E-09	0.088956133	1.78E-06	0.99999822	Different
PF01226	Formate/nitrite transporter	Form_Nir_trans	PF01226	HL	LL	-14.10322581	1.82973424	5.38E-11	7.097341051	0.00013607	0.99986393	Different
PF01227	GTP cyclohydrolase I	GTP_cyclohydroI	PF01227	HL	LL	-2.04E-05	2.15E-05	0.346874077	0.009486833	1	1.66E-125	Equivalent
PF01230	HIT domain	HIT	PF01230	HL	LL	1.70E-05	9.45E-06	0.075604255	0.009486833	1	3.01E-151	Equivalent
PF01235	Sodium:alanine symporter family	Na_Ala_symp	PF01235	HL	LL	-18.57258065	1.804208783	8.55E-16	9.907489325	4.14E-06	0.999995864	Different
PF01242	6-pyruvoyl tetrahydropterin synthase	PTPS	PF01242	HL	LL	-0.006156164	0.021559924	0.776052308	0.044478067	0.970940428	0.039857805	Equivalent
PF01243	Pyridoxamine 5'-phosphate oxidase	Putative_PNPOx	PF01243	HL	LL				0			Inconclusive
PF01245	Ribosomal protein L19	Ribosomal_L19	PF01245	HL	LL	0.946822814	0.396868751	0.019677527	2.057110578	0.996700184	0.003299816	Equivalent
PF01250	Ribosomal protein S6	Ribosomal_S6	PF01250	HL	LL	-0.031772901	0.035433956	0.372878373	0.088956133	0.945065883	0.055472952	Inconclusive
PF01252	Signal peptidase (SPase) II	Peptidase_A8	PF01252	HL	LL	6.57250218	0.595538878	3.88E-17	2.835476743	1.16E-08	0.999999988	Different
PF01253	Translation initiation factor SUI1	SUI1	PF01253	HL	LL	1.808322875	0.116758321	1.28E-24	0.656051482	2.57E-15	1	Different
PF01255	Putative undecaprenyl diphosphate synthase	Prenyltransf	PF01255	HL	LL				0			Inconclusive
PF01256	Carbohydrate kinase	Carb_kinase	PF01256	HL	LL	-0.000130441	6.79E-05	0.058558824	0.228326689	1	4.13E-189	Equivalent
PF01259	SAICAR synthetase	SAICAR_synt	PF01259	HL	LL	0.372150423	0.031447871	1.49E-18	0.211270816	1.25E-06	0.999998754	Different
PF01261	Xylose isomerase-like TIM barrel	AP_endonuc_2	PF01261	HL	LL				0			Inconclusive
PF01262	Alanine dehydrogenase/PNT, C-terminal domain	AlaDh_PNT_C	PF01262	HL	LL	0.044479059	0.058787776	0.451755895	0.155673233	0.969249745	0.031293346	Equivalent
PF01263	Aldose 1-epimerase	Aldose_epim	PF01263	HL	LL				0			Inconclusive
PF01264	Chorismate synthase	Chorismate_synt	PF01264	HL	LL	-0.047982097	0.020127544	0.019768283	0.134370326	0.999972846	2.72E-05	Equivalent
PF01266	FAD dependent oxidoreductase	DAO	PF01266	HL	LL	-0.782835058	0.180712611	4.71E-05	6.905312336	1	2.76E-46	Equivalent
PF01276	Orn/Lys/Arg decarboxylase, major domain	OKR_DC_1	PF01276	HL	LL				0			Inconclusive
PF01281	Ribosomal protein L9, N-terminal domain	Ribosomal_L9_N	PF01281	HL	LL	-0.062153038	0.007701763	1.14E-11	0.031828869	9.41E-05	0.999905851	Different
PF01288	7,8-dihydro-6-hydroxymethylpterin-pyrophosphokinase (HPPK)	HPPK	PF01288	HL	LL				0			Inconclusive
PF01297	Zinc-uptake complex component A periplasmic	ZnuA	PF01297	HL	LL	-6.808380516	1.806845286	0.000333749	6.71618805	0.479723846	0.520276154	Inconclusive
PF01300	Telomere recombination	Sua5_yciO_yrdC	PF01300	HL	LL				0			Inconclusive
PF01327	Polypeptide deformylase	Pep_deformylase	PF01327	HL	LL				0			Inconclusive
PF01329	Pterin 4 alpha carbinolamine dehydratase	Pterin_4a	PF01329	HL	LL	-0.042385596	0.012620502	0.001255496	0.044478067	0.565610205	0.434389796	Inconclusive
PF01330	RuvA N terminal domain	RuvA_N	PF01330	HL	LL	-0.075394748	0.014601718	2.07E-06	0.121376718	0.998807671	0.001192329	Equivalent
PF01333	Apocytochrome F, C-terminal	Apocytochr_F_C	PF01333	HL	LL	0.625806452	0.103007817	5.32E-08	0.533736799	0.187200174	0.812799826	Inconclusive
PF01336	OB-fold nucleic acid binding domain	tRNA_anti-codon	PF01336	HL	LL	-0.280757689	0.126015974	0.029008367	0.222390333	0.322396054	0.677681765	Inconclusive
PF01343	Peptidase family S49	Peptidase_S49	PF01343	HL	LL				0			Inconclusive
PF01351	Ribonuclease HII	RNase_HII	PF01351	HL	LL	-0.010990248	0.008190423	0.183864033	0.044478067	0.999944227	5.58E-05	Equivalent
PF01367	5'-3' exonuclease, C-terminal SAM fold	5_3_exonuc	PF01367	HL	LL	1.986776776	0.209923629	2.87E-14	1.022995531	9.13E-06	0.999990869	Different
PF01368	DHH family	DHH	PF01368	HL	LL	-0.151379464	0.0082078	5.42E-29	0.044478067	6.54E-21	1	Different
PF01370	NAD dependent epimerase/dehydratase family	Epimerase	PF01370	HL	LL	-0.096119626	0.019139325	3.58E-06	0.044478067	0.004339711	0.995660289	Different
PF01379	Porphobilinogen deaminase, dipyromethane cofactor binding domain	Porphobil_deam	PF01379	HL	LL	0.037134284	0.007893595	1.20E-05	0.044478067	0.822349834	0.177650166	Inconclusive
PF01380	SIS domain	SIS	PF01380	HL	LL	0.083393764	0.052009795	0.113219183	0.177912266	0.963337329	0.036664447	Equivalent
PF01405	Photosystem II reaction centre T protein	PsbT	PF01405	HL	LL	1.837634863	0.041724658	8.23E-54	0.711649065	1.09E-39	1	Different
PF01406	tRNA synthetases class I (C) catalytic domain	tRNA-synt_1e	PF01406	HL	LL	1.612816268	0.083030441	2.40E-30	0.756127131	3.87E-16	1	Different
PF01408	Oxidoreductase family, NAD-binding Rossmann fold	GFO_IDH_MocA	PF01408	HL	LL	-0.353609083	0.024028066	2.12E-23	0.155673233	2.76E-12	1	Different
PF01409	tRNA synthetases class II core domain (F)	tRNA-synt_2d	PF01409	HL	LL				0			Inconclusive
PF01411	tRNA synthetases class II (A)	tRNA-synt_2c	PF01411	HL	LL	0.310371319	0.024731726	8.46E-20	0.16679275	8.02E-08	0.99999992	Different
PF01416	tRNA pseudouridine synthase	PseudoU_synth_1	PF01416	HL	LL				0			Inconclusive
PF01420	Type I restriction modification DNA specificity domain	Methylase_S	PF01420	HL	LL	-8.160139907	2.520230369	0.001822405	5.648714453	0.161171058	0.83882924	Inconclusive
PF01425	Amidase	Amidase	PF01425	HL	LL	-0.000074062	4.46E-05	0.100783244	0.036458617	1	7.33E-145	Equivalent
PF01427	D-ala-D-ala dipeptidase	Peptidase_M15	PF01427	HL	LL	0.032174204	0.011755922	0.007808386	0.044478067	0.85060976	0.149390244	Inconclusive
PF01430	Hsp33 protein	HSP33	PF01430	HL	LL				0			Inconclusive
PF01432	Peptidase family M3	Peptidase_M3	PF01432	HL	LL	0.320542406	0.050814829	2.03E-08	0.088956133	1.03E-05	0.99998966	Different
PF01433	Peptidase family M1 domain	Peptidase_M1	PF01433	HL	LL	2.944776864	0.1245989	1.18E-35	1.42329813	1.63E-19	1	Different
PF01434	Peptidase family M41	Peptidase_M41	PF01434	HL	LL	2.355261285	0.152842571	1.70E-24	1.234266347	1.33E-10	1	Different
PF01436	NHL repeat	NHL	PF01436	HL	LL	-0.00005565	3.36E-05	0.10179987	1.806613492	1	8.26E-276	Equivalent
PF01443	Viral (Superfamily 1) RNA helicase	Viral_helicase1	PF01443	HL	LL	-0.363387291	0.140763224	0.011871306	0.533736799	0.884916959	0.115083049	Inconclusive
PF01450	Acetohydroxy acid isomeroreductase, catalytic domain	IlvC	PF01450	HL	LL	0.354283573	0.008350024	1.09E-52	0.177912266	7.01E-33	1	Different
PF01451	Low molecular weight phosphotyrosine protein phosphatase	LMWPc	PF01451	HL	LL				0			Inconclusive
PF01458	SUF system FeS cluster assembly, SufBD	SUFBD	PF01458	HL	LL	1.645873969	0.182520878	1.94E-13	0.922919881	8.68E-05	0.999913181	Different
PF01464	Transglycosylase SLT domain	SLT	PF01464	HL	LL				0			Inconclusive
PF01467	Cytidylyltransferase-like	CTP_transf_like	PF01467	HL	LL	0.05238084	0.007166545	2.96E-10	0.044478067	0.136908092	0.863091908	Inconclusive
PF01472	PUA domain	PUA	PF01472	HL	LL	0.12597052	0.054033369	0.022538033	0.16679275	0.773793713	0.226206667	Inconclusive
PF01475	Ferric uptake regulator family	FUR	PF01475	HL	LL	0.149849487	0.030165144	4.41E-06	0.088956133	0.023623574	0.976376426	Different
PF01476	LysM domain	LysM	PF01476	HL	LL	4.280206066	1.10624059	0.000237524	2.524130277	0.058399154	0.941600865	Inconclusive
PF01478	Type IV leader peptidase family	Peptidase_A24	PF01478	HL	LL	-2.603840986	2.369745785	0.275522583	8.650983945	0.993585263	0.006419795	Equivalent
PF01479	S4 domain	S4	PF01479	HL	LL	-0.858869578	0.136654614	2.23E-08	0.611573415	0.037262332	0.962737668	Different
PF01486	K-box region	K-box	PF01486	HL	LL	2.16E-05	1.20E-05	0.074877498	7.200506232	1	0	Equivalent
PF01488	Shikimate / quinate 5-dehydrogenase	Shikimate_DH	PF01488	HL	LL	1.778340895	0.131699245	2.05E-21	0.889561331	1.60E-09	0.999999998	Different
PF01493	GXGXG motif	GXGXG	PF01493	HL	LL	5.425372446	0.707087835	6.25E-11	4.559001822	0.112234096	0.887765904	Inconclusive
PF01494	FAD binding domain	FAD_binding_3	PF01494	HL	LL	-1.25015688	0.155599727	1.32E-11	0.800605198	0.002550017	0.997449983	Different
PF01497	Periplasmic binding protein	Peripla_BP_2	PF01497	HL	LL	3.42E-05	1.89E-05	0.075167648	0.047434165	1	6.78E-180	Equivalent
PF01502	Phosphoribosyl-AMP cyclohydrolase	PRA-CH	PF01502	HL	LL	0.374594012	0.056991137	6.71E-09	0.355824532	0.371427309	0.628572691	Inconclusive
PF01503	Phosphoribosyl-ATP pyrophosphohydrolase	PRA-PH	PF01503	HL	LL	0.17862949	0.035175019	2.88E-06	0.177912266	0.491894274	0.508105727	Inconclusive
PF01507	Phosphoadenosine phosphosulfate reductase family	PAPS_reduct	PF01507	HL	LL	0.033064139	0.006196655	1.05E-06	0.045471885	0.975491841	0.024508159	Equivalent
PF01509	TruB family pseudouridylate synthase (N terminal domain)	TruB_N	PF01509	HL	LL	1.30E-05	1.36E-05	0.344658091	0.009486833	1	8.04E-140	Equivalent
PF01510	N-acetylmuramoyl-L-alanine amidase	Amidase_2	PF01510	HL	LL				0			Inconclusive
PF01513	ATP-NAD kinase N-terminal domain	NAD_kinase	PF01513	HL	LL				0			Inconclusive
PF01520	N-acetylmuramoyl-L-alanine amidase	Amidase_3	PF01520	HL	LL				0			Inconclusive
PF01521	Iron-sulphur cluster biosynthesis	Fe-S_biosyn	PF01521	HL	LL	3.04E-05	1.31E-05	0.022785343	0.013243286	1	1.50E-151	Equivalent
PF01522	Polysaccharide deacetylase	Polysacc_deac_1	PF01522	HL	LL				0			Inconclusive
PF01523	PmbA/TldA metallopeptidase domain 1	PmbA_TldD	PF01523	HL	LL	0.851560707	0.089831222	2.69E-14	0.400302599	1.78E-06	0.999998219	Different
PF01531	Glycosyl transferase family 11	Glyco_transf_11	PF01531	HL	LL	0.000368221	0.000174299	0.038105311	1.272081275	1	2.47E-213	Equivalent
PF01541	GIY-YIG catalytic domain	GIY-YIG	PF01541	HL	LL	0.488341549	0.031315947	8.76E-25	1.207047574	1	3.82E-35	Equivalent
PF01545	Cation efflux family	Cation_efflux	PF01545	HL	LL	1.24E-05	1.30E-05	0.342530919	1.413538114	1	6.62E-298	Equivalent
PF01546	Peptidase family M20/M25/M40	Peptidase_M20	PF01546	HL	LL	-0.040322581	0.00595387	2.90E-09	0.020095924	0.000555941	0.99944406	Different
PF01547	Bacterial extracellular solute-binding protein	SBP_bac_1	PF01547	HL	LL	-0.164879906	0.034762305	1.04E-05	0.044478067	0.000450722	0.999549311	Different
PF01551	Peptidase family M23	Peptidase_M23	PF01551	HL	LL	-0.000048631	2.93E-05	0.100913778	0.93434963	1	1.73E-259	Equivalent
PF01553	Acyltransferase	Acyltransferase	PF01553	HL	LL	4.92E-05	2.15E-05	0.024702902	0.016004807	1	6.12E-142	Equivalent
PF01556	DnaJ C terminal domain	DnaJ_C	PF01556	HL	LL	0.053631839	0.010842312	4.79E-06	0.240648163	1	1.40E-27	Equivalent
PF01558	Pyruvate ferredoxin/flavodoxin oxidoreductase	POR	PF01558	HL	LL	-0.000062497	0.000037641	0.101193849	0.018229309	1	2.04E-128	Equivalent
PF01564	Spermine/spermidine synthase domain	Spermine_synth	PF01564	HL	LL	0.041860465	0.0057773	3.89E-10	0.044478067	0.674074575	0.325925425	Inconclusive
PF01565	FAD binding domain	FAD_binding_4	PF01565	HL	LL	-0.141671308	0.036931852	0.00026569	1.351333529	1	2.72E-45	Equivalent
PF01566	Natural resistance-associated macrophage protein	Nramp	PF01566	HL	LL	13.21617868	2.209039359	7.77E-08	9.673979476	0.056600991	0.943399009	Inconclusive
PF01568	Molydopterin dinucleotide binding domain	Molydop_binding	PF01568	HL	LL				0			Inconclusive
PF01569	PAP2 superfamily	PAP2	PF01569	HL	LL				0			Inconclusive
PF01571	Aminomethyltransferase folate-binding domain	GCV_T	PF01571	HL	LL				0			Inconclusive
PF01578	Cytochrome C assembly protein	Cytochrom_C_asm	PF01578	HL	LL	-1.632033008	0.510062825	0.00204701	1.312102963	0.266244235	0.733755857	Inconclusive
PF01583	Adenylylsulphate kinase	APS_kinase	PF01583	HL	LL				0			Inconclusive
PF01588	Putative tRNA binding domain	tRNA_bind	PF01588	HL	LL	0.585879897	0.065264417	2.30E-13	0.300226949	2.00E-05	0.999979993	Different
PF01590	GAF domain	GAF	PF01590	HL	LL				0			Inconclusive
PF01593	Flavin containing amine oxidoreductase	Amino_oxidase	PF01593	HL	LL	-0.109546426	0.020785918	1.36E-06	0.044478067	0.00126097	0.99873903	Different
PF01594	AI-2E family transporter	AI-2E_transport	PF01594	HL	LL	-1.65292523	0.755812773	0.03199564	9.602645789	1	1.67E-16	Equivalent
PF01595	Cyclin M transmembrane N-terminal domain	CNNM	PF01595	HL	LL	1.774354524	0.359116536	4.89E-06	1.245385864	0.072558458	0.927441542	Inconclusive
PF01597	Glycine cleavage H-protein	GCV_H	PF01597	HL	LL	0.276208858	0.010211253	1.87E-39	0.1334342	1.65E-22	1	Different
PF01612	3'-5' exonuclease	DNA_pol_A_exo1	PF01612	HL	LL	1.652680925	0.104362027	3.70E-25	0.767246648	9.56E-13	1	Different
PF01613	Flavin reductase like domain	Flavin_Reduct	PF01613	HL	LL				0			Inconclusive
PF01618	MotA/TolQ/ExbB proton channel family	MotA_ExbB	PF01618	HL	LL	3.04E-05	1.31E-05	0.022785343	0.013243286	1	1.50E-151	Equivalent
PF01624	MutS domain I	MutS_I	PF01624	HL	LL				0			Inconclusive
PF01625	Peptide methionine sulfoxide reductase	PMSR	PF01625	HL	LL	1.207680059	0.098461911	2.62E-19	0.622692932	4.61E-08	0.999999954	Different
PF01628	HrcA protein C terminal domain	HrcA	PF01628	HL	LL				0			Inconclusive
PF01632	Ribosomal protein L35	Ribosomal_L35p	PF01632	HL	LL	2.473639459	0.135334357	9.26E-29	1.22314683	3.74E-14	1	Different
PF01634	ATP phosphoribosyltransferase	HisG	PF01634	HL	LL				0			Inconclusive
PF01636	Phosphotransferase enzyme family	APH	PF01636	HL	LL	-0.000046318	2.80E-05	0.102654152	0.528431642	1	4.98E-243	Equivalent
PF01641	SelR domain	SelR	PF01641	HL	LL	-2.83E-05	6.34E-05	0.656175648	0.113841996	1	1.68E-169	Equivalent
PF01645	Conserved region in glutamate synthase	Glu_synthase	PF01645	HL	LL	-0.040210053	0.03610099	0.26906036	0.088956133	0.909732796	0.090579347	Inconclusive
PF01648	4'-phosphopantetheinyl transferase superfamily	ACPS	PF01648	HL	LL	-0.590380243	0.097863464	6.33E-08	0.217291014	0.000143875	0.999856125	Different
PF01649	Ribosomal protein S20	Ribosomal_S20p	PF01649	HL	LL	9.753716686	0.467310661	2.94E-32	3.536006291	2.19E-21	1	Different
PF01653	NAD-dependent DNA ligase adenylation domain	DNA_ligase_aden	PF01653	HL	LL	1.202536793	0.108528546	3.23E-17	0.745007615	0.000035646	0.999964354	Different
PF01656	CobQ/CobB/MinD/ParA nucleotide binding domain	CbiA	PF01656	HL	LL	0.21780796	0.044869491	6.80E-06	0.1334342	0.032047441	0.967952559	Different
PF01663	Type I phosphodiesterase / nucleotide pyrophosphatase	Phosphodiest	PF01663	HL	LL	-1.19E-05	1.25E-05	0.345008366	0.018973666	1	4.06E-164	Equivalent
PF01668	SmpB protein	SmpB	PF01668	HL	LL	0.072355548	0.009544627	9.27E-11	0.044478067	0.002330075	0.997669925	Different
PF01676	Metalloenzyme superfamily	Metalloenzyme	PF01676	HL	LL	3.04E-05	1.31E-05	0.022785343	0.013243286	1	1.50E-151	Equivalent
PF01678	Diaminopimelate epimerase	DAP_epimerase	PF01678	HL	LL	0.156434936	0.018786803	3.76E-12	0.088956133	0.000298362	0.999701639	Different
PF01687	Riboflavin kinase	Flavokinase	PF01687	HL	LL				0			Inconclusive
PF01694	Rhomboid family	Rhomboid	PF01694	HL	LL	-8.685071268	1.635902495	1.17E-06	10.60801887	0.87815959	0.12184041	Inconclusive
PF01695	IstB-like ATP binding protein	IstB_IS21	PF01695	HL	LL				0			Inconclusive
PF01699	Sodium/calcium exchanger protein	Na_Ca_ex	PF01699	HL	LL	9.312018298	1.812769649	2.30E-06	5.871104785	0.030842278	0.969157722	Different
PF01701	Photosystem I reaction centre subunit IX / PsaJ	PSI_PsaJ	PF01701	HL	LL	-0.055322651	0.051236819	0.283859907	0.03335855	0.378603358	0.665281329	Inconclusive
PF01702	Queuine tRNA-ribosyltransferase	TGT	PF01702	HL	LL				0			Inconclusive
PF01709	Transcriptional regulator	Transcrip_reg	PF01709	HL	LL				0			Inconclusive
PF01713	Smr domain	Smr	PF01713	HL	LL	-0.11421085	0.017653286	1.03E-08	0.077836617	0.021483427	0.978516574	Different
PF01715	IPP transferase	IPPT	PF01715	HL	LL	0.02793989	0.005514174	3.01E-06	0.042426407	0.994742625	0.005257375	Equivalent
PF01716	Manganese-stabilising protein / photosystem II polypeptide	MSP	PF01716	HL	LL	-0.045788605	0.022289857	0.043584017	0.044478067	0.476702909	0.523360982	Inconclusive
PF01722	BolA-like protein	BolA	PF01722	HL	LL	0.099945808	3.89E-05	1.99E-180	0.044478067	2.57E-162	1	Different
PF01725	Ham1 family	Ham1p_like	PF01725	HL	LL				0			Inconclusive
PF01726	LexA DNA binding domain	LexA_DNA_bind	PF01726	HL	LL				0			Inconclusive
PF01728	FtsJ-like methyltransferase	FtsJ	PF01728	HL	LL				0			Inconclusive
PF01729	Quinolinate phosphoribosyl transferase, C-terminal domain	QRPTase_C	PF01729	HL	LL	0.099902787	3.25E-05	4.85E-186	0.044478067	6.42E-168	1	Different
PF01730	UreF	UreF	PF01730	HL	LL	-0.000073288	4.41E-05	0.100595073	1.407531391	1	1.66E-259	Equivalent
PF01737	YCF9	Ycf9	PF01737	HL	LL	3.244281779	0.268971331	5.92E-19	2.179425261	0.0000874	0.9999126	Different
PF01738	Dienelactone hydrolase family	DLH	PF01738	HL	LL				0			Inconclusive
PF01740	STAS domain	STAS	PF01740	HL	LL	0.157297399	0.030457522	2.06E-06	0.1334342	0.217954249	0.782045751	Inconclusive
PF01741	Large-conductance mechanosensitive channel, MscL	MscL	PF01741	HL	LL	-0.000056662	3.41E-05	0.100732287	0.644931123	1	3.91E-243	Equivalent
PF01743	Poly A polymerase head domain	PolyA_pol	PF01743	HL	LL	-0.128073149	0.150626057	0.39799248	0.177912266	0.652103801	0.370848154	Inconclusive
PF01744	GLTT repeat (6 copies)	GLTT	PF01744	HL	LL	-0.448799011	5.60034712	0.936350059	12.17587072	0.993720459	0.019891062	Equivalent
PF01746	tRNA (Guanine-1)-methyltransferase	tRNA_m1G_MT	PF01746	HL	LL				0			Inconclusive
PF01747	ATP-sulfurylase	ATP-sulfurylase	PF01747	HL	LL	-0.057582528	0.009470534	5.21E-08	0.039350496	0.029081654	0.970918346	Different
PF01751	Toprim domain	Toprim	PF01751	HL	LL	8.30E-06	8.69E-06	0.342688414	0.075894664	1	6.03E-219	Equivalent
PF01757	Acyltransferase family	Acyl_transf_3	PF01757	HL	LL	-45.31755439	7.978559349	2.67E-07	14.39977405	0.000116384	0.999883616	Different
PF01758	Sodium Bile acid symporter family	SBF	PF01758	HL	LL	-7.230607652	2.73220432	0.009984269	9.061610147	0.747548895	0.252451147	Inconclusive
PF01761	3-dehydroquinate synthase	DHQ_synthase	PF01761	HL	LL	0.570946827	0.04301387	4.96E-21	0.311346466	3.13E-08	0.999999969	Different
PF01765	Ribosome recycling factor	RRF	PF01765	HL	LL	2.112648387	0.115058684	7.06E-29	1.089712631	1.67E-13	1	Different
PF01769	Divalent cation transporter	MgtE	PF01769	HL	LL	0.86461959	0.071477044	5.15E-19	0.211270816	5.72E-14	1	Different
PF01774	UreD urease accessory protein	UreD	PF01774	HL	LL	-0.000062497	0.000037641	0.101193849	0.018229309	1	2.04E-128	Equivalent
PF01782	RimM N-terminal domain	RimM	PF01782	HL	LL	0.022954873	0.010872893	0.038227344	0.066407831	0.999923173	7.68E-05	Equivalent
PF01783	Ribosomal L32p protein family	Ribosomal_L32p	PF01783	HL	LL	0.00122248	0.014104373	0.931171404	0.044478067	0.999381428	0.001523356	Equivalent
PF01786	Alternative oxidase	AOX	PF01786	HL	LL	0.106076519	0.018971342	3.81E-07	0.1334342	0.923188353	0.076811647	Inconclusive
PF01788	PsbJ	PsbJ	PF01788	HL	LL	4.187681164	0.354386996	1.59E-18	1.067473597	2.42E-13	1	Different
PF01789	PsbP	PsbP	PF01789	HL	LL				0			Inconclusive
PF01790	Prolipoprotein diacylglyceryl transferase	LGT	PF01790	HL	LL	4.074248215	0.372522925	5.85E-17	1.22314683	3.39E-11	1	Different
PF01795	MraW methylase family	Methyltransf_5	PF01795	HL	LL	0.270417522	0.017714016	2.85E-24	0.1334342	2.41E-11	1	Different
PF01797	Transposase IS200 like	Y1_Tnp	PF01797	HL	LL	-2.91E-05	2.27E-05	0.204475189	0.013243286	1	2.86E-134	Equivalent
PF01807	CHC2 zinc finger	zf-CHC2	PF01807	HL	LL	0.189934758	0.009392544	2.07E-31	0.088956133	6.33E-17	1	Different
PF01808	AICARFT/IMPCHase bienzyme	AICARFT_IMPCHas	PF01808	HL	LL	1.120748554	0.127026656	4.46E-13	0.533736799	8.17E-06	0.999991833	Different
PF01809	Putative membrane protein insertion efficiency factor	YidD	PF01809	HL	LL	0.935663045	0.039265854	6.96E-36	0.400302599	6.19E-22	1	Different
PF01812	5-formyltetrahydrofolate cyclo-ligase family	5-FTHF_cyc-lig	PF01812	HL	LL				0			Inconclusive
PF01816	Leucine rich repeat variant	LRV	PF01816	HL	LL	-0.000041963	1.94E-05	0.03388669	11.47906791	1	0	Equivalent
PF01820	D-ala D-ala ligase N-terminus	Dala_Dala_lig_N	PF01820	HL	LL	1.70E-05	9.45E-06	0.075604255	0.009486833	1	3.01E-151	Equivalent
PF01839	FG-GAP repeat	FG-GAP	PF01839	HL	LL	-2.24E-05	2.35E-05	0.344225991	192.8483408	1	0	Equivalent
PF01841	Transglutaminase-like superfamily	Transglut_core	PF01841	HL	LL				0			Inconclusive
PF01842	ACT domain	ACT	PF01842	HL	LL	8.013426306	0.901470773	3.36E-13	2.61308641	3.76E-08	0.999999962	Different
PF01844	HNH endonuclease	HNH	PF01844	HL	LL	0.604349893	0.202395635	0.003860792	0.344705016	0.101834422	0.898171918	Inconclusive
PF01855	Pyruvate flavodoxin/ferredoxin oxidoreductase, thiamine diP-bdg	POR_N	PF01855	HL	LL				0			Inconclusive
PF01863	YgjP-like, metallopeptidase domain	YgjP-like	PF01863	HL	LL	4.28E-05	1.85E-05	0.023634318	0.545948011	1	5.60E-257	Equivalent
PF01869	BadF/BadG/BcrA/BcrD ATPase family	BcrAD_BadFG	PF01869	HL	LL	-0.000040084	2.67E-05	0.137769084	0.016004807	1	4.19E-135	Equivalent
PF01871	AMMECR1	AMMECR1	PF01871	HL	LL				0			Inconclusive
PF01872	RibD C-terminal domain	RibD_C	PF01872	HL	LL				0			Inconclusive
PF01875	Memo-like protein	Memo	PF01875	HL	LL				0			Inconclusive
PF01878	EVE domain	EVE	PF01878	HL	LL	-0.012228057	0.007510439	0.107863288	0.03335855	0.996843178	0.00315685	Equivalent
PF01888	CbiD	CbiD	PF01888	HL	LL	0.047663756	0.008826795	8.17E-07	0.03335855	0.054731521	0.94526848	Inconclusive
PF01890	Cobalamin synthesis G C-terminus	CbiG_C	PF01890	HL	LL	0.020839287	0.029311947	0.479412941	0.618185932	1	6.42E-32	Equivalent
PF01894	Uncharacterised protein family UPF0047	UPF0047	PF01894	HL	LL	-0.042548721	0.00897976	1.05E-05	0.043394434	0.537386098	0.462613902	Inconclusive
PF01903	CbiX	CbiX	PF01903	HL	LL				0			Inconclusive
PF01910	Thiamine-binding protein	Thiamine_BP	PF01910	HL	LL				0			Inconclusive
PF01914	MarC family integral membrane protein	MarC	PF01914	HL	LL	-0.000058833	3.91E-05	0.136897991	1.319222673	1	3.31E-261	Equivalent
PF01925	Sulfite exporter TauE/SafE	TauE	PF01925	HL	LL	-3.831565943	1.099617846	0.000843348	6.519973572	0.991530423	0.008469577	Equivalent
PF01926	50S ribosome-binding GTPase	MMR_HSR1	PF01926	HL	LL	6.58021647	0.366729373	2.77E-28	2.957791426	2.48E-15	1	Different
PF01930	Domain of unknown function DUF83	Cas_Cas4	PF01930	HL	LL	6.20E-05	2.95E-05	0.039086428	0.719461337	1	4.83E-251	Equivalent
PF01933	2-phospho-L-lactate transferase CofD	CofD	PF01933	HL	LL				0			Inconclusive
PF01938	TRAM domain	TRAM	PF01938	HL	LL	1.70E-05	9.45E-06	0.075604255	0.009486833	1	3.01E-151	Equivalent
PF01940	Integral membrane protein DUF92	DUF92	PF01940	HL	LL	-3.004121744	0.298319214	2.20E-15	1.278744414	8.76E-08	0.999999912	Different
PF01943	Polysaccharide biosynthesis protein	Polysacc_synt	PF01943	HL	LL	16.47328308	5.036758599	0.001648359	19.77248228	0.742730288	0.257269712	Inconclusive
PF01946	Thi4 family	Thi4	PF01946	HL	LL	-0.000055344	3.72E-05	0.140668471	0.043394434	1	5.20E-156	Equivalent
PF01947	Chorismate pyruvate-lyase Rv2949c-like	Rv2949c-like	PF01947	HL	LL	-0.022953703	0.032487969	0.482139232	0.077836617	0.953629702	0.047741203	Equivalent
PF01957	NfeD-like C-terminal, partner-binding	NfeD	PF01957	HL	LL	-0.00005595	0.000033614	0.100360386	0.223463988	1	2.04E-210	Equivalent
PF01960	ArgJ family	ArgJ	PF01960	HL	LL	3.68834432	0.208023096	5.59E-28	1.912556862	7.64E-13	1	Different
PF01964	Radical SAM ThiC family	ThiC_Rad_SAM	PF01964	HL	LL				0			Inconclusive
PF01966	HD domain	HD	PF01966	HL	LL	0.446530969	0.117708116	0.000306503	0.433661149	0.456619791	0.543380209	Inconclusive
PF01967	MoaC family	MoaC	PF01967	HL	LL	1.01E-05	2.04E-05	0.622231778	0.038878509	1	2.02E-171	Equivalent
PF01968	Hydantoinase/oxoprolinase	Hydantoinase_A	PF01968	HL	LL				0			Inconclusive
PF01969	Nickel insertion protein	Ni_insertion	PF01969	HL	LL				0			Inconclusive
PF01973	6-hydroxymethylpterin diphosphokinase MptE-like	MptE-like	PF01973	HL	LL	-2.04E-05	2.15E-05	0.346874077	0.009486833	1	1.66E-125	Equivalent
PF01975	Survival protein SurE	SurE	PF01975	HL	LL				0			Inconclusive
PF01977	3-octaprenyl-4-hydroxybenzoate carboxy-lyase	UbiD	PF01977	HL	LL				0			Inconclusive
PF01979	Amidohydrolase family	Amidohydro_1	PF01979	HL	LL	0.061290323	0.070077596	0.384696167	0.177912266	0.9503171	0.050211239	Inconclusive
PF02005	N2,N2-dimethylguanosine tRNA methyltransferase	TRM	PF02005	HL	LL				0			Inconclusive
PF02012	BNR/Asp-box repeat	BNR	PF02012	HL	LL	-19.92963241	3.36254827	9.77E-08	10.8384576	0.004275565	0.995724435	Different
PF02016	LD-carboxypeptidase N-terminal domain	Peptidase_S66	PF02016	HL	LL				0			Inconclusive
PF02021	Uncharacterised protein family UPF0102	UPF0102	PF02021	HL	LL				0			Inconclusive
PF02028	BCCT, betaine/carnitine/choline family transporter	BCCT	PF02028	HL	LL	2.25E-05	2.36E-05	0.342530919	2.570931738	1	6.62E-298	Equivalent
PF02033	Ribosome-binding factor A	RBFA	PF02033	HL	LL	1.500072868	0.057150811	1.34E-38	0.711649065	3.35E-22	1	Different
PF02036	SCP-2 sterol transfer family	SCP2	PF02036	HL	LL				0			Inconclusive
PF02074	Carboxypeptidase Taq (M32) metallopeptidase	Peptidase_M32	PF02074	HL	LL	0.148922903	0.0105779	2.29E-22	0.088956133	1.39E-07	0.999999861	Different
PF02075	Crossover junction endodeoxyribonuclease RuvC	RuvC	PF02075	HL	LL				0			Inconclusive
PF02077	SURF4 family	SURF4	PF02077	HL	LL	0.088514187	0.030500604	0.004916114	0.252811879	0.99999957	4.30E-07	Equivalent
PF02080	TrkA-C domain	TrkA_C	PF02080	HL	LL	-1.88861298	0.171042263	3.79E-17	0.489258732	3.52E-12	1	Different
PF02086	D12 class N6 adenine-specific DNA methyltransferase	MethyltransfD12	PF02086	HL	LL	3.09E-05	1.71E-05	0.074895052	0.664078309	1	1.22E-265	Equivalent
PF02091	Glycyl-tRNA synthetase alpha subunit	tRNA-synt_2e	PF02091	HL	LL	1.70E-05	9.45E-06	0.075604255	0.009486833	1	3.01E-151	Equivalent
PF02092	Glycyl-tRNA synthetase beta subunit	tRNA_synt_2f	PF02092	HL	LL				0			Inconclusive
PF02096	60Kd inner membrane protein	60KD_IMP	PF02096	HL	LL	1.6511123	0.124878146	6.06E-21	0.756127131	2.72E-10	1	Different
PF02113	D-Ala-D-Ala carboxypeptidase 3 (S13) family	Peptidase_S13	PF02113	HL	LL	0.00019834	0.00051399	0.700720648	0.096268854	1	8.81E-99	Equivalent
PF02129	X-Pro dipeptidyl-peptidase (S15 family)	Peptidase_S15	PF02129	HL	LL	-2.532918678	0.152249665	2.25E-26	0.900680848	7.17E-17	1	Different
PF02130	Endoribonuclease YbeY	YbeY	PF02130	HL	LL	0.099919927	2.58E-05	3.53E-193	0.044478067	4.63E-175	1	Different
PF02132	RecR protein	RecR	PF02132	HL	LL	1.651471632	0.090271437	8.78E-29	0.811724715	2.86E-14	1	Different
PF02142	MGS-like domain	MGS	PF02142	HL	LL	0.317338529	0.027958544	1.06E-17	0.16679275	4.34E-07	0.999999566	Different
PF02151	UvrB/uvrC motif	UVR	PF02151	HL	LL	4.592060511	0.257390906	3.88E-28	1.512254263	4.36E-19	1	Different
PF02152	Dihydroneopterin aldolase	FolB	PF02152	HL	LL	0.053038268	0.006432626	5.34E-12	0.044478067	0.0937356	0.9062644	Inconclusive
PF02153	Prephenate dehydrogenase, nucleotide-binding domain	PDH_N	PF02153	HL	LL				0			Inconclusive
PF02163	Peptidase family M50	Peptidase_M50	PF02163	HL	LL	-2.768873013	0.845500989	0.001627112	4.358850522	0.96795872	0.03204128	Equivalent
PF02190	ATP-dependent protease La (LON) substrate-binding domain	LON_substr_bdg	PF02190	HL	LL	3.04E-05	1.31E-05	0.022785343	0.013243286	1	1.50E-151	Equivalent
PF02219	Methylenetetrahydrofolate reductase	MTHFR	PF02219	HL	LL	0.353129303	0.033114456	1.82E-16	0.1334342	2.59E-09	0.999999997	Different
PF02222	ATP-grasp domain	ATP-grasp	PF02222	HL	LL	0.287525716	0.018321951	6.15E-25	0.177912266	3.89E-08	0.999999961	Different
PF02223	Thymidylate kinase	Thymidylate_kin	PF02223	HL	LL				0			Inconclusive
PF02224	Cytidylate kinase	Cytidylate_kin	PF02224	HL	LL	1.075899478	0.062625092	3.53E-27	0.500378249	4.63E-14	1	Different
PF02230	Phospholipase/Carboxylesterase	Abhydrolase_2	PF02230	HL	LL	0.029671121	0.008325237	0.00065307	0.238746728	1	1.19E-37	Equivalent
PF02233	NAD(P) transhydrogenase beta subunit	PNTB	PF02233	HL	LL	-3.445734015	0.538432162	1.39E-08	1.267624897	6.49E-05	0.999935126	Different
PF02245	Methylpurine-DNA glycosylase (MPG)	Pur_DNA_glyco	PF02245	HL	LL				0			Inconclusive
PF02254	TrkA-N domain	TrkA_N	PF02254	HL	LL	0.068832797	0.065508512	0.296889316	0.1334342	0.837752009	0.163680281	Inconclusive
PF02272	DHHA1 domain	DHHA1	PF02272	HL	LL	-0.862645554	0.128616703	3.82E-09	0.355824532	9.31E-05	0.999906893	Different
PF02321	Outer membrane efflux protein	OEP	PF02321	HL	LL	7.023287397	2.895197059	0.017780151	3.980786957	0.148563954	0.85158561	Inconclusive
PF02325	YGGT family	YGGT	PF02325	HL	LL	-0.634188264	0.551476635	0.25395663	2.702042543	0.999822568	0.000177462	Equivalent
PF02355	Protein export membrane protein	SecD_SecF	PF02355	HL	LL	8.567500497	0.817772124	3.98E-16	4.636838438	4.08E-06	0.999995924	Different
PF02361	Cobalt transport protein	CbiQ	PF02361	HL	LL	-6.682726458	1.115282343	7.49E-08	5.315128953	0.112052927	0.887947073	Inconclusive
PF02386	Cation transport protein	TrkH	PF02386	HL	LL	26.70813954	2.483483146	1.25E-16	19.7816201	0.003379646	0.996620354	Different
PF02390	Putative methyltransferase	Methyltransf_4	PF02390	HL	LL	0.384999916	0.022496047	4.41E-27	0.177912266	4.33E-14	1	Different
PF02392	Ycf4	Ycf4	PF02392	HL	LL	0.035601358	0.008517014	8.09E-05	0.042859341	0.801528528	0.198471472	Inconclusive
PF02401	LytB protein	LYTB	PF02401	HL	LL	0.165480303	0.009023146	7.58E-29	0.088956133	9.70E-13	1	Different
PF02403	Seryl-tRNA synthetase N-terminal domain	Seryl_tRNA_N	PF02403	HL	LL	5.350743603	0.540168588	4.40E-15	2.301739944	1.54E-07	0.999999846	Different
PF02405	Permease MlaE	MlaE	PF02405	HL	LL	3.116881158	0.231647987	2.46E-21	1.734644596	4.15E-08	0.999999959	Different
PF02410	Ribosomal silencing factor during starvation	RsfS	PF02410	HL	LL	0.000420914	0.000231756	0.073503473	0.028460499	1	3.17E-85	Equivalent
PF02416	mttA/Hcf106 family	TatA_B_E	PF02416	HL	LL	0.723977307	0.145676048	4.38E-06	0.400302599	0.014717382	0.985282618	Different
PF02419	PsbL protein	PsbL	PF02419	HL	LL	-1.021647972	0.092427021	3.61E-17	0.355824532	2.32E-10	1	Different
PF02421	Ferrous iron transport protein B	FeoB_N	PF02421	HL	LL	2.487305592	0.369431072	3.42E-09	1.645688463	0.012843699	0.987156301	Different
PF02441	Flavoprotein	Flavoprotein	PF02441	HL	LL	-1.211890473	0.320851026	0.000323847	0.500378249	0.014870588	0.985129936	Different
PF02446	4-alpha-glucanotransferase	Glyco_hydro_77	PF02446	HL	LL	1.910428166	0.275813168	1.51E-09	1.245385864	0.009226326	0.990773674	Different
PF02463	RecF/RecN/SMC N terminal domain	SMC_N	PF02463	HL	LL	85.73870316	3.377935622	1.19E-37	34.27035028	1.59E-24	1	Different
PF02468	Photosystem II reaction centre N protein (psbN)	PsbN	PF02468	HL	LL	0.100125696	0.017574076	2.48E-07	0.044478067	0.001131589	0.998868411	Different
PF02482	Sigma 54 modulation protein / S30EA ribosomal protein	Ribosomal_S30AE	PF02482	HL	LL	1.324374093	0.067368374	1.16E-30	0.622692932	2.57E-16	1	Different
PF02492	CobW/HypB/UreG, nucleotide-binding domain	cobW	PF02492	HL	LL	-2.103393751	0.270023983	3.78E-11	0.211270816	5.37E-10	1	Different
PF02503	Polyphosphate kinase middle domain	PP_kinase	PF02503	HL	LL	0.19831552	0.013981523	1.54E-22	0.088956133	1.65E-11	1	Different
PF02504	Fatty acid synthesis protein	FA_synthesis	PF02504	HL	LL	1.878591516	0.166554147	1.43E-17	0.956278431	2.36E-07	0.999999764	Different
PF02507	Photosystem I reaction centre subunit III	PSI_PsaF	PF02507	HL	LL	-0.755551752	0.133052532	2.68E-07	0.088956133	1.88E-06	0.999998125	Different
PF02511	Thymidylate synthase complementing protein	Thy1	PF02511	HL	LL	-0.167000468	0.047206133	0.000710975	0.088956133	0.051315725	0.948684649	Inconclusive
PF02517	Type II CAAX prenyl endopeptidase Rce1-like	Rce1-like	PF02517	HL	LL	4.094657709	2.339453276	0.084333029	7.750303097	0.938736479	0.061265049	Inconclusive
PF02518	Histidine kinase-, DNA gyrase B-, and HSP90-like ATPase	HATPase_c	PF02518	HL	LL	-0.025236281	0.067177512	0.708270046	0.300226949	0.999948686	5.48E-05	Equivalent
PF02527	rRNA small subunit methyltransferase G	GidB	PF02527	HL	LL	0.021567892	0.008197027	0.010401532	0.044478067	0.996675428	0.003324572	Equivalent
PF02529	Cytochrome B6-F complex subunit 5	PetG	PF02529	HL	LL	0.342274544	0.016833067	1.47E-31	0.1334342	7.46E-20	1	Different
PF02531	PsaD	PsaD	PF02531	HL	LL	-0.067607991	0.005946591	9.85E-18	0.044478067	0.000110788	0.999889212	Different
PF02532	Photosystem II reaction centre I protein (PSII 4.8 kDa protein)	PsbI	PF02532	HL	LL	-0.160495531	0.021888	2.68E-10	0.03335855	7.92E-08	0.999999921	Different
PF02533	Photosystem II 4 kDa reaction centre component	PsbK	PF02533	HL	LL	-1.506850967	0.134397173	1.88E-17	0.266868399	3.97E-14	1	Different
PF02537	CrcB-like protein, Camphor Resistance (CrcB)	CRCB	PF02537	HL	LL	-0.930978904	0.551211121	0.095551822	1.567851846	0.874139336	0.125871965	Inconclusive
PF02540	NAD synthase	NAD_synthase	PF02540	HL	LL	0.18088215	0.039085934	1.59E-05	0.077836617	0.005128776	0.994871227	Different
PF02541	Ppx/GppA phosphatase family	Ppx-GppA	PF02541	HL	LL	0.241772287	0.150998501	0.11372102	0.678290515	0.997462481	0.002537544	Equivalent
PF02557	D-alanyl-D-alanine carboxypeptidase	VanY	PF02557	HL	LL	0.202488005	0.039934767	2.97E-06	0.122314683	0.024219336	0.975780665	Different
PF02559	CarD-like/TRCF domain	CarD_CdnL_TRCF	PF02559	HL	LL	-0.247707894	0.704977168	0.726336879	6.208214905	1	1.08E-12	Equivalent
PF02565	Recombination protein O C terminal	RecO_C	PF02565	HL	LL	-0.128051972	0.017469557	2.71E-10	0.477290429	1	2.09E-31	Equivalent
PF02572	ATP:corrinoid adenosyltransferase BtuR/CobO/CobP	CobA_CobO_BtuR	PF02572	HL	LL	-0.086889375	0.040200041	0.033988405	0.088956133	0.520450338	0.479569858	Inconclusive
PF02575	YbaB/EbfC DNA-binding family	YbaB_DNA_bd	PF02575	HL	LL	2.03144687	0.375405038	7.81E-07	0.756127131	0.000556019	0.999443981	Different
PF02576	RimP N-terminal domain	RimP_N	PF02576	HL	LL	0.062808758	0.012824734	5.77E-06	0.044478067	0.078617974	0.921382027	Inconclusive
PF02581	Thiamine monophosphate synthase	TMP-TENI	PF02581	HL	LL	-0.037068126	0.009893945	0.000358632	0.044478067	0.771832458	0.228167543	Inconclusive
PF02590	Predicted SPOUT methyltransferase	SPOUT_MTase	PF02590	HL	LL	-0.000360025	0.022210119	0.987111736	0.044478067	0.998217481	0.025398231	Equivalent
PF02597	ThiS family	ThiS	PF02597	HL	LL	-0.156489122	0.024315794	1.19E-08	0.044478067	8.62E-06	0.999991376	Different
PF02605	Photosystem I reaction centre subunit XI	PsaL	PF02605	HL	LL	-0.100711231	0.026742041	0.000336074	0.077836617	0.197589103	0.802410899	Inconclusive
PF02616	Segregation and condensation protein ScpA	SMC_ScpA	PF02616	HL	LL	1.463145134	0.077308317	1.15E-29	0.711649065	4.82E-15	1	Different
PF02628	Cytochrome oxidase assembly protein	COX15-CtaA	PF02628	HL	LL	-20.29182001	3.598724531	3.15E-07	9.384872043	0.00169381	0.99830619	Different
PF02632	BioY family	BioY	PF02632	HL	LL	-9.070442611	0.954614022	2.45E-14	2.034871545	1.14E-10	1	Different
PF02637	GatB domain	GatB_Yqey	PF02637	HL	LL	8.190784611	0.499438903	5.11E-26	4.06974309	2.60E-12	1	Different
PF02653	Branched-chain amino acid transport system / permease component	BPD_transp_2	PF02653	HL	LL	17.04576144	7.09074566	0.018794663	15.61180136	0.420162357	0.579846294	Inconclusive
PF02654	Cobalamin-5-phosphate synthase	CobS	PF02654	HL	LL	-1.61451792	0.301117582	9.50E-07	0.745007615	0.002561241	0.997438759	Different
PF02660	Glycerol-3-phosphate acyltransferase	G3P_acyltransf	PF02660	HL	LL	1.270913733	0.431579741	0.004349212	1.378820063	0.598360547	0.401639474	Inconclusive
PF02670	1-deoxy-D-xylulose 5-phosphate reductoisomerase	DXP_reductoisom	PF02670	HL	LL	1.174356147	0.1158698	1.67E-15	0.756127131	0.000281699	0.999718301	Different
PF02672	CP12 domain	CP12	PF02672	HL	LL	-0.441765984	0.125979816	0.00078556	0.400302599	0.371507515	0.628492487	Inconclusive
PF02673	Bacitracin resistance protein BacA	BacA	PF02673	HL	LL	0.319385862	0.302195196	0.294096911	2.387350801	0.999999999	1.07E-09	Equivalent
PF02678	Pirin	Pirin	PF02678	HL	LL	0.226999946	0.019429974	2.74E-18	0.1334342	3.94E-06	0.99999606	Different
PF02681	Divergent PAP2 family	DUF212	PF02681	HL	LL	0.08065675	0.009460681	1.60E-12	0.044478067	0.000138288	0.999861712	Different
PF02683	Cytochrome C biogenesis protein transmembrane region	DsbD	PF02683	HL	LL	0.415120954	0.26094926	0.116033626	0.667170998	0.831380847	0.168664524	Inconclusive
PF02684	Lipid-A-disaccharide synthetase	LpxB	PF02684	HL	LL	17.7007128	0.53635086	3.26E-45	8.506430229	2.00E-27	1	Different
PF02686	Glu-tRNAGln amidotransferase C subunit	Glu-tRNAGln	PF02686	HL	LL	-0.276965764	0.034987484	2.20E-11	0.177912266	0.003004659	0.996995341	Different
PF02687	FtsX-like permease family	FtsX	PF02687	HL	LL	8.243246613	0.809093297	1.33E-15	5.559758319	0.000714971	0.999285029	Different
PF02706	Chain length determinant protein	Wzz	PF02706	HL	LL	-0.343600085	0.366306545	0.351374027	1.467776196	0.9984886	0.001513808	Equivalent
PF02719	Polysaccharide biosynthesis protein	Polysacc_synt_2	PF02719	HL	LL	0.320510636	0.050248633	1.51E-08	0.211270816	0.016497318	0.983502682	Different
PF02729	Aspartate/ornithine carbamoyltransferase, carbamoyl-P binding domain	OTCace_N	PF02729	HL	LL	0.059337752	0.040647694	0.148692989	0.1334342	0.96376971	0.03623548	Equivalent
PF02767	DNA polymerase III beta subunit, central domain	DNA_pol3_beta_2	PF02767	HL	LL	3.863133107	0.326419804	1.48E-18	1.734644596	4.18E-09	0.999999996	Different
PF02768	DNA polymerase III beta subunit, C-terminal domain	DNA_pol3_beta_3	PF02768	HL	LL	1.122928331	0.310614396	0.000553002	1.512254263	0.892943532	0.107056468	Inconclusive
PF02773	S-adenosylmethionine synthetase, C-terminal domain	S-AdoMet_synt_C	PF02773	HL	LL	0.388297074	0.024748559	6.23E-25	0.177912266	8.90E-13	1	Different
PF02780	Transketolase, C-terminal domain	Transketolase_C	PF02780	HL	LL	0.137010794	0.038367705	0.000638445	0.177912266	0.855016132	0.144983868	Inconclusive
PF02784	Pyridoxal-dependent decarboxylase, pyridoxal binding domain	Orn_Arg_deC_N	PF02784	HL	LL	3.191280109	0.077524689	8.87E-52	1.556732329	7.84E-33	1	Different
PF02786	Carbamoyl-phosphate synthase L chain, ATP binding domain	CPSase_L_D2	PF02786	HL	LL	0.268753066	0.018855019	1.19E-22	0.155673233	3.66E-08	0.999999963	Different
PF02787	Carbamoyl-phosphate synthetase large chain, oligomerisation domain	CPSase_L_D3	PF02787	HL	LL	0.869592988	0.045156588	4.06E-30	0.444780666	1.83E-14	1	Different
PF02789	Cytosol aminopeptidase family, N-terminal domain	Peptidase_M17_N	PF02789	HL	LL	0.030783466	0.022004797	0.166123081	1.934748642	1	8.18E-75	Equivalent
PF02790	Cytochrome C oxidase subunit II, transmembrane domain	COX2_TM	PF02790	HL	LL	3.178029896	0.189884051	1.60E-26	1.601210396	2.07E-12	1	Different
PF02800	Glyceraldehyde 3-phosphate dehydrogenase, C-terminal domain	Gp_dh_C	PF02800	HL	LL	-0.000076504	2.62E-05	0.004651819	0.02142967	1	8.22E-145	Equivalent
PF02801	Beta-ketoacyl synthase, C-terminal domain	Ketoacyl-synt_C	PF02801	HL	LL	-1.03961235	0.058391873	4.38E-28	0.311346466	5.75E-20	1	Different
PF02806	Alpha amylase, C-terminal all-beta domain	Alpha-amylase_C	PF02806	HL	LL	0.133728344	0.01833392	3.16E-10	0.088956133	0.008530656	0.991469344	Different
PF02814	UreE urease accessory protein, N-terminal domain	UreE_N	PF02814	HL	LL	0.067603463	0.010062796	3.64E-09	0.044478067	0.012231346	0.987768654	Different
PF02817	e3 binding domain	E3_binding	PF02817	HL	LL	-0.000123218	6.18E-05	0.049910752	0.021697217	1	2.67E-118	Equivalent
PF02823	ATP synthase, Delta/Epsilon chain, beta-sandwich domain	ATP-synt_DE_N	PF02823	HL	LL	0.099458476	0.000332984	4.05E-113	0.030038437	3.44E-102	1	Different
PF02852	Pyridine nucleotide-disulphide oxidoreductase, dimerisation domain	Pyr_redox_dim	PF02852	HL	LL	0.197205645	0.020992462	3.87E-14	0.077836617	1.30E-07	0.99999987	Different
PF02861	Clp amino terminal domain, pathogenicity island component	Clp_N	PF02861	HL	LL	-0.570506317	2.396909182	0.812543589	7.739946333	0.998543789	0.001901795	Equivalent
PF02874	ATP synthase alpha/beta family, beta-barrel domain	ATP-synt_ab_N	PF02874	HL	LL	0.172360511	0.096526763	0.078371205	0.978848617	1	1.67E-12	Equivalent
PF02878	Phosphoglucomutase/phosphomannomutase, alpha/beta/alpha domain I	PGM_PMM_I	PF02878	HL	LL	0.43669618	0.041434746	3.06E-16	0.222390333	1.00E-06	0.999999	Different
PF02879	Phosphoglucomutase/phosphomannomutase, alpha/beta/alpha domain II	PGM_PMM_II	PF02879	HL	LL	0.216060286	0.010709794	2.39E-31	0.088956133	6.47E-19	1	Different
PF02881	SRP54-type protein, helical bundle domain	SRP54_N	PF02881	HL	LL	-0.360207118	0.349790401	0.30656032	1.134190697	0.984984512	0.015044633	Equivalent
PF02882	Tetrahydrofolate dehydrogenase/cyclohydrolase, NAD(P)-binding domain	THF_DHG_CYH_C	PF02882	HL	LL	-0.576856714	0.142819739	0.000132584	0.244629366	0.011413574	0.988586526	Different
PF02887	Pyruvate kinase, alpha/beta domain	PK_C	PF02887	HL	LL	-0.459588993	0.09886119	1.47E-05	0.527808969	0.753812035	0.246187965	Inconclusive
PF02910	Fumarate reductase flavoprotein C-term	Succ_DH_flav_C	PF02910	HL	LL	0.337625806	0.016863016	3.80E-31	0.1334342	2.45E-19	1	Different
PF02911	Formyl transferase, C-terminal domain	Formyl_trans_C	PF02911	HL	LL	0.165090358	0.016475722	2.71E-15	0.111195166	0.000822721	0.999177279	Different
PF02912	Aminoacyl tRNA synthetase class II, N-terminal domain	Phe_tRNA-synt_N	PF02912	HL	LL	-2.417299327	0.330100904	2.79E-10	1.35658103	0.000981964	0.999018036	Different
PF02922	Carbohydrate-binding module 48 (Isoamylase N-terminal domain)	CBM_48	PF02922	HL	LL	2.814769559	0.23326611	5.81E-19	1.467776196	9.09E-08	0.999999909	Different
PF02938	GAD domain	GAD	PF02938	HL	LL	0.196624132	0.027444535	5.49E-10	0.088956133	9.88E-05	0.999901169	Different
PF02955	Prokaryotic glutathione synthetase, ATP-grasp domain	GSH-S_ATP	PF02955	HL	LL	0.891203503	0.016551767	6.54E-60	0.400302599	2.12E-42	1	Different
PF02965	Vitamin B12 dependent methionine synthase, activation domain	Met_synt_B12	PF02965	HL	LL	-0.036734891	0.014769976	0.015195815	0.044478067	0.699143188	0.300857088	Inconclusive
PF02978	Signal peptide binding domain	SRP_SPB	PF02978	HL	LL	0.627019845	0.146741303	5.81E-05	0.411422116	0.073062289	0.926937712	Inconclusive
PF02985	HEAT repeat	HEAT	PF02985	HL	LL	-15.26215628	3.422198459	0.000029603	10.58577984	0.088019869	0.911980131	Inconclusive
PF03023	Lipid II flippase MurJ	MurJ	PF03023	HL	LL	-6.233015412	1.954941881	0.002118505	1.578971363	0.010042012	0.990034929	Different
PF03033	Glycosyltransferase family 28 N-terminal domain	Glyco_transf_28	PF03033	HL	LL	3.670780195	0.369933392	4.09E-15	2.468532694	0.00087824	0.999121761	Different
PF03065	Glycosyl hydrolase family 57	Glyco_hydro_57	PF03065	HL	LL	0.061058036	0.018015892	0.001140577	0.04198901	0.146693037	0.853307077	Inconclusive
PF03070	TENA/THI-4/PQQC family	TENA_THI-4	PF03070	HL	LL	3.052387234	0.113635916	2.96E-39	1.412178613	3.02E-23	1	Different
PF03091	CutA1 divalent ion tolerance protein	CutA1	PF03091	HL	LL	0.771530383	0.114512148	3.36E-09	0.433661149	0.00213909	0.99786091	Different
PF03129	Anticodon binding domain	HGTP_anticodon	PF03129	HL	LL	-3.199481212	0.244569201	1.04E-20	0.644931965	2.27E-16	1	Different
PF03143	Elongation factor Tu C-terminal domain	GTP_EFTU_D3	PF03143	HL	LL	-0.723968986	0.06280209	5.15E-18	0.355824532	6.37E-08	0.999999936	Different
PF03144	Elongation factor Tu domain 2	GTP_EFTU_D2	PF03144	HL	LL	0.265255238	0.130030357	0.045024831	0.266868399	0.504987077	0.495067991	Inconclusive
PF03147	Ferredoxin-fold anticodon binding domain	FDX-ACB	PF03147	HL	LL	0.052685102	0.009482596	4.39E-07	0.044478067	0.194823946	0.805176054	Inconclusive
PF03193	RsgA GTPase	RsgA_GTPase	PF03193	HL	LL	3.24439913	0.499064017	9.07E-09	1.934795895	0.005300074	0.994699926	Different
PF03319	Ethanolamine utilisation protein EutN/carboxysome	EutN_CcmL	PF03319	HL	LL	0.037357399	0.008275305	2.42E-05	0.044478067	0.803807379	0.196192621	Inconclusive
PF03320	Bacterial fructose-1,6-bisphosphatase, glpX-encoded	FBPase_glpX	PF03320	HL	LL	-0.978844711	0.11187322	6.11E-13	0.211270816	9.96E-10	0.999999999	Different
PF03364	Polyketide cyclase / dehydrase and lipid transport	Polyketide_cyc	PF03364	HL	LL	0.126263818	0.031171385	0.000127357	0.1334342	0.590639978	0.409360022	Inconclusive
PF03372	Endonuclease/Exonuclease/phosphatase family	Exo_endo_phos	PF03372	HL	LL	-0.081536648	0.016692821	6.06E-06	0.137762337	0.999391163	0.000608837	Equivalent
PF03382	Mycoplasma protein of unknown function, DUF285	DUF285	PF03382	HL	LL	46.87545473	17.12546031	0.007801339	658.547273	1	7.60E-48	Equivalent
PF03441	FAD binding domain of DNA photolyase	FAD_binding_7	PF03441	HL	LL	2.69412427	0.259004275	5.44E-16	1.679047013	0.000100178	0.999899822	Different
PF03446	NAD binding domain of 6-phosphogluconate dehydrogenase	NAD_binding_2	PF03446	HL	LL	0.052964365	0.017732914	0.003851827	0.177026726	0.999999999	5.62E-10	Equivalent
PF03447	Homoserine dehydrogenase, NAD binding domain	NAD_binding_3	PF03447	HL	LL	-0.21139768	0.024275722	7.30E-13	0.088956133	1.65E-06	0.999998354	Different
PF03448	MgtE intracellular N domain	MgtE_N	PF03448	HL	LL	-2.565791448	0.230084501	2.41E-17	0.444780666	4.10E-14	1	Different
PF03461	TRCF domain	TRCF	PF03461	HL	LL	0.069934884	0.012945142	8.09E-07	0.077836617	0.72824103	0.27175897	Inconclusive
PF03462	PCRF domain	PCRF	PF03462	HL	LL	-0.984771193	0.11697442	2.53E-12	0.344705016	3.07E-07	0.999999693	Different
PF03477	ATP cone domain	ATP-cone	PF03477	HL	LL	0.145948987	0.022172263	6.44E-09	0.088956133	0.006112234	0.993887766	Different
PF03484	tRNA synthetase B5 domain	B5	PF03484	HL	LL	0.212927702	0.124913431	0.092580543	0.489258732	0.984936563	0.015063606	Equivalent
PF03485	Arginyl tRNA synthetase N terminal domain	Arg_tRNA_synt_N	PF03485	HL	LL	-0.864206949	0.324997262	0.00964895	0.600453899	0.209873501	0.790138963	Inconclusive
PF03492	SAM dependent carboxyl methyltransferase	Methyltransf_7	PF03492	HL	LL	0.027974744	0.005869613	9.50E-06	0.045038445	0.997577321	0.002422679	Equivalent
PF03547	Membrane transport protein	Mem_trans	PF03547	HL	LL	-9.693221398	0.955849226	1.63E-15	3.113464659	9.05E-10	0.999999999	Different
PF03572	Peptidase family S41	Peptidase_S41	PF03572	HL	LL	1.667818781	0.056660576	7.02E-42	0.833963748	1.06E-23	1	Different
PF03600	Citrate transporter	CitMHS	PF03600	HL	LL	-29.00802701	6.247293754	1.50E-05	32.32443487	0.701423543	0.298576457	Inconclusive
PF03631	Virulence factor BrkB	Virul_fac_BrkB	PF03631	HL	LL	3.10215571	0.614619113	3.25E-06	2.64644496	0.230415443	0.769584557	Inconclusive
PF03653	Uncharacterised protein family (UPF0093)	UPF0093	PF03653	HL	LL	-6.347486872	1.190990591	1.08E-06	3.558245324	0.01097646	0.98902354	Different
PF03692	Putative zinc- or iron-chelating domain	CxxCxxCC	PF03692	HL	LL	0.960465116	1.379681131	0.48857607	6.049017052	0.999783848	0.00021758	Equivalent
PF03717	Penicillin-binding Protein dimerisation domain	PBP_dimer	PF03717	HL	LL	1.119296044	0.074071752	5.00E-24	0.533736799	1.15E-11	1	Different
PF03719	Ribosomal protein S5, C-terminal domain	Ribosomal_S5_C	PF03719	HL	LL	-0.299077857	0.012460295	4.38E-36	0.155673233	2.78E-18	1	Different
PF03720	UDP-glucose/GDP-mannose dehydrogenase family, UDP binding domain	UDPG_MGDP_dh_C	PF03720	HL	LL	0.105981164	0.021212178	3.95E-06	0.088956133	0.212421822	0.787578178	Inconclusive
PF03721	UDP-glucose/GDP-mannose dehydrogenase family, NAD binding domain	UDPG_MGDP_dh_N	PF03721	HL	LL	-0.050155963	0.059704502	0.403650104	0.16679275	0.972941192	0.02731907	Equivalent
PF03725	3' exoribonuclease family, domain 2	RNase_PH_C	PF03725	HL	LL	0.098058858	0.093124613	0.295868719	1.621213221	1	2.98E-26	Equivalent
PF03726	Polyribonucleotide nucleotidyltransferase, RNA binding domain	PNPase	PF03726	HL	LL	-0.352813203	0.151594819	0.022762502	0.633812448	0.966054899	0.033945105	Equivalent
PF03739	Lipopolysaccharide export system permease LptF/LptG	LptF_LptG	PF03739	HL	LL	-0.326641143	0.249218069	0.194136713	0.956278431	0.993140585	0.006860515	Equivalent
PF03740	Pyridoxal phosphate biosynthesis protein PdxJ	PdxJ	PF03740	HL	LL	-0.89848656	0.125871497	6.14E-10	0.244629366	9.16E-07	0.999999084	Different
PF03741	Integral membrane protein TerC family	TerC	PF03741	HL	LL	-0.92504625	0.364445208	0.013305008	0.778366165	0.344270174	0.655736534	Inconclusive
PF03742	PetN	PetN	PF03742	HL	LL	-1.230379789	0.009041487	1.39E-88	0.533736799	3.17E-71	1	Different
PF03745	Domain of unknown function (DUF309)	DUF309	PF03745	HL	LL	-0.140978754	0.030777634	0.000018988	0.044478067	0.001242232	0.9987578	Different
PF03764	Elongation factor G, domain IV	EFG_IV	PF03764	HL	LL	0.068129471	0.009742163	1.14E-09	0.044478067	0.008847336	0.991152664	Different
PF03775	Septum formation inhibitor MinC, C-terminal domain	MinC_C	PF03775	HL	LL	0.008461015	0.018368321	0.646451765	0.044478067	0.975717668	0.026884106	Equivalent
PF03776	Septum formation topological specificity factor MinE	MinE	PF03776	HL	LL	0.666513255	0.029066353	8.06E-35	0.277987916	1.73E-21	1	Different
PF03796	DnaB-like helicase C terminal domain	DnaB_C	PF03796	HL	LL	0.127903252	0.031662804	0.00013236	0.326661434	0.999999989	1.15E-08	Equivalent
PF03797	Autotransporter beta-domain	Autotransporter	PF03797	HL	LL	1.587069745	0.309760502	2.42E-06	2.207260223	0.975482586	0.024517414	Equivalent
PF03819	MazG nucleotide pyrophosphohydrolase domain	MazG	PF03819	HL	LL	-0.957387222	0.90130896	0.291686329	1.701286046	0.796195003	0.205948524	Inconclusive
PF03840	Preprotein translocase SecG subunit	SecG	PF03840	HL	LL	1.711942371	0.117334588	3.38E-23	0.656051482	1.05E-13	1	Different
PF03880	DbpA RNA binding domain	DbpA	PF03880	HL	LL	-0.652025506	0.210697733	0.002806028	0.611573415	0.424144848	0.575855189	Inconclusive
PF03881	Fructosamine kinase	Fructosamin_kin	PF03881	HL	LL	0.239574636	0.031860232	1.21E-10	0.1334342	0.000682914	0.999317086	Different
PF03895	YadA-like membrane anchor domain	YadA_anchor	PF03895	HL	LL	0.352953418	0.081963383	5.16E-05	5.360770108	1	4.43E-64	Equivalent
PF03900	Porphobilinogen deaminase, C-terminal domain	Porphobil_deamC	PF03900	HL	LL	0.726147425	0.072277252	2.42E-15	0.355824532	1.21E-06	0.999998792	Different
PF03946	Ribosomal protein L11, N-terminal domain	Ribosomal_L11_N	PF03946	HL	LL	0.048387097	0.006263409	4.99E-11	0.024305745	0.000128978	0.999871022	Different
PF03947	Ribosomal Proteins L2, C-terminal domain	Ribosomal_L2_C	PF03947	HL	LL	-0.060134815	0.039413855	0.131458646	0.044478067	0.351071625	0.653817069	Inconclusive
PF03948	Ribosomal protein L9, C-terminal domain	Ribosomal_L9_C	PF03948	HL	LL	-3.191995076	0.636710771	3.70E-06	2.768759643	0.254176017	0.745823983	Inconclusive
PF03951	Glutamine synthetase, beta-Grasp domain	Gln-synt_N	PF03951	HL	LL	0.057209862	0.010206956	3.60E-07	0.03335855	0.011118531	0.988881469	Different
PF03989	DNA gyrase C-terminal domain, beta-propeller	DNA_gyraseA_C	PF03989	HL	LL	-14.72863254	1.589161169	6.63E-14	2.935552393	9.19E-11	1	Different
PF04055	Radical SAM superfamily	Radical_SAM	PF04055	HL	LL	1.11504126	0.078539281	1.47E-22	0.478139216	4.79E-12	1	Different
PF04079	Segregation and condensation complex subunit ScpB	SMC_ScpB	PF04079	HL	LL	-0.209930651	0.059050696	0.000672148	0.155673233	0.180626834	0.819373182	Inconclusive
PF04085	rod shape-determining protein MreC	MreC	PF04085	HL	LL	0.14165377	0.014291006	4.28E-15	0.088956133	0.000218112	0.999781888	Different
PF04101	Glycosyltransferase family 28 C-terminal domain	Glyco_tran_28_C	PF04101	HL	LL	1.198888774	0.06424315	2.68E-29	0.578214865	6.20E-15	1	Different
PF04138	GtrA-like protein	GtrA	PF04138	HL	LL	4.097650276	1.832338547	0.028431506	7.261044365	0.955720106	0.04427991	Equivalent
PF04191	Phospholipid methyltransferase	PEMT	PF04191	HL	LL	5.339378619	0.229833554	3.52E-35	2.424054627	2.48E-20	1	Different
PF04193	PQ loop repeat	PQ-loop	PF04193	HL	LL	-2.970292573	0.283194204	3.78E-16	0.867322298	9.00E-11	1	Different
PF04244	Deoxyribodipyrimidine photo-lyase-related protein	DPRP	PF04244	HL	LL	-0.55740376	0.166840084	0.001326024	0.1334342	0.006647922	0.993398548	Different
PF04257	Exodeoxyribonuclease V, gamma subunit	Exonuc_V_gamma	PF04257	HL	LL	4.328626742	1.366494799	0.002254838	2.457413177	0.087574852	0.912427368	Inconclusive
PF04296	Protein of unknown function (DUF448)	YlxR	PF04296	HL	LL	-1.134021005	0.099187382	7.58E-18	0.467019699	1.77E-09	0.999999998	Different
PF04339	Peptidogalycan biosysnthesis/recognition	FemAB_like	PF04339	HL	LL	5.723651219	0.189861316	1.43E-42	2.702042543	1.40E-25	1	Different
PF04357	TamB, inner membrane protein subunit of TAM complex	TamB	PF04357	HL	LL	30.01186308	5.738324695	1.60E-06	25.35249794	0.209741757	0.790258243	Inconclusive
PF04367	Protein of unknown function (DUF502)	DUF502	PF04367	HL	LL	-0.551659359	0.092530556	8.47E-08	0.266868399	0.001474671	0.998525329	Different
PF04402	Protein of unknown function (DUF541)	SIMPL	PF04402	HL	LL	-0.301950488	0.196594295	0.128944325	0.889561331	0.998086213	0.001913815	Equivalent
PF04452	RNA methyltransferase domain	Methyltrans_RNA	PF04452	HL	LL	0.124568448	0.008862441	2.50E-22	0.077836617	6.74E-07	0.999999326	Different
PF04461	Protein of unknown function (DUF520)	DUF520	PF04461	HL	LL	0.196174044	0.367537332	0.595156698	0.922919881	0.975709096	0.025916195	Equivalent
PF04471	Restriction endonuclease	Mrr_cat	PF04471	HL	LL	0.069568683	0.006423641	9.11E-17	0.044478067	0.000104783	0.999895218	Different
PF04481	Protein of unknown function (DUF561)	DUF561	PF04481	HL	LL	2.228616768	0.13737935	9.49E-26	1.100832147	3.12E-12	1	Different
PF04483	Protein of unknown function (DUF565)	DUF565	PF04483	HL	LL	-1.674684997	0.722861032	0.023366333	1.445537163	0.376104895	0.623919978	Inconclusive
PF04539	Sigma-70 region 3	Sigma70_r3	PF04539	HL	LL	2.750757047	2.862034408	0.339708791	9.662859959	0.990887343	0.009135733	Equivalent
PF04542	Sigma-70 region 2	Sigma70_r2	PF04542	HL	LL	0.364721324	0.106641849	0.001034694	0.16679275	0.033774102	0.96622797	Different
PF04545	Sigma-70, region 4	Sigma70_r4	PF04545	HL	LL	-8.170527273	1.227900912	4.77E-09	5.659833969	0.0222704	0.9777296	Different
PF04548	AIG1 family	AIG1	PF04548	HL	LL	1.13579395	0.043052321	9.63E-39	0.511497765	2.36E-23	1	Different
PF04551	GcpE protein	GcpE	PF04551	HL	LL	0.055149693	0.006750722	7.40E-12	0.03335855	0.000939105	0.999060896	Different
PF04613	UDP-3-O-[3-hydroxymyristoyl] glucosamine N-acyltransferase, LpxD	LpxD	PF04613	HL	LL	0.135033845	0.021961654	3.93E-08	0.122314683	0.282146718	0.717853282	Inconclusive
PF04675	DNA ligase N terminus	DNA_ligase_A_N	PF04675	HL	LL	1.490727119	0.24645486	5.93E-08	1.034115047	0.034010385	0.965989615	Different
PF04755	PAP_fibrillin	PAP_fibrillin	PF04755	HL	LL	-0.139178939	0.0480885	0.005026956	0.044478067	0.026523957	0.973616663	Different
PF04760	Translation initiation factor IF-2, N-terminal region	IF2_N	PF04760	HL	LL	-0.149662416	0.776278049	0.847662424	5.181694754	0.999999996	4.91E-09	Equivalent
PF04839	Plastid and cyanobacterial ribosomal protein (PSRP-3 / Ycf65)	PSRP-3_Ycf65	PF04839	HL	LL	-0.022964398	0.128013327	0.858134829	0.222390333	0.967800229	0.061826559	Inconclusive
PF04851	Type III restriction enzyme, res subunit	ResIII	PF04851	HL	LL	42.09619666	2.57402711	5.99E-26	19.15892717	1.53E-13	1	Different
PF04932	O-Antigen ligase	Wzy_C	PF04932	HL	LL	12.75460002	1.564502467	7.96E-12	7.616868898	0.00079106	0.99920894	Different
PF04966	Carbohydrate-selective porin, OprB family	OprB	PF04966	HL	LL	1.054657919	1.954326343	0.591101534	4.447806656	0.95973804	0.04340078	Equivalent
PF04998	RNA polymerase Rpb1, domain 5	RNA_pol_Rpb1_5	PF04998	HL	LL	-0.552764554	0.382362771	0.152612901	1.245385864	0.962883094	0.037122931	Equivalent
PF05000	RNA polymerase Rpb1, domain 4	RNA_pol_Rpb1_4	PF05000	HL	LL	1.536412833	0.1284349	8.83E-19	0.934039398	6.32E-06	0.999993684	Different
PF05050	Methyltransferase FkbM domain	Methyltransf_21	PF05050	HL	LL	0.429416381	0.141114512	0.003267921	0.1334342	0.019811063	0.98026787	Different
PF05128	Domain of unknown function (DUF697)	DUF697	PF05128	HL	LL	-3.530662197	0.37093227	2.28E-14	1.267624897	2.39E-08	0.999999976	Different
PF05145	Transition state regulatory protein AbrB	AbrB	PF05145	HL	LL	-5.087353511	0.523982222	1.01E-14	2.879954809	3.60E-05	0.999963971	Different
PF05151	Photosystem II reaction centre M protein (PsbM)	PsbM	PF05151	HL	LL	-0.281296414	0.106907743	0.010400906	0.333585499	0.686872991	0.313127109	Inconclusive
PF05175	Methyltransferase small domain	MTS	PF05175	HL	LL	0.042970702	0.022775262	0.06322919	0.088956133	0.976399388	0.023600697	Equivalent
PF05190	MutS family domain IV	MutS_IV	PF05190	HL	LL	2.234179523	0.448674695	4.22E-06	1.022995531	0.00432462	0.99567538	Different
PF05192	MutS domain III	MutS_III	PF05192	HL	LL	1.114512667	0.288516831	0.000242603	1.28986393	0.727373142	0.272626858	Inconclusive
PF05193	Peptidase M16 inactive domain	Peptidase_M16_C	PF05193	HL	LL	0.352037423	0.048522952	3.73E-10	0.211270816	0.002465189	0.997534811	Different
PF05198	Translation initiation factor IF-3, N-terminal domain	IF3_N	PF05198	HL	LL	0.275330104	0.03083624	2.83E-13	0.122314683	2.25E-06	0.999997747	Different
PF05221	S-adenosyl-L-homocysteine hydrolase	AdoHcyase	PF05221	HL	LL	0.097374344	0.011374977	1.38E-12	0.077836617	0.045083494	0.954916506	Different
PF05239	PRC-barrel domain	PRC	PF05239	HL	LL	3.155403158	0.726311426	4.50E-05	3.713918557	0.777788344	0.222211656	Inconclusive
PF05421	Protein of unknown function (DUF751)	DUF751	PF05421	HL	LL	-1.356325469	0.160557884	2.24E-12	0.500378249	5.36E-07	0.999999464	Different
PF05496	Holliday junction DNA helicase RuvB P-loop domain	RuvB_N	PF05496	HL	LL	0.405965382	0.019515478	3.61E-32	0.211270816	1.63E-15	1	Different
PF05542	Protein of unknown function (DUF760)	DUF760	PF05542	HL	LL	0.236194368	0.014897177	3.46E-25	0.122314683	3.53E-11	1	Different
PF05656	Protein of unknown function (DUF805)	DUF805	PF05656	HL	LL	2.244850798	0.188044951	9.76E-19	1.15642973	8.60E-08	0.999999914	Different
PF05690	Thiazole biosynthesis protein ThiG	ThiG	PF05690	HL	LL	-0.04649313	0.020875159	0.029061031	0.065144809	0.812713814	0.187286688	Inconclusive
PF05697	Bacterial trigger factor protein (TF)	Trigger_N	PF05697	HL	LL	-0.376694074	0.227896767	0.102702447	6.371202761	1	5.84E-39	Equivalent
PF05698	Bacterial trigger factor protein (TF) C-terminus	Trigger_C	PF05698	HL	LL	-39.12493445	2.674275188	2.92E-23	7.80590068	1.22E-18	1	Different
PF05746	DALR anticodon binding domain	DALR_1	PF05746	HL	LL	0.916519809	0.1320658	1.43E-09	0.700529548	0.053157129	0.946842871	Inconclusive
PF05768	Glutaredoxin-like domain (DUF836)	Glrx-like	PF05768	HL	LL	0.387096774	0.068795671	3.30E-07	0.355824532	0.325394162	0.674605838	Inconclusive
PF05833	NFACT N-terminal and middle domains	NFACT_N	PF05833	HL	LL	2.542317188	1.587450449	0.113642824	4.06974309	0.830454863	0.169587766	Inconclusive
PF05899	EutQ-like cupin domain	Cupin_3	PF05899	HL	LL	-0.080420105	0.013419716	7.46E-08	0.088956133	0.736629796	0.263370204	Inconclusive
PF05982	Na+-dependent bicarbonate transporter superfamily	Sbt_1	PF05982	HL	LL	0.730082521	0.193041816	0.000318602	0.489258732	0.10812441	0.8918756	Inconclusive
PF05992	SbmA/BacA-like family	SbmA_BacA	PF05992	HL	LL	-2.587300539	0.761940918	0.00111734	1.200907797	0.036494241	0.963507931	Different
PF05996	Ferredoxin-dependent bilin reductase	Fe_bilin_red	PF05996	HL	LL	1.707231723	0.084180727	1.73E-31	0.756127131	6.59E-18	1	Different
PF06026	Ribose 5-phosphate isomerase A (phosphoriboisomerase A)	Rib_5-P_isom_A	PF06026	HL	LL	0.112669116	0.025405828	3.24E-05	0.088956133	0.17687484	0.82312516	Inconclusive
PF06071	Protein of unknown function (DUF933)	YchF-GTPase_C	PF06071	HL	LL	0.818828081	0.130705641	2.43E-08	0.444780666	0.002756096	0.997243905	Different
PF06100	MCRA family	MCRA	PF06100	HL	LL	0.074418605	0.011166333	4.56E-09	0.050748247	0.01873545	0.98126455	Different
PF06144	DNA polymerase III, delta subunit	DNA_pol3_delta	PF06144	HL	LL	8.253150428	0.643551887	2.86E-20	3.224659825	1.71E-11	1	Different
PF06175	tRNA-(MS[2]IO[6]A)-hydroxylase (MiaE)	MiaE	PF06175	HL	LL	-3.320238574	0.326966902	1.54E-15	1.28986393	1.53E-08	0.999999985	Different
PF06182	ABC-2 family transporter protein	ABC2_membrane_6	PF06182	HL	LL	52.69240925	2.289198464	6.34E-35	19.2478833	1.57E-23	1	Different
PF06298	Photosystem II protein Y (PsbY)	PsbY	PF06298	HL	LL	0.517920465	0.291068022	0.079397816	0.611573415	0.62582944	0.374284827	Inconclusive
PF06325	Ribosomal protein L11 methyltransferase (PrmA)	PrmA	PF06325	HL	LL	0.241897089	0.028654982	2.30E-12	0.088956133	5.23E-07	0.999999477	Different
PF06418	CTP synthase N-terminus	CTP_synth_N	PF06418	HL	LL	0.115676905	0.008193712	1.98E-22	0.044478067	3.96E-13	1	Different
PF06421	GTP-binding protein LepA C-terminus	LepA_C	PF06421	HL	LL	-0.866498666	0.166876442	1.85E-06	0.177912266	4.89E-05	0.999951119	Different
PF06470	SMC proteins Flexible Hinge Domain	SMC_hinge	PF06470	HL	LL	-0.220804078	0.043381497	2.76E-06	0.177912266	0.163057548	0.836942452	Inconclusive
PF06472	ABC transporter transmembrane region 2	ABC_membrane_2	PF06472	HL	LL	-5.926397764	0.262169252	1.99E-34	2.490771727	4.78E-21	1	Different
PF06480	FtsH Extracellular	FtsH_ext	PF06480	HL	LL	-0.276989818	0.17074512	0.109122743	0.533736799	0.931486933	0.068518148	Inconclusive
PF06485	RNA-binding protein Tab2/Atab2 N terminal	Tab2-like_N	PF06485	HL	LL	-0.036871718	0.050523755	0.467886447	0.16679275	0.993972464	0.006095691	Equivalent
PF06596	Photosystem II reaction centre X protein (PsbX)	PsbX	PF06596	HL	LL	-0.922168042	0.268870657	0.001003376	0.222390333	0.005643165	0.994387623	Different
PF06689	ClpX C4-type zinc finger	zf-C4_ClpX	PF06689	HL	LL	-0.04143572	0.048874959	0.399364268	0.1334342	0.968395572	0.031916578	Equivalent
PF06723	MreB/Mbl protein	MreB_Mbl	PF06723	HL	LL	10.00096874	1.405468099	6.76E-10	3.547125808	9.10E-06	0.999990898	Different
PF06745	KaiC	ATPase	PF06745	HL	LL	0.063540885	0.048746337	0.196556603	0.16679275	0.981197955	0.018807584	Equivalent
PF06799	Conserved in the green lineage and diatoms 27	CGLD27-like	PF06799	HL	LL	-0.546113841	0.098943879	5.08E-07	0.122314683	2.80E-05	0.999971976	Different
PF06803	Protein of unknown function (DUF1232)	DUF1232	PF06803	HL	LL	-0.428238613	0.041939246	1.21E-15	0.2001513	3.50E-07	0.99999965	Different
PF06835	Lipopolysaccharide-assembly, LptC-related	LptC	PF06835	HL	LL	1.866547577	0.346542485	8.63E-07	1.022995531	0.008703084	0.991296916	Different
PF06868	Protein of unknown function (DUF1257)	DUF1257	PF06868	HL	LL	0.164184042	0.017422671	3.41E-14	0.122314683	0.009416129	0.990583871	Different
PF06968	Biotin and Thiamin Synthesis associated domain	BATS	PF06968	HL	LL	-0.124994047	0.063171966	0.051683399	0.1334342	0.553011902	0.447043443	Inconclusive
PF07085	DRTGG domain	DRTGG	PF07085	HL	LL	0.948100326	0.122532514	4.73E-11	0.600453899	0.002953884	0.997046116	Different
PF07176	Alpha/beta hydrolase of unknown function (DUF1400)	DUF1400	PF07176	HL	LL	-0.019553626	0.04278313	0.649017881	0.122314683	0.991270612	0.009445854	Equivalent
PF07244	Surface antigen variable number repeat	POTRA	PF07244	HL	LL	7.852513128	1.01010214	4.05E-11	5.670953486	0.017061777	0.982938223	Different
PF07298	NnrU protein	NnrU	PF07298	HL	LL	-0.579453089	0.263376936	0.031010258	1.145310214	0.982479643	0.017520361	Equivalent
PF07332	Putative Actinobacterial Holin-X, holin superfamily III	Phage_holin_3_6	PF07332	HL	LL	-3.317529827	0.099990661	2.27E-45	1.334341997	3.38E-31	1	Different
PF07444	Ycf66 protein N-terminus	Ycf66_N	PF07444	HL	LL	-0.160047894	0.040428167	0.000174905	0.224494304	0.942352444	0.057647556	Inconclusive
PF07478	D-ala D-ala ligase C-terminus	Dala_Dala_lig_C	PF07478	HL	LL	-0.305160917	0.093300377	0.00164773	0.266868399	0.341357661	0.65864236	Inconclusive
PF07516	SecA Wing and Scaffold domain	SecA_SW	PF07516	HL	LL	6.642834053	0.752301196	4.33E-13	4.559001822	0.003563543	0.996436457	Different
PF07517	SecA DEAD-like domain	SecA_DEAD	PF07517	HL	LL	0.759860943	0.12149773	2.54E-08	0.389183082	0.00159657	0.99840343	Different
PF07566	Domain of Unknown Function (DUF1543)	DUF1543	PF07566	HL	LL	-2.764141035	0.453096162	4.79E-08	1.601210396	0.006174238	0.993825762	Different
PF07650	KH domain	KH_2	PF07650	HL	LL	-5.044822375	0.556155615	1.54E-13	0.967397948	1.35E-10	1	Different
PF07681	DoxX	DoxX	PF07681	HL	LL	-1.960851608	0.581746769	0.00120867	2.190544778	0.652933533	0.347066467	Inconclusive
PF07683	Cobalamin synthesis protein cobW C-terminal domain	CobW_C	PF07683	HL	LL	0.001298231	0.019646249	0.947497014	0.077836617	0.999960417	0.00010847	Equivalent
PF07687	Peptidase dimerisation domain	M20_dimer	PF07687	HL	LL	0.070494609	0.009584222	2.43E-10	0.044478067	0.004150639	0.995849361	Different
PF07689	KaiB domain	KaiB	PF07689	HL	LL	0.025547172	0.011812941	0.033890928	0.082522724	0.999996172	3.83E-06	Equivalent
PF07690	Major Facilitator Superfamily	MFS_1	PF07690	HL	LL	-113.9033095	20.90695742	6.75E-07	82.10651086	0.066335893	0.933664108	Inconclusive
PF07698	7TM receptor with intracellular HD hydrolase	7TM-7TMR_HD	PF07698	HL	LL	24.7128835	1.126438283	1.31E-33	13.32118093	9.16E-16	1	Different
PF07719	Tetratricopeptide repeat	TPR_2	PF07719	HL	LL	-381.890282	134.7404213	0.005956301	193.8242945	0.083566438	0.916462655	Inconclusive
PF07722	Peptidase C26	Peptidase_C26	PF07722	HL	LL	-0.059479796	0.042119676	0.162209973	0.044478067	0.369356439	0.63862228	Inconclusive
PF07724	AAA domain (Cdc48 subfamily)	AAA_2	PF07724	HL	LL	14.67906977	1.397217184	3.52E-16	5.137216687	1.14E-09	0.999999999	Different
PF07728	AAA domain (dynein-related subfamily)	AAA_5	PF07728	HL	LL	-12.70341226	2.303473436	5.17E-07	3.246898859	0.000052616	0.999947385	Different
PF07736	Chorismate mutase type I	CM_1	PF07736	HL	LL	0.012998404	0.010195143	0.206422213	0.044478067	0.998568154	0.001432004	Equivalent
PF07799	Protein of unknown function (DUF1643)	DUF1643	PF07799	HL	LL	0.493091093	0.032476269	3.85E-24	0.266868399	6.39E-10	0.999999999	Different
PF07862	Nif11 domain	Nif11	PF07862	HL	LL	-0.104502833	0.026211166	0.000158767	2.596919477	1	9.70E-78	Equivalent
PF07864	Protein of unknown function (DUF1651)	DUF1651	PF07864	HL	LL	-1.140810203	0.383938042	0.004028295	0.911800364	0.27636456	0.723635946	Inconclusive
PF07883	Cupin domain	Cupin_2	PF07883	HL	LL	0.08842623	0.027255687	0.001786732	0.122314683	0.891114498	0.108885502	Inconclusive
PF07884	Vitamin K epoxide reductase family	VKOR	PF07884	HL	LL	-0.568886513	1.167364871	0.627508257	3.914069857	0.997404579	0.002726389	Equivalent
PF07885	Ion channel	Ion_trans_2	PF07885	HL	LL	-8.957747366	0.518238936	2.47E-27	3.068986592	5.05E-18	1	Different
PF07969	Amidohydrolase family	Amidohydro_3	PF07969	HL	LL	0.081137635	0.037163995	0.032279411	0.088956133	0.583026301	0.416983324	Inconclusive
PF07973	Threonyl and Alanyl tRNA synthetase second additional domain	tRNA_SAD	PF07973	HL	LL	-0.869542386	0.14660768	9.61E-08	0.1334342	1.80E-06	0.999998202	Different
PF07992	Pyridine nucleotide-disulphide oxidoreductase	Pyr_redox_2	PF07992	HL	LL	0.227217472	0.12653768	0.076745918	0.222390333	0.485175878	0.515162307	Inconclusive
PF08041	PetM family of cytochrome b6f complex subunit 7	PetM	PF08041	HL	LL	-1.223858926	0.172141054	6.94E-10	0.450535579	1.31E-05	0.999986864	Different
PF08207	Elongation factor P (EF-P) KOW-like domain	EFP_N	PF08207	HL	LL	0.014989223	0.263807931	0.954847008	0.711649065	0.998651227	0.005068555	Equivalent
PF08242	Methyltransferase domain	Methyltransf_12	PF08242	HL	LL	-0.741380115	0.268438911	0.007289085	0.935720619	0.764283646	0.235716367	Inconclusive
PF08245	Mur ligase middle domain	Mur_ligase_M	PF08245	HL	LL	1.84337513	0.214636592	1.22E-12	1.178668764	0.001393497	0.998606503	Different
PF08264	Anticodon-binding domain of tRNA ligase	Anticodon_1	PF08264	HL	LL	3.251088481	0.089965365	6.84E-48	1.667927496	4.34E-28	1	Different
PF08275	DNA primase catalytic core, N-terminal domain	Toprim_N	PF08275	HL	LL	1.195016701	0.122355598	7.93E-15	0.622692932	6.62E-06	0.99999338	Different
PF08281	Sigma-70, region 4	Sigma70_r4_2	PF08281	HL	LL	0.038226849	0.020264659	0.06327659	0.304792489	1	3.94E-21	Equivalent
PF08282	haloacid dehalogenase-like hydrolase	Hydrolase_3	PF08282	HL	LL	2.540886344	0.148559097	4.57E-27	1.234266347	2.51E-13	1	Different
PF08323	Starch synthase catalytic domain	Glyco_transf_5	PF08323	HL	LL	0.133299086	0.006712557	6.27E-31	0.077836617	2.48E-12	1	Different
PF08369	Proto-chlorophyllide reductase 57 kD subunit	PCP_red	PF08369	HL	LL	0.27495208	0.060801614	0.000023555	0.266868399	0.447301213	0.552698787	Inconclusive
PF08423	Rad51	Rad51	PF08423	HL	LL	0.054329727	0.048406411	0.26543564	2.347453612	1	2.57E-56	Equivalent
PF08443	RimK-like ATP-grasp domain	RimK	PF08443	HL	LL	0.903991297	0.025504538	2.56E-47	0.444780666	1.13E-28	1	Different
PF08459	UvrC RNAse H endonuclease domain	UvrC_RNaseH_dom	PF08459	HL	LL	0.089763717	0.022985187	0.000210062	0.088956133	0.486034679	0.513965321	Inconclusive
PF08477	Ras of Complex, Roc, domain of DAPkinase	Roc	PF08477	HL	LL	0.344007733	0.044377083	4.45E-11	0.266868399	0.043219119	0.956780881	Different
PF08478	POTRA domain, FtsQ-type	POTRA_1	PF08478	HL	LL	-0.926867043	0.094369362	6.28E-15	0.400302599	1.99E-07	0.999999801	Different
PF08486	Stage II sporulation protein	SpoIID	PF08486	HL	LL	0.255722577	0.077132294	0.001435649	0.255748883	0.500135587	0.499864415	Inconclusive
PF08502	LeuA allosteric (dimerisation) domain	LeuA_dimer	PF08502	HL	LL	0.70492962	0.134077326	1.43E-06	0.211270816	0.00022216	0.999777841	Different
PF08529	NusA N-terminal domain	NusA_N	PF08529	HL	LL	-0.165091992	0.117126211	0.162985656	0.533736799	0.99880174	0.001198302	Equivalent
PF08541	3-Oxoacyl-[acyl-carrier-protein (ACP)] synthase III C terminal	ACP_syn_III_C	PF08541	HL	LL	-0.039347337	0.014214192	0.007162129	0.088956133	0.999585851	0.000414149	Equivalent
PF08545	3-Oxoacyl-[acyl-carrier-protein (ACP)] synthase III	ACP_syn_III	PF08545	HL	LL	1.017754773	0.105532059	1.34E-14	0.533736799	9.29E-06	0.999990711	Different
PF08659	KR domain	KR	PF08659	HL	LL	-2.492007548	0.283837869	5.37E-13	1.212027314	1.23E-05	0.999987666	Different
PF08802	#N/A	#N/A	PF08802	HL	LL	-0.893660915	0.18123143	5.08E-06	0.575722289	0.041814906	0.958185094	Different
PF08848	Domain of unknown function (DUF1818)	DUF1818	PF08848	HL	LL	0.368417939	0.08277853	3.06E-05	0.255748883	0.088865016	0.911134984	Inconclusive
PF08853	Domain of unknown function (DUF1823)	DUF1823	PF08853	HL	LL	0.223188919	0.010546641	1.25E-32	0.088956133	2.09E-20	1	Different
PF08855	Domain of unknown function (DUF1825)	DUF1825	PF08855	HL	LL	0.906543751	0.084583157	1.45E-16	1.584668857	1	7.12E-12	Equivalent
PF08936	Carboxysome Shell Carbonic Anhydrase	CsoSCA	PF08936	HL	LL	0.1143217	0.007141815	2.02E-25	0.044478067	3.76E-15	1	Different
PF09055	Nickel-containing superoxide dismutase	Sod_Ni	PF09055	HL	LL	0.657023267	0.061334022	1.49E-16	0.433661149	0.000253512	0.999746488	Different
PF09210	1,4-alpha-glucan branching enzyme, C-terminal	BE_C	PF09210	HL	LL	0.098524106	0.056821233	0.087210381	0.1334342	0.729608134	0.270448904	Inconclusive
PF09285	Elongation factor P, C-terminal	Elong-fact-P_C	PF09285	HL	LL	0.040255629	0.11346328	0.723784093	0.366944049	0.997678422	0.002622859	Equivalent
PF09334	tRNA synthetases class I (M)	tRNA-synt_1g	PF09334	HL	LL	35.65529906	3.174404196	1.73E-17	24.24054627	0.000294455	0.999705545	Different
PF09335	SNARE associated Golgi protein	SNARE_assoc	PF09335	HL	LL	-10.04851931	1.750634858	2.09E-07	6.460439167	0.022024129	0.977975871	Different
PF09367	CpeS-like protein	CpeS	PF09367	HL	LL	2.515725568	0.127336044	8.58E-31	1.178668764	1.80E-16	1	Different
PF09493	Tryptophan-rich protein (DUF2389)	DUF2389	PF09493	HL	LL	-0.17602184	0.187615727	0.351276213	0.344705016	0.817707867	0.185801262	Inconclusive
PF09506	Glucosylglycerol-phosphate phosphatase (Salt_tol_Pase)	Salt_tol_Pase	PF09506	HL	LL	-0.201568149	0.021863521	8.17E-14	0.044478067	2.52E-10	1	Different
PF09835	Uncharacterized protein conserved in bacteria (DUF2062)	DUF2062	PF09835	HL	LL	-1.656284346	0.202530891	7.14E-12	0.733888098	1.05E-05	0.999989541	Different
PF09876	Predicted metal-binding protein (DUF2103)	DUF2103	PF09876	HL	LL	-0.107951988	0.054557991	0.05167955	0.266868399	0.997616279	0.002383722	Equivalent
PF09903	Uncharacterized protein conserved in bacteria (DUF2130)	DUF2130	PF09903	HL	LL	26.08820363	1.796780394	4.40E-23	15.37829151	4.26E-08	0.999999957	Different
PF09980	Predicted membrane protein (DUF2214)	DUF2214	PF09980	HL	LL	0.893944511	0.117418545	8.06E-11	0.400302599	3.71E-05	0.999962853	Different
PF09991	Predicted membrane protein (DUF2232)	DUF2232	PF09991	HL	LL	5.968089612	0.749539679	1.80E-11	2.768759643	2.96E-05	0.999970449	Different
PF10013	Uncharacterized protein conserved in bacteria (DUF2256)	DUF2256	PF10013	HL	LL	7.516835836	1.196010593	2.23E-08	6.137973185	0.126385399	0.873614601	Inconclusive
PF10111	Glycosyltransferase like family 2	Glyco_tranf_2_2	PF10111	HL	LL	0.055405623	0.565364526	0.922204746	1.601210396	0.998334953	0.003933013	Equivalent
PF10150	Ribonuclease E/G family	RNase_E_G	PF10150	HL	LL	2.448386249	0.107686006	1.38E-34	1.145310214	2.53E-19	1	Different
PF10263	SprT-like family	SprT-like	PF10263	HL	LL	1.117664859	0.09988019	2.06E-17	0.467019699	4.29E-09	0.999999996	Different
PF10369	Small subunit of acetolactate synthase	ALS_ss_C	PF10369	HL	LL	-0.020204607	0.048274716	0.6768026	0.088956133	0.934025031	0.07935813	Inconclusive
PF10385	RNA polymerase beta subunit external 1 domain	RNA_pol_Rpb2_45	PF10385	HL	LL	-1.14777068	0.079161382	4.75E-23	0.444780666	1.74E-13	1	Different
PF10396	GTP-binding protein TrmE N-terminus	TrmE_N	PF10396	HL	LL	0.043687054	0.006568108	4.82E-09	0.044478067	0.547761946	0.452238054	Inconclusive
PF10415	Fumarase C C-terminus	FumaraseC_C	PF10415	HL	LL	0.194017997	0.014798615	9.34E-21	0.088956133	3.62E-10	1	Different
PF10417	C-terminal domain of 1-Cys peroxiredoxin	1-cysPrx_C	PF10417	HL	LL	0.035013028	0.009335967	0.000354132	0.028783008	0.253352426	0.746647575	Inconclusive
PF10431	C-terminal, D2-small domain, of ClpB protein	ClpB_D2-small	PF10431	HL	LL	0.802421957	0.717431175	0.267086098	1.312102963	0.762290866	0.239867758	Inconclusive
PF10458	Valyl tRNA synthetase tRNA binding arm	Val_tRNA-synt_C	PF10458	HL	LL	1.421982651	0.236719843	7.04E-08	1.000756498	0.039694815	0.960305185	Different
PF10531	SLBB domain	SLBB	PF10531	HL	LL	-2.418072757	0.547664877	3.48E-05	0.800605198	0.002121462	0.997878598	Different
PF10593	Z1 domain	Z1	PF10593	HL	LL	-0.023634282	0.043602244	0.58946269	0.177912266	0.99965335	0.00035478	Equivalent
PF10604	Polyketide cyclase / dehydrase and lipid transport	Polyketide_cyc2	PF10604	HL	LL	-0.041153188	0.028523438	0.153417535	0.088956133	0.950964245	0.049045943	Equivalent
PF10609	NUBPL iron-transfer P-loop NTPase	ParA	PF10609	HL	LL	0.002547571	0.012591637	0.840235234	0.044478067	0.999500625	0.000685918	Equivalent
PF10615	Domain of unknown function (DUF2470)	DUF2470	PF10615	HL	LL	-0.131211177	0.030121288	4.31E-05	0.088956133	0.082482543	0.917517457	Inconclusive
PF10674	Protein of unknown function (DUF2488)	Ycf54	PF10674	HL	LL	0.805944433	0.053888608	8.81E-24	0.433661149	8.15E-10	0.999999999	Different
PF10693	Protein of unknown function (DUF2499)	DUF2499	PF10693	HL	LL	-3.539463509	0.250976852	2.09E-22	1.578971363	1.72E-11	1	Different
PF10716	NADH dehydrogenase transmembrane subunit	NdhL	PF10716	HL	LL	-0.683585041	0.202629777	0.001197597	0.500378249	0.184466871	0.815533198	Inconclusive
PF10718	Hypothetical chloroplast protein Ycf34	Ycf34	PF10718	HL	LL	5.046454401	0.287792361	1.07E-27	1.912556862	3.56E-17	1	Different
PF10742	Protein of unknown function (DUF2555)	DUF2555	PF10742	HL	LL	-0.534433608	0.119385907	2.78E-05	0.255748883	0.011186344	0.988813659	Different
PF10929	Protein of unknown function (DUF2811)	DUF2811	PF10929	HL	LL	0.08485091	0.031524366	0.008836539	0.077836617	0.412276869	0.587724178	Inconclusive
PF10985	Protein of unknown function (DUF2805)	DUF2805	PF10985	HL	LL	2.056751026	0.194928414	2.91E-16	1.512254263	0.003339608	0.996660392	Different
PF10989	Protein of unknown function (DUF2808)	DUF2808	PF10989	HL	LL	-0.04726118	0.016678276	0.005965845	0.044478067	0.43397011	0.566030164	Inconclusive
PF10999	Protein of unknown function (DUF2839)	DUF2839	PF10999	HL	LL	-1.245812593	0.056969666	1.61E-33	0.444780666	1.23E-22	1	Different
PF11061	Protein of unknown function (DUF2862)	DUF2862	PF11061	HL	LL	0.864872214	0.140968678	4.15E-08	0.389183082	0.000597179	0.999402821	Different
PF11068	YlqD protein	YlqD	PF11068	HL	LL	4.221212902	0.48849689	9.74E-13	1.28986393	3.61E-08	0.999999964	Different
PF11165	Protein of unknown function (DUF2949)	DUF2949	PF11165	HL	LL	-0.269084128	0.064458362	8.25E-05	0.2001513	0.144227129	0.855772871	Inconclusive
PF11196	Protein of unknown function DUF2834	DUF2834	PF11196	HL	LL	1.404503799	0.333926402	7.38E-05	2.057110578	0.972727695	0.027272305	Equivalent
PF11210	Protein of unknown function (DUF2996)	DUF2996	PF11210	HL	LL	0.193580724	0.027989121	1.58E-09	0.088956133	0.000184462	0.999815538	Different
PF11211	Protein of unknown function (DUF2997)	DUF2997	PF11211	HL	LL	-0.641260315	0.071262846	2.10E-13	0.273760142	1.06E-06	0.999998939	Different
PF11237	Protein of unknown function (DUF3038)	DUF3038	PF11237	HL	LL	1.431845461	0.243578785	1.19E-07	0.922919881	0.020104461	0.979895539	Different
PF11264	Thylakoid formation protein	ThylakoidFormat	PF11264	HL	LL	6.190786709	0.291157588	9.29E-33	2.891074326	5.71E-18	1	Different
PF11266	Long-chain fatty aldehyde decarbonylase	Ald_deCOase	PF11266	HL	LL	1.983555444	0.241273112	5.92E-12	1.234266347	0.001358012	0.998641988	Different
PF11267	Domain of unknown function (DUF3067)	DUF3067	PF11267	HL	LL	0.061290323	0.00612266	2.83E-15	0.025374124	6.26E-08	0.999999937	Different
PF11282	Protein of unknown function (DUF3082)	DUF3082	PF11282	HL	LL	-0.511852388	0.079335421	1.11E-08	1.574013244	1	1.59E-21	Equivalent
PF11283	Protein of unknown function (DUF3084)	DUF3084	PF11283	HL	LL	-0.245151382	0.130652888	0.064659317	0.366944049	0.822828276	0.177178165	Inconclusive
PF11285	Protein of unknown function (DUF3086)	DUF3086	PF11285	HL	LL	-0.232652077	0.061897766	0.000344451	0.222390333	0.434395252	0.565604748	Inconclusive
PF11317	Protein of unknown function (DUF3119)	DUF3119	PF11317	HL	LL	3.316849272	0.137032516	2.55E-36	1.556732329	1.32E-20	1	Different
PF11318	Protein of unknown function (DUF3120)	DUF3120	PF11318	HL	LL	-3.864100919	0.284086013	1.40E-21	1.32322248	1.33E-13	1	Different
PF11332	Protein of unknown function (DUF3134)	DUF3134	PF11332	HL	LL	-0.56220045	0.076442792	2.44E-10	0.177912266	1.76E-06	0.999998244	Different
PF11334	Protein of unknown function (DUF3136)	DUF3136	PF11334	HL	LL	-0.352828855	0.030621048	5.26E-18	0.088956133	5.39E-13	1	Different
PF11341	Protein of unknown function (DUF3143)	DUF3143	PF11341	HL	LL	0.057577601	0.012028736	8.79E-06	0.044478067	0.139888367	0.860111633	Inconclusive
PF11347	Protein of unknown function (DUF3148)	DUF3148	PF11347	HL	LL	0.038656639	0.006212586	2.90E-08	0.021697217	0.003979978	0.996020022	Different
PF11352	Protein of unknown function (DUF3155)	DUF3155	PF11352	HL	LL	0.25323228	0.038267169	5.56E-09	0.1334342	0.001260348	0.998739652	Different
PF11353	Protein of unknown function (DUF3153)	DUF3153	PF11353	HL	LL	-0.809174189	0.381573772	0.037398863	1.25650538	0.877536323	0.122464064	Inconclusive
PF11371	Protein of unknown function (DUF3172)	DUF3172	PF11371	HL	LL	-0.136234059	0.02167493	2.23E-08	0.044478067	0.000033493	0.999966507	Different
PF11375	Protein of unknown function (DUF3177)	DUF3177	PF11375	HL	LL	3.899462308	0.172077921	1.71E-34	1.756883629	6.25E-20	1	Different
PF11378	Protein of unknown function (DUF3181)	DUF3181	PF11378	HL	LL	0.203114418	0.002543869	5.02E-72	0.088956133	1.12E-54	1	Different
PF11384	Protein of unknown function (DUF3188)	DUF3188	PF11384	HL	LL	-0.370143304	0.154925916	0.019508457	0.500378249	0.798330252	0.201669918	Inconclusive
PF11460	Protein of unknown function (DUF3007)	DUF3007	PF11460	HL	LL	-0.1169474	0.030838779	0.000307869	0.088956133	0.183541728	0.816458274	Inconclusive
PF11623	NAD(P)H dehydrogenase subunit S	NdhS	PF11623	HL	LL	0.12585564	0.00710539	5.92E-28	0.044478067	3.50E-18	1	Different
PF11638	DnaA N-terminal domain	DnaA_N	PF11638	HL	LL	0.010595836	0.017245785	0.540886765	0.0667171	0.999146845	0.000866751	Equivalent
PF11667	Putative zincin peptidase	DUF3267	PF11667	HL	LL	7.25E-05	2.77E-05	0.010670286	0.89626919	1	5.89E-260	Equivalent
PF11688	Protein of unknown function (DUF3285)	DUF3285	PF11688	HL	LL	0.408547338	0.036925175	3.45E-17	0.155673233	1.05E-09	0.999999999	Different
PF11746	Domain of unknown function (DUF3303)	DUF3303	PF11746	HL	LL	0.421241245	0.046268214	1.34E-13	0.233509849	6.22E-05	0.999937816	Different
PF11791	Aconitate B N-terminal domain	Aconitase_B_N	PF11791	HL	LL	-0.402925731	0.070329314	2.18E-07	0.077836617	8.13E-06	0.99999187	Different
PF11805	Protein of unknown function (DUF3326)	DUF3326	PF11805	HL	LL	0.453771091	0.043945538	7.49E-16	0.255748883	1.25E-05	0.999987508	Different
PF11833	Protein CHAPERONE-LIKE PROTEIN OF POR1-like	CPP1-like	PF11833	HL	LL	0.086849575	0.025140127	0.000927409	0.044478067	0.048120088	0.951880729	Different
PF11866	Protein of unknown function (DUF3386)	DUF3386	PF11866	HL	LL	2.437264586	0.210411534	4.11E-18	1.234266347	1.15E-07	0.999999885	Different
PF11910	Cyanobacterial and plant NDH-1 subunit O	NdhO	PF11910	HL	LL	0.067198102	0.005900406	9.09E-18	0.044478067	0.000126465	0.999873535	Different
PF11947	Photosynthesis affected mutant 68	DUF3464	PF11947	HL	LL	0.06225987	0.015418956	0.000133127	0.048895493	0.194479247	0.805520753	Inconclusive
PF11965	Domain of unknown function (DUF3479)	DUF3479	PF11965	HL	LL	0.059561836	0.01240508	8.31E-06	0.086148352	0.982261474	0.017738526	Equivalent
PF11987	Translation-initiation factor 2	IF-2	PF11987	HL	LL	0.384607807	0.141313447	0.008140541	0.511497765	0.813892823	0.186107186	Inconclusive
PF12049	Protein of unknown function (DUF3531)	DUF3531	PF12049	HL	LL	2.946508483	0.072321651	1.81E-51	1.367700547	8.96E-34	1	Different
PF12058	Protein of unknown function (DUF3539)	DUF3539	PF12058	HL	LL	0.196400701	0.019557702	2.47E-15	0.088956133	2.81E-07	0.999999719	Different
PF12095	Protein CHLORORESPIRATORY REDUCTION 7	CRR7	PF12095	HL	LL	0.280263041	0.049615637	3.02E-07	0.222390333	0.123646709	0.876353291	Inconclusive
PF12105	SpoU, rRNA methylase, C-terminal	SpoU_methylas_C	PF12105	HL	LL	0.020601327	0.017376819	0.239692686	0.219425824	1	3.66E-18	Equivalent
PF12159	Protein of unknown function (DUF3593)	DUF3593	PF12159	HL	LL	6.456853715	0.292613717	9.13E-34	3.246898859	2.55E-17	1	Different
PF12263	Protein of unknown function (DUF3611)	DUF3611	PF12263	HL	LL	4.037335915	0.146498882	5.50E-40	1.823600729	2.50E-24	1	Different
PF12288	Carboxysome shell peptide mid-region	CsoS2_M	PF12288	HL	LL	-2.496168121	2.641739955	0.347872426	39.01468789	1	3.01E-22	Equivalent
PF12327	FtsZ family, C-terminal domain	FtsZ_C	PF12327	HL	LL	8.805781926	0.287001928	4.40E-43	4.091982123	2.35E-26	1	Different
PF12344	Ultra-violet resistance protein B	UvrB	PF12344	HL	LL	0.006457378	0.074650718	0.931308102	0.351407062	0.9999961	8.18E-06	Equivalent
PF12345	Protein of unknown function (DUF3641)	DUF3641	PF12345	HL	LL	0.496713857	0.0429513	4.43E-18	0.211270816	2.47E-09	0.999999998	Different
PF12452	Protein of unknown function (DUF3685)	DUF3685	PF12452	HL	LL	1.701557498	0.277996271	4.41E-08	1.100832147	0.01701479	0.98298521	Different
PF12518	Protein of unknown function	DUF3721	PF12518	HL	LL	3.465185578	0.911406036	0.000297907	4.614599405	0.894335896	0.105664104	Inconclusive
PF12527	Protein of unknown function (DUF3727)	DUF3727	PF12527	HL	LL	4.821848544	0.348950073	6.14E-22	2.045991062	9.31E-12	1	Different
PF12594	Protein of unknown function (DUF3764)	DUF3764	PF12594	HL	LL	0.356884201	0.04013846	3.33E-13	0.222390333	0.000643065	0.999356935	Different
PF12600	Protein of unknown function (DUF3769)	DUF3769	PF12600	HL	LL	-1.15384008	1.69696688	0.498721232	6.004538985	0.997253381	0.002781939	Equivalent
PF12631	MnmE helical domain	MnmE_helical	PF12631	HL	LL	5.173758264	0.216513484	5.82E-36	1.968154445	7.64E-24	1	Different
PF12698	ABC-2 family transporter protein	ABC2_membrane_3	PF12698	HL	LL	23.58441168	4.084845473	1.82E-07	3.713918557	3.28E-06	0.999996727	Different
PF12704	MacB-like periplasmic core domain	MacB_PCD	PF12704	HL	LL	-4.075232698	0.222986603	9.33E-29	1.779122662	4.22E-16	1	Different
PF12705	PD-(D/E)XK nuclease superfamily	PDDEXK_1	PF12705	HL	LL	4.247181728	0.374074128	1.05E-17	2.64644496	2.84E-05	0.999971568	Different
PF12707	Protein of unknown function (DUF3804)	DUF3804	PF12707	HL	LL	-0.258243055	0.075924321	0.001097652	0.177912266	0.146787684	0.853212419	Inconclusive
PF12727	PBP superfamily domain	PBP_like	PF12727	HL	LL	-0.126245852	0.035391966	0.000646593	0.122314683	0.455932894	0.544067107	Inconclusive
PF12766	Pyridoxamine 5'-phosphate oxidase	Pyridox_oxase_2	PF12766	HL	LL	0.174906124	0.024901351	9.98E-10	0.177912266	0.547876267	0.452123733	Inconclusive
PF12769	4TM region of pyridine nucleotide transhydrogenase, mitoch	PNTB_4TM	PF12769	HL	LL	-0.143362441	0.122472277	0.245631275	0.266868399	0.842335257	0.158310153	Inconclusive
PF12800	4Fe-4S binding domain	Fer4_4	PF12800	HL	LL	18.686029	2.644098764	8.31E-10	9.829652709	0.000645598	0.999354402	Different
PF12832	MFS_1 like family	MFS_1_like	PF12832	HL	LL	1.84467845	0.338552813	6.73E-07	5.325463144	1	4.51E-16	Equivalent
PF12837	4Fe-4S binding domain	Fer4_6	PF12837	HL	LL	-0.399974499	2.01E-05	2.31E-244	0.177912266	2.90E-226	1	Different
PF12838	4Fe-4S dicluster domain	Fer4_7	PF12838	HL	LL	-5.470320294	0.765539149	5.95E-10	10.68346487	0.999999999	1.24E-09	Equivalent
PF12844	Helix-turn-helix domain	HTH_19	PF12844	HL	LL	0.444973743	0.166668691	0.009374342	0.800605198	0.981865272	0.018134729	Equivalent
PF12848	ABC transporter	ABC_tran_Xtn	PF12848	HL	LL	-80.30592648	9.65512393	3.92E-12	19.08109055	8.84E-09	0.999999991	Different
PF12849	PBP superfamily domain	PBP_like_2	PF12849	HL	LL	-1.360922365	0.491889779	0.007190938	1.645688463	0.717775929	0.282224094	Inconclusive
PF12894	Anaphase-promoting complex subunit 4 WD40 domain	ANAPC4_WD40	PF12894	HL	LL	2.981811687	0.280603889	2.13E-16	1.634568946	4.16E-06	0.999995841	Different
PF12895	Anaphase-promoting complex, cyclosome, subunit 3	ANAPC3	PF12895	HL	LL	-1.527238333	2.208520694	0.491462059	45.39464652	1	3.09E-31	Equivalent
PF12899	Alkaline and neutral invertase	Glyco_hydro_100	PF12899	HL	LL	-0.249512378	0.025354646	5.79E-15	0.044478067	5.28E-12	1	Different
PF13089	Polyphosphate kinase N-terminal domain	PP_kinase_N	PF13089	HL	LL	-0.101970954	0.187624545	0.588475376	0.555975832	0.991364064	0.009028616	Equivalent
PF13090	Polyphosphate kinase C-terminal domain 2	PP_kinase_C	PF13090	HL	LL	0.145656401	0.12278404	0.239411111	0.478139216	0.995774692	0.004226737	Equivalent
PF13091	PLD-like domain	PLDc_2	PF13091	HL	LL	3.807102083	0.46306033	5.91E-12	2.802118193	0.016641448	0.983358552	Different
PF13098	Thioredoxin-like domain	Thioredoxin_2	PF13098	HL	LL	0.043744003	0.016763087	0.011020766	0.088956133	0.995647665	0.004352335	Equivalent
PF13155	Toprim-like	Toprim_2	PF13155	HL	LL	0.008523399	0.015086092	0.573840921	0.185306399	1	1.19E-18	Equivalent
PF13175	AAA ATPase domain	AAA_15	PF13175	HL	LL	3.315929631	2.310028577	0.155489189	2.935552393	0.439080748	0.565164842	Inconclusive
PF13176	Tetratricopeptide repeat	TPR_7	PF13176	HL	LL	-119.8565633	35.88269843	0.001328973	60.89047311	0.052342127	0.947659562	Inconclusive
PF13177	DNA polymerase III, delta subunit	DNA_pol3_delta2	PF13177	HL	LL	2.333969105	1.045681733	0.028726765	3.246898859	0.807230697	0.192769827	Inconclusive
PF13180	PDZ domain	PDZ_2	PF13180	HL	LL	5.356933427	0.679121149	2.48E-11	2.590847377	5.89E-05	0.9999411	Different
PF13181	Tetratricopeptide repeat	TPR_8	PF13181	HL	LL	-440.4933644	141.3016734	0.002621902	335.8094025	0.230595847	0.769404434	Inconclusive
PF13184	NusA-like KH domain	KH_5	PF13184	HL	LL	-0.125175179	0.026978592	1.52E-05	0.079168758	0.046225443	0.953774557	Different
PF13187	4Fe-4S dicluster domain	Fer4_9	PF13187	HL	LL	17.8783946	2.663093793	3.72E-09	8.913442226	0.000612444	0.999387556	Different
PF13191	AAA ATPase domain	AAA_16	PF13191	HL	LL	-35.99348365	1.352094694	5.34E-39	15.34493296	1.40E-24	1	Different
PF13193	AMP-binding enzyme C-terminal domain	AMP-binding_C	PF13193	HL	LL	3.827424091	0.318765504	7.38E-19	2.490771727	3.86E-05	0.999961389	Different
PF13202	EF hand	EF-hand_5	PF13202	HL	LL	0.450924949	0.471970645	0.342567849	2.422734152	0.999959254	4.08E-05	Equivalent
PF13205	Bacterial Ig-like domain	Big_5	PF13205	HL	LL	14.23704928	5.348325917	0.009575209	46.50504003	0.999999968	3.16E-08	Equivalent
PF13231	Dolichyl-phosphate-mannose-protein mannosyltransferase	PMT_2	PF13231	HL	LL	-21.06583096	4.192469658	3.54E-06	9.818533192	0.004525871	0.995474129	Different
PF13237	4Fe-4S dicluster domain	Fer4_10	PF13237	HL	LL	-7.36504126	3.493471781	0.038492007	3.024508526	0.111046148	0.890952595	Inconclusive
PF13238	AAA domain	AAA_18	PF13238	HL	LL	0.085887103	0.023445419	0.000472407	0.044478067	0.040801755	0.959198461	Different
PF13275	S4 domain	S4_2	PF13275	HL	LL	0.50434323	0.025384495	6.08E-31	0.177912266	1.25E-20	1	Different
PF13291	ACT domain	ACT_4	PF13291	HL	LL	-0.936307059	0.064486614	4.40E-23	0.211270816	8.26E-18	1	Different
PF13304	AAA domain, putative AbiEii toxin, Type IV TA system	AAA_21	PF13304	HL	LL	-1.885149239	10.67796603	0.860360888	30.82330012	0.997338592	0.004201265	Equivalent
PF13319	Protein of unknown function (DUF4090)	DUF4090	PF13319	HL	LL	-0.084866415	0.01525297	4.25E-07	0.044478067	0.004972525	0.995027475	Different
PF13326	Photosystem II Pbs27	PSII_Pbs27	PF13326	HL	LL	0.057426857	0.015322029	0.000356909	0.044478067	0.200424709	0.799575294	Inconclusive
PF13328	HD domain	HD_4	PF13328	HL	LL	-0.015859352	0.015801894	0.31891518	0.044478067	0.962992212	0.037148777	Equivalent
PF13343	Bacterial extracellular solute-binding protein	SBP_bac_6	PF13343	HL	LL	0.100188802	0.010472633	1.86E-14	0.044478067	5.61E-07	0.999999439	Different
PF13347	MFS/sugar transport protein	MFS_2	PF13347	HL	LL	-46.53499838	4.221469664	4.09E-17	17.53547774	9.61E-10	0.999999999	Different
PF13355	ARC6-like, IMS domain	ARC6-like_IMS	PF13355	HL	LL	-0.679219805	0.095041245	5.93E-10	0.222390333	4.07E-06	0.999995925	Different
PF13361	UvrD-like helicase C-terminal domain	UvrD_C	PF13361	HL	LL	-4.819012015	4.430339544	0.280342267	9.551664793	0.856404004	0.144491073	Inconclusive
PF13365	Trypsin-like peptidase domain	Trypsin_2	PF13365	HL	LL	-0.815420664	0.239109256	0.001067237	0.544856315	0.130789119	0.86921101	Inconclusive
PF13368	Topoisomerase C-terminal repeat	Toprim_C_rpt	PF13368	HL	LL	-27.21291009	2.222511331	2.85E-19	6.315885451	1.87E-14	1	Different
PF13370	4Fe-4S single cluster domain of Ferredoxin I	Fer4_13	PF13370	HL	LL	-1.155567303	0.184780501	2.54E-08	0.555975832	0.00089183	0.999108171	Different
PF13374	Tetratricopeptide repeat	TPR_10	PF13374	HL	LL	-279.0520497	84.4374043	0.001483259	375.4061233	0.871201481	0.128798519	Inconclusive
PF13386	Cytochrome C biogenesis protein transmembrane region	DsbD_2	PF13386	HL	LL	-2.10336238	0.26958278	3.59E-11	1.100832147	0.000196623	0.999803377	Different
PF13394	4Fe-4S single cluster domain	Fer4_14	PF13394	HL	LL	1.792423106	0.151567784	1.53E-18	0.956278431	2.57E-07	0.999999743	Different
PF13401	AAA domain	AAA_22	PF13401	HL	LL	1.617325052	0.878501051	0.069740634	1.467776196	0.433038986	0.567347376	Inconclusive
PF13405	EF-hand domain	EF-hand_6	PF13405	HL	LL	0.320751637	0.249871569	0.203374765	0.669208488	0.916365795	0.083720745	Inconclusive
PF13409	Glutathione S-transferase, N-terminal domain	GST_N_2	PF13409	HL	LL	0.151250007	0.057987251	0.011056393	0.255748883	0.96214237	0.037857631	Equivalent
PF13413	Helix-turn-helix domain	HTH_25	PF13413	HL	LL	0.310371061	0.143901888	0.034358893	0.522617282	0.927705561	0.072294525	Inconclusive
PF13414	TPR repeat	TPR_11	PF13414	HL	LL	-592.3481262	169.589413	0.000821054	230.9412411	0.018252638	0.98175076	Different
PF13419	Haloacid dehalogenase-like hydrolase	HAD_2	PF13419	HL	LL	1.656529239	0.189782866	6.69E-13	0.956278431	0.000216478	0.999783522	Different
PF13420	Acetyltransferase (GNAT) domain	Acetyltransf_4	PF13420	HL	LL	5.42E-05	2.07E-05	0.01069171	0.080024035	1	1.83E-193	Equivalent
PF13424	Tetratricopeptide repeat	TPR_12	PF13424	HL	LL	-277.5897817	76.60614271	0.00053802	59.18918707	0.002860109	0.997158542	Different
PF13431	Tetratricopeptide repeat	TPR_17	PF13431	HL	LL	-348.5503367	107.9068402	0.001866036	199.2617382	0.085395307	0.914606142	Inconclusive
PF13432	Tetratricopeptide repeat	TPR_16	PF13432	HL	LL	-49.73359407	10.60993453	1.28E-05	101.4614823	0.999996861	3.14E-06	Equivalent
PF13433	Periplasmic binding protein domain	Peripla_BP_5	PF13433	HL	LL	0.102176099	0.04800694	0.036730122	0.088956133	0.391988943	0.608091991	Inconclusive
PF13437	HlyD family secretion protein	HlyD_3	PF13437	HL	LL	-2.098596944	0.933089186	0.027566694	1.52337378	0.269877566	0.730236243	Inconclusive
PF13438	Domain of unknown function (DUF4113)	DUF4113	PF13438	HL	LL	2.332686155	0.204608159	8.66E-18	1.22314683	3.73E-07	0.999999627	Different
PF13439	Glycosyltransferase Family 4	Glyco_transf_4	PF13439	HL	LL	0.06716738	0.056687567	0.239965283	1.459862217	1	4.90E-37	Equivalent
PF13450	NAD(P)-binding Rossmann-like domain	NAD_binding_8	PF13450	HL	LL	-0.957958859	0.421822684	0.026138677	0.800605198	0.355152107	0.64488996	Inconclusive
PF13458	Periplasmic binding protein	Peripla_BP_6	PF13458	HL	LL	0.280045011	0.159036087	0.082503168	0.622692932	0.98272764	0.017272495	Equivalent
PF13459	4Fe-4S single cluster domain	Fer4_15	PF13459	HL	LL	0.284471507	0.13452577	0.037924544	0.389183082	0.780552805	0.219449088	Inconclusive
PF13481	AAA domain	AAA_25	PF13481	HL	LL	-0.131949896	0.031667443	8.48E-05	0.468691304	1	1.03E-16	Equivalent
PF13482	RNase_H superfamily	RNase_H_2	PF13482	HL	LL	3.79978096	0.295098888	2.33E-20	1.812481212	1.70E-09	0.999999998	Different
PF13484	4Fe-4S double cluster binding domain	Fer4_16	PF13484	HL	LL	4.392807167	1.045751606	0.000075222	3.569364841	0.216811221	0.783188779	Inconclusive
PF13499	EF-hand domain pair	EF-hand_7	PF13499	HL	LL	0.36314416	0.273309244	0.188144954	2.072588126	0.999999987	1.27E-08	Equivalent
PF13500	AAA domain	AAA_26	PF13500	HL	LL	0.264103526	0.072968749	0.000545435	0.422541632	0.983398084	0.016601916	Equivalent
PF13508	Acetyltransferase (GNAT) domain	Acetyltransf_7	PF13508	HL	LL	0.016387461	0.010989841	0.140291483	0.044478067	0.993651602	0.006348634	Equivalent
PF13513	HEAT-like repeat	HEAT_EZ	PF13513	HL	LL	-37.66054827	4.511564641	3.44E-12	27.29353224	0.012238323	0.987761677	Different
PF13533	Biotin-lipoyl like	Biotin_lipoyl_2	PF13533	HL	LL	-1.235102927	0.365898363	0.001190233	4.649743417	1	2.52E-14	Equivalent
PF13535	ATP-grasp domain	ATP-grasp_4	PF13535	HL	LL	0.094997051	0.023612297	0.000140077	0.1334342	0.946036816	0.053963184	Inconclusive
PF13538	UvrD-like helicase C-terminal domain	UvrD_C_2	PF13538	HL	LL	0.019445224	0.026993933	0.47363844	0.044478067	0.831863282	0.178421387	Inconclusive
PF13545	Crp-like helix-turn-helix domain	HTH_Crp_2	PF13545	HL	LL	-0.988034509	0.116657705	2.04E-12	0.088956133	2.70E-11	1	Different
PF13561	Enoyl-(Acyl carrier protein) reductase	adh_short_C2	PF13561	HL	LL	-4.224236314	0.428962614	5.63E-15	1.979273962	7.87E-07	0.999999213	Different
PF13576	Pentapeptide repeats (9 copies)	Pentapeptide_3	PF13576	HL	LL	-34.11201242	2.566226727	4.61E-21	12.90975882	2.49E-12	1	Different
PF13589	Histidine kinase-, DNA gyrase B-, and HSP90-like ATPase	HATPase_c_3	PF13589	HL	LL	0.160277569	0.161724783	0.324979468	0.800605198	0.999912757	8.73E-05	Equivalent
PF13599	Pentapeptide repeats (9 copies)	Pentapeptide_4	PF13599	HL	LL	5.495038554	0.845017317	9.00E-09	3.958547923	0.0365892	0.9634108	Different
PF13603	Leucyl-tRNA synthetase, Domain 2	tRNA-synt_1_2	PF13603	HL	LL	1.88641747	0.09795259	4.04E-30	1.022995531	2.31E-13	1	Different
PF13614	AAA domain	AAA_31	PF13614	HL	LL	0.731077203	0.201980806	0.0005452	0.533736799	0.165913962	0.83408605	Inconclusive
PF13620	Carboxypeptidase regulatory-like domain	CarboxypepD_reg	PF13620	HL	LL	1.248044599	0.50120642	0.015080479	2.375715601	0.986244253	0.013755748	Equivalent
PF13631	Cytochrome b(N-terminal)/b6/petB	Cytochrom_B_N_2	PF13631	HL	LL	-1.570564279	0.098111814	2.02E-25	0.467019699	8.11E-18	1	Different
PF13632	Glycosyl transferase family group 2	Glyco_trans_2_3	PF13632	HL	LL	1.313431267	0.216695398	5.63E-08	0.889561331	0.027168808	0.972831192	Different
PF13646	HEAT repeats	HEAT_2	PF13646	HL	LL	-91.87196733	6.669234632	7.22E-22	39.58547923	1.52E-11	1	Different
PF13727	CoA-binding domain	CoA_binding_3	PF13727	HL	LL	6.09E-05	2.32E-05	0.010684447	0.128038456	1	1.50E-204	Equivalent
PF13738	Pyridine nucleotide-disulphide oxidoreductase	Pyr_redox_3	PF13738	HL	LL	-5.353675919	0.768699723	1.28E-09	1.367700547	9.50E-07	0.99999905	Different
PF13840	ACT domain	ACT_7	PF13840	HL	LL	8.013667992	0.749590508	1.63E-16	2.57972786	1.91E-10	1	Different
PF13847	Methyltransferase domain	Methyltransf_31	PF13847	HL	LL	-0.743491035	0.776155038	0.341310905	0.789485681	0.549591423	0.476454751	Inconclusive
PF13905	Thioredoxin-like	Thioredoxin_8	PF13905	HL	LL	1.258214862	0.222350215	2.90E-07	0.711649065	0.008186695	0.991813305	Different
PF13932	tRNA modifying enzyme MnmG/GidA C-terminal domain	GIDA_C	PF13932	HL	LL	1.884132314	0.236990493	1.90E-11	1.245385864	0.004374704	0.995625296	Different
PF14105	Domain of unknown function (DUF4278)	DUF4278	PF14105	HL	LL	-2.872763876	0.306883468	4.46E-14	0.934039398	9.76E-09	0.99999999	Different
PF14159	CAAD domains of cyanobacterial aminoacyl-tRNA synthetase	CAAD	PF14159	HL	LL	-0.020751448	0.031649648	0.514131771	0.088956133	0.98319301	0.017253769	Equivalent
PF14250	AbrB-like transcriptional regulator	AbrB-like	PF14250	HL	LL	-0.719734296	0.193861065	0.000401401	0.500378249	0.130797256	0.869202754	Inconclusive
PF14279	HNH endonuclease	HNH_5	PF14279	HL	LL	4.443439238	0.332346385	3.42E-21	2.123827678	6.03E-10	0.999999999	Different
PF14450	Cell division protein FtsA	FtsA	PF14450	HL	LL	1.507688134	0.234676123	1.25E-08	0.622692932	0.000165193	0.999834807	Different
PF14492	Elongation Factor G, domain III	EFG_III	PF14492	HL	LL	5.39E-05	3.63E-05	0.142091356	0.025600481	1	3.26E-140	Equivalent
PF14520	Helix-hairpin-helix domain	HHH_5	PF14520	HL	LL	0.58012003	0.097782736	9.54E-08	0.355824532	0.012360812	0.987639188	Different
PF14559	Tetratricopeptide repeat	TPR_19	PF14559	HL	LL	-201.6642477	61.26948961	0.001545995	300.4982305	0.944451493	0.055548507	Inconclusive
PF14572	Phosphoribosyl synthetase-associated domain	Pribosyl_synth	PF14572	HL	LL	-0.078169542	0.020883584	0.00036276	0.088956133	0.696459624	0.303540376	Inconclusive
PF14602	Hexapeptide repeat of succinyl-transferase	Hexapep_2	PF14602	HL	LL	59.41331583	24.36639391	0.017223678	137.014684	0.998929254	0.001070746	Equivalent
PF14667	Polysaccharide biosynthesis C-terminal domain	Polysacc_synt_C	PF14667	HL	LL	19.38965961	2.393721208	9.97E-12	12.07579507	0.001575391	0.998424609	Different
PF14714	KH-domain-like of EngA bacterial GTPase enzymes, C-terminal	KH_dom-like	PF14714	HL	LL	0.100009303	1.91E-05	1.31E-202	0.044478067	1.64E-184	1	Different
PF14870	Photosynthesis system II assembly factor YCF48	PSII_BNR	PF14870	HL	LL	2.751949999	0.149399092	5.84E-29	0.811724715	7.57E-21	1	Different
PF16123	Hydroxyacylglutathione hydrolase C-terminus	HAGH_C	PF16123	HL	LL	0.630033128	0.051408896	2.73E-19	0.311346466	1.59E-08	0.999999984	Different
PF16166	Chloroplast import apparatus Tic20-like	TIC20	PF16166	HL	LL	5.564882133	0.160863131	1.34E-46	2.635325443	5.75E-29	1	Different
PF16177	Acetyl-coenzyme A synthetase N-terminus	ACAS_N	PF16177	HL	LL	-2.122152056	0.384943545	5.21E-07	0.622692932	0.000108676	0.999891324	Different
PF16193	AAA C-terminal domain	AAA_assoc_2	PF16193	HL	LL	1.800900225	0.254774723	8.26E-10	1.467776196	0.097597371	0.902402629	Inconclusive
PF16258	Domain of unknown function (DUF4912)	DUF4912	PF16258	HL	LL	0.199823605	6.49E-05	4.80E-186	0.088956133	6.31E-168	1	Different
PF16320	Ribosomal protein L7/L12 dimerisation domain	Ribosomal_L12_N	PF16320	HL	LL	-6.033307642	0.392128087	1.85E-24	2.51301076	1.15E-13	1	Different
PF16321	Sigma 54 modulation/S30EA ribosomal protein C terminus	Ribosom_S30AE_C	PF16321	HL	LL	0.061286211	0.009619931	1.56E-08	0.044478067	0.042431457	0.957568543	Different
PF16576	Barrel-sandwich domain of CusB or HlyD membrane-fusion	HlyD_D23	PF16576	HL	LL	-1.610392133	0.06813267	1.17E-35	0.656051482	1.50E-22	1	Different
PF16639	Apocytochrome F, N-terminal	Apocytochr_F_N	PF16639	HL	LL	8.66E-05	0.00011382	0.449025449	0.02678978	1	7.08E-106	Equivalent
PF16881	N-terminal domain of lipoyl synthase of Radical_SAM family	LIAS_N	PF16881	HL	LL	3.665698121	0.192333608	7.57E-30	1.934795895	1.05E-13	1	Different
PF17136	Ribosomal proteins 50S L24/mitochondrial 39S L24	ribosomal_L24	PF17136	HL	LL	2.727317701	0.239148849	8.53E-18	0.956278431	9.81E-11	1	Different
PF17191	RecG wedge domain	RecG_wedge	PF17191	HL	LL	6.068386216	0.304716346	5.27E-31	2.84659626	1.33E-16	1	Different
