# Supplementary material for: Adaptive Evolution Signatures in Prochlorococcus: Open Reading Frame (ORF)eome Resources and Insights from Comparative Genomics
Source: Microorganisms. 2024 Aug 20;12(8):1720. doi: 10.3390/microorganisms12081720 (PMC11357015; doi:10.3390/microorganisms12081720)
Supplement: Supplementary file 1 [file microorganisms-12-01720-s001.zip › Data S3_aNN-python_scripts/Data S3-c NeuralModel.py]

from __future__ import division
import jmp_score as jmp
from math import *
import numpy as np


""" ==================================================================
 Copyright(C) 2018 SAS Institute Inc.All rights reserved.
 
 Notice:
 The following permissions are granted provided that the
 above copyright and this notice appear in the score code and
 any related documentation. Permission to copy, modify
 and distribute the score code generated using
 JMP(R) software is limited to customers of SAS Institute Inc. ("SAS")
 and successive third parties, all without any warranty, express or
 implied, or any other obligation by SAS. SAS and all other SAS
 Institute Inc. product and service names are registered
 trademarks or trademarks of SAS Institute Inc. in the USA
 and other countries. Except as contained in this notice,
 the name of the SAS Institute Inc. and JMP shall not be used in
 the advertising or promotion of products or services without
 prior written authorization from SAS Institute Inc.
 ================================================================== """

""" Python code generated by JMP v16.1.0 """

def getModelMetadata():
	return {"creator": u"Neural", "modelName": u"Model NTanH(8)NLinear(4)NGaussian(1)NBoost(2) - Save Formulas", "predicted": u"HL_or_LL", "table": u"top20wHeads_t_neural_table.jmp", "version": u"16.1.0", "timestamp": u"2023-03-14T14:33:51Z"}


def getInputMetadata():
    return {
        u"PF00133.19": "float",
        u"PF00271.28": "float",
        u"PF00421.16": "float",
        u"PF00515.25": "float",
        u"PF00528.19": "float",
        u"PF02463.16": "float",
        u"PF04851.12": "float",
        u"PF05698.11": "float",
        u"PF06182.8": "float",
        u"PF09334.8": "float",
        u"PF12848.4": "float",
        u"PF13191.3": "float",
        u"PF13347.3": "float",
        u"PF13368.3": "float",
        u"PF13414.3": "float",
        u"PF13424.3": "float",
        u"PF13513.3": "float",
        u"PF13576.3": "float",
        u"PF13646.3": "float"
	}


def getOutputMetadata():
    return {
        u"Probability( HL_or_LL=HL )_1": "float",
        u"Probability( HL_or_LL=LL )_1": "float",
        u"Most Likely HL_or_LL_1": "str"
	}


def score(indata, outdata):


    _temp_1 = [0 for i in range(2)]
    _temp_2 = u""

    H1_1_1 = tanh((0.452703923790753 + -0.267755751851429 * asinh((-338.060271336776 + 2.74439193363038 * indata[u"PF00421.16"])) + -0.000357564879427149 * asinh((-12.2884923540343 + 2.37043698944129 * indata[u"PF13424.3"])) + -0.0031350393510647 * asinh((-6.59342048401671 + 0.190596959982139 * indata[u"PF12848.4"])) + -0.000496350743761549 * asinh((-5.0655883473324 + 0.0420166631079305 * indata[u"PF13414.3"])) + -0.0174171824754352 * asinh((-2.52813387250699 + 0.0270321694102825 * indata[u"PF00515.25"])) + -0.000272612525479685 * asinh((-0.719809759809065 + 0.581656427272611 * indata[u"PF13513.3"])) + -0.0000928932324611172 * log(((-98.2 + indata[u"PF00528.19"]) / (563.704751119465 + -1 * indata[u"PF00528.19"]))) + 0.00312167575555561 * log(((-17.7172725032878 + indata[u"PF13576.3"]) / (107.818489892456 + -1 * indata[u"PF13576.3"]))) + -0.00144562238124519 * log(((-1.4 + indata[u"PF13191.3"]) / (268.988042575138 + -1 * indata[u"PF13191.3"]))) + 0.000127041565065667 * log(((-0.585208074106809 + indata[u"PF13646.3"]) / (146.6 + -1 * indata[u"PF13646.3"]))) + -0.000654500766683737 * log(((0.114500813590435 + indata[u"PF04851.12"]) / (78.8033322471045 + -1 * indata[u"PF04851.12"]))) + 0.00248411242621574 * log(((0.217077774618065 + indata[u"PF13368.3"]) / (54.7632041173428 + -1 * indata[u"PF13368.3"]))) + -0.00322175960313798 * log(((0.688760777872721 + indata[u"PF09334.8"]) / (72.9289780399021 + -1 * indata[u"PF09334.8"]))) + -0.00394256948524989 * log(((1.70371483935923 + indata[u"PF00271.28"]) / (100.069370546636 + -1 * indata[u"PF00271.28"]))) + -0.000488700773581892 * log(((8.43079374765751 + indata[u"PF05698.11"]) / (472.200193308277 + -1 * indata[u"PF05698.11"]))) + -0.00332708970707958 * log(((9.01481162832642 + indata[u"PF00133.19"]) / (71.1359190717506 + -1 * indata[u"PF00133.19"]))) + -0.000632761542235948 * log(((9.88938012702335 + indata[u"PF02463.16"]) / (169.858620421493 + -1 * indata[u"PF02463.16"]))) + -0.00489007390619817 * log(((10.7437561345681 + indata[u"PF06182.8"]) / (82.0893998453932 + -1 * indata[u"PF06182.8"]))) + 0.00797556097133065 * log(((18.1825384217542 + indata[u"PF13347.3"]) / (5575.28115623575 + -1 * indata[u"PF13347.3"])))))

    H1_2_1 = tanh((0.334003131207335 + -0.00122448482072992 * asinh((-338.060271336776 + 2.74439193363038 * indata[u"PF00421.16"])) + 0.000320630148209877 * asinh((-12.2884923540343 + 2.37043698944129 * indata[u"PF13424.3"])) + -0.0376552736873462 * asinh((-6.59342048401671 + 0.190596959982139 * indata[u"PF12848.4"])) + -0.00140224301391712 * asinh((-5.0655883473324 + 0.0420166631079305 * indata[u"PF13414.3"])) + 0.00263539419978349 * asinh((-2.52813387250699 + 0.0270321694102825 * indata[u"PF00515.25"])) + -0.00165979824603095 * asinh((-0.719809759809065 + 0.581656427272611 * indata[u"PF13513.3"])) + -0.00558123745855837 * log(((-98.2 + indata[u"PF00528.19"]) / (563.704751119465 + -1 * indata[u"PF00528.19"]))) + -0.00082515510213695 * log(((-17.7172725032878 + indata[u"PF13576.3"]) / (107.818489892456 + -1 * indata[u"PF13576.3"]))) + -0.000818253658902963 * log(((-1.4 + indata[u"PF13191.3"]) / (268.988042575138 + -1 * indata[u"PF13191.3"]))) + 0.125590427951525 * log(((-0.585208074106809 + indata[u"PF13646.3"]) / (146.6 + -1 * indata[u"PF13646.3"]))) + 0.000270946836764968 * log(((0.114500813590435 + indata[u"PF04851.12"]) / (78.8033322471045 + -1 * indata[u"PF04851.12"]))) + -0.000370712284489866 * log(((0.217077774618065 + indata[u"PF13368.3"]) / (54.7632041173428 + -1 * indata[u"PF13368.3"]))) + 0.00104179649087341 * log(((0.688760777872721 + indata[u"PF09334.8"]) / (72.9289780399021 + -1 * indata[u"PF09334.8"]))) + 0.00177240958065951 * log(((1.70371483935923 + indata[u"PF00271.28"]) / (100.069370546636 + -1 * indata[u"PF00271.28"]))) + 0.00545383119260722 * log(((8.43079374765751 + indata[u"PF05698.11"]) / (472.200193308277 + -1 * indata[u"PF05698.11"]))) + 0.00193407930954197 * log(((9.01481162832642 + indata[u"PF00133.19"]) / (71.1359190717506 + -1 * indata[u"PF00133.19"]))) + 0.0159087319308299 * log(((9.88938012702335 + indata[u"PF02463.16"]) / (169.858620421493 + -1 * indata[u"PF02463.16"]))) + -0.000129009383683938 * log(((10.7437561345681 + indata[u"PF06182.8"]) / (82.0893998453932 + -1 * indata[u"PF06182.8"]))) + -0.0084734194919555 * log(((18.1825384217542 + indata[u"PF13347.3"]) / (5575.28115623575 + -1 * indata[u"PF13347.3"])))))

    H1_3_1 = tanh((-0.921687475216483 + 0.0114290287201375 * asinh((-338.060271336776 + 2.74439193363038 * indata[u"PF00421.16"])) + -0.00174178311890175 * asinh((-12.2884923540343 + 2.37043698944129 * indata[u"PF13424.3"])) + -0.0281533065841845 * asinh((-6.59342048401671 + 0.190596959982139 * indata[u"PF12848.4"])) + -0.00168926798027843 * asinh((-5.0655883473324 + 0.0420166631079305 * indata[u"PF13414.3"])) + -0.00265834544653009 * asinh((-2.52813387250699 + 0.0270321694102825 * indata[u"PF00515.25"])) + -0.000927472995859264 * asinh((-0.719809759809065 + 0.581656427272611 * indata[u"PF13513.3"])) + 0.0103118229615089 * log(((-98.2 + indata[u"PF00528.19"]) / (563.704751119465 + -1 * indata[u"PF00528.19"]))) + 0.00927766044216245 * log(((-17.7172725032878 + indata[u"PF13576.3"]) / (107.818489892456 + -1 * indata[u"PF13576.3"]))) + -0.452800348785958 * log(((-1.4 + indata[u"PF13191.3"]) / (268.988042575138 + -1 * indata[u"PF13191.3"]))) + 0.00181268145104863 * log(((-0.585208074106809 + indata[u"PF13646.3"]) / (146.6 + -1 * indata[u"PF13646.3"]))) + -0.00297617348216421 * log(((0.114500813590435 + indata[u"PF04851.12"]) / (78.8033322471045 + -1 * indata[u"PF04851.12"]))) + 0.00361372012123707 * log(((0.217077774618065 + indata[u"PF13368.3"]) / (54.7632041173428 + -1 * indata[u"PF13368.3"]))) + -0.00603836288996586 * log(((0.688760777872721 + indata[u"PF09334.8"]) / (72.9289780399021 + -1 * indata[u"PF09334.8"]))) + -0.0102750174925248 * log(((1.70371483935923 + indata[u"PF00271.28"]) / (100.069370546636 + -1 * indata[u"PF00271.28"]))) + 0.0170603317724624 * log(((8.43079374765751 + indata[u"PF05698.11"]) / (472.200193308277 + -1 * indata[u"PF05698.11"]))) + -0.00910565276235812 * log(((9.01481162832642 + indata[u"PF00133.19"]) / (71.1359190717506 + -1 * indata[u"PF00133.19"]))) + -0.00966777906372079 * log(((9.88938012702335 + indata[u"PF02463.16"]) / (169.858620421493 + -1 * indata[u"PF02463.16"]))) + -0.0107363212384125 * log(((10.7437561345681 + indata[u"PF06182.8"]) / (82.0893998453932 + -1 * indata[u"PF06182.8"]))) + 0.027025048630244 * log(((18.1825384217542 + indata[u"PF13347.3"]) / (5575.28115623575 + -1 * indata[u"PF13347.3"])))))

    H1_4_1 = tanh((-0.441688413186706 + -0.00514034889893931 * asinh((-338.060271336776 + 2.74439193363038 * indata[u"PF00421.16"])) + 0.00362876510930841 * asinh((-12.2884923540343 + 2.37043698944129 * indata[u"PF13424.3"])) + -0.00166517263112131 * asinh((-6.59342048401671 + 0.190596959982139 * indata[u"PF12848.4"])) + 0.00504602678386962 * asinh((-5.0655883473324 + 0.0420166631079305 * indata[u"PF13414.3"])) + 0.00815724902012011 * asinh((-2.52813387250699 + 0.0270321694102825 * indata[u"PF00515.25"])) + 0.00245824958099554 * asinh((-0.719809759809065 + 0.581656427272611 * indata[u"PF13513.3"])) + -0.0217345144360905 * log(((-98.2 + indata[u"PF00528.19"]) / (563.704751119465 + -1 * indata[u"PF00528.19"]))) + -0.0207887708184162 * log(((-17.7172725032878 + indata[u"PF13576.3"]) / (107.818489892456 + -1 * indata[u"PF13576.3"]))) + -0.0136567930283869 * log(((-1.4 + indata[u"PF13191.3"]) / (268.988042575138 + -1 * indata[u"PF13191.3"]))) + -0.00100310812892719 * log(((-0.585208074106809 + indata[u"PF13646.3"]) / (146.6 + -1 * indata[u"PF13646.3"]))) + 0.00444886794020041 * log(((0.114500813590435 + indata[u"PF04851.12"]) / (78.8033322471045 + -1 * indata[u"PF04851.12"]))) + -0.00708911814202724 * log(((0.217077774618065 + indata[u"PF13368.3"]) / (54.7632041173428 + -1 * indata[u"PF13368.3"]))) + 0.01098151305804 * log(((0.688760777872721 + indata[u"PF09334.8"]) / (72.9289780399021 + -1 * indata[u"PF09334.8"]))) + 0.0211934824041387 * log(((1.70371483935923 + indata[u"PF00271.28"]) / (100.069370546636 + -1 * indata[u"PF00271.28"]))) + -0.0164596296553972 * log(((8.43079374765751 + indata[u"PF05698.11"]) / (472.200193308277 + -1 * indata[u"PF05698.11"]))) + 0.0171710093470074 * log(((9.01481162832642 + indata[u"PF00133.19"]) / (71.1359190717506 + -1 * indata[u"PF00133.19"]))) + 0.120588198281394 * log(((9.88938012702335 + indata[u"PF02463.16"]) / (169.858620421493 + -1 * indata[u"PF02463.16"]))) + 0.0167339998453926 * log(((10.7437561345681 + indata[u"PF06182.8"]) / (82.0893998453932 + -1 * indata[u"PF06182.8"]))) + -0.0890941429061129 * log(((18.1825384217542 + indata[u"PF13347.3"]) / (5575.28115623575 + -1 * indata[u"PF13347.3"])))))

    H1_5_1 = tanh((0.311088011706538 + -0.00167409330577259 * asinh((-338.060271336776 + 2.74439193363038 * indata[u"PF00421.16"])) + -0.00030566334046293 * asinh((-12.2884923540343 + 2.37043698944129 * indata[u"PF13424.3"])) + 0.000181692049752769 * asinh((-6.59342048401671 + 0.190596959982139 * indata[u"PF12848.4"])) + -0.221611729770498 * asinh((-5.0655883473324 + 0.0420166631079305 * indata[u"PF13414.3"])) + -0.00115207541617923 * asinh((-2.52813387250699 + 0.0270321694102825 * indata[u"PF00515.25"])) + -0.00116165733151677 * asinh((-0.719809759809065 + 0.581656427272611 * indata[u"PF13513.3"])) + -0.0100138880465123 * log(((-98.2 + indata[u"PF00528.19"]) / (563.704751119465 + -1 * indata[u"PF00528.19"]))) + 0.0102797298146155 * log(((-17.7172725032878 + indata[u"PF13576.3"]) / (107.818489892456 + -1 * indata[u"PF13576.3"]))) + -0.0472903432221085 * log(((-1.4 + indata[u"PF13191.3"]) / (268.988042575138 + -1 * indata[u"PF13191.3"]))) + -0.00157912206829984 * log(((-0.585208074106809 + indata[u"PF13646.3"]) / (146.6 + -1 * indata[u"PF13646.3"]))) + 0.00164657486975215 * log(((0.114500813590435 + indata[u"PF04851.12"]) / (78.8033322471045 + -1 * indata[u"PF04851.12"]))) + -0.00255907657367904 * log(((0.217077774618065 + indata[u"PF13368.3"]) / (54.7632041173428 + -1 * indata[u"PF13368.3"]))) + 0.00293952563691576 * log(((0.688760777872721 + indata[u"PF09334.8"]) / (72.9289780399021 + -1 * indata[u"PF09334.8"]))) + 0.00832470048500798 * log(((1.70371483935923 + indata[u"PF00271.28"]) / (100.069370546636 + -1 * indata[u"PF00271.28"]))) + -0.00393637464892379 * log(((8.43079374765751 + indata[u"PF05698.11"]) / (472.200193308277 + -1 * indata[u"PF05698.11"]))) + 0.00698578910649947 * log(((9.01481162832642 + indata[u"PF00133.19"]) / (71.1359190717506 + -1 * indata[u"PF00133.19"]))) + 0.00500113566491535 * log(((9.88938012702335 + indata[u"PF02463.16"]) / (169.858620421493 + -1 * indata[u"PF02463.16"]))) + -0.169268141981619 * log(((10.7437561345681 + indata[u"PF06182.8"]) / (82.0893998453932 + -1 * indata[u"PF06182.8"]))) + -0.0309510572161702 * log(((18.1825384217542 + indata[u"PF13347.3"]) / (5575.28115623575 + -1 * indata[u"PF13347.3"])))))

    H1_6_1 = tanh((-5.17357537686451 + -0.00469021392043514 * asinh((-338.060271336776 + 2.74439193363038 * indata[u"PF00421.16"])) + 0.00318640483277814 * asinh((-12.2884923540343 + 2.37043698944129 * indata[u"PF13424.3"])) + -0.000765800622292616 * asinh((-6.59342048401671 + 0.190596959982139 * indata[u"PF12848.4"])) + 0.00339930620379871 * asinh((-5.0655883473324 + 0.0420166631079305 * indata[u"PF13414.3"])) + 0.00791960955194203 * asinh((-2.52813387250699 + 0.0270321694102825 * indata[u"PF00515.25"])) + 0.00060728593500992 * asinh((-0.719809759809065 + 0.581656427272611 * indata[u"PF13513.3"])) + -0.0240229638833327 * log(((-98.2 + indata[u"PF00528.19"]) / (563.704751119465 + -1 * indata[u"PF00528.19"]))) + -0.0207558518147313 * log(((-17.7172725032878 + indata[u"PF13576.3"]) / (107.818489892456 + -1 * indata[u"PF13576.3"]))) + -0.0114796614527677 * log(((-1.4 + indata[u"PF13191.3"]) / (268.988042575138 + -1 * indata[u"PF13191.3"]))) + -0.00183204279362889 * log(((-0.585208074106809 + indata[u"PF13646.3"]) / (146.6 + -1 * indata[u"PF13646.3"]))) + 0.00578418993691385 * log(((0.114500813590435 + indata[u"PF04851.12"]) / (78.8033322471045 + -1 * indata[u"PF04851.12"]))) + -0.188123576129696 * log(((0.217077774618065 + indata[u"PF13368.3"]) / (54.7632041173428 + -1 * indata[u"PF13368.3"]))) + -0.188815207703472 * log(((0.688760777872721 + indata[u"PF09334.8"]) / (72.9289780399021 + -1 * indata[u"PF09334.8"]))) + 0.0243164301949595 * log(((1.70371483935923 + indata[u"PF00271.28"]) / (100.069370546636 + -1 * indata[u"PF00271.28"]))) + -1.6556171395683 * log(((8.43079374765751 + indata[u"PF05698.11"]) / (472.200193308277 + -1 * indata[u"PF05698.11"]))) + -0.0307940218565649 * log(((9.01481162832642 + indata[u"PF00133.19"]) / (71.1359190717506 + -1 * indata[u"PF00133.19"]))) + 0.0168189071578978 * log(((9.88938012702335 + indata[u"PF02463.16"]) / (169.858620421493 + -1 * indata[u"PF02463.16"]))) + 0.0177601427718174 * log(((10.7437561345681 + indata[u"PF06182.8"]) / (82.0893998453932 + -1 * indata[u"PF06182.8"]))) + -0.076382509276612 * log(((18.1825384217542 + indata[u"PF13347.3"]) / (5575.28115623575 + -1 * indata[u"PF13347.3"])))))

    H1_7_1 = tanh((-0.57494044149969 + -0.000858715712744624 * asinh((-338.060271336776 + 2.74439193363038 * indata[u"PF00421.16"])) + 0.000687262398737332 * asinh((-12.2884923540343 + 2.37043698944129 * indata[u"PF13424.3"])) + -0.000192511637101578 * asinh((-6.59342048401671 + 0.190596959982139 * indata[u"PF12848.4"])) + 0.00142753060272308 * asinh((-5.0655883473324 + 0.0420166631079305 * indata[u"PF13414.3"])) + -0.00041560074095052 * asinh((-2.52813387250699 + 0.0270321694102825 * indata[u"PF00515.25"])) + 0.000285333467614902 * asinh((-0.719809759809065 + 0.581656427272611 * indata[u"PF13513.3"])) + -0.700219997142361 * log(((-98.2 + indata[u"PF00528.19"]) / (563.704751119465 + -1 * indata[u"PF00528.19"]))) + -0.0053649962871496 * log(((-17.7172725032878 + indata[u"PF13576.3"]) / (107.818489892456 + -1 * indata[u"PF13576.3"]))) + -0.00224466131750581 * log(((-1.4 + indata[u"PF13191.3"]) / (268.988042575138 + -1 * indata[u"PF13191.3"]))) + -0.000372894044761968 * log(((-0.585208074106809 + indata[u"PF13646.3"]) / (146.6 + -1 * indata[u"PF13646.3"]))) + 0.00108557759311314 * log(((0.114500813590435 + indata[u"PF04851.12"]) / (78.8033322471045 + -1 * indata[u"PF04851.12"]))) + -0.00339866193014587 * log(((0.217077774618065 + indata[u"PF13368.3"]) / (54.7632041173428 + -1 * indata[u"PF13368.3"]))) + 0.000614232113143833 * log(((0.688760777872721 + indata[u"PF09334.8"]) / (72.9289780399021 + -1 * indata[u"PF09334.8"]))) + 0.074264254971208 * log(((1.70371483935923 + indata[u"PF00271.28"]) / (100.069370546636 + -1 * indata[u"PF00271.28"]))) + -0.00357248736291547 * log(((8.43079374765751 + indata[u"PF05698.11"]) / (472.200193308277 + -1 * indata[u"PF05698.11"]))) + 0.00329800152821416 * log(((9.01481162832642 + indata[u"PF00133.19"]) / (71.1359190717506 + -1 * indata[u"PF00133.19"]))) + 0.000412985877639511 * log(((9.88938012702335 + indata[u"PF02463.16"]) / (169.858620421493 + -1 * indata[u"PF02463.16"]))) + 0.00344503415922904 * log(((10.7437561345681 + indata[u"PF06182.8"]) / (82.0893998453932 + -1 * indata[u"PF06182.8"]))) + -0.0145153622999635 * log(((18.1825384217542 + indata[u"PF13347.3"]) / (5575.28115623575 + -1 * indata[u"PF13347.3"])))))

    H1_8_1 = tanh((-0.920740160879442 + 0.000530103417238849 * asinh((-338.060271336776 + 2.74439193363038 * indata[u"PF00421.16"])) + -0.00040898514947342 * asinh((-12.2884923540343 + 2.37043698944129 * indata[u"PF13424.3"])) + 0.000201484641255065 * asinh((-6.59342048401671 + 0.190596959982139 * indata[u"PF12848.4"])) + -0.0014554055084659 * asinh((-5.0655883473324 + 0.0420166631079305 * indata[u"PF13414.3"])) + 0.0000969190860903082 * asinh((-2.52813387250699 + 0.0270321694102825 * indata[u"PF00515.25"])) + -0.000197484063042014 * asinh((-0.719809759809065 + 0.581656427272611 * indata[u"PF13513.3"])) + 0.000111726737654238 * log(((-98.2 + indata[u"PF00528.19"]) / (563.704751119465 + -1 * indata[u"PF00528.19"]))) + -0.00206622166380891 * log(((-17.7172725032878 + indata[u"PF13576.3"]) / (107.818489892456 + -1 * indata[u"PF13576.3"]))) + 0.0000104180882190856 * log(((-1.4 + indata[u"PF13191.3"]) / (268.988042575138 + -1 * indata[u"PF13191.3"]))) + -0.129301630230319 * log(((-0.585208074106809 + indata[u"PF13646.3"]) / (146.6 + -1 * indata[u"PF13646.3"]))) + 0.0000971594403786257 * log(((0.114500813590435 + indata[u"PF04851.12"]) / (78.8033322471045 + -1 * indata[u"PF04851.12"]))) + -0.0000352909303688973 * log(((0.217077774618065 + indata[u"PF13368.3"]) / (54.7632041173428 + -1 * indata[u"PF13368.3"]))) + 0.0000456984793726342 * log(((0.688760777872721 + indata[u"PF09334.8"]) / (72.9289780399021 + -1 * indata[u"PF09334.8"]))) + -0.0124038588326847 * log(((1.70371483935923 + indata[u"PF00271.28"]) / (100.069370546636 + -1 * indata[u"PF00271.28"]))) + -0.000803197650528408 * log(((8.43079374765751 + indata[u"PF05698.11"]) / (472.200193308277 + -1 * indata[u"PF05698.11"]))) + 0.632397605600035 * log(((9.01481162832642 + indata[u"PF00133.19"]) / (71.1359190717506 + -1 * indata[u"PF00133.19"]))) + 0.0000493292904778209 * log(((9.88938012702335 + indata[u"PF02463.16"]) / (169.858620421493 + -1 * indata[u"PF02463.16"]))) + -0.000290653485328641 * log(((10.7437561345681 + indata[u"PF06182.8"]) / (82.0893998453932 + -1 * indata[u"PF06182.8"]))) + -0.000411809260191794 * log(((18.1825384217542 + indata[u"PF13347.3"]) / (5575.28115623575 + -1 * indata[u"PF13347.3"])))))

    H1_9_1 = 2.35228658433629 + 0.0493420693162481 * asinh((-338.060271336776 + 2.74439193363038 * indata[u"PF00421.16"])) + -0.0431533431388456 * asinh((-12.2884923540343 + 2.37043698944129 * indata[u"PF13424.3"])) + 0.00420440442983931 * asinh((-6.59342048401671 + 0.190596959982139 * indata[u"PF12848.4"])) + -0.0312743772329152 * asinh((-5.0655883473324 + 0.0420166631079305 * indata[u"PF13414.3"])) + -0.0830763657660076 * asinh((-2.52813387250699 + 0.0270321694102825 * indata[u"PF00515.25"])) + 2.25530671629336 * asinh((-0.719809759809065 + 0.581656427272611 * indata[u"PF13513.3"])) + 0.215712067812169 * log(((-98.2 + indata[u"PF00528.19"]) / (563.704751119465 + -1 * indata[u"PF00528.19"]))) + 0.180641502896677 * log(((-17.7172725032878 + indata[u"PF13576.3"]) / (107.818489892456 + -1 * indata[u"PF13576.3"]))) + 0.104572490266113 * log(((-1.4 + indata[u"PF13191.3"]) / (268.988042575138 + -1 * indata[u"PF13191.3"]))) + 0.0195842970187894 * log(((-0.585208074106809 + indata[u"PF13646.3"]) / (146.6 + -1 * indata[u"PF13646.3"]))) + -0.0579453193317115 * log(((0.114500813590435 + indata[u"PF04851.12"]) / (78.8033322471045 + -1 * indata[u"PF04851.12"]))) + 0.943075706374481 * log(((0.217077774618065 + indata[u"PF13368.3"]) / (54.7632041173428 + -1 * indata[u"PF13368.3"]))) + -0.0952922323201717 * log(((0.688760777872721 + indata[u"PF09334.8"]) / (72.9289780399021 + -1 * indata[u"PF09334.8"]))) + -0.204351592344245 * log(((1.70371483935923 + indata[u"PF00271.28"]) / (100.069370546636 + -1 * indata[u"PF00271.28"]))) + 0.131922962355401 * log(((8.43079374765751 + indata[u"PF05698.11"]) / (472.200193308277 + -1 * indata[u"PF05698.11"]))) + -0.0632538025755893 * log(((9.01481162832642 + indata[u"PF00133.19"]) / (71.1359190717506 + -1 * indata[u"PF00133.19"]))) + -0.150635964065968 * log(((9.88938012702335 + indata[u"PF02463.16"]) / (169.858620421493 + -1 * indata[u"PF02463.16"]))) + -0.157198665991387 * log(((10.7437561345681 + indata[u"PF06182.8"]) / (82.0893998453932 + -1 * indata[u"PF06182.8"]))) + 0.78994016013394 * log(((18.1825384217542 + indata[u"PF13347.3"]) / (5575.28115623575 + -1 * indata[u"PF13347.3"])))

    H1_10_1 = -2.6024419364071 + -0.0111759292478159 * asinh((-338.060271336776 + 2.74439193363038 * indata[u"PF00421.16"])) + 0.00961535716559599 * asinh((-12.2884923540343 + 2.37043698944129 * indata[u"PF13424.3"])) + -0.00302499924471547 * asinh((-6.59342048401671 + 0.190596959982139 * indata[u"PF12848.4"])) + 0.00770625424397766 * asinh((-5.0655883473324 + 0.0420166631079305 * indata[u"PF13414.3"])) + 0.0221029296179943 * asinh((-2.52813387250699 + 0.0270321694102825 * indata[u"PF00515.25"])) + 0.00768722296017827 * asinh((-0.719809759809065 + 0.581656427272611 * indata[u"PF13513.3"])) + -0.0457214500681653 * log(((-98.2 + indata[u"PF00528.19"]) / (563.704751119465 + -1 * indata[u"PF00528.19"]))) + -0.0455946135104814 * log(((-17.7172725032878 + indata[u"PF13576.3"]) / (107.818489892456 + -1 * indata[u"PF13576.3"]))) + -0.0206117337668885 * log(((-1.4 + indata[u"PF13191.3"]) / (268.988042575138 + -1 * indata[u"PF13191.3"]))) + -0.00464139362965537 * log(((-0.585208074106809 + indata[u"PF13646.3"]) / (146.6 + -1 * indata[u"PF13646.3"]))) + 0.0153116787115949 * log(((0.114500813590435 + indata[u"PF04851.12"]) / (78.8033322471045 + -1 * indata[u"PF04851.12"]))) + 0.0319888195871738 * log(((0.217077774618065 + indata[u"PF13368.3"]) / (54.7632041173428 + -1 * indata[u"PF13368.3"]))) + 0.021833437885957 * log(((0.688760777872721 + indata[u"PF09334.8"]) / (72.9289780399021 + -1 * indata[u"PF09334.8"]))) + 0.0522304675735531 * log(((1.70371483935923 + indata[u"PF00271.28"]) / (100.069370546636 + -1 * indata[u"PF00271.28"]))) + -0.0503537380616195 * log(((8.43079374765751 + indata[u"PF05698.11"]) / (472.200193308277 + -1 * indata[u"PF05698.11"]))) + 0.045608974706909 * log(((9.01481162832642 + indata[u"PF00133.19"]) / (71.1359190717506 + -1 * indata[u"PF00133.19"]))) + 0.0644614810450688 * log(((9.88938012702335 + indata[u"PF02463.16"]) / (169.858620421493 + -1 * indata[u"PF02463.16"]))) + 0.0445878406745844 * log(((10.7437561345681 + indata[u"PF06182.8"]) / (82.0893998453932 + -1 * indata[u"PF06182.8"]))) + -0.202933899922439 * log(((18.1825384217542 + indata[u"PF13347.3"]) / (5575.28115623575 + -1 * indata[u"PF13347.3"])))

    H1_11_1 = 2.00142471717003 + 0.0190605048790466 * asinh((-338.060271336776 + 2.74439193363038 * indata[u"PF00421.16"])) + -0.0155594521402684 * asinh((-12.2884923540343 + 2.37043698944129 * indata[u"PF13424.3"])) + 0.00384599345828082 * asinh((-6.59342048401671 + 0.190596959982139 * indata[u"PF12848.4"])) + -0.0116679122347428 * asinh((-5.0655883473324 + 0.0420166631079305 * indata[u"PF13414.3"])) + -0.0293888730146425 * asinh((-2.52813387250699 + 0.0270321694102825 * indata[u"PF00515.25"])) + -0.00639131547308906 * asinh((-0.719809759809065 + 0.581656427272611 * indata[u"PF13513.3"])) + 0.0783381080624433 * log(((-98.2 + indata[u"PF00528.19"]) / (563.704751119465 + -1 * indata[u"PF00528.19"]))) + 0.0723684623472344 * log(((-17.7172725032878 + indata[u"PF13576.3"]) / (107.818489892456 + -1 * indata[u"PF13576.3"]))) + 0.0414712151838741 * log(((-1.4 + indata[u"PF13191.3"]) / (268.988042575138 + -1 * indata[u"PF13191.3"]))) + 0.00868059034096306 * log(((-0.585208074106809 + indata[u"PF13646.3"]) / (146.6 + -1 * indata[u"PF13646.3"]))) + -0.0211783221157416 * log(((0.114500813590435 + indata[u"PF04851.12"]) / (78.8033322471045 + -1 * indata[u"PF04851.12"]))) + 0.0349952149336728 * log(((0.217077774618065 + indata[u"PF13368.3"]) / (54.7632041173428 + -1 * indata[u"PF13368.3"]))) + -0.036615212806376 * log(((0.688760777872721 + indata[u"PF09334.8"]) / (72.9289780399021 + -1 * indata[u"PF09334.8"]))) + -0.0801981821665866 * log(((1.70371483935923 + indata[u"PF00271.28"]) / (100.069370546636 + -1 * indata[u"PF00271.28"]))) + 0.0655741119090365 * log(((8.43079374765751 + indata[u"PF05698.11"]) / (472.200193308277 + -1 * indata[u"PF05698.11"]))) + -0.069191812810784 * log(((9.01481162832642 + indata[u"PF00133.19"]) / (71.1359190717506 + -1 * indata[u"PF00133.19"]))) + -0.0616227403601389 * log(((9.88938012702335 + indata[u"PF02463.16"]) / (169.858620421493 + -1 * indata[u"PF02463.16"]))) + -0.0637094633002348 * log(((10.7437561345681 + indata[u"PF06182.8"]) / (82.0893998453932 + -1 * indata[u"PF06182.8"]))) + 0.301881138074377 * log(((18.1825384217542 + indata[u"PF13347.3"]) / (5575.28115623575 + -1 * indata[u"PF13347.3"])))

    H1_12_1 = 2.50220870173657 + 0.0115589566222085 * asinh((-338.060271336776 + 2.74439193363038 * indata[u"PF00421.16"])) + -0.00942327561246594 * asinh((-12.2884923540343 + 2.37043698944129 * indata[u"PF13424.3"])) + 0.00410812051930179 * asinh((-6.59342048401671 + 0.190596959982139 * indata[u"PF12848.4"])) + -0.0107456990779195 * asinh((-5.0655883473324 + 0.0420166631079305 * indata[u"PF13414.3"])) + -0.0174102296574181 * asinh((-2.52813387250699 + 0.0270321694102825 * indata[u"PF00515.25"])) + -0.00695154018661016 * asinh((-0.719809759809065 + 0.581656427272611 * indata[u"PF13513.3"])) + 0.0529180212938539 * log(((-98.2 + indata[u"PF00528.19"]) / (563.704751119465 + -1 * indata[u"PF00528.19"]))) + 0.0451660923847504 * log(((-17.7172725032878 + indata[u"PF13576.3"]) / (107.818489892456 + -1 * indata[u"PF13576.3"]))) + 0.0293117363410364 * log(((-1.4 + indata[u"PF13191.3"]) / (268.988042575138 + -1 * indata[u"PF13191.3"]))) + 0.5296138138538 * log(((-0.585208074106809 + indata[u"PF13646.3"]) / (146.6 + -1 * indata[u"PF13646.3"]))) + -0.0155894533449595 * log(((0.114500813590435 + indata[u"PF04851.12"]) / (78.8033322471045 + -1 * indata[u"PF04851.12"]))) + 0.0226458247017269 * log(((0.217077774618065 + indata[u"PF13368.3"]) / (54.7632041173428 + -1 * indata[u"PF13368.3"]))) + -0.0217016977584129 * log(((0.688760777872721 + indata[u"PF09334.8"]) / (72.9289780399021 + -1 * indata[u"PF09334.8"]))) + -0.0459554251323655 * log(((1.70371483935923 + indata[u"PF00271.28"]) / (100.069370546636 + -1 * indata[u"PF00271.28"]))) + 0.0364182019700835 * log(((8.43079374765751 + indata[u"PF05698.11"]) / (472.200193308277 + -1 * indata[u"PF05698.11"]))) + -0.0411381034221216 * log(((9.01481162832642 + indata[u"PF00133.19"]) / (71.1359190717506 + -1 * indata[u"PF00133.19"]))) + -0.0386950125262599 * log(((9.88938012702335 + indata[u"PF02463.16"]) / (169.858620421493 + -1 * indata[u"PF02463.16"]))) + -0.0333457296291386 * log(((10.7437561345681 + indata[u"PF06182.8"]) / (82.0893998453932 + -1 * indata[u"PF06182.8"]))) + 0.179569366283008 * log(((18.1825384217542 + indata[u"PF13347.3"]) / (5575.28115623575 + -1 * indata[u"PF13347.3"])))

    H1_13_1 = jmp.exp(-((0.5 * jmp.pow((0.347863557295875 + 0.00917033704679219 * asinh((-338.060271336776 + 2.74439193363038 * indata[u"PF00421.16"])) + 0.0470030993582082 * asinh((-12.2884923540343 + 2.37043698944129 * indata[u"PF13424.3"])) + 0.0401293074682778 * asinh((-6.59342048401671 + 0.190596959982139 * indata[u"PF12848.4"])) + -0.00763034318518947 * asinh((-5.0655883473324 + 0.0420166631079305 * indata[u"PF13414.3"])) + -0.0203741767263602 * asinh((-2.52813387250699 + 0.0270321694102825 * indata[u"PF00515.25"])) + -0.0103172256665384 * asinh((-0.719809759809065 + 0.581656427272611 * indata[u"PF13513.3"])) + -0.245535279859306 * log(((-98.2 + indata[u"PF00528.19"]) / (563.704751119465 + -1 * indata[u"PF00528.19"]))) + 0.0333697825785342 * log(((-17.7172725032878 + indata[u"PF13576.3"]) / (107.818489892456 + -1 * indata[u"PF13576.3"]))) + 0.0186847926926938 * log(((-1.4 + indata[u"PF13191.3"]) / (268.988042575138 + -1 * indata[u"PF13191.3"]))) + -0.000795476699722839 * log(((-0.585208074106809 + indata[u"PF13646.3"]) / (146.6 + -1 * indata[u"PF13646.3"]))) + -0.00683985522886602 * log(((0.114500813590435 + indata[u"PF04851.12"]) / (78.8033322471045 + -1 * indata[u"PF04851.12"]))) + 0.00994445719407551 * log(((0.217077774618065 + indata[u"PF13368.3"]) / (54.7632041173428 + -1 * indata[u"PF13368.3"]))) + -0.00880943821479635 * log(((0.688760777872721 + indata[u"PF09334.8"]) / (72.9289780399021 + -1 * indata[u"PF09334.8"]))) + -0.0142468527849381 * log(((1.70371483935923 + indata[u"PF00271.28"]) / (100.069370546636 + -1 * indata[u"PF00271.28"]))) + -0.0525548170221777 * log(((8.43079374765751 + indata[u"PF05698.11"]) / (472.200193308277 + -1 * indata[u"PF05698.11"]))) + -0.0162673138035022 * log(((9.01481162832642 + indata[u"PF00133.19"]) / (71.1359190717506 + -1 * indata[u"PF00133.19"]))) + -0.0115868075010725 * log(((9.88938012702335 + indata[u"PF02463.16"]) / (169.858620421493 + -1 * indata[u"PF02463.16"]))) + -0.0111224919891838 * log(((10.7437561345681 + indata[u"PF06182.8"]) / (82.0893998453932 + -1 * indata[u"PF06182.8"]))) + 0.166362461572493 * log(((18.1825384217542 + indata[u"PF13347.3"]) / (5575.28115623575 + -1 * indata[u"PF13347.3"])))), 2))))

    H1_14_1 = tanh((3.18043570943818 + 0.0442073217217388 * asinh((-338.060271336776 + 2.74439193363038 * indata[u"PF00421.16"])) + 0.0162031352813645 * asinh((-12.2884923540343 + 2.37043698944129 * indata[u"PF13424.3"])) + -0.42907522584521 * asinh((-6.59342048401671 + 0.190596959982139 * indata[u"PF12848.4"])) + -0.0959838214671615 * asinh((-5.0655883473324 + 0.0420166631079305 * indata[u"PF13414.3"])) + -0.0659736034605116 * asinh((-2.52813387250699 + 0.0270321694102825 * indata[u"PF00515.25"])) + 0.155985865857565 * asinh((-0.719809759809065 + 0.581656427272611 * indata[u"PF13513.3"])) + 0.568106652254266 * log(((-98.2 + indata[u"PF00528.19"]) / (563.704751119465 + -1 * indata[u"PF00528.19"]))) + 0.0311617111608034 * log(((-17.7172725032878 + indata[u"PF13576.3"]) / (107.818489892456 + -1 * indata[u"PF13576.3"]))) + -0.0140677781779041 * log(((-1.4 + indata[u"PF13191.3"]) / (268.988042575138 + -1 * indata[u"PF13191.3"]))) + -0.200443845704466 * log(((-0.585208074106809 + indata[u"PF13646.3"]) / (146.6 + -1 * indata[u"PF13646.3"]))) + -0.0145553378101282 * log(((0.114500813590435 + indata[u"PF04851.12"]) / (78.8033322471045 + -1 * indata[u"PF04851.12"]))) + -0.00639654389259666 * log(((0.217077774618065 + indata[u"PF13368.3"]) / (54.7632041173428 + -1 * indata[u"PF13368.3"]))) + -0.0276255788637864 * log(((0.688760777872721 + indata[u"PF09334.8"]) / (72.9289780399021 + -1 * indata[u"PF09334.8"]))) + -0.190058581635801 * log(((1.70371483935923 + indata[u"PF00271.28"]) / (100.069370546636 + -1 * indata[u"PF00271.28"]))) + 2.31681291268446 * log(((8.43079374765751 + indata[u"PF05698.11"]) / (472.200193308277 + -1 * indata[u"PF05698.11"]))) + -0.00828920121851115 * log(((9.01481162832642 + indata[u"PF00133.19"]) / (71.1359190717506 + -1 * indata[u"PF00133.19"]))) + 0.0015259497449373 * log(((9.88938012702335 + indata[u"PF02463.16"]) / (169.858620421493 + -1 * indata[u"PF02463.16"]))) + 0.225508603895751 * log(((10.7437561345681 + indata[u"PF06182.8"]) / (82.0893998453932 + -1 * indata[u"PF06182.8"]))) + -0.487730253111957 * log(((18.1825384217542 + indata[u"PF13347.3"]) / (5575.28115623575 + -1 * indata[u"PF13347.3"])))))

    H1_15_1 = tanh((2.36145053115535 + -0.0813543164235534 * asinh((-338.060271336776 + 2.74439193363038 * indata[u"PF00421.16"])) + 0.202114786386703 * asinh((-12.2884923540343 + 2.37043698944129 * indata[u"PF13424.3"])) + 0.279275401761445 * asinh((-6.59342048401671 + 0.190596959982139 * indata[u"PF12848.4"])) + 0.0466739192041527 * asinh((-5.0655883473324 + 0.0420166631079305 * indata[u"PF13414.3"])) + -0.296283499327467 * asinh((-2.52813387250699 + 0.0270321694102825 * indata[u"PF00515.25"])) + -0.2289262206269 * asinh((-0.719809759809065 + 0.581656427272611 * indata[u"PF13513.3"])) + -0.0665884123025792 * log(((-98.2 + indata[u"PF00528.19"]) / (563.704751119465 + -1 * indata[u"PF00528.19"]))) + 0.0385881678799775 * log(((-17.7172725032878 + indata[u"PF13576.3"]) / (107.818489892456 + -1 * indata[u"PF13576.3"]))) + 0.90618959479106 * log(((-1.4 + indata[u"PF13191.3"]) / (268.988042575138 + -1 * indata[u"PF13191.3"]))) + 0.0146002304472017 * log(((-0.585208074106809 + indata[u"PF13646.3"]) / (146.6 + -1 * indata[u"PF13646.3"]))) + -0.00967407973699446 * log(((0.114500813590435 + indata[u"PF04851.12"]) / (78.8033322471045 + -1 * indata[u"PF04851.12"]))) + -0.169315965460432 * log(((0.217077774618065 + indata[u"PF13368.3"]) / (54.7632041173428 + -1 * indata[u"PF13368.3"]))) + -0.208236002120096 * log(((0.688760777872721 + indata[u"PF09334.8"]) / (72.9289780399021 + -1 * indata[u"PF09334.8"]))) + 0.0690793331563655 * log(((1.70371483935923 + indata[u"PF00271.28"]) / (100.069370546636 + -1 * indata[u"PF00271.28"]))) + -0.134635877790794 * log(((8.43079374765751 + indata[u"PF05698.11"]) / (472.200193308277 + -1 * indata[u"PF05698.11"]))) + -0.0823772000874161 * log(((9.01481162832642 + indata[u"PF00133.19"]) / (71.1359190717506 + -1 * indata[u"PF00133.19"]))) + -0.344187347238771 * log(((9.88938012702335 + indata[u"PF02463.16"]) / (169.858620421493 + -1 * indata[u"PF02463.16"]))) + -0.0409999221364237 * log(((10.7437561345681 + indata[u"PF06182.8"]) / (82.0893998453932 + -1 * indata[u"PF06182.8"]))) + 0.183218369550096 * log(((18.1825384217542 + indata[u"PF13347.3"]) / (5575.28115623575 + -1 * indata[u"PF13347.3"])))))

    H1_16_1 = tanh((1.0081634054791 + 0.140847433396304 * asinh((-338.060271336776 + 2.74439193363038 * indata[u"PF00421.16"])) + -0.210829267936426 * asinh((-12.2884923540343 + 2.37043698944129 * indata[u"PF13424.3"])) + 0.0814885296891963 * asinh((-6.59342048401671 + 0.190596959982139 * indata[u"PF12848.4"])) + 0.432256356999832 * asinh((-5.0655883473324 + 0.0420166631079305 * indata[u"PF13414.3"])) + 0.0420718490247365 * asinh((-2.52813387250699 + 0.0270321694102825 * indata[u"PF00515.25"])) + 0.268677467365549 * asinh((-0.719809759809065 + 0.581656427272611 * indata[u"PF13513.3"])) + 0.161221007523625 * log(((-98.2 + indata[u"PF00528.19"]) / (563.704751119465 + -1 * indata[u"PF00528.19"]))) + -0.012397112727534 * log(((-17.7172725032878 + indata[u"PF13576.3"]) / (107.818489892456 + -1 * indata[u"PF13576.3"]))) + -0.333941062405293 * log(((-1.4 + indata[u"PF13191.3"]) / (268.988042575138 + -1 * indata[u"PF13191.3"]))) + 0.0526481864019136 * log(((-0.585208074106809 + indata[u"PF13646.3"]) / (146.6 + -1 * indata[u"PF13646.3"]))) + -0.0401189475399081 * log(((0.114500813590435 + indata[u"PF04851.12"]) / (78.8033322471045 + -1 * indata[u"PF04851.12"]))) + 0.26002341838771 * log(((0.217077774618065 + indata[u"PF13368.3"]) / (54.7632041173428 + -1 * indata[u"PF13368.3"]))) + 0.0543048107460862 * log(((0.688760777872721 + indata[u"PF09334.8"]) / (72.9289780399021 + -1 * indata[u"PF09334.8"]))) + 0.0436315161830351 * log(((1.70371483935923 + indata[u"PF00271.28"]) / (100.069370546636 + -1 * indata[u"PF00271.28"]))) + -0.058577314913994 * log(((8.43079374765751 + indata[u"PF05698.11"]) / (472.200193308277 + -1 * indata[u"PF05698.11"]))) + -0.343294015851646 * log(((9.01481162832642 + indata[u"PF00133.19"]) / (71.1359190717506 + -1 * indata[u"PF00133.19"]))) + -0.0556014812935258 * log(((9.88938012702335 + indata[u"PF02463.16"]) / (169.858620421493 + -1 * indata[u"PF02463.16"]))) + -0.588308510663673 * log(((10.7437561345681 + indata[u"PF06182.8"]) / (82.0893998453932 + -1 * indata[u"PF06182.8"]))) + 0.0097574495264046 * log(((18.1825384217542 + indata[u"PF13347.3"]) / (5575.28115623575 + -1 * indata[u"PF13347.3"])))))

    H1_17_1 = tanh((8.61625764087643 + 0.000290776691403174 * asinh((-338.060271336776 + 2.74439193363038 * indata[u"PF00421.16"])) + -0.11267744727732 * asinh((-12.2884923540343 + 2.37043698944129 * indata[u"PF13424.3"])) + -0.0276357840951033 * asinh((-6.59342048401671 + 0.190596959982139 * indata[u"PF12848.4"])) + -0.00793258848020429 * asinh((-5.0655883473324 + 0.0420166631079305 * indata[u"PF13414.3"])) + -0.0324289402822698 * asinh((-2.52813387250699 + 0.0270321694102825 * indata[u"PF00515.25"])) + 0.259477659117295 * asinh((-0.719809759809065 + 0.581656427272611 * indata[u"PF13513.3"])) + -0.888292776385295 * log(((-98.2 + indata[u"PF00528.19"]) / (563.704751119465 + -1 * indata[u"PF00528.19"]))) + -0.156274804468039 * log(((-17.7172725032878 + indata[u"PF13576.3"]) / (107.818489892456 + -1 * indata[u"PF13576.3"]))) + -0.190771482166522 * log(((-1.4 + indata[u"PF13191.3"]) / (268.988042575138 + -1 * indata[u"PF13191.3"]))) + 0.026237480898928 * log(((-0.585208074106809 + indata[u"PF13646.3"]) / (146.6 + -1 * indata[u"PF13646.3"]))) + 0.0885117602877384 * log(((0.114500813590435 + indata[u"PF04851.12"]) / (78.8033322471045 + -1 * indata[u"PF04851.12"]))) + 0.0152185142251245 * log(((0.217077774618065 + indata[u"PF13368.3"]) / (54.7632041173428 + -1 * indata[u"PF13368.3"]))) + -0.00811632828389317 * log(((0.688760777872721 + indata[u"PF09334.8"]) / (72.9289780399021 + -1 * indata[u"PF09334.8"]))) + -0.729083190939195 * log(((1.70371483935923 + indata[u"PF00271.28"]) / (100.069370546636 + -1 * indata[u"PF00271.28"]))) + 0.588518587838802 * log(((8.43079374765751 + indata[u"PF05698.11"]) / (472.200193308277 + -1 * indata[u"PF05698.11"]))) + -0.033110940284695 * log(((9.01481162832642 + indata[u"PF00133.19"]) / (71.1359190717506 + -1 * indata[u"PF00133.19"]))) + -0.0696507669900626 * log(((9.88938012702335 + indata[u"PF02463.16"]) / (169.858620421493 + -1 * indata[u"PF02463.16"]))) + -0.0409778728728063 * log(((10.7437561345681 + indata[u"PF06182.8"]) / (82.0893998453932 + -1 * indata[u"PF06182.8"]))) + 1.87839671108797 * log(((18.1825384217542 + indata[u"PF13347.3"]) / (5575.28115623575 + -1 * indata[u"PF13347.3"])))))

    H1_18_1 = tanh((-0.813935256954955 + -0.0106780427185144 * asinh((-338.060271336776 + 2.74439193363038 * indata[u"PF00421.16"])) + -0.368619853298015 * asinh((-12.2884923540343 + 2.37043698944129 * indata[u"PF13424.3"])) + 0.0067380906772864 * asinh((-6.59342048401671 + 0.190596959982139 * indata[u"PF12848.4"])) + -0.0731432234600322 * asinh((-5.0655883473324 + 0.0420166631079305 * indata[u"PF13414.3"])) + 0.370423218770819 * asinh((-2.52813387250699 + 0.0270321694102825 * indata[u"PF00515.25"])) + -0.0505815756416092 * asinh((-0.719809759809065 + 0.581656427272611 * indata[u"PF13513.3"])) + 0.0624308198672241 * log(((-98.2 + indata[u"PF00528.19"]) / (563.704751119465 + -1 * indata[u"PF00528.19"]))) + -0.00242844376014828 * log(((-17.7172725032878 + indata[u"PF13576.3"]) / (107.818489892456 + -1 * indata[u"PF13576.3"]))) + 0.377074681880323 * log(((-1.4 + indata[u"PF13191.3"]) / (268.988042575138 + -1 * indata[u"PF13191.3"]))) + -0.00375569573222431 * log(((-0.585208074106809 + indata[u"PF13646.3"]) / (146.6 + -1 * indata[u"PF13646.3"]))) + 0.104267844629641 * log(((0.114500813590435 + indata[u"PF04851.12"]) / (78.8033322471045 + -1 * indata[u"PF04851.12"]))) + -0.242734175855233 * log(((0.217077774618065 + indata[u"PF13368.3"]) / (54.7632041173428 + -1 * indata[u"PF13368.3"]))) + -0.402801026596764 * log(((0.688760777872721 + indata[u"PF09334.8"]) / (72.9289780399021 + -1 * indata[u"PF09334.8"]))) + -0.0383838518717374 * log(((1.70371483935923 + indata[u"PF00271.28"]) / (100.069370546636 + -1 * indata[u"PF00271.28"]))) + 0.0692401540690655 * log(((8.43079374765751 + indata[u"PF05698.11"]) / (472.200193308277 + -1 * indata[u"PF05698.11"]))) + -0.069731148085091 * log(((9.01481162832642 + indata[u"PF00133.19"]) / (71.1359190717506 + -1 * indata[u"PF00133.19"]))) + -0.0218470344728327 * log(((9.88938012702335 + indata[u"PF02463.16"]) / (169.858620421493 + -1 * indata[u"PF02463.16"]))) + 0.148250993769629 * log(((10.7437561345681 + indata[u"PF06182.8"]) / (82.0893998453932 + -1 * indata[u"PF06182.8"]))) + -0.478659575075615 * log(((18.1825384217542 + indata[u"PF13347.3"]) / (5575.28115623575 + -1 * indata[u"PF13347.3"])))))

    H1_19_1 = tanh((-14.013958032195 + 0.00427638589267297 * asinh((-338.060271336776 + 2.74439193363038 * indata[u"PF00421.16"])) + -0.0533394993636935 * asinh((-12.2884923540343 + 2.37043698944129 * indata[u"PF13424.3"])) + 0.715697680608233 * asinh((-6.59342048401671 + 0.190596959982139 * indata[u"PF12848.4"])) + 0.0244088982659664 * asinh((-5.0655883473324 + 0.0420166631079305 * indata[u"PF13414.3"])) + -0.17858315132705 * asinh((-2.52813387250699 + 0.0270321694102825 * indata[u"PF00515.25"])) + -0.560779538076534 * asinh((-0.719809759809065 + 0.581656427272611 * indata[u"PF13513.3"])) + -0.0494077474020806 * log(((-98.2 + indata[u"PF00528.19"]) / (563.704751119465 + -1 * indata[u"PF00528.19"]))) + 0.156628786074294 * log(((-17.7172725032878 + indata[u"PF13576.3"]) / (107.818489892456 + -1 * indata[u"PF13576.3"]))) + 0.118742877432191 * log(((-1.4 + indata[u"PF13191.3"]) / (268.988042575138 + -1 * indata[u"PF13191.3"]))) + -0.137211804040159 * log(((-0.585208074106809 + indata[u"PF13646.3"]) / (146.6 + -1 * indata[u"PF13646.3"]))) + 0.260722237407457 * log(((0.114500813590435 + indata[u"PF04851.12"]) / (78.8033322471045 + -1 * indata[u"PF04851.12"]))) + -0.037599026256203 * log(((0.217077774618065 + indata[u"PF13368.3"]) / (54.7632041173428 + -1 * indata[u"PF13368.3"]))) + -0.0122106027262042 * log(((0.688760777872721 + indata[u"PF09334.8"]) / (72.9289780399021 + -1 * indata[u"PF09334.8"]))) + 0.0044708278813655 * log(((1.70371483935923 + indata[u"PF00271.28"]) / (100.069370546636 + -1 * indata[u"PF00271.28"]))) + -1.65522737962109 * log(((8.43079374765751 + indata[u"PF05698.11"]) / (472.200193308277 + -1 * indata[u"PF05698.11"]))) + -0.445461030971582 * log(((9.01481162832642 + indata[u"PF00133.19"]) / (71.1359190717506 + -1 * indata[u"PF00133.19"]))) + -0.290350687005666 * log(((9.88938012702335 + indata[u"PF02463.16"]) / (169.858620421493 + -1 * indata[u"PF02463.16"]))) + 0.0322118456314105 * log(((10.7437561345681 + indata[u"PF06182.8"]) / (82.0893998453932 + -1 * indata[u"PF06182.8"]))) + -2.3830703440443 * log(((18.1825384217542 + indata[u"PF13347.3"]) / (5575.28115623575 + -1 * indata[u"PF13347.3"])))))

    H1_20_1 = tanh((-3.61358124397586 + 0.0430976049920667 * asinh((-338.060271336776 + 2.74439193363038 * indata[u"PF00421.16"])) + 0.0244753614418179 * asinh((-12.2884923540343 + 2.37043698944129 * indata[u"PF13424.3"])) + 0.0199706323863464 * asinh((-6.59342048401671 + 0.190596959982139 * indata[u"PF12848.4"])) + 0.0943284952880404 * asinh((-5.0655883473324 + 0.0420166631079305 * indata[u"PF13414.3"])) + 0.946445079927802 * asinh((-2.52813387250699 + 0.0270321694102825 * indata[u"PF00515.25"])) + -0.0604231146305436 * asinh((-0.719809759809065 + 0.581656427272611 * indata[u"PF13513.3"])) + -0.0323105189466751 * log(((-98.2 + indata[u"PF00528.19"]) / (563.704751119465 + -1 * indata[u"PF00528.19"]))) + 0.123048782546408 * log(((-17.7172725032878 + indata[u"PF13576.3"]) / (107.818489892456 + -1 * indata[u"PF13576.3"]))) + 0.0504856221861979 * log(((-1.4 + indata[u"PF13191.3"]) / (268.988042575138 + -1 * indata[u"PF13191.3"]))) + -0.0374921425807646 * log(((-0.585208074106809 + indata[u"PF13646.3"]) / (146.6 + -1 * indata[u"PF13646.3"]))) + 0.0106846731213166 * log(((0.114500813590435 + indata[u"PF04851.12"]) / (78.8033322471045 + -1 * indata[u"PF04851.12"]))) + -0.0852040292182162 * log(((0.217077774618065 + indata[u"PF13368.3"]) / (54.7632041173428 + -1 * indata[u"PF13368.3"]))) + -0.010366823845024 * log(((0.688760777872721 + indata[u"PF09334.8"]) / (72.9289780399021 + -1 * indata[u"PF09334.8"]))) + 0.242008970481032 * log(((1.70371483935923 + indata[u"PF00271.28"]) / (100.069370546636 + -1 * indata[u"PF00271.28"]))) + -0.292886541406907 * log(((8.43079374765751 + indata[u"PF05698.11"]) / (472.200193308277 + -1 * indata[u"PF05698.11"]))) + -0.126345815694062 * log(((9.01481162832642 + indata[u"PF00133.19"]) / (71.1359190717506 + -1 * indata[u"PF00133.19"]))) + -0.114299058404442 * log(((9.88938012702335 + indata[u"PF02463.16"]) / (169.858620421493 + -1 * indata[u"PF02463.16"]))) + 0.0150076858142509 * log(((10.7437561345681 + indata[u"PF06182.8"]) / (82.0893998453932 + -1 * indata[u"PF06182.8"]))) + -0.0525237234461844 * log(((18.1825384217542 + indata[u"PF13347.3"]) / (5575.28115623575 + -1 * indata[u"PF13347.3"])))))

    H1_21_1 = tanh((-1.39054939098188 + 0.00576888897541248 * asinh((-338.060271336776 + 2.74439193363038 * indata[u"PF00421.16"])) + 0.0229095668373743 * asinh((-12.2884923540343 + 2.37043698944129 * indata[u"PF13424.3"])) + -0.249098164203517 * asinh((-6.59342048401671 + 0.190596959982139 * indata[u"PF12848.4"])) + -0.314293554243777 * asinh((-5.0655883473324 + 0.0420166631079305 * indata[u"PF13414.3"])) + -0.0165527534598884 * asinh((-2.52813387250699 + 0.0270321694102825 * indata[u"PF00515.25"])) + 0.463824548003674 * asinh((-0.719809759809065 + 0.581656427272611 * indata[u"PF13513.3"])) + -0.172747350042938 * log(((-98.2 + indata[u"PF00528.19"]) / (563.704751119465 + -1 * indata[u"PF00528.19"]))) + -0.447246701803896 * log(((-17.7172725032878 + indata[u"PF13576.3"]) / (107.818489892456 + -1 * indata[u"PF13576.3"]))) + -0.338931966522525 * log(((-1.4 + indata[u"PF13191.3"]) / (268.988042575138 + -1 * indata[u"PF13191.3"]))) + -0.0184896051900914 * log(((-0.585208074106809 + indata[u"PF13646.3"]) / (146.6 + -1 * indata[u"PF13646.3"]))) + 0.0349439439357347 * log(((0.114500813590435 + indata[u"PF04851.12"]) / (78.8033322471045 + -1 * indata[u"PF04851.12"]))) + 0.0219888881935644 * log(((0.217077774618065 + indata[u"PF13368.3"]) / (54.7632041173428 + -1 * indata[u"PF13368.3"]))) + 0.302616077418941 * log(((0.688760777872721 + indata[u"PF09334.8"]) / (72.9289780399021 + -1 * indata[u"PF09334.8"]))) + -0.627533362738986 * log(((1.70371483935923 + indata[u"PF00271.28"]) / (100.069370546636 + -1 * indata[u"PF00271.28"]))) + -0.570406447895626 * log(((8.43079374765751 + indata[u"PF05698.11"]) / (472.200193308277 + -1 * indata[u"PF05698.11"]))) + 0.0191018578528362 * log(((9.01481162832642 + indata[u"PF00133.19"]) / (71.1359190717506 + -1 * indata[u"PF00133.19"]))) + 0.0236492230355197 * log(((9.88938012702335 + indata[u"PF02463.16"]) / (169.858620421493 + -1 * indata[u"PF02463.16"]))) + -0.0168599690730175 * log(((10.7437561345681 + indata[u"PF06182.8"]) / (82.0893998453932 + -1 * indata[u"PF06182.8"]))) + 0.527689178286339 * log(((18.1825384217542 + indata[u"PF13347.3"]) / (5575.28115623575 + -1 * indata[u"PF13347.3"])))))

    H1_22_1 = 15.2810640248723 + 0.120544337581129 * asinh((-338.060271336776 + 2.74439193363038 * indata[u"PF00421.16"])) + 0.0567557844044374 * asinh((-12.2884923540343 + 2.37043698944129 * indata[u"PF13424.3"])) + -0.573051318508355 * asinh((-6.59342048401671 + 0.190596959982139 * indata[u"PF12848.4"])) + 0.129390817533691 * asinh((-5.0655883473324 + 0.0420166631079305 * indata[u"PF13414.3"])) + -1.71245548424536 * asinh((-2.52813387250699 + 0.0270321694102825 * indata[u"PF00515.25"])) + 2.64514954844215 * asinh((-0.719809759809065 + 0.581656427272611 * indata[u"PF13513.3"])) + 1.43018855851841 * log(((-98.2 + indata[u"PF00528.19"]) / (563.704751119465 + -1 * indata[u"PF00528.19"]))) + 0.114582078882531 * log(((-17.7172725032878 + indata[u"PF13576.3"]) / (107.818489892456 + -1 * indata[u"PF13576.3"]))) + -0.653716075105628 * log(((-1.4 + indata[u"PF13191.3"]) / (268.988042575138 + -1 * indata[u"PF13191.3"]))) + -0.526618445808679 * log(((-0.585208074106809 + indata[u"PF13646.3"]) / (146.6 + -1 * indata[u"PF13646.3"]))) + -0.0956229721566877 * log(((0.114500813590435 + indata[u"PF04851.12"]) / (78.8033322471045 + -1 * indata[u"PF04851.12"]))) + 0.228576613972121 * log(((0.217077774618065 + indata[u"PF13368.3"]) / (54.7632041173428 + -1 * indata[u"PF13368.3"]))) + 0.184267437175865 * log(((0.688760777872721 + indata[u"PF09334.8"]) / (72.9289780399021 + -1 * indata[u"PF09334.8"]))) + -0.11702738034497 * log(((1.70371483935923 + indata[u"PF00271.28"]) / (100.069370546636 + -1 * indata[u"PF00271.28"]))) + -0.390617079641763 * log(((8.43079374765751 + indata[u"PF05698.11"]) / (472.200193308277 + -1 * indata[u"PF05698.11"]))) + 0.0907477573912422 * log(((9.01481162832642 + indata[u"PF00133.19"]) / (71.1359190717506 + -1 * indata[u"PF00133.19"]))) + -0.438282413366187 * log(((9.88938012702335 + indata[u"PF02463.16"]) / (169.858620421493 + -1 * indata[u"PF02463.16"]))) + -0.229551391453149 * log(((10.7437561345681 + indata[u"PF06182.8"]) / (82.0893998453932 + -1 * indata[u"PF06182.8"]))) + 3.92907560618088 * log(((18.1825384217542 + indata[u"PF13347.3"]) / (5575.28115623575 + -1 * indata[u"PF13347.3"])))

    H1_23_1 = 6.88344968591178 + 0.392414717213441 * asinh((-338.060271336776 + 2.74439193363038 * indata[u"PF00421.16"])) + 0.335918061916675 * asinh((-12.2884923540343 + 2.37043698944129 * indata[u"PF13424.3"])) + -0.368685975492714 * asinh((-6.59342048401671 + 0.190596959982139 * indata[u"PF12848.4"])) + 0.676738755164818 * asinh((-5.0655883473324 + 0.0420166631079305 * indata[u"PF13414.3"])) + 0.501890331979758 * asinh((-2.52813387250699 + 0.0270321694102825 * indata[u"PF00515.25"])) + 1.00580226141725 * asinh((-0.719809759809065 + 0.581656427272611 * indata[u"PF13513.3"])) + 0.127071187393773 * log(((-98.2 + indata[u"PF00528.19"]) / (563.704751119465 + -1 * indata[u"PF00528.19"]))) + -0.475305017190065 * log(((-17.7172725032878 + indata[u"PF13576.3"]) / (107.818489892456 + -1 * indata[u"PF13576.3"]))) + -1.10906645423465 * log(((-1.4 + indata[u"PF13191.3"]) / (268.988042575138 + -1 * indata[u"PF13191.3"]))) + 1.48551184312734 * log(((-0.585208074106809 + indata[u"PF13646.3"]) / (146.6 + -1 * indata[u"PF13646.3"]))) + -0.120302255834026 * log(((0.114500813590435 + indata[u"PF04851.12"]) / (78.8033322471045 + -1 * indata[u"PF04851.12"]))) + 2.18606402405075 * log(((0.217077774618065 + indata[u"PF13368.3"]) / (54.7632041173428 + -1 * indata[u"PF13368.3"]))) + 0.494683531831159 * log(((0.688760777872721 + indata[u"PF09334.8"]) / (72.9289780399021 + -1 * indata[u"PF09334.8"]))) + -0.183612991143314 * log(((1.70371483935923 + indata[u"PF00271.28"]) / (100.069370546636 + -1 * indata[u"PF00271.28"]))) + -2.19965357608811 * log(((8.43079374765751 + indata[u"PF05698.11"]) / (472.200193308277 + -1 * indata[u"PF05698.11"]))) + -0.347597379705129 * log(((9.01481162832642 + indata[u"PF00133.19"]) / (71.1359190717506 + -1 * indata[u"PF00133.19"]))) + -0.574314387550362 * log(((9.88938012702335 + indata[u"PF02463.16"]) / (169.858620421493 + -1 * indata[u"PF02463.16"]))) + -2.07837011124368 * log(((10.7437561345681 + indata[u"PF06182.8"]) / (82.0893998453932 + -1 * indata[u"PF06182.8"]))) + 2.35107271236694 * log(((18.1825384217542 + indata[u"PF13347.3"]) / (5575.28115623575 + -1 * indata[u"PF13347.3"])))

    H1_24_1 = -18.9028752756167 + -0.136039790270408 * asinh((-338.060271336776 + 2.74439193363038 * indata[u"PF00421.16"])) + -0.200276734840645 * asinh((-12.2884923540343 + 2.37043698944129 * indata[u"PF13424.3"])) + 0.436850227214354 * asinh((-6.59342048401671 + 0.190596959982139 * indata[u"PF12848.4"])) + -0.260084422138811 * asinh((-5.0655883473324 + 0.0420166631079305 * indata[u"PF13414.3"])) + -0.129174269513737 * asinh((-2.52813387250699 + 0.0270321694102825 * indata[u"PF00515.25"])) + -0.43634800009259 * asinh((-0.719809759809065 + 0.581656427272611 * indata[u"PF13513.3"])) + -1.4563417393785 * log(((-98.2 + indata[u"PF00528.19"]) / (563.704751119465 + -1 * indata[u"PF00528.19"]))) + 0.0117680880550271 * log(((-17.7172725032878 + indata[u"PF13576.3"]) / (107.818489892456 + -1 * indata[u"PF13576.3"]))) + 0.00630943067725498 * log(((-1.4 + indata[u"PF13191.3"]) / (268.988042575138 + -1 * indata[u"PF13191.3"]))) + -0.211630957894637 * log(((-0.585208074106809 + indata[u"PF13646.3"]) / (146.6 + -1 * indata[u"PF13646.3"]))) + -0.0853337465427733 * log(((0.114500813590435 + indata[u"PF04851.12"]) / (78.8033322471045 + -1 * indata[u"PF04851.12"]))) + -1.11410303212267 * log(((0.217077774618065 + indata[u"PF13368.3"]) / (54.7632041173428 + -1 * indata[u"PF13368.3"]))) + -0.079393067193004 * log(((0.688760777872721 + indata[u"PF09334.8"]) / (72.9289780399021 + -1 * indata[u"PF09334.8"]))) + 0.263295676207041 * log(((1.70371483935923 + indata[u"PF00271.28"]) / (100.069370546636 + -1 * indata[u"PF00271.28"]))) + 4.17708781280735 * log(((8.43079374765751 + indata[u"PF05698.11"]) / (472.200193308277 + -1 * indata[u"PF05698.11"]))) + 0.118096906474776 * log(((9.01481162832642 + indata[u"PF00133.19"]) / (71.1359190717506 + -1 * indata[u"PF00133.19"]))) + 0.192191532289421 * log(((9.88938012702335 + indata[u"PF02463.16"]) / (169.858620421493 + -1 * indata[u"PF02463.16"]))) + 0.567729265826616 * log(((10.7437561345681 + indata[u"PF06182.8"]) / (82.0893998453932 + -1 * indata[u"PF06182.8"]))) + -5.75810923717729 * log(((18.1825384217542 + indata[u"PF13347.3"]) / (5575.28115623575 + -1 * indata[u"PF13347.3"])))

    H1_25_1 = 8.76176715104641 + -0.04621742699869 * asinh((-338.060271336776 + 2.74439193363038 * indata[u"PF00421.16"])) + -0.455199878496226 * asinh((-12.2884923540343 + 2.37043698944129 * indata[u"PF13424.3"])) + 0.175672703404203 * asinh((-6.59342048401671 + 0.190596959982139 * indata[u"PF12848.4"])) + -0.822312526448936 * asinh((-5.0655883473324 + 0.0420166631079305 * indata[u"PF13414.3"])) + -0.814083182419701 * asinh((-2.52813387250699 + 0.0270321694102825 * indata[u"PF00515.25"])) + -0.60406979369812 * asinh((-0.719809759809065 + 0.581656427272611 * indata[u"PF13513.3"])) + 0.525382416062855 * log(((-98.2 + indata[u"PF00528.19"]) / (563.704751119465 + -1 * indata[u"PF00528.19"]))) + 1.28850549001525 * log(((-17.7172725032878 + indata[u"PF13576.3"]) / (107.818489892456 + -1 * indata[u"PF13576.3"]))) + 0.412603326009657 * log(((-1.4 + indata[u"PF13191.3"]) / (268.988042575138 + -1 * indata[u"PF13191.3"]))) + -0.464904117869605 * log(((-0.585208074106809 + indata[u"PF13646.3"]) / (146.6 + -1 * indata[u"PF13646.3"]))) + -0.0565180597034036 * log(((0.114500813590435 + indata[u"PF04851.12"]) / (78.8033322471045 + -1 * indata[u"PF04851.12"]))) + -0.345885775415959 * log(((0.217077774618065 + indata[u"PF13368.3"]) / (54.7632041173428 + -1 * indata[u"PF13368.3"]))) + -0.345933632916509 * log(((0.688760777872721 + indata[u"PF09334.8"]) / (72.9289780399021 + -1 * indata[u"PF09334.8"]))) + -0.295764857203358 * log(((1.70371483935923 + indata[u"PF00271.28"]) / (100.069370546636 + -1 * indata[u"PF00271.28"]))) + 0.754059176283299 * log(((8.43079374765751 + indata[u"PF05698.11"]) / (472.200193308277 + -1 * indata[u"PF05698.11"]))) + -0.139026444810998 * log(((9.01481162832642 + indata[u"PF00133.19"]) / (71.1359190717506 + -1 * indata[u"PF00133.19"]))) + 1.7102305371742 * log(((9.88938012702335 + indata[u"PF02463.16"]) / (169.858620421493 + -1 * indata[u"PF02463.16"]))) + 0.0689851983568571 * log(((10.7437561345681 + indata[u"PF06182.8"]) / (82.0893998453932 + -1 * indata[u"PF06182.8"]))) + -0.116212817194108 * log(((18.1825384217542 + indata[u"PF13347.3"]) / (5575.28115623575 + -1 * indata[u"PF13347.3"])))

    H1_26_1 = jmp.exp(-((0.5 * jmp.pow((11.7659013841378 + -0.102826840492415 * asinh((-338.060271336776 + 2.74439193363038 * indata[u"PF00421.16"])) + -0.22088151206778 * asinh((-12.2884923540343 + 2.37043698944129 * indata[u"PF13424.3"])) + -0.130893480201409 * asinh((-6.59342048401671 + 0.190596959982139 * indata[u"PF12848.4"])) + -0.251715894545085 * asinh((-5.0655883473324 + 0.0420166631079305 * indata[u"PF13414.3"])) + -0.290935592028561 * asinh((-2.52813387250699 + 0.0270321694102825 * indata[u"PF00515.25"])) + -0.498991089125224 * asinh((-0.719809759809065 + 0.581656427272611 * indata[u"PF13513.3"])) + -0.0984331135523025 * log(((-98.2 + indata[u"PF00528.19"]) / (563.704751119465 + -1 * indata[u"PF00528.19"]))) + -0.0292649464423655 * log(((-17.7172725032878 + indata[u"PF13576.3"]) / (107.818489892456 + -1 * indata[u"PF13576.3"]))) + 0.063870619884395 * log(((-1.4 + indata[u"PF13191.3"]) / (268.988042575138 + -1 * indata[u"PF13191.3"]))) + -0.155471120302996 * log(((-0.585208074106809 + indata[u"PF13646.3"]) / (146.6 + -1 * indata[u"PF13646.3"]))) + 0.056206026312714 * log(((0.114500813590435 + indata[u"PF04851.12"]) / (78.8033322471045 + -1 * indata[u"PF04851.12"]))) + -0.324552330637709 * log(((0.217077774618065 + indata[u"PF13368.3"]) / (54.7632041173428 + -1 * indata[u"PF13368.3"]))) + -0.047747407277262 * log(((0.688760777872721 + indata[u"PF09334.8"]) / (72.9289780399021 + -1 * indata[u"PF09334.8"]))) + -0.0321394307177961 * log(((1.70371483935923 + indata[u"PF00271.28"]) / (100.069370546636 + -1 * indata[u"PF00271.28"]))) + 3.35771015056361 * log(((8.43079374765751 + indata[u"PF05698.11"]) / (472.200193308277 + -1 * indata[u"PF05698.11"]))) + 0.191199668821342 * log(((9.01481162832642 + indata[u"PF00133.19"]) / (71.1359190717506 + -1 * indata[u"PF00133.19"]))) + 0.0397906198072031 * log(((9.88938012702335 + indata[u"PF02463.16"]) / (169.858620421493 + -1 * indata[u"PF02463.16"]))) + 0.119243757927028 * log(((10.7437561345681 + indata[u"PF06182.8"]) / (82.0893998453932 + -1 * indata[u"PF06182.8"]))) + 0.145380258218113 * log(((18.1825384217542 + indata[u"PF13347.3"]) / (5575.28115623575 + -1 * indata[u"PF13347.3"])))), 2))))

    outdata[u"Probability( HL_or_LL=HL )_1"] = jmp.exp((1.78984378318387 + -0.306960404899233 * H1_1_1 + 0.678334694728546 * H1_10_1 + -1.11613349268856 * H1_11_1 + -0.716537285021666 * H1_12_1 + -1.65522610325157 * H1_13_1 + 0.616174441010335 * H1_14_1 + 0.798628197975002 * H1_15_1 + -2.32351555195011 * H1_16_1 + -0.876069503823195 * H1_17_1 + 1.65361361008942 * H1_18_1 + 1.99355607956242 * H1_19_1 + 0.105209123197954 * H1_2_1 + 1.39515477640337 * H1_20_1 + -1.19935446062848 * H1_21_1 + 1.61917251896568 * H1_22_1 + -5.09661361327965 * H1_23_1 + 1.09904048709749 * H1_24_1 + 2.97845550899303 * H1_25_1 + 2.05029447633557 * H1_26_1 + -0.746365290409315 * H1_3_1 + 1.27856356684092 * H1_4_1 + 1.04819539754285 * H1_5_1 + 1.51712592492753 * H1_6_1 + 0.265831347136161 * H1_7_1 + 0.0460083695300552 * H1_8_1 + -3.13475084333152 * H1_9_1)) / (1 + jmp.exp((1.78984378318387 + -0.306960404899233 * H1_1_1 + 0.678334694728546 * H1_10_1 + -1.11613349268856 * H1_11_1 + -0.716537285021666 * H1_12_1 + -1.65522610325157 * H1_13_1 + 0.616174441010335 * H1_14_1 + 0.798628197975002 * H1_15_1 + -2.32351555195011 * H1_16_1 + -0.876069503823195 * H1_17_1 + 1.65361361008942 * H1_18_1 + 1.99355607956242 * H1_19_1 + 0.105209123197954 * H1_2_1 + 1.39515477640337 * H1_20_1 + -1.19935446062848 * H1_21_1 + 1.61917251896568 * H1_22_1 + -5.09661361327965 * H1_23_1 + 1.09904048709749 * H1_24_1 + 2.97845550899303 * H1_25_1 + 2.05029447633557 * H1_26_1 + -0.746365290409315 * H1_3_1 + 1.27856356684092 * H1_4_1 + 1.04819539754285 * H1_5_1 + 1.51712592492753 * H1_6_1 + 0.265831347136161 * H1_7_1 + 0.0460083695300552 * H1_8_1 + -3.13475084333152 * H1_9_1)))

    outdata[u"Probability( HL_or_LL=LL )_1"] = 1 / (1 + jmp.exp((1.78984378318387 + -0.306960404899233 * H1_1_1 + 0.678334694728546 * H1_10_1 + -1.11613349268856 * H1_11_1 + -0.716537285021666 * H1_12_1 + -1.65522610325157 * H1_13_1 + 0.616174441010335 * H1_14_1 + 0.798628197975002 * H1_15_1 + -2.32351555195011 * H1_16_1 + -0.876069503823195 * H1_17_1 + 1.65361361008942 * H1_18_1 + 1.99355607956242 * H1_19_1 + 0.105209123197954 * H1_2_1 + 1.39515477640337 * H1_20_1 + -1.19935446062848 * H1_21_1 + 1.61917251896568 * H1_22_1 + -5.09661361327965 * H1_23_1 + 1.09904048709749 * H1_24_1 + 2.97845550899303 * H1_25_1 + 2.05029447633557 * H1_26_1 + -0.746365290409315 * H1_3_1 + 1.27856356684092 * H1_4_1 + 1.04819539754285 * H1_5_1 + 1.51712592492753 * H1_6_1 + 0.265831347136161 * H1_7_1 + 0.0460083695300552 * H1_8_1 + -3.13475084333152 * H1_9_1)))

    _temp_1[0] = outdata[u"Probability( HL_or_LL=HL )_1"]
    _temp_1[1] = outdata[u"Probability( HL_or_LL=LL )_1"]
    _temp_0 = jmp.max_array(2, _temp_1)
    if jmp.mz(_temp_0 == 0):
        _temp_2 = u"HL"
    elif jmp.mz(_temp_0 == 1):
        _temp_2 = u"LL"
    else:
        _temp_2 = u""
    outdata[u"Most Likely HL_or_LL_1"] = _temp_2

    return outdata[u"Most Likely HL_or_LL_1"]
