# Supplementary material for: Adaptive Evolution Signatures in Prochlorococcus: Open Reading Frame (ORF)eome Resources and Insights from Comparative Genomics
Source: Microorganisms. 2024 Aug 20;12(8):1720. doi: 10.3390/microorganisms12081720 (PMC11357015; doi:10.3390/microorganisms12081720)
Supplement: Supplementary file 1 [file microorganisms-12-01720-s001.zip › Data S3_aNN-python_scripts/Data S3-d NeuralModel.py]

from __future__ import division
import jmp_score as jmp
from math import *
import numpy as np


""" ==================================================================
 Copyright(C) 2018 SAS Institute Inc.All rights reserved.
 
 Notice:
 The following permissions are granted provided that the
 above copyright and this notice appear in the score code and
 any related documentation. Permission to copy, modify
 and distribute the score code generated using
 JMP(R) software is limited to customers of SAS Institute Inc. ("SAS")
 and successive third parties, all without any warranty, express or
 implied, or any other obligation by SAS. SAS and all other SAS
 Institute Inc. product and service names are registered
 trademarks or trademarks of SAS Institute Inc. in the USA
 and other countries. Except as contained in this notice,
 the name of the SAS Institute Inc. and JMP shall not be used in
 the advertising or promotion of products or services without
 prior written authorization from SAS Institute Inc.
 ================================================================== """

""" Python code generated by JMP v16.1.0 """

def getModelMetadata():
	return {"creator": u"Neural", "modelName": u"Model NTanH(8)NLinear(4)NGaussian(1)NBoost(3) - Save Formulas", "predicted": u"HL_or_LL", "table": u"top20wHeads_t_neural_table.jmp", "version": u"16.1.0", "timestamp": u"2023-03-14T16:28:49Z"}


def getInputMetadata():
    return {
        u"PF00133.19": "float",
        u"PF00271.28": "float",
        u"PF00421.16": "float",
        u"PF00515.25": "float",
        u"PF00528.19": "float",
        u"PF02463.16": "float",
        u"PF04851.12": "float",
        u"PF05698.11": "float",
        u"PF06182.8": "float",
        u"PF09334.8": "float",
        u"PF12848.4": "float",
        u"PF13191.3": "float",
        u"PF13347.3": "float",
        u"PF13368.3": "float",
        u"PF13414.3": "float",
        u"PF13424.3": "float",
        u"PF13513.3": "float",
        u"PF13576.3": "float",
        u"PF13646.3": "float"
	}


def getOutputMetadata():
    return {
        u"Probability( HL_or_LL=HL )_1": "float",
        u"Probability( HL_or_LL=LL )_1": "float",
        u"Most Likely HL_or_LL_1": "str"
	}


def score(indata, outdata):


    _temp_1 = [0 for i in range(2)]
    _temp_2 = u""

    H1_1_1 = tanh((2.53899393376699 + -0.318280459182832 * asinh((-338.060271336776 + 2.74439193363038 * indata[u"PF00421.16"])) + -0.0443959261320163 * asinh((-12.2884923540343 + 2.37043698944129 * indata[u"PF13424.3"])) + 0.280096887300758 * asinh((-6.59342048401671 + 0.190596959982139 * indata[u"PF12848.4"])) + -0.0785344811231952 * asinh((-5.0655883473324 + 0.0420166631079305 * indata[u"PF13414.3"])) + -0.0419204400593818 * asinh((-2.52813387250699 + 0.0270321694102825 * indata[u"PF00515.25"])) + 0.0461935133650252 * asinh((-0.719809759809065 + 0.581656427272611 * indata[u"PF13513.3"])) + 0.57720201525818 * log(((-98.2 + indata[u"PF00528.19"]) / (563.704751119465 + -1 * indata[u"PF00528.19"]))) + -0.103772932036095 * log(((-17.7172725032878 + indata[u"PF13576.3"]) / (107.818489892456 + -1 * indata[u"PF13576.3"]))) + 0.444036318088169 * log(((-1.4 + indata[u"PF13191.3"]) / (268.988042575138 + -1 * indata[u"PF13191.3"]))) + -0.0425377240756329 * log(((-0.585208074106809 + indata[u"PF13646.3"]) / (146.6 + -1 * indata[u"PF13646.3"]))) + -0.113070999346503 * log(((0.114500813590435 + indata[u"PF04851.12"]) / (78.8033322471045 + -1 * indata[u"PF04851.12"]))) + -0.303782121877027 * log(((0.217077774618065 + indata[u"PF13368.3"]) / (54.7632041173428 + -1 * indata[u"PF13368.3"]))) + 0.188758812474161 * log(((0.688760777872721 + indata[u"PF09334.8"]) / (72.9289780399021 + -1 * indata[u"PF09334.8"]))) + 0.113686486212507 * log(((1.70371483935923 + indata[u"PF00271.28"]) / (100.069370546636 + -1 * indata[u"PF00271.28"]))) + 1.46544096655479 * log(((8.43079374765751 + indata[u"PF05698.11"]) / (472.200193308277 + -1 * indata[u"PF05698.11"]))) + -0.141378542816095 * log(((9.01481162832642 + indata[u"PF00133.19"]) / (71.1359190717506 + -1 * indata[u"PF00133.19"]))) + -0.328117115614711 * log(((9.88938012702335 + indata[u"PF02463.16"]) / (169.858620421493 + -1 * indata[u"PF02463.16"]))) + 0.391638506507245 * log(((10.7437561345681 + indata[u"PF06182.8"]) / (82.0893998453932 + -1 * indata[u"PF06182.8"]))) + -0.473696400061245 * log(((18.1825384217542 + indata[u"PF13347.3"]) / (5575.28115623575 + -1 * indata[u"PF13347.3"])))))

    H1_2_1 = tanh((-6.55455698526818 + 0.1332607965142 * asinh((-338.060271336776 + 2.74439193363038 * indata[u"PF00421.16"])) + -0.0225395166934308 * asinh((-12.2884923540343 + 2.37043698944129 * indata[u"PF13424.3"])) + 0.571914839094134 * asinh((-6.59342048401671 + 0.190596959982139 * indata[u"PF12848.4"])) + 0.231816059982331 * asinh((-5.0655883473324 + 0.0420166631079305 * indata[u"PF13414.3"])) + 0.549089317515368 * asinh((-2.52813387250699 + 0.0270321694102825 * indata[u"PF00515.25"])) + 0.27318153209607 * asinh((-0.719809759809065 + 0.581656427272611 * indata[u"PF13513.3"])) + 0.507989272559714 * log(((-98.2 + indata[u"PF00528.19"]) / (563.704751119465 + -1 * indata[u"PF00528.19"]))) + -0.239203574781074 * log(((-17.7172725032878 + indata[u"PF13576.3"]) / (107.818489892456 + -1 * indata[u"PF13576.3"]))) + 0.0656263010412065 * log(((-1.4 + indata[u"PF13191.3"]) / (268.988042575138 + -1 * indata[u"PF13191.3"]))) + 0.321178414368253 * log(((-0.585208074106809 + indata[u"PF13646.3"]) / (146.6 + -1 * indata[u"PF13646.3"]))) + 0.261412696515248 * log(((0.114500813590435 + indata[u"PF04851.12"]) / (78.8033322471045 + -1 * indata[u"PF04851.12"]))) + -0.323912899042307 * log(((0.217077774618065 + indata[u"PF13368.3"]) / (54.7632041173428 + -1 * indata[u"PF13368.3"]))) + 0.086018996187606 * log(((0.688760777872721 + indata[u"PF09334.8"]) / (72.9289780399021 + -1 * indata[u"PF09334.8"]))) + 0.184406175029818 * log(((1.70371483935923 + indata[u"PF00271.28"]) / (100.069370546636 + -1 * indata[u"PF00271.28"]))) + -0.932911853324999 * log(((8.43079374765751 + indata[u"PF05698.11"]) / (472.200193308277 + -1 * indata[u"PF05698.11"]))) + 0.103032085532297 * log(((9.01481162832642 + indata[u"PF00133.19"]) / (71.1359190717506 + -1 * indata[u"PF00133.19"]))) + -0.632899442556698 * log(((9.88938012702335 + indata[u"PF02463.16"]) / (169.858620421493 + -1 * indata[u"PF02463.16"]))) + 0.394078986609069 * log(((10.7437561345681 + indata[u"PF06182.8"]) / (82.0893998453932 + -1 * indata[u"PF06182.8"]))) + -0.355556319627534 * log(((18.1825384217542 + indata[u"PF13347.3"]) / (5575.28115623575 + -1 * indata[u"PF13347.3"])))))

    H1_3_1 = tanh((2.20236537431982 + -0.22824751794741 * asinh((-338.060271336776 + 2.74439193363038 * indata[u"PF00421.16"])) + -0.0180636674524223 * asinh((-12.2884923540343 + 2.37043698944129 * indata[u"PF13424.3"])) + 0.582835746130299 * asinh((-6.59342048401671 + 0.190596959982139 * indata[u"PF12848.4"])) + -0.0756096947187466 * asinh((-5.0655883473324 + 0.0420166631079305 * indata[u"PF13414.3"])) + 0.0519464648389477 * asinh((-2.52813387250699 + 0.0270321694102825 * indata[u"PF00515.25"])) + 0.0332831938976358 * asinh((-0.719809759809065 + 0.581656427272611 * indata[u"PF13513.3"])) + 0.33817371778965 * log(((-98.2 + indata[u"PF00528.19"]) / (563.704751119465 + -1 * indata[u"PF00528.19"]))) + 0.0261242964032684 * log(((-17.7172725032878 + indata[u"PF13576.3"]) / (107.818489892456 + -1 * indata[u"PF13576.3"]))) + -0.866538075330651 * log(((-1.4 + indata[u"PF13191.3"]) / (268.988042575138 + -1 * indata[u"PF13191.3"]))) + 0.215548459620289 * log(((-0.585208074106809 + indata[u"PF13646.3"]) / (146.6 + -1 * indata[u"PF13646.3"]))) + 0.26878489240186 * log(((0.114500813590435 + indata[u"PF04851.12"]) / (78.8033322471045 + -1 * indata[u"PF04851.12"]))) + -0.0720167846436735 * log(((0.217077774618065 + indata[u"PF13368.3"]) / (54.7632041173428 + -1 * indata[u"PF13368.3"]))) + 0.163956226622335 * log(((0.688760777872721 + indata[u"PF09334.8"]) / (72.9289780399021 + -1 * indata[u"PF09334.8"]))) + -0.0234421268386507 * log(((1.70371483935923 + indata[u"PF00271.28"]) / (100.069370546636 + -1 * indata[u"PF00271.28"]))) + -0.917034464380994 * log(((8.43079374765751 + indata[u"PF05698.11"]) / (472.200193308277 + -1 * indata[u"PF05698.11"]))) + -0.12876329538534 * log(((9.01481162832642 + indata[u"PF00133.19"]) / (71.1359190717506 + -1 * indata[u"PF00133.19"]))) + -0.567678915347836 * log(((9.88938012702335 + indata[u"PF02463.16"]) / (169.858620421493 + -1 * indata[u"PF02463.16"]))) + 0.333739484016976 * log(((10.7437561345681 + indata[u"PF06182.8"]) / (82.0893998453932 + -1 * indata[u"PF06182.8"]))) + 1.41150328251444 * log(((18.1825384217542 + indata[u"PF13347.3"]) / (5575.28115623575 + -1 * indata[u"PF13347.3"])))))

    H1_4_1 = tanh((6.70800421453986 + -0.022439241834226 * asinh((-338.060271336776 + 2.74439193363038 * indata[u"PF00421.16"])) + 0.132868820642376 * asinh((-12.2884923540343 + 2.37043698944129 * indata[u"PF13424.3"])) + -0.166317789156406 * asinh((-6.59342048401671 + 0.190596959982139 * indata[u"PF12848.4"])) + -0.296579273722233 * asinh((-5.0655883473324 + 0.0420166631079305 * indata[u"PF13414.3"])) + -0.194653488341391 * asinh((-2.52813387250699 + 0.0270321694102825 * indata[u"PF00515.25"])) + 0.113990270307593 * asinh((-0.719809759809065 + 0.581656427272611 * indata[u"PF13513.3"])) + -0.361512615552676 * log(((-98.2 + indata[u"PF00528.19"]) / (563.704751119465 + -1 * indata[u"PF00528.19"]))) + 0.440686971815515 * log(((-17.7172725032878 + indata[u"PF13576.3"]) / (107.818489892456 + -1 * indata[u"PF13576.3"]))) + 0.423105059142183 * log(((-1.4 + indata[u"PF13191.3"]) / (268.988042575138 + -1 * indata[u"PF13191.3"]))) + -0.164022452927127 * log(((-0.585208074106809 + indata[u"PF13646.3"]) / (146.6 + -1 * indata[u"PF13646.3"]))) + 0.178872411255404 * log(((0.114500813590435 + indata[u"PF04851.12"]) / (78.8033322471045 + -1 * indata[u"PF04851.12"]))) + -0.215233073557601 * log(((0.217077774618065 + indata[u"PF13368.3"]) / (54.7632041173428 + -1 * indata[u"PF13368.3"]))) + -0.176315311051561 * log(((0.688760777872721 + indata[u"PF09334.8"]) / (72.9289780399021 + -1 * indata[u"PF09334.8"]))) + 0.0581838998263444 * log(((1.70371483935923 + indata[u"PF00271.28"]) / (100.069370546636 + -1 * indata[u"PF00271.28"]))) + 0.497317749212954 * log(((8.43079374765751 + indata[u"PF05698.11"]) / (472.200193308277 + -1 * indata[u"PF05698.11"]))) + 0.387334335447054 * log(((9.01481162832642 + indata[u"PF00133.19"]) / (71.1359190717506 + -1 * indata[u"PF00133.19"]))) + 0.725867521294215 * log(((9.88938012702335 + indata[u"PF02463.16"]) / (169.858620421493 + -1 * indata[u"PF02463.16"]))) + -0.117274311574884 * log(((10.7437561345681 + indata[u"PF06182.8"]) / (82.0893998453932 + -1 * indata[u"PF06182.8"]))) + 1.11567065385419 * log(((18.1825384217542 + indata[u"PF13347.3"]) / (5575.28115623575 + -1 * indata[u"PF13347.3"])))))

    H1_5_1 = tanh((7.62180376982594 + -0.01221390874369 * asinh((-338.060271336776 + 2.74439193363038 * indata[u"PF00421.16"])) + -0.277616314645415 * asinh((-12.2884923540343 + 2.37043698944129 * indata[u"PF13424.3"])) + -0.196211615101735 * asinh((-6.59342048401671 + 0.190596959982139 * indata[u"PF12848.4"])) + -0.540961963903297 * asinh((-5.0655883473324 + 0.0420166631079305 * indata[u"PF13414.3"])) + 0.350613825582995 * asinh((-2.52813387250699 + 0.0270321694102825 * indata[u"PF00515.25"])) + 0.378235457565671 * asinh((-0.719809759809065 + 0.581656427272611 * indata[u"PF13513.3"])) + 0.719382787714 * log(((-98.2 + indata[u"PF00528.19"]) / (563.704751119465 + -1 * indata[u"PF00528.19"]))) + -0.553273031397947 * log(((-17.7172725032878 + indata[u"PF13576.3"]) / (107.818489892456 + -1 * indata[u"PF13576.3"]))) + 0.700597822187899 * log(((-1.4 + indata[u"PF13191.3"]) / (268.988042575138 + -1 * indata[u"PF13191.3"]))) + 0.177082166930841 * log(((-0.585208074106809 + indata[u"PF13646.3"]) / (146.6 + -1 * indata[u"PF13646.3"]))) + -0.00737535310083942 * log(((0.114500813590435 + indata[u"PF04851.12"]) / (78.8033322471045 + -1 * indata[u"PF04851.12"]))) + 0.0714533685083137 * log(((0.217077774618065 + indata[u"PF13368.3"]) / (54.7632041173428 + -1 * indata[u"PF13368.3"]))) + -0.11990963242566 * log(((0.688760777872721 + indata[u"PF09334.8"]) / (72.9289780399021 + -1 * indata[u"PF09334.8"]))) + -0.382924974983517 * log(((1.70371483935923 + indata[u"PF00271.28"]) / (100.069370546636 + -1 * indata[u"PF00271.28"]))) + 0.186758752668965 * log(((8.43079374765751 + indata[u"PF05698.11"]) / (472.200193308277 + -1 * indata[u"PF05698.11"]))) + -0.255712286237122 * log(((9.01481162832642 + indata[u"PF00133.19"]) / (71.1359190717506 + -1 * indata[u"PF00133.19"]))) + -0.210798979923788 * log(((9.88938012702335 + indata[u"PF02463.16"]) / (169.858620421493 + -1 * indata[u"PF02463.16"]))) + -0.665821833525062 * log(((10.7437561345681 + indata[u"PF06182.8"]) / (82.0893998453932 + -1 * indata[u"PF06182.8"]))) + 0.956673624711688 * log(((18.1825384217542 + indata[u"PF13347.3"]) / (5575.28115623575 + -1 * indata[u"PF13347.3"])))))

    H1_6_1 = tanh((-17.0187822593363 + -0.0926979818156826 * asinh((-338.060271336776 + 2.74439193363038 * indata[u"PF00421.16"])) + 0.156295507778561 * asinh((-12.2884923540343 + 2.37043698944129 * indata[u"PF13424.3"])) + -0.126947117080547 * asinh((-6.59342048401671 + 0.190596959982139 * indata[u"PF12848.4"])) + -0.0374698263794855 * asinh((-5.0655883473324 + 0.0420166631079305 * indata[u"PF13414.3"])) + 0.0601153562486961 * asinh((-2.52813387250699 + 0.0270321694102825 * indata[u"PF00515.25"])) + 0.388798715252007 * asinh((-0.719809759809065 + 0.581656427272611 * indata[u"PF13513.3"])) + -0.200506782909033 * log(((-98.2 + indata[u"PF00528.19"]) / (563.704751119465 + -1 * indata[u"PF00528.19"]))) + 0.176303427390282 * log(((-17.7172725032878 + indata[u"PF13576.3"]) / (107.818489892456 + -1 * indata[u"PF13576.3"]))) + -0.227333489938236 * log(((-1.4 + indata[u"PF13191.3"]) / (268.988042575138 + -1 * indata[u"PF13191.3"]))) + -0.0811008411479066 * log(((-0.585208074106809 + indata[u"PF13646.3"]) / (146.6 + -1 * indata[u"PF13646.3"]))) + 0.108823532336538 * log(((0.114500813590435 + indata[u"PF04851.12"]) / (78.8033322471045 + -1 * indata[u"PF04851.12"]))) + -0.430791668765346 * log(((0.217077774618065 + indata[u"PF13368.3"]) / (54.7632041173428 + -1 * indata[u"PF13368.3"]))) + -0.408553665470416 * log(((0.688760777872721 + indata[u"PF09334.8"]) / (72.9289780399021 + -1 * indata[u"PF09334.8"]))) + -0.264703137663822 * log(((1.70371483935923 + indata[u"PF00271.28"]) / (100.069370546636 + -1 * indata[u"PF00271.28"]))) + -2.73903068045264 * log(((8.43079374765751 + indata[u"PF05698.11"]) / (472.200193308277 + -1 * indata[u"PF05698.11"]))) + -0.565116579723871 * log(((9.01481162832642 + indata[u"PF00133.19"]) / (71.1359190717506 + -1 * indata[u"PF00133.19"]))) + 0.0387704826616567 * log(((9.88938012702335 + indata[u"PF02463.16"]) / (169.858620421493 + -1 * indata[u"PF02463.16"]))) + 0.199518129658614 * log(((10.7437561345681 + indata[u"PF06182.8"]) / (82.0893998453932 + -1 * indata[u"PF06182.8"]))) + -1.44140033847437 * log(((18.1825384217542 + indata[u"PF13347.3"]) / (5575.28115623575 + -1 * indata[u"PF13347.3"])))))

    H1_7_1 = tanh((-1.9188794733332 + 0.00613571939599158 * asinh((-338.060271336776 + 2.74439193363038 * indata[u"PF00421.16"])) + -0.032019422447685 * asinh((-12.2884923540343 + 2.37043698944129 * indata[u"PF13424.3"])) + 0.0415562555634789 * asinh((-6.59342048401671 + 0.190596959982139 * indata[u"PF12848.4"])) + -0.189047842229407 * asinh((-5.0655883473324 + 0.0420166631079305 * indata[u"PF13414.3"])) + 0.386785208080463 * asinh((-2.52813387250699 + 0.0270321694102825 * indata[u"PF00515.25"])) + -0.0413240553096538 * asinh((-0.719809759809065 + 0.581656427272611 * indata[u"PF13513.3"])) + -1.40061601692849 * log(((-98.2 + indata[u"PF00528.19"]) / (563.704751119465 + -1 * indata[u"PF00528.19"]))) + 0.278673368440594 * log(((-17.7172725032878 + indata[u"PF13576.3"]) / (107.818489892456 + -1 * indata[u"PF13576.3"]))) + -0.137497438258539 * log(((-1.4 + indata[u"PF13191.3"]) / (268.988042575138 + -1 * indata[u"PF13191.3"]))) + -0.0529108491074036 * log(((-0.585208074106809 + indata[u"PF13646.3"]) / (146.6 + -1 * indata[u"PF13646.3"]))) + 0.0764771246058883 * log(((0.114500813590435 + indata[u"PF04851.12"]) / (78.8033322471045 + -1 * indata[u"PF04851.12"]))) + 0.252612434664791 * log(((0.217077774618065 + indata[u"PF13368.3"]) / (54.7632041173428 + -1 * indata[u"PF13368.3"]))) + 0.260543947685072 * log(((0.688760777872721 + indata[u"PF09334.8"]) / (72.9289780399021 + -1 * indata[u"PF09334.8"]))) + -0.569059969908712 * log(((1.70371483935923 + indata[u"PF00271.28"]) / (100.069370546636 + -1 * indata[u"PF00271.28"]))) + -0.289873195060444 * log(((8.43079374765751 + indata[u"PF05698.11"]) / (472.200193308277 + -1 * indata[u"PF05698.11"]))) + -0.0410469116121333 * log(((9.01481162832642 + indata[u"PF00133.19"]) / (71.1359190717506 + -1 * indata[u"PF00133.19"]))) + 0.328488256201033 * log(((9.88938012702335 + indata[u"PF02463.16"]) / (169.858620421493 + -1 * indata[u"PF02463.16"]))) + 0.0787602819797788 * log(((10.7437561345681 + indata[u"PF06182.8"]) / (82.0893998453932 + -1 * indata[u"PF06182.8"]))) + 0.0345347113398328 * log(((18.1825384217542 + indata[u"PF13347.3"]) / (5575.28115623575 + -1 * indata[u"PF13347.3"])))))

    H1_8_1 = tanh((-1.02747415225821 + -0.0919674817301337 * asinh((-338.060271336776 + 2.74439193363038 * indata[u"PF00421.16"])) + 0.115997932825793 * asinh((-12.2884923540343 + 2.37043698944129 * indata[u"PF13424.3"])) + 0.046296138638744 * asinh((-6.59342048401671 + 0.190596959982139 * indata[u"PF12848.4"])) + 0.335999730961906 * asinh((-5.0655883473324 + 0.0420166631079305 * indata[u"PF13414.3"])) + -0.180476308496352 * asinh((-2.52813387250699 + 0.0270321694102825 * indata[u"PF00515.25"])) + -0.119359444844956 * asinh((-0.719809759809065 + 0.581656427272611 * indata[u"PF13513.3"])) + 0.296231071625725 * log(((-98.2 + indata[u"PF00528.19"]) / (563.704751119465 + -1 * indata[u"PF00528.19"]))) + 0.295224935045838 * log(((-17.7172725032878 + indata[u"PF13576.3"]) / (107.818489892456 + -1 * indata[u"PF13576.3"]))) + -0.185792868985002 * log(((-1.4 + indata[u"PF13191.3"]) / (268.988042575138 + -1 * indata[u"PF13191.3"]))) + -0.317616040448692 * log(((-0.585208074106809 + indata[u"PF13646.3"]) / (146.6 + -1 * indata[u"PF13646.3"]))) + 0.0490044831062394 * log(((0.114500813590435 + indata[u"PF04851.12"]) / (78.8033322471045 + -1 * indata[u"PF04851.12"]))) + -0.0122623674702809 * log(((0.217077774618065 + indata[u"PF13368.3"]) / (54.7632041173428 + -1 * indata[u"PF13368.3"]))) + -0.114915056766604 * log(((0.688760777872721 + indata[u"PF09334.8"]) / (72.9289780399021 + -1 * indata[u"PF09334.8"]))) + 0.55459807686242 * log(((1.70371483935923 + indata[u"PF00271.28"]) / (100.069370546636 + -1 * indata[u"PF00271.28"]))) + 0.594292883381867 * log(((8.43079374765751 + indata[u"PF05698.11"]) / (472.200193308277 + -1 * indata[u"PF05698.11"]))) + 0.813231938190578 * log(((9.01481162832642 + indata[u"PF00133.19"]) / (71.1359190717506 + -1 * indata[u"PF00133.19"]))) + -0.194193616505489 * log(((9.88938012702335 + indata[u"PF02463.16"]) / (169.858620421493 + -1 * indata[u"PF02463.16"]))) + -0.105596317762471 * log(((10.7437561345681 + indata[u"PF06182.8"]) / (82.0893998453932 + -1 * indata[u"PF06182.8"]))) + -0.325010139674848 * log(((18.1825384217542 + indata[u"PF13347.3"]) / (5575.28115623575 + -1 * indata[u"PF13347.3"])))))

    H1_9_1 = -5.31108080673999 + 0.107095351512209 * asinh((-338.060271336776 + 2.74439193363038 * indata[u"PF00421.16"])) + -0.276144616531009 * asinh((-12.2884923540343 + 2.37043698944129 * indata[u"PF13424.3"])) + 0.234635068515005 * asinh((-6.59342048401671 + 0.190596959982139 * indata[u"PF12848.4"])) + -0.114188962689463 * asinh((-5.0655883473324 + 0.0420166631079305 * indata[u"PF13414.3"])) + 1.09605647242276 * asinh((-2.52813387250699 + 0.0270321694102825 * indata[u"PF00515.25"])) + 1.50126315487363 * asinh((-0.719809759809065 + 0.581656427272611 * indata[u"PF13513.3"])) + -0.275636622789822 * log(((-98.2 + indata[u"PF00528.19"]) / (563.704751119465 + -1 * indata[u"PF00528.19"]))) + -0.331726247266279 * log(((-17.7172725032878 + indata[u"PF13576.3"]) / (107.818489892456 + -1 * indata[u"PF13576.3"]))) + -0.18251490458849 * log(((-1.4 + indata[u"PF13191.3"]) / (268.988042575138 + -1 * indata[u"PF13191.3"]))) + 0.103127816401169 * log(((-0.585208074106809 + indata[u"PF13646.3"]) / (146.6 + -1 * indata[u"PF13646.3"]))) + -0.0650267531690983 * log(((0.114500813590435 + indata[u"PF04851.12"]) / (78.8033322471045 + -1 * indata[u"PF04851.12"]))) + 0.171475510540574 * log(((0.217077774618065 + indata[u"PF13368.3"]) / (54.7632041173428 + -1 * indata[u"PF13368.3"]))) + 0.187127867169181 * log(((0.688760777872721 + indata[u"PF09334.8"]) / (72.9289780399021 + -1 * indata[u"PF09334.8"]))) + -0.783446272463574 * log(((1.70371483935923 + indata[u"PF00271.28"]) / (100.069370546636 + -1 * indata[u"PF00271.28"]))) + 1.78980711385491 * log(((8.43079374765751 + indata[u"PF05698.11"]) / (472.200193308277 + -1 * indata[u"PF05698.11"]))) + -1.62725906507638 * log(((9.01481162832642 + indata[u"PF00133.19"]) / (71.1359190717506 + -1 * indata[u"PF00133.19"]))) + -0.319146078753271 * log(((9.88938012702335 + indata[u"PF02463.16"]) / (169.858620421493 + -1 * indata[u"PF02463.16"]))) + 0.373430793860127 * log(((10.7437561345681 + indata[u"PF06182.8"]) / (82.0893998453932 + -1 * indata[u"PF06182.8"]))) + -0.76568310860098 * log(((18.1825384217542 + indata[u"PF13347.3"]) / (5575.28115623575 + -1 * indata[u"PF13347.3"])))

    H1_10_1 = -3.84361622824383 + -0.331591947674545 * asinh((-338.060271336776 + 2.74439193363038 * indata[u"PF00421.16"])) + 0.0821212983549165 * asinh((-12.2884923540343 + 2.37043698944129 * indata[u"PF13424.3"])) + -0.362243615296227 * asinh((-6.59342048401671 + 0.190596959982139 * indata[u"PF12848.4"])) + -0.112742598646771 * asinh((-5.0655883473324 + 0.0420166631079305 * indata[u"PF13414.3"])) + -1.27075833881719 * asinh((-2.52813387250699 + 0.0270321694102825 * indata[u"PF00515.25"])) + 0.115346404465304 * asinh((-0.719809759809065 + 0.581656427272611 * indata[u"PF13513.3"])) + -1.46112919789738 * log(((-98.2 + indata[u"PF00528.19"]) / (563.704751119465 + -1 * indata[u"PF00528.19"]))) + -0.386071109418071 * log(((-17.7172725032878 + indata[u"PF13576.3"]) / (107.818489892456 + -1 * indata[u"PF13576.3"]))) + -1.05534075407157 * log(((-1.4 + indata[u"PF13191.3"]) / (268.988042575138 + -1 * indata[u"PF13191.3"]))) + -0.0180419947585483 * log(((-0.585208074106809 + indata[u"PF13646.3"]) / (146.6 + -1 * indata[u"PF13646.3"]))) + -0.348292584318457 * log(((0.114500813590435 + indata[u"PF04851.12"]) / (78.8033322471045 + -1 * indata[u"PF04851.12"]))) + -0.366100777456955 * log(((0.217077774618065 + indata[u"PF13368.3"]) / (54.7632041173428 + -1 * indata[u"PF13368.3"]))) + 0.595832792295773 * log(((0.688760777872721 + indata[u"PF09334.8"]) / (72.9289780399021 + -1 * indata[u"PF09334.8"]))) + -0.261867225498072 * log(((1.70371483935923 + indata[u"PF00271.28"]) / (100.069370546636 + -1 * indata[u"PF00271.28"]))) + 0.818449555750885 * log(((8.43079374765751 + indata[u"PF05698.11"]) / (472.200193308277 + -1 * indata[u"PF05698.11"]))) + -0.242509775309357 * log(((9.01481162832642 + indata[u"PF00133.19"]) / (71.1359190717506 + -1 * indata[u"PF00133.19"]))) + 1.21643153340813 * log(((9.88938012702335 + indata[u"PF02463.16"]) / (169.858620421493 + -1 * indata[u"PF02463.16"]))) + -0.723238059544284 * log(((10.7437561345681 + indata[u"PF06182.8"]) / (82.0893998453932 + -1 * indata[u"PF06182.8"]))) + -0.591224454076301 * log(((18.1825384217542 + indata[u"PF13347.3"]) / (5575.28115623575 + -1 * indata[u"PF13347.3"])))

    H1_11_1 = -7.29064054192934 + -0.144017302828077 * asinh((-338.060271336776 + 2.74439193363038 * indata[u"PF00421.16"])) + -0.299010338232746 * asinh((-12.2884923540343 + 2.37043698944129 * indata[u"PF13424.3"])) + 0.128580406787075 * asinh((-6.59342048401671 + 0.190596959982139 * indata[u"PF12848.4"])) + 0.107002727856561 * asinh((-5.0655883473324 + 0.0420166631079305 * indata[u"PF13414.3"])) + -1.13954984047437 * asinh((-2.52813387250699 + 0.0270321694102825 * indata[u"PF00515.25"])) + 0.443660911447924 * asinh((-0.719809759809065 + 0.581656427272611 * indata[u"PF13513.3"])) + 1.0680993499754 * log(((-98.2 + indata[u"PF00528.19"]) / (563.704751119465 + -1 * indata[u"PF00528.19"]))) + -0.493158958079246 * log(((-17.7172725032878 + indata[u"PF13576.3"]) / (107.818489892456 + -1 * indata[u"PF13576.3"]))) + -0.202639772434217 * log(((-1.4 + indata[u"PF13191.3"]) / (268.988042575138 + -1 * indata[u"PF13191.3"]))) + 0.018985696149998 * log(((-0.585208074106809 + indata[u"PF13646.3"]) / (146.6 + -1 * indata[u"PF13646.3"]))) + -0.6423726359061 * log(((0.114500813590435 + indata[u"PF04851.12"]) / (78.8033322471045 + -1 * indata[u"PF04851.12"]))) + -0.456675383047166 * log(((0.217077774618065 + indata[u"PF13368.3"]) / (54.7632041173428 + -1 * indata[u"PF13368.3"]))) + -0.195989157452864 * log(((0.688760777872721 + indata[u"PF09334.8"]) / (72.9289780399021 + -1 * indata[u"PF09334.8"]))) + 0.632984862134099 * log(((1.70371483935923 + indata[u"PF00271.28"]) / (100.069370546636 + -1 * indata[u"PF00271.28"]))) + -2.10319009331319 * log(((8.43079374765751 + indata[u"PF05698.11"]) / (472.200193308277 + -1 * indata[u"PF05698.11"]))) + 0.531405775816544 * log(((9.01481162832642 + indata[u"PF00133.19"]) / (71.1359190717506 + -1 * indata[u"PF00133.19"]))) + 0.985765983124983 * log(((9.88938012702335 + indata[u"PF02463.16"]) / (169.858620421493 + -1 * indata[u"PF02463.16"]))) + -0.121918604519069 * log(((10.7437561345681 + indata[u"PF06182.8"]) / (82.0893998453932 + -1 * indata[u"PF06182.8"]))) + -0.551239703497718 * log(((18.1825384217542 + indata[u"PF13347.3"]) / (5575.28115623575 + -1 * indata[u"PF13347.3"])))

    H1_12_1 = -5.31719596831649 + 0.0669165885895569 * asinh((-338.060271336776 + 2.74439193363038 * indata[u"PF00421.16"])) + 0.0826211331521304 * asinh((-12.2884923540343 + 2.37043698944129 * indata[u"PF13424.3"])) + 0.113841108087996 * asinh((-6.59342048401671 + 0.190596959982139 * indata[u"PF12848.4"])) + 0.584966897590878 * asinh((-5.0655883473324 + 0.0420166631079305 * indata[u"PF13414.3"])) + -0.216295184194315 * asinh((-2.52813387250699 + 0.0270321694102825 * indata[u"PF00515.25"])) + 0.464088504436004 * asinh((-0.719809759809065 + 0.581656427272611 * indata[u"PF13513.3"])) + 1.81448227595523 * log(((-98.2 + indata[u"PF00528.19"]) / (563.704751119465 + -1 * indata[u"PF00528.19"]))) + -0.488239912009555 * log(((-17.7172725032878 + indata[u"PF13576.3"]) / (107.818489892456 + -1 * indata[u"PF13576.3"]))) + -0.90279194182663 * log(((-1.4 + indata[u"PF13191.3"]) / (268.988042575138 + -1 * indata[u"PF13191.3"]))) + 0.674137668852859 * log(((-0.585208074106809 + indata[u"PF13646.3"]) / (146.6 + -1 * indata[u"PF13646.3"]))) + 0.403293507077856 * log(((0.114500813590435 + indata[u"PF04851.12"]) / (78.8033322471045 + -1 * indata[u"PF04851.12"]))) + -0.570385995094779 * log(((0.217077774618065 + indata[u"PF13368.3"]) / (54.7632041173428 + -1 * indata[u"PF13368.3"]))) + 0.153268768846759 * log(((0.688760777872721 + indata[u"PF09334.8"]) / (72.9289780399021 + -1 * indata[u"PF09334.8"]))) + 0.0942217657811982 * log(((1.70371483935923 + indata[u"PF00271.28"]) / (100.069370546636 + -1 * indata[u"PF00271.28"]))) + 0.661009598795811 * log(((8.43079374765751 + indata[u"PF05698.11"]) / (472.200193308277 + -1 * indata[u"PF05698.11"]))) + 0.407576060839433 * log(((9.01481162832642 + indata[u"PF00133.19"]) / (71.1359190717506 + -1 * indata[u"PF00133.19"]))) + 0.885396144563977 * log(((9.88938012702335 + indata[u"PF02463.16"]) / (169.858620421493 + -1 * indata[u"PF02463.16"]))) + -0.631216471490201 * log(((10.7437561345681 + indata[u"PF06182.8"]) / (82.0893998453932 + -1 * indata[u"PF06182.8"]))) + -0.870632952337071 * log(((18.1825384217542 + indata[u"PF13347.3"]) / (5575.28115623575 + -1 * indata[u"PF13347.3"])))

    H1_13_1 = jmp.exp(-((0.5 * jmp.pow((-5.66414216172648 + 0.205494548544621 * asinh((-338.060271336776 + 2.74439193363038 * indata[u"PF00421.16"])) + -0.499917785068109 * asinh((-12.2884923540343 + 2.37043698944129 * indata[u"PF13424.3"])) + -1.01523543885841 * asinh((-6.59342048401671 + 0.190596959982139 * indata[u"PF12848.4"])) + -0.561442168956699 * asinh((-5.0655883473324 + 0.0420166631079305 * indata[u"PF13414.3"])) + 0.419165370058108 * asinh((-2.52813387250699 + 0.0270321694102825 * indata[u"PF00515.25"])) + 0.476043588108873 * asinh((-0.719809759809065 + 0.581656427272611 * indata[u"PF13513.3"])) + 2.21867560301221 * log(((-98.2 + indata[u"PF00528.19"]) / (563.704751119465 + -1 * indata[u"PF00528.19"]))) + -0.0333453878638978 * log(((-17.7172725032878 + indata[u"PF13576.3"]) / (107.818489892456 + -1 * indata[u"PF13576.3"]))) + 0.327202523976477 * log(((-1.4 + indata[u"PF13191.3"]) / (268.988042575138 + -1 * indata[u"PF13191.3"]))) + -0.0757111523431438 * log(((-0.585208074106809 + indata[u"PF13646.3"]) / (146.6 + -1 * indata[u"PF13646.3"]))) + -0.0144098156076657 * log(((0.114500813590435 + indata[u"PF04851.12"]) / (78.8033322471045 + -1 * indata[u"PF04851.12"]))) + 0.165643391499193 * log(((0.217077774618065 + indata[u"PF13368.3"]) / (54.7632041173428 + -1 * indata[u"PF13368.3"]))) + -0.108906443523056 * log(((0.688760777872721 + indata[u"PF09334.8"]) / (72.9289780399021 + -1 * indata[u"PF09334.8"]))) + -0.0934426197740822 * log(((1.70371483935923 + indata[u"PF00271.28"]) / (100.069370546636 + -1 * indata[u"PF00271.28"]))) + -3.67235950792503 * log(((8.43079374765751 + indata[u"PF05698.11"]) / (472.200193308277 + -1 * indata[u"PF05698.11"]))) + -0.538120275408837 * log(((9.01481162832642 + indata[u"PF00133.19"]) / (71.1359190717506 + -1 * indata[u"PF00133.19"]))) + 0.295708028690307 * log(((9.88938012702335 + indata[u"PF02463.16"]) / (169.858620421493 + -1 * indata[u"PF02463.16"]))) + 0.374665033322517 * log(((10.7437561345681 + indata[u"PF06182.8"]) / (82.0893998453932 + -1 * indata[u"PF06182.8"]))) + -0.361239075575827 * log(((18.1825384217542 + indata[u"PF13347.3"]) / (5575.28115623575 + -1 * indata[u"PF13347.3"])))), 2))))

    H1_14_1 = tanh((-1.07383551339278 + 0.0494574289492777 * asinh((-338.060271336776 + 2.74439193363038 * indata[u"PF00421.16"])) + 0.071958345924614 * asinh((-12.2884923540343 + 2.37043698944129 * indata[u"PF13424.3"])) + -0.273459011184782 * asinh((-6.59342048401671 + 0.190596959982139 * indata[u"PF12848.4"])) + -0.0754617049671295 * asinh((-5.0655883473324 + 0.0420166631079305 * indata[u"PF13414.3"])) + 0.506955438452172 * asinh((-2.52813387250699 + 0.0270321694102825 * indata[u"PF00515.25"])) + 0.202709344280185 * asinh((-0.719809759809065 + 0.581656427272611 * indata[u"PF13513.3"])) + 0.413433020993128 * log(((-98.2 + indata[u"PF00528.19"]) / (563.704751119465 + -1 * indata[u"PF00528.19"]))) + -0.0374511359651983 * log(((-17.7172725032878 + indata[u"PF13576.3"]) / (107.818489892456 + -1 * indata[u"PF13576.3"]))) + 0.0892389496002429 * log(((-1.4 + indata[u"PF13191.3"]) / (268.988042575138 + -1 * indata[u"PF13191.3"]))) + -0.075864817429033 * log(((-0.585208074106809 + indata[u"PF13646.3"]) / (146.6 + -1 * indata[u"PF13646.3"]))) + 0.00673065196171053 * log(((0.114500813590435 + indata[u"PF04851.12"]) / (78.8033322471045 + -1 * indata[u"PF04851.12"]))) + -0.0404425715136197 * log(((0.217077774618065 + indata[u"PF13368.3"]) / (54.7632041173428 + -1 * indata[u"PF13368.3"]))) + -0.0798798123607327 * log(((0.688760777872721 + indata[u"PF09334.8"]) / (72.9289780399021 + -1 * indata[u"PF09334.8"]))) + -0.192021636074746 * log(((1.70371483935923 + indata[u"PF00271.28"]) / (100.069370546636 + -1 * indata[u"PF00271.28"]))) + 1.24245650552931 * log(((8.43079374765751 + indata[u"PF05698.11"]) / (472.200193308277 + -1 * indata[u"PF05698.11"]))) + -0.0663446489868553 * log(((9.01481162832642 + indata[u"PF00133.19"]) / (71.1359190717506 + -1 * indata[u"PF00133.19"]))) + -0.0872884342421417 * log(((9.88938012702335 + indata[u"PF02463.16"]) / (169.858620421493 + -1 * indata[u"PF02463.16"]))) + 0.149980816708406 * log(((10.7437561345681 + indata[u"PF06182.8"]) / (82.0893998453932 + -1 * indata[u"PF06182.8"]))) + -0.503222104985031 * log(((18.1825384217542 + indata[u"PF13347.3"]) / (5575.28115623575 + -1 * indata[u"PF13347.3"])))))

    H1_15_1 = tanh((1.97314498765226 + -0.0378731248345737 * asinh((-338.060271336776 + 2.74439193363038 * indata[u"PF00421.16"])) + 0.0916139982163325 * asinh((-12.2884923540343 + 2.37043698944129 * indata[u"PF13424.3"])) + 0.280185236552215 * asinh((-6.59342048401671 + 0.190596959982139 * indata[u"PF12848.4"])) + 0.0610241279912738 * asinh((-5.0655883473324 + 0.0420166631079305 * indata[u"PF13414.3"])) + -0.280271785171623 * asinh((-2.52813387250699 + 0.0270321694102825 * indata[u"PF00515.25"])) + -0.126796407458194 * asinh((-0.719809759809065 + 0.581656427272611 * indata[u"PF13513.3"])) + -0.201061599363651 * log(((-98.2 + indata[u"PF00528.19"]) / (563.704751119465 + -1 * indata[u"PF00528.19"]))) + 0.00354335638950613 * log(((-17.7172725032878 + indata[u"PF13576.3"]) / (107.818489892456 + -1 * indata[u"PF13576.3"]))) + 0.501582146168863 * log(((-1.4 + indata[u"PF13191.3"]) / (268.988042575138 + -1 * indata[u"PF13191.3"]))) + 0.0995587345109737 * log(((-0.585208074106809 + indata[u"PF13646.3"]) / (146.6 + -1 * indata[u"PF13646.3"]))) + -0.0495503813810367 * log(((0.114500813590435 + indata[u"PF04851.12"]) / (78.8033322471045 + -1 * indata[u"PF04851.12"]))) + -0.0886649367096646 * log(((0.217077774618065 + indata[u"PF13368.3"]) / (54.7632041173428 + -1 * indata[u"PF13368.3"]))) + -0.165992207546063 * log(((0.688760777872721 + indata[u"PF09334.8"]) / (72.9289780399021 + -1 * indata[u"PF09334.8"]))) + 0.110479175339265 * log(((1.70371483935923 + indata[u"PF00271.28"]) / (100.069370546636 + -1 * indata[u"PF00271.28"]))) + -0.13505063482163 * log(((8.43079374765751 + indata[u"PF05698.11"]) / (472.200193308277 + -1 * indata[u"PF05698.11"]))) + 0.0406460248247328 * log(((9.01481162832642 + indata[u"PF00133.19"]) / (71.1359190717506 + -1 * indata[u"PF00133.19"]))) + -0.267635338277677 * log(((9.88938012702335 + indata[u"PF02463.16"]) / (169.858620421493 + -1 * indata[u"PF02463.16"]))) + -0.172172419652754 * log(((10.7437561345681 + indata[u"PF06182.8"]) / (82.0893998453932 + -1 * indata[u"PF06182.8"]))) + 0.213108041678774 * log(((18.1825384217542 + indata[u"PF13347.3"]) / (5575.28115623575 + -1 * indata[u"PF13347.3"])))))

    H1_16_1 = tanh((-2.86380469263098 + 0.0842544674033395 * asinh((-338.060271336776 + 2.74439193363038 * indata[u"PF00421.16"])) + -0.111551923632569 * asinh((-12.2884923540343 + 2.37043698944129 * indata[u"PF13424.3"])) + 0.0893506031022459 * asinh((-6.59342048401671 + 0.190596959982139 * indata[u"PF12848.4"])) + 0.286201973987949 * asinh((-5.0655883473324 + 0.0420166631079305 * indata[u"PF13414.3"])) + 0.125505731036384 * asinh((-2.52813387250699 + 0.0270321694102825 * indata[u"PF00515.25"])) + 0.237496745914968 * asinh((-0.719809759809065 + 0.581656427272611 * indata[u"PF13513.3"])) + 0.11895928118979 * log(((-98.2 + indata[u"PF00528.19"]) / (563.704751119465 + -1 * indata[u"PF00528.19"]))) + -0.0449801865161843 * log(((-17.7172725032878 + indata[u"PF13576.3"]) / (107.818489892456 + -1 * indata[u"PF13576.3"]))) + -0.306013244589023 * log(((-1.4 + indata[u"PF13191.3"]) / (268.988042575138 + -1 * indata[u"PF13191.3"]))) + 0.0880212717354427 * log(((-0.585208074106809 + indata[u"PF13646.3"]) / (146.6 + -1 * indata[u"PF13646.3"]))) + -0.0806794329003339 * log(((0.114500813590435 + indata[u"PF04851.12"]) / (78.8033322471045 + -1 * indata[u"PF04851.12"]))) + 0.182908359547633 * log(((0.217077774618065 + indata[u"PF13368.3"]) / (54.7632041173428 + -1 * indata[u"PF13368.3"]))) + 0.121956884657391 * log(((0.688760777872721 + indata[u"PF09334.8"]) / (72.9289780399021 + -1 * indata[u"PF09334.8"]))) + 0.0582921638962505 * log(((1.70371483935923 + indata[u"PF00271.28"]) / (100.069370546636 + -1 * indata[u"PF00271.28"]))) + -0.356429683403746 * log(((8.43079374765751 + indata[u"PF05698.11"]) / (472.200193308277 + -1 * indata[u"PF05698.11"]))) + -0.151973661203886 * log(((9.01481162832642 + indata[u"PF00133.19"]) / (71.1359190717506 + -1 * indata[u"PF00133.19"]))) + 0.0800835274470162 * log(((9.88938012702335 + indata[u"PF02463.16"]) / (169.858620421493 + -1 * indata[u"PF02463.16"]))) + -0.262929517198807 * log(((10.7437561345681 + indata[u"PF06182.8"]) / (82.0893998453932 + -1 * indata[u"PF06182.8"]))) + -0.385304950315355 * log(((18.1825384217542 + indata[u"PF13347.3"]) / (5575.28115623575 + -1 * indata[u"PF13347.3"])))))

    H1_17_1 = tanh((4.53251695342752 + -0.0266879451185863 * asinh((-338.060271336776 + 2.74439193363038 * indata[u"PF00421.16"])) + -0.103818481351627 * asinh((-12.2884923540343 + 2.37043698944129 * indata[u"PF13424.3"])) + 0.0608709083899121 * asinh((-6.59342048401671 + 0.190596959982139 * indata[u"PF12848.4"])) + 0.0641441500099747 * asinh((-5.0655883473324 + 0.0420166631079305 * indata[u"PF13414.3"])) + 0.0180234608063705 * asinh((-2.52813387250699 + 0.0270321694102825 * indata[u"PF00515.25"])) + 0.237702875546411 * asinh((-0.719809759809065 + 0.581656427272611 * indata[u"PF13513.3"])) + -0.614152835453803 * log(((-98.2 + indata[u"PF00528.19"]) / (563.704751119465 + -1 * indata[u"PF00528.19"]))) + -0.195083070572095 * log(((-17.7172725032878 + indata[u"PF13576.3"]) / (107.818489892456 + -1 * indata[u"PF13576.3"]))) + -0.233970076391958 * log(((-1.4 + indata[u"PF13191.3"]) / (268.988042575138 + -1 * indata[u"PF13191.3"]))) + 0.00868617861092404 * log(((-0.585208074106809 + indata[u"PF13646.3"]) / (146.6 + -1 * indata[u"PF13646.3"]))) + 0.0909284068682377 * log(((0.114500813590435 + indata[u"PF04851.12"]) / (78.8033322471045 + -1 * indata[u"PF04851.12"]))) + 0.0450653352715201 * log(((0.217077774618065 + indata[u"PF13368.3"]) / (54.7632041173428 + -1 * indata[u"PF13368.3"]))) + 0.0804940180610485 * log(((0.688760777872721 + indata[u"PF09334.8"]) / (72.9289780399021 + -1 * indata[u"PF09334.8"]))) + -0.337317920617275 * log(((1.70371483935923 + indata[u"PF00271.28"]) / (100.069370546636 + -1 * indata[u"PF00271.28"]))) + 0.434346416009038 * log(((8.43079374765751 + indata[u"PF05698.11"]) / (472.200193308277 + -1 * indata[u"PF05698.11"]))) + 0.121125275294515 * log(((9.01481162832642 + indata[u"PF00133.19"]) / (71.1359190717506 + -1 * indata[u"PF00133.19"]))) + 0.0274829789834385 * log(((9.88938012702335 + indata[u"PF02463.16"]) / (169.858620421493 + -1 * indata[u"PF02463.16"]))) + -0.0723070889788383 * log(((10.7437561345681 + indata[u"PF06182.8"]) / (82.0893998453932 + -1 * indata[u"PF06182.8"]))) + 1.02938861692755 * log(((18.1825384217542 + indata[u"PF13347.3"]) / (5575.28115623575 + -1 * indata[u"PF13347.3"])))))

    H1_18_1 = tanh((-1.3491034876092 + 0.0172277225331767 * asinh((-338.060271336776 + 2.74439193363038 * indata[u"PF00421.16"])) + -0.201739584664976 * asinh((-12.2884923540343 + 2.37043698944129 * indata[u"PF13424.3"])) + 0.0791926318827918 * asinh((-6.59342048401671 + 0.190596959982139 * indata[u"PF12848.4"])) + 0.0514068382386672 * asinh((-5.0655883473324 + 0.0420166631079305 * indata[u"PF13414.3"])) + 0.209477640078949 * asinh((-2.52813387250699 + 0.0270321694102825 * indata[u"PF00515.25"])) + 0.102308670855082 * asinh((-0.719809759809065 + 0.581656427272611 * indata[u"PF13513.3"])) + 0.08048078506835 * log(((-98.2 + indata[u"PF00528.19"]) / (563.704751119465 + -1 * indata[u"PF00528.19"]))) + 0.0163658557321642 * log(((-17.7172725032878 + indata[u"PF13576.3"]) / (107.818489892456 + -1 * indata[u"PF13576.3"]))) + 0.18907279539037 * log(((-1.4 + indata[u"PF13191.3"]) / (268.988042575138 + -1 * indata[u"PF13191.3"]))) + 0.015376847645679 * log(((-0.585208074106809 + indata[u"PF13646.3"]) / (146.6 + -1 * indata[u"PF13646.3"]))) + 0.093814114206884 * log(((0.114500813590435 + indata[u"PF04851.12"]) / (78.8033322471045 + -1 * indata[u"PF04851.12"]))) + -0.128361568571357 * log(((0.217077774618065 + indata[u"PF13368.3"]) / (54.7632041173428 + -1 * indata[u"PF13368.3"]))) + -0.181653249990336 * log(((0.688760777872721 + indata[u"PF09334.8"]) / (72.9289780399021 + -1 * indata[u"PF09334.8"]))) + 0.104577066689421 * log(((1.70371483935923 + indata[u"PF00271.28"]) / (100.069370546636 + -1 * indata[u"PF00271.28"]))) + 0.172320594209227 * log(((8.43079374765751 + indata[u"PF05698.11"]) / (472.200193308277 + -1 * indata[u"PF05698.11"]))) + 0.0541395376737277 * log(((9.01481162832642 + indata[u"PF00133.19"]) / (71.1359190717506 + -1 * indata[u"PF00133.19"]))) + -0.0917866749955551 * log(((9.88938012702335 + indata[u"PF02463.16"]) / (169.858620421493 + -1 * indata[u"PF02463.16"]))) + 0.147358461941813 * log(((10.7437561345681 + indata[u"PF06182.8"]) / (82.0893998453932 + -1 * indata[u"PF06182.8"]))) + -0.485936887995474 * log(((18.1825384217542 + indata[u"PF13347.3"]) / (5575.28115623575 + -1 * indata[u"PF13347.3"])))))

    H1_19_1 = tanh((-6.92750020591403 + 0.0366656455950093 * asinh((-338.060271336776 + 2.74439193363038 * indata[u"PF00421.16"])) + -0.0720931566753357 * asinh((-12.2884923540343 + 2.37043698944129 * indata[u"PF13424.3"])) + 0.37934006504195 * asinh((-6.59342048401671 + 0.190596959982139 * indata[u"PF12848.4"])) + -0.0423083159316441 * asinh((-5.0655883473324 + 0.0420166631079305 * indata[u"PF13414.3"])) + -0.170230504345168 * asinh((-2.52813387250699 + 0.0270321694102825 * indata[u"PF00515.25"])) + -0.329183213165107 * asinh((-0.719809759809065 + 0.581656427272611 * indata[u"PF13513.3"])) + 0.0726907449100391 * log(((-98.2 + indata[u"PF00528.19"]) / (563.704751119465 + -1 * indata[u"PF00528.19"]))) + 0.131124591279087 * log(((-17.7172725032878 + indata[u"PF13576.3"]) / (107.818489892456 + -1 * indata[u"PF13576.3"]))) + 0.118622598610645 * log(((-1.4 + indata[u"PF13191.3"]) / (268.988042575138 + -1 * indata[u"PF13191.3"]))) + -0.103417365467429 * log(((-0.585208074106809 + indata[u"PF13646.3"]) / (146.6 + -1 * indata[u"PF13646.3"]))) + 0.169341689119197 * log(((0.114500813590435 + indata[u"PF04851.12"]) / (78.8033322471045 + -1 * indata[u"PF04851.12"]))) + 0.0090440573589364 * log(((0.217077774618065 + indata[u"PF13368.3"]) / (54.7632041173428 + -1 * indata[u"PF13368.3"]))) + -0.0405811752316664 * log(((0.688760777872721 + indata[u"PF09334.8"]) / (72.9289780399021 + -1 * indata[u"PF09334.8"]))) + -0.0571251076737581 * log(((1.70371483935923 + indata[u"PF00271.28"]) / (100.069370546636 + -1 * indata[u"PF00271.28"]))) + -0.9601655140166 * log(((8.43079374765751 + indata[u"PF05698.11"]) / (472.200193308277 + -1 * indata[u"PF05698.11"]))) + -0.233319870344821 * log(((9.01481162832642 + indata[u"PF00133.19"]) / (71.1359190717506 + -1 * indata[u"PF00133.19"]))) + -0.190196907395703 * log(((9.88938012702335 + indata[u"PF02463.16"]) / (169.858620421493 + -1 * indata[u"PF02463.16"]))) + -0.0436776127295526 * log(((10.7437561345681 + indata[u"PF06182.8"]) / (82.0893998453932 + -1 * indata[u"PF06182.8"]))) + -1.27011722015757 * log(((18.1825384217542 + indata[u"PF13347.3"]) / (5575.28115623575 + -1 * indata[u"PF13347.3"])))))

    H1_20_1 = tanh((-5.48644400599023 + 0.0409063490058668 * asinh((-338.060271336776 + 2.74439193363038 * indata[u"PF00421.16"])) + 0.0620165653660876 * asinh((-12.2884923540343 + 2.37043698944129 * indata[u"PF13424.3"])) + -0.0767805374773668 * asinh((-6.59342048401671 + 0.190596959982139 * indata[u"PF12848.4"])) + 0.129265786977356 * asinh((-5.0655883473324 + 0.0420166631079305 * indata[u"PF13414.3"])) + 0.546661501730085 * asinh((-2.52813387250699 + 0.0270321694102825 * indata[u"PF00515.25"])) + -0.0369566877152589 * asinh((-0.719809759809065 + 0.581656427272611 * indata[u"PF13513.3"])) + 0.0231914061770131 * log(((-98.2 + indata[u"PF00528.19"]) / (563.704751119465 + -1 * indata[u"PF00528.19"]))) + 0.167691839028291 * log(((-17.7172725032878 + indata[u"PF13576.3"]) / (107.818489892456 + -1 * indata[u"PF13576.3"]))) + -0.0950251129135077 * log(((-1.4 + indata[u"PF13191.3"]) / (268.988042575138 + -1 * indata[u"PF13191.3"]))) + -0.0961886948095098 * log(((-0.585208074106809 + indata[u"PF13646.3"]) / (146.6 + -1 * indata[u"PF13646.3"]))) + 0.0832572551294622 * log(((0.114500813590435 + indata[u"PF04851.12"]) / (78.8033322471045 + -1 * indata[u"PF04851.12"]))) + -0.149640106664478 * log(((0.217077774618065 + indata[u"PF13368.3"]) / (54.7632041173428 + -1 * indata[u"PF13368.3"]))) + 0.0294048275092514 * log(((0.688760777872721 + indata[u"PF09334.8"]) / (72.9289780399021 + -1 * indata[u"PF09334.8"]))) + 0.17749165700972 * log(((1.70371483935923 + indata[u"PF00271.28"]) / (100.069370546636 + -1 * indata[u"PF00271.28"]))) + -0.54605869057932 * log(((8.43079374765751 + indata[u"PF05698.11"]) / (472.200193308277 + -1 * indata[u"PF05698.11"]))) + -0.128000383798289 * log(((9.01481162832642 + indata[u"PF00133.19"]) / (71.1359190717506 + -1 * indata[u"PF00133.19"]))) + -0.108137416060359 * log(((9.88938012702335 + indata[u"PF02463.16"]) / (169.858620421493 + -1 * indata[u"PF02463.16"]))) + -0.0336752237403981 * log(((10.7437561345681 + indata[u"PF06182.8"]) / (82.0893998453932 + -1 * indata[u"PF06182.8"]))) + -0.384681546669658 * log(((18.1825384217542 + indata[u"PF13347.3"]) / (5575.28115623575 + -1 * indata[u"PF13347.3"])))))

    H1_21_1 = tanh((-0.219905712018282 + 0.0021769143118561 * asinh((-338.060271336776 + 2.74439193363038 * indata[u"PF00421.16"])) + -0.028293279890293 * asinh((-12.2884923540343 + 2.37043698944129 * indata[u"PF13424.3"])) + -0.173844035712386 * asinh((-6.59342048401671 + 0.190596959982139 * indata[u"PF12848.4"])) + -0.196196655402259 * asinh((-5.0655883473324 + 0.0420166631079305 * indata[u"PF13414.3"])) + 0.0745473740808476 * asinh((-2.52813387250699 + 0.0270321694102825 * indata[u"PF00515.25"])) + 0.25086992616192 * asinh((-0.719809759809065 + 0.581656427272611 * indata[u"PF13513.3"])) + -0.210490932237488 * log(((-98.2 + indata[u"PF00528.19"]) / (563.704751119465 + -1 * indata[u"PF00528.19"]))) + -0.23866598252858 * log(((-17.7172725032878 + indata[u"PF13576.3"]) / (107.818489892456 + -1 * indata[u"PF13576.3"]))) + -0.217782401939845 * log(((-1.4 + indata[u"PF13191.3"]) / (268.988042575138 + -1 * indata[u"PF13191.3"]))) + -0.0625185782774094 * log(((-0.585208074106809 + indata[u"PF13646.3"]) / (146.6 + -1 * indata[u"PF13646.3"]))) + 0.0608321542701285 * log(((0.114500813590435 + indata[u"PF04851.12"]) / (78.8033322471045 + -1 * indata[u"PF04851.12"]))) + -0.0257528365972614 * log(((0.217077774618065 + indata[u"PF13368.3"]) / (54.7632041173428 + -1 * indata[u"PF13368.3"]))) + 0.158706645452473 * log(((0.688760777872721 + indata[u"PF09334.8"]) / (72.9289780399021 + -1 * indata[u"PF09334.8"]))) + -0.347653031419975 * log(((1.70371483935923 + indata[u"PF00271.28"]) / (100.069370546636 + -1 * indata[u"PF00271.28"]))) + -0.449508422004909 * log(((8.43079374765751 + indata[u"PF05698.11"]) / (472.200193308277 + -1 * indata[u"PF05698.11"]))) + -0.0179182749132714 * log(((9.01481162832642 + indata[u"PF00133.19"]) / (71.1359190717506 + -1 * indata[u"PF00133.19"]))) + -0.0297585476307219 * log(((9.88938012702335 + indata[u"PF02463.16"]) / (169.858620421493 + -1 * indata[u"PF02463.16"]))) + 0.0149427092375312 * log(((10.7437561345681 + indata[u"PF06182.8"]) / (82.0893998453932 + -1 * indata[u"PF06182.8"]))) + 0.55679563349834 * log(((18.1825384217542 + indata[u"PF13347.3"]) / (5575.28115623575 + -1 * indata[u"PF13347.3"])))))

    H1_22_1 = 7.79664287614946 + -0.038671375282454 * asinh((-338.060271336776 + 2.74439193363038 * indata[u"PF00421.16"])) + 0.159343301851702 * asinh((-12.2884923540343 + 2.37043698944129 * indata[u"PF13424.3"])) + -0.39726944019671 * asinh((-6.59342048401671 + 0.190596959982139 * indata[u"PF12848.4"])) + 0.03769652012235 * asinh((-5.0655883473324 + 0.0420166631079305 * indata[u"PF13414.3"])) + -0.837202904162882 * asinh((-2.52813387250699 + 0.0270321694102825 * indata[u"PF00515.25"])) + 1.51061212833507 * asinh((-0.719809759809065 + 0.581656427272611 * indata[u"PF13513.3"])) + 0.950669811229809 * log(((-98.2 + indata[u"PF00528.19"]) / (563.704751119465 + -1 * indata[u"PF00528.19"]))) + -0.0564812841051179 * log(((-17.7172725032878 + indata[u"PF13576.3"]) / (107.818489892456 + -1 * indata[u"PF13576.3"]))) + -0.272436549036533 * log(((-1.4 + indata[u"PF13191.3"]) / (268.988042575138 + -1 * indata[u"PF13191.3"]))) + -0.179100008871068 * log(((-0.585208074106809 + indata[u"PF13646.3"]) / (146.6 + -1 * indata[u"PF13646.3"]))) + -0.171456066010319 * log(((0.114500813590435 + indata[u"PF04851.12"]) / (78.8033322471045 + -1 * indata[u"PF04851.12"]))) + 0.27754454942401 * log(((0.217077774618065 + indata[u"PF13368.3"]) / (54.7632041173428 + -1 * indata[u"PF13368.3"]))) + 0.125506569153099 * log(((0.688760777872721 + indata[u"PF09334.8"]) / (72.9289780399021 + -1 * indata[u"PF09334.8"]))) + 0.0770139507818451 * log(((1.70371483935923 + indata[u"PF00271.28"]) / (100.069370546636 + -1 * indata[u"PF00271.28"]))) + -0.632504902243328 * log(((8.43079374765751 + indata[u"PF05698.11"]) / (472.200193308277 + -1 * indata[u"PF05698.11"]))) + 0.188318368167209 * log(((9.01481162832642 + indata[u"PF00133.19"]) / (71.1359190717506 + -1 * indata[u"PF00133.19"]))) + -0.503291080404406 * log(((9.88938012702335 + indata[u"PF02463.16"]) / (169.858620421493 + -1 * indata[u"PF02463.16"]))) + -0.225543507604012 * log(((10.7437561345681 + indata[u"PF06182.8"]) / (82.0893998453932 + -1 * indata[u"PF06182.8"]))) + 2.10584588920825 * log(((18.1825384217542 + indata[u"PF13347.3"]) / (5575.28115623575 + -1 * indata[u"PF13347.3"])))

    H1_23_1 = 9.43692186900919 + 0.159443961158858 * asinh((-338.060271336776 + 2.74439193363038 * indata[u"PF00421.16"])) + 0.0338825089198161 * asinh((-12.2884923540343 + 2.37043698944129 * indata[u"PF13424.3"])) + -0.145957095038048 * asinh((-6.59342048401671 + 0.190596959982139 * indata[u"PF12848.4"])) + 0.421997650985258 * asinh((-5.0655883473324 + 0.0420166631079305 * indata[u"PF13414.3"])) + -0.493243376609837 * asinh((-2.52813387250699 + 0.0270321694102825 * indata[u"PF00515.25"])) + 1.20773716958054 * asinh((-0.719809759809065 + 0.581656427272611 * indata[u"PF13513.3"])) + -0.19668062282044 * log(((-98.2 + indata[u"PF00528.19"]) / (563.704751119465 + -1 * indata[u"PF00528.19"]))) + -0.632956621181197 * log(((-17.7172725032878 + indata[u"PF13576.3"]) / (107.818489892456 + -1 * indata[u"PF13576.3"]))) + -0.722724149245955 * log(((-1.4 + indata[u"PF13191.3"]) / (268.988042575138 + -1 * indata[u"PF13191.3"]))) + 1.18499867456334 * log(((-0.585208074106809 + indata[u"PF13646.3"]) / (146.6 + -1 * indata[u"PF13646.3"]))) + -0.126363479770618 * log(((0.114500813590435 + indata[u"PF04851.12"]) / (78.8033322471045 + -1 * indata[u"PF04851.12"]))) + 1.32131717904842 * log(((0.217077774618065 + indata[u"PF13368.3"]) / (54.7632041173428 + -1 * indata[u"PF13368.3"]))) + 0.348836471884869 * log(((0.688760777872721 + indata[u"PF09334.8"]) / (72.9289780399021 + -1 * indata[u"PF09334.8"]))) + 0.211745982805682 * log(((1.70371483935923 + indata[u"PF00271.28"]) / (100.069370546636 + -1 * indata[u"PF00271.28"]))) + -1.83694215350956 * log(((8.43079374765751 + indata[u"PF05698.11"]) / (472.200193308277 + -1 * indata[u"PF05698.11"]))) + 0.269996474499378 * log(((9.01481162832642 + indata[u"PF00133.19"]) / (71.1359190717506 + -1 * indata[u"PF00133.19"]))) + -0.280433918564714 * log(((9.88938012702335 + indata[u"PF02463.16"]) / (169.858620421493 + -1 * indata[u"PF02463.16"]))) + -1.08061389579467 * log(((10.7437561345681 + indata[u"PF06182.8"]) / (82.0893998453932 + -1 * indata[u"PF06182.8"]))) + 1.95420690308006 * log(((18.1825384217542 + indata[u"PF13347.3"]) / (5575.28115623575 + -1 * indata[u"PF13347.3"])))

    H1_24_1 = -9.15656223954531 + 0.0387421863155456 * asinh((-338.060271336776 + 2.74439193363038 * indata[u"PF00421.16"])) + -0.178191480490876 * asinh((-12.2884923540343 + 2.37043698944129 * indata[u"PF13424.3"])) + 0.303471794082678 * asinh((-6.59342048401671 + 0.190596959982139 * indata[u"PF12848.4"])) + 0.0251525711273812 * asinh((-5.0655883473324 + 0.0420166631079305 * indata[u"PF13414.3"])) + -0.170880153346083 * asinh((-2.52813387250699 + 0.0270321694102825 * indata[u"PF00515.25"])) + -0.246779914759383 * asinh((-0.719809759809065 + 0.581656427272611 * indata[u"PF13513.3"])) + -1.02087000679171 * log(((-98.2 + indata[u"PF00528.19"]) / (563.704751119465 + -1 * indata[u"PF00528.19"]))) + 0.0990808270542099 * log(((-17.7172725032878 + indata[u"PF13576.3"]) / (107.818489892456 + -1 * indata[u"PF13576.3"]))) + -0.0219473027303993 * log(((-1.4 + indata[u"PF13191.3"]) / (268.988042575138 + -1 * indata[u"PF13191.3"]))) + 0.0969180110258386 * log(((-0.585208074106809 + indata[u"PF13646.3"]) / (146.6 + -1 * indata[u"PF13646.3"]))) + -0.0977798278176484 * log(((0.114500813590435 + indata[u"PF04851.12"]) / (78.8033322471045 + -1 * indata[u"PF04851.12"]))) + -0.507262072805095 * log(((0.217077774618065 + indata[u"PF13368.3"]) / (54.7632041173428 + -1 * indata[u"PF13368.3"]))) + -0.0532939464904682 * log(((0.688760777872721 + indata[u"PF09334.8"]) / (72.9289780399021 + -1 * indata[u"PF09334.8"]))) + 0.304473213693698 * log(((1.70371483935923 + indata[u"PF00271.28"]) / (100.069370546636 + -1 * indata[u"PF00271.28"]))) + 2.0276400684627 * log(((8.43079374765751 + indata[u"PF05698.11"]) / (472.200193308277 + -1 * indata[u"PF05698.11"]))) + -0.0684759773640989 * log(((9.01481162832642 + indata[u"PF00133.19"]) / (71.1359190717506 + -1 * indata[u"PF00133.19"]))) + -0.110037365636358 * log(((9.88938012702335 + indata[u"PF02463.16"]) / (169.858620421493 + -1 * indata[u"PF02463.16"]))) + 0.334327323666063 * log(((10.7437561345681 + indata[u"PF06182.8"]) / (82.0893998453932 + -1 * indata[u"PF06182.8"]))) + -2.91595138699675 * log(((18.1825384217542 + indata[u"PF13347.3"]) / (5575.28115623575 + -1 * indata[u"PF13347.3"])))

    H1_25_1 = 2.62791879876324 + 0.192928155899788 * asinh((-338.060271336776 + 2.74439193363038 * indata[u"PF00421.16"])) + -0.0434602152688799 * asinh((-12.2884923540343 + 2.37043698944129 * indata[u"PF13424.3"])) + 0.147036728252725 * asinh((-6.59342048401671 + 0.190596959982139 * indata[u"PF12848.4"])) + -0.00200430920331019 * asinh((-5.0655883473324 + 0.0420166631079305 * indata[u"PF13414.3"])) + -0.0806398973409188 * asinh((-2.52813387250699 + 0.0270321694102825 * indata[u"PF00515.25"])) + 0.155749304104591 * asinh((-0.719809759809065 + 0.581656427272611 * indata[u"PF13513.3"])) + -0.278623291091426 * log(((-98.2 + indata[u"PF00528.19"]) / (563.704751119465 + -1 * indata[u"PF00528.19"]))) + 0.396667858002571 * log(((-17.7172725032878 + indata[u"PF13576.3"]) / (107.818489892456 + -1 * indata[u"PF13576.3"]))) + -0.142493905873115 * log(((-1.4 + indata[u"PF13191.3"]) / (268.988042575138 + -1 * indata[u"PF13191.3"]))) + 0.215893301682111 * log(((-0.585208074106809 + indata[u"PF13646.3"]) / (146.6 + -1 * indata[u"PF13646.3"]))) + 0.13439195891192 * log(((0.114500813590435 + indata[u"PF04851.12"]) / (78.8033322471045 + -1 * indata[u"PF04851.12"]))) + -0.0515214279149572 * log(((0.217077774618065 + indata[u"PF13368.3"]) / (54.7632041173428 + -1 * indata[u"PF13368.3"]))) + 0.142115696397462 * log(((0.688760777872721 + indata[u"PF09334.8"]) / (72.9289780399021 + -1 * indata[u"PF09334.8"]))) + 0.246946968233743 * log(((1.70371483935923 + indata[u"PF00271.28"]) / (100.069370546636 + -1 * indata[u"PF00271.28"]))) + -0.0621054027025713 * log(((8.43079374765751 + indata[u"PF05698.11"]) / (472.200193308277 + -1 * indata[u"PF05698.11"]))) + 0.466862698771459 * log(((9.01481162832642 + indata[u"PF00133.19"]) / (71.1359190717506 + -1 * indata[u"PF00133.19"]))) + 0.851799571850743 * log(((9.88938012702335 + indata[u"PF02463.16"]) / (169.858620421493 + -1 * indata[u"PF02463.16"]))) + -0.134189305703146 * log(((10.7437561345681 + indata[u"PF06182.8"]) / (82.0893998453932 + -1 * indata[u"PF06182.8"]))) + 0.266880012648277 * log(((18.1825384217542 + indata[u"PF13347.3"]) / (5575.28115623575 + -1 * indata[u"PF13347.3"])))

    H1_26_1 = jmp.exp(-((0.5 * jmp.pow((4.05241090036252 + 0.0475362133160635 * asinh((-338.060271336776 + 2.74439193363038 * indata[u"PF00421.16"])) + 0.0324332031100892 * asinh((-12.2884923540343 + 2.37043698944129 * indata[u"PF13424.3"])) + -0.170753543279729 * asinh((-6.59342048401671 + 0.190596959982139 * indata[u"PF12848.4"])) + -0.0667073814735335 * asinh((-5.0655883473324 + 0.0420166631079305 * indata[u"PF13414.3"])) + -0.117795528306342 * asinh((-2.52813387250699 + 0.0270321694102825 * indata[u"PF00515.25"])) + -0.364551618505677 * asinh((-0.719809759809065 + 0.581656427272611 * indata[u"PF13513.3"])) + 0.155007405716507 * log(((-98.2 + indata[u"PF00528.19"]) / (563.704751119465 + -1 * indata[u"PF00528.19"]))) + 0.200555841040852 * log(((-17.7172725032878 + indata[u"PF13576.3"]) / (107.818489892456 + -1 * indata[u"PF13576.3"]))) + 0.206218586700027 * log(((-1.4 + indata[u"PF13191.3"]) / (268.988042575138 + -1 * indata[u"PF13191.3"]))) + -0.0888463543180287 * log(((-0.585208074106809 + indata[u"PF13646.3"]) / (146.6 + -1 * indata[u"PF13646.3"]))) + 0.0147331389820578 * log(((0.114500813590435 + indata[u"PF04851.12"]) / (78.8033322471045 + -1 * indata[u"PF04851.12"]))) + -0.286938564586845 * log(((0.217077774618065 + indata[u"PF13368.3"]) / (54.7632041173428 + -1 * indata[u"PF13368.3"]))) + 0.0367596843063229 * log(((0.688760777872721 + indata[u"PF09334.8"]) / (72.9289780399021 + -1 * indata[u"PF09334.8"]))) + -0.165157237718928 * log(((1.70371483935923 + indata[u"PF00271.28"]) / (100.069370546636 + -1 * indata[u"PF00271.28"]))) + 1.77810377596222 * log(((8.43079374765751 + indata[u"PF05698.11"]) / (472.200193308277 + -1 * indata[u"PF05698.11"]))) + -0.0238362132575292 * log(((9.01481162832642 + indata[u"PF00133.19"]) / (71.1359190717506 + -1 * indata[u"PF00133.19"]))) + 0.0579707115111217 * log(((9.88938012702335 + indata[u"PF02463.16"]) / (169.858620421493 + -1 * indata[u"PF02463.16"]))) + -0.00900405049362863 * log(((10.7437561345681 + indata[u"PF06182.8"]) / (82.0893998453932 + -1 * indata[u"PF06182.8"]))) + -0.401444570644156 * log(((18.1825384217542 + indata[u"PF13347.3"]) / (5575.28115623575 + -1 * indata[u"PF13347.3"])))), 2))))

    H1_27 = tanh((-0.000121341436989514 + -0.0000121309814162527 * asinh((-338.060271336776 + 2.74439193363038 * indata[u"PF00421.16"])) + 0.0000438076573039148 * asinh((-12.2884923540343 + 2.37043698944129 * indata[u"PF13424.3"])) + -0.0000573240553617319 * asinh((-6.59342048401671 + 0.190596959982139 * indata[u"PF12848.4"])) + 0.0000307827799484735 * asinh((-5.0655883473324 + 0.0420166631079305 * indata[u"PF13414.3"])) + 0.000331555413913589 * asinh((-2.52813387250699 + 0.0270321694102825 * indata[u"PF00515.25"])) + -0.0000973804156303841 * asinh((-0.719809759809065 + 0.581656427272611 * indata[u"PF13513.3"])) + -0.0000501461777792023 * log(((-98.2 + indata[u"PF00528.19"]) / (563.704751119465 + -1 * indata[u"PF00528.19"]))) + -0.0000043673214691557 * log(((-17.7172725032878 + indata[u"PF13576.3"]) / (107.818489892456 + -1 * indata[u"PF13576.3"]))) + -0.000119289893318392 * log(((-1.4 + indata[u"PF13191.3"]) / (268.988042575138 + -1 * indata[u"PF13191.3"]))) + -0.0000462911931962726 * log(((-0.585208074106809 + indata[u"PF13646.3"]) / (146.6 + -1 * indata[u"PF13646.3"]))) + 0.0000556180815276168 * log(((0.114500813590435 + indata[u"PF04851.12"]) / (78.8033322471045 + -1 * indata[u"PF04851.12"]))) + -0.0000908031170778448 * log(((0.217077774618065 + indata[u"PF13368.3"]) / (54.7632041173428 + -1 * indata[u"PF13368.3"]))) + 0.0000410242970332215 * log(((0.688760777872721 + indata[u"PF09334.8"]) / (72.9289780399021 + -1 * indata[u"PF09334.8"]))) + 0.0000749724133762126 * log(((1.70371483935923 + indata[u"PF00271.28"]) / (100.069370546636 + -1 * indata[u"PF00271.28"]))) + 0.000262400639308883 * log(((8.43079374765751 + indata[u"PF05698.11"]) / (472.200193308277 + -1 * indata[u"PF05698.11"]))) + 0.0000753984989529154 * log(((9.01481162832642 + indata[u"PF00133.19"]) / (71.1359190717506 + -1 * indata[u"PF00133.19"]))) + 0.000214249558035058 * log(((9.88938012702335 + indata[u"PF02463.16"]) / (169.858620421493 + -1 * indata[u"PF02463.16"]))) + 0.0000824573815342923 * log(((10.7437561345681 + indata[u"PF06182.8"]) / (82.0893998453932 + -1 * indata[u"PF06182.8"]))) + 0.000103706934535414 * log(((18.1825384217542 + indata[u"PF13347.3"]) / (5575.28115623575 + -1 * indata[u"PF13347.3"])))))

    H1_28 = tanh((-0.00105450837817735 + 0.0000054351693378653 * asinh((-338.060271336776 + 2.74439193363038 * indata[u"PF00421.16"])) + -0.0000117958129758114 * asinh((-12.2884923540343 + 2.37043698944129 * indata[u"PF13424.3"])) + -0.0000434563528725014 * asinh((-6.59342048401671 + 0.190596959982139 * indata[u"PF12848.4"])) + 0.000014276997040877 * asinh((-5.0655883473324 + 0.0420166631079305 * indata[u"PF13414.3"])) + -0.0000417559590792723 * asinh((-2.52813387250699 + 0.0270321694102825 * indata[u"PF00515.25"])) + 0.0000419248716762842 * asinh((-0.719809759809065 + 0.581656427272611 * indata[u"PF13513.3"])) + -0.0000750973874137193 * log(((-98.2 + indata[u"PF00528.19"]) / (563.704751119465 + -1 * indata[u"PF00528.19"]))) + -0.0000352069061387671 * log(((-17.7172725032878 + indata[u"PF13576.3"]) / (107.818489892456 + -1 * indata[u"PF13576.3"]))) + 0.0000089616885923776 * log(((-1.4 + indata[u"PF13191.3"]) / (268.988042575138 + -1 * indata[u"PF13191.3"]))) + 0.0000229363929325046 * log(((-0.585208074106809 + indata[u"PF13646.3"]) / (146.6 + -1 * indata[u"PF13646.3"]))) + -0.000002392131697841 * log(((0.114500813590435 + indata[u"PF04851.12"]) / (78.8033322471045 + -1 * indata[u"PF04851.12"]))) + 0.000027418313219226 * log(((0.217077774618065 + indata[u"PF13368.3"]) / (54.7632041173428 + -1 * indata[u"PF13368.3"]))) + 0.000015777677468596 * log(((0.688760777872721 + indata[u"PF09334.8"]) / (72.9289780399021 + -1 * indata[u"PF09334.8"]))) + -0.0000163246972409628 * log(((1.70371483935923 + indata[u"PF00271.28"]) / (100.069370546636 + -1 * indata[u"PF00271.28"]))) + -0.000268573931332486 * log(((8.43079374765751 + indata[u"PF05698.11"]) / (472.200193308277 + -1 * indata[u"PF05698.11"]))) + 0.0000035144719352737 * log(((9.01481162832642 + indata[u"PF00133.19"]) / (71.1359190717506 + -1 * indata[u"PF00133.19"]))) + -0.0000784117099853304 * log(((9.88938012702335 + indata[u"PF02463.16"]) / (169.858620421493 + -1 * indata[u"PF02463.16"]))) + -0.0000091442156265596 * log(((10.7437561345681 + indata[u"PF06182.8"]) / (82.0893998453932 + -1 * indata[u"PF06182.8"]))) + -0.000109258161538153 * log(((18.1825384217542 + indata[u"PF13347.3"]) / (5575.28115623575 + -1 * indata[u"PF13347.3"])))))

    H1_29 = tanh((0.000547241922903255 + -0.0000075528244640812 * asinh((-338.060271336776 + 2.74439193363038 * indata[u"PF00421.16"])) + 0.0000262404184757196 * asinh((-12.2884923540343 + 2.37043698944129 * indata[u"PF13424.3"])) + -0.0000150863291362823 * asinh((-6.59342048401671 + 0.190596959982139 * indata[u"PF12848.4"])) + 0.0000451914269592958 * asinh((-5.0655883473324 + 0.0420166631079305 * indata[u"PF13414.3"])) + 0.0000456287697448804 * asinh((-2.52813387250699 + 0.0270321694102825 * indata[u"PF00515.25"])) + -0.0000103541542675678 * asinh((-0.719809759809065 + 0.581656427272611 * indata[u"PF13513.3"])) + 0.0000458764975911188 * log(((-98.2 + indata[u"PF00528.19"]) / (563.704751119465 + -1 * indata[u"PF00528.19"]))) + 0.0000231498683406349 * log(((-17.7172725032878 + indata[u"PF13576.3"]) / (107.818489892456 + -1 * indata[u"PF13576.3"]))) + -0.0000414141642192661 * log(((-1.4 + indata[u"PF13191.3"]) / (268.988042575138 + -1 * indata[u"PF13191.3"]))) + -0.0000106726479936863 * log(((-0.585208074106809 + indata[u"PF13646.3"]) / (146.6 + -1 * indata[u"PF13646.3"]))) + 0.000020095205891749 * log(((0.114500813590435 + indata[u"PF04851.12"]) / (78.8033322471045 + -1 * indata[u"PF04851.12"]))) + 0.0000035192473962078 * log(((0.217077774618065 + indata[u"PF13368.3"]) / (54.7632041173428 + -1 * indata[u"PF13368.3"]))) + 0.0000127944672731254 * log(((0.688760777872721 + indata[u"PF09334.8"]) / (72.9289780399021 + -1 * indata[u"PF09334.8"]))) + 0.000011178565692519 * log(((1.70371483935923 + indata[u"PF00271.28"]) / (100.069370546636 + -1 * indata[u"PF00271.28"]))) + 0.0000933569682252181 * log(((8.43079374765751 + indata[u"PF05698.11"]) / (472.200193308277 + -1 * indata[u"PF05698.11"]))) + 0.0000135587432821917 * log(((9.01481162832642 + indata[u"PF00133.19"]) / (71.1359190717506 + -1 * indata[u"PF00133.19"]))) + 0.0000635536389350868 * log(((9.88938012702335 + indata[u"PF02463.16"]) / (169.858620421493 + -1 * indata[u"PF02463.16"]))) + 0.0000222316640861146 * log(((10.7437561345681 + indata[u"PF06182.8"]) / (82.0893998453932 + -1 * indata[u"PF06182.8"]))) + 0.000116373877784794 * log(((18.1825384217542 + indata[u"PF13347.3"]) / (5575.28115623575 + -1 * indata[u"PF13347.3"])))))

    H1_30 = tanh((0.00125217067618835 + -0.0000134008957233098 * asinh((-338.060271336776 + 2.74439193363038 * indata[u"PF00421.16"])) + 0.0000441135952185469 * asinh((-12.2884923540343 + 2.37043698944129 * indata[u"PF13424.3"])) + -0.000109901825283524 * asinh((-6.59342048401671 + 0.190596959982139 * indata[u"PF12848.4"])) + 0.0000912448797544145 * asinh((-5.0655883473324 + 0.0420166631079305 * indata[u"PF13414.3"])) + 0.0000934019324450138 * asinh((-2.52813387250699 + 0.0270321694102825 * indata[u"PF00515.25"])) + -0.0000205558528049752 * asinh((-0.719809759809065 + 0.581656427272611 * indata[u"PF13513.3"])) + -0.0000418213903585063 * log(((-98.2 + indata[u"PF00528.19"]) / (563.704751119465 + -1 * indata[u"PF00528.19"]))) + -0.0000048884109700321 * log(((-17.7172725032878 + indata[u"PF13576.3"]) / (107.818489892456 + -1 * indata[u"PF13576.3"]))) + -0.000199640636653326 * log(((-1.4 + indata[u"PF13191.3"]) / (268.988042575138 + -1 * indata[u"PF13191.3"]))) + -0.0000207375745274482 * log(((-0.585208074106809 + indata[u"PF13646.3"]) / (146.6 + -1 * indata[u"PF13646.3"]))) + 0.000023420722801598 * log(((0.114500813590435 + indata[u"PF04851.12"]) / (78.8033322471045 + -1 * indata[u"PF04851.12"]))) + -0.0000233247616128125 * log(((0.217077774618065 + indata[u"PF13368.3"]) / (54.7632041173428 + -1 * indata[u"PF13368.3"]))) + 0.0000379045865915097 * log(((0.688760777872721 + indata[u"PF09334.8"]) / (72.9289780399021 + -1 * indata[u"PF09334.8"]))) + 0.0000079980877297581 * log(((1.70371483935923 + indata[u"PF00271.28"]) / (100.069370546636 + -1 * indata[u"PF00271.28"]))) + 0.000380165547084029 * log(((8.43079374765751 + indata[u"PF05698.11"]) / (472.200193308277 + -1 * indata[u"PF05698.11"]))) + 0.0000849358677255764 * log(((9.01481162832642 + indata[u"PF00133.19"]) / (71.1359190717506 + -1 * indata[u"PF00133.19"]))) + 0.000159607787887547 * log(((9.88938012702335 + indata[u"PF02463.16"]) / (169.858620421493 + -1 * indata[u"PF02463.16"]))) + 0.0000578418585588627 * log(((10.7437561345681 + indata[u"PF06182.8"]) / (82.0893998453932 + -1 * indata[u"PF06182.8"]))) + 0.000250717250898677 * log(((18.1825384217542 + indata[u"PF13347.3"]) / (5575.28115623575 + -1 * indata[u"PF13347.3"])))))

    H1_31 = tanh((-0.00232480167564014 + 0.0000125712851464505 * asinh((-338.060271336776 + 2.74439193363038 * indata[u"PF00421.16"])) + -0.000030545653900502 * asinh((-12.2884923540343 + 2.37043698944129 * indata[u"PF13424.3"])) + -0.0000186923917594575 * asinh((-6.59342048401671 + 0.190596959982139 * indata[u"PF12848.4"])) + -0.0000073397843980777 * asinh((-5.0655883473324 + 0.0420166631079305 * indata[u"PF13414.3"])) + -0.0000383467448249757 * asinh((-2.52813387250699 + 0.0270321694102825 * indata[u"PF00515.25"])) + 0.0000698323754529296 * asinh((-0.719809759809065 + 0.581656427272611 * indata[u"PF13513.3"])) + -0.0000947306166308169 * log(((-98.2 + indata[u"PF00528.19"]) / (563.704751119465 + -1 * indata[u"PF00528.19"]))) + -0.0000702727174284576 * log(((-17.7172725032878 + indata[u"PF13576.3"]) / (107.818489892456 + -1 * indata[u"PF13576.3"]))) + -0.0000266875220167995 * log(((-1.4 + indata[u"PF13191.3"]) / (268.988042575138 + -1 * indata[u"PF13191.3"]))) + 0.0000530230917875255 * log(((-0.585208074106809 + indata[u"PF13646.3"]) / (146.6 + -1 * indata[u"PF13646.3"]))) + -0.0000074290159486712 * log(((0.114500813590435 + indata[u"PF04851.12"]) / (78.8033322471045 + -1 * indata[u"PF04851.12"]))) + 0.0000525553652415212 * log(((0.217077774618065 + indata[u"PF13368.3"]) / (54.7632041173428 + -1 * indata[u"PF13368.3"]))) + 0.0000263747940733364 * log(((0.688760777872721 + indata[u"PF09334.8"]) / (72.9289780399021 + -1 * indata[u"PF09334.8"]))) + 0.00000523454932395 * log(((1.70371483935923 + indata[u"PF00271.28"]) / (100.069370546636 + -1 * indata[u"PF00271.28"]))) + -0.000499117415318524 * log(((8.43079374765751 + indata[u"PF05698.11"]) / (472.200193308277 + -1 * indata[u"PF05698.11"]))) + 0.0000236126114392199 * log(((9.01481162832642 + indata[u"PF00133.19"]) / (71.1359190717506 + -1 * indata[u"PF00133.19"]))) + -0.0000917393017233685 * log(((9.88938012702335 + indata[u"PF02463.16"]) / (169.858620421493 + -1 * indata[u"PF02463.16"]))) + 0.0000089410231725439 * log(((10.7437561345681 + indata[u"PF06182.8"]) / (82.0893998453932 + -1 * indata[u"PF06182.8"]))) + -0.000250249915444006 * log(((18.1825384217542 + indata[u"PF13347.3"]) / (5575.28115623575 + -1 * indata[u"PF13347.3"])))))

    H1_32 = tanh((-0.0112064366575422 + 0.0000740698682358484 * asinh((-338.060271336776 + 2.74439193363038 * indata[u"PF00421.16"])) + -0.0000968833407065505 * asinh((-12.2884923540343 + 2.37043698944129 * indata[u"PF13424.3"])) + 0.000052512880545658 * asinh((-6.59342048401671 + 0.190596959982139 * indata[u"PF12848.4"])) + -0.0000365462597706301 * asinh((-5.0655883473324 + 0.0420166631079305 * indata[u"PF13414.3"])) + -0.000144285252981626 * asinh((-2.52813387250699 + 0.0270321694102825 * indata[u"PF00515.25"])) + 0.000360220299720464 * asinh((-0.719809759809065 + 0.581656427272611 * indata[u"PF13513.3"])) + -0.000329587892596082 * log(((-98.2 + indata[u"PF00528.19"]) / (563.704751119465 + -1 * indata[u"PF00528.19"]))) + -0.000186646232192306 * log(((-17.7172725032878 + indata[u"PF13576.3"]) / (107.818489892456 + -1 * indata[u"PF13576.3"]))) + 0.000330076537386856 * log(((-1.4 + indata[u"PF13191.3"]) / (268.988042575138 + -1 * indata[u"PF13191.3"]))) + 0.000256472477314024 * log(((-0.585208074106809 + indata[u"PF13646.3"]) / (146.6 + -1 * indata[u"PF13646.3"]))) + -0.0000343730944356422 * log(((0.114500813590435 + indata[u"PF04851.12"]) / (78.8033322471045 + -1 * indata[u"PF04851.12"]))) + 0.000267308609560346 * log(((0.217077774618065 + indata[u"PF13368.3"]) / (54.7632041173428 + -1 * indata[u"PF13368.3"]))) + 0.00010254076677104 * log(((0.688760777872721 + indata[u"PF09334.8"]) / (72.9289780399021 + -1 * indata[u"PF09334.8"]))) + 0.0000077543440863069 * log(((1.70371483935923 + indata[u"PF00271.28"]) / (100.069370546636 + -1 * indata[u"PF00271.28"]))) + -0.00233882966800536 * log(((8.43079374765751 + indata[u"PF05698.11"]) / (472.200193308277 + -1 * indata[u"PF05698.11"]))) + -0.0000412210978438483 * log(((9.01481162832642 + indata[u"PF00133.19"]) / (71.1359190717506 + -1 * indata[u"PF00133.19"]))) + -0.000630181862367608 * log(((9.88938012702335 + indata[u"PF02463.16"]) / (169.858620421493 + -1 * indata[u"PF02463.16"]))) + -0.000173298964869518 * log(((10.7437561345681 + indata[u"PF06182.8"]) / (82.0893998453932 + -1 * indata[u"PF06182.8"]))) + -0.00141499522132992 * log(((18.1825384217542 + indata[u"PF13347.3"]) / (5575.28115623575 + -1 * indata[u"PF13347.3"])))))

    H1_33 = tanh((-0.00500230649640323 + 0.0000598073800694596 * asinh((-338.060271336776 + 2.74439193363038 * indata[u"PF00421.16"])) + -0.000096486174328087 * asinh((-12.2884923540343 + 2.37043698944129 * indata[u"PF13424.3"])) + 0.0000016079255158308 * asinh((-6.59342048401671 + 0.190596959982139 * indata[u"PF12848.4"])) + -0.000139674179185271 * asinh((-5.0655883473324 + 0.0420166631079305 * indata[u"PF13414.3"])) + -0.000206523888458568 * asinh((-2.52813387250699 + 0.0270321694102825 * indata[u"PF00515.25"])) + 0.000132127996787919 * asinh((-0.719809759809065 + 0.581656427272611 * indata[u"PF13513.3"])) + -0.000113354687300458 * log(((-98.2 + indata[u"PF00528.19"]) / (563.704751119465 + -1 * indata[u"PF00528.19"]))) + -0.0000425577795869771 * log(((-17.7172725032878 + indata[u"PF13576.3"]) / (107.818489892456 + -1 * indata[u"PF13576.3"]))) + 0.000188901708002009 * log(((-1.4 + indata[u"PF13191.3"]) / (268.988042575138 + -1 * indata[u"PF13191.3"]))) + 0.000128328164391109 * log(((-0.585208074106809 + indata[u"PF13646.3"]) / (146.6 + -1 * indata[u"PF13646.3"]))) + -0.0000221709916222678 * log(((0.114500813590435 + indata[u"PF04851.12"]) / (78.8033322471045 + -1 * indata[u"PF04851.12"]))) + 0.000150714118001128 * log(((0.217077774618065 + indata[u"PF13368.3"]) / (54.7632041173428 + -1 * indata[u"PF13368.3"]))) + 0.0000522995652360053 * log(((0.688760777872721 + indata[u"PF09334.8"]) / (72.9289780399021 + -1 * indata[u"PF09334.8"]))) + -0.0000864251350417889 * log(((1.70371483935923 + indata[u"PF00271.28"]) / (100.069370546636 + -1 * indata[u"PF00271.28"]))) + -0.00149045333800812 * log(((8.43079374765751 + indata[u"PF05698.11"]) / (472.200193308277 + -1 * indata[u"PF05698.11"]))) + -0.0000644711443060967 * log(((9.01481162832642 + indata[u"PF00133.19"]) / (71.1359190717506 + -1 * indata[u"PF00133.19"]))) + -0.0004553910013822 * log(((9.88938012702335 + indata[u"PF02463.16"]) / (169.858620421493 + -1 * indata[u"PF02463.16"]))) + -0.000152441083382712 * log(((10.7437561345681 + indata[u"PF06182.8"]) / (82.0893998453932 + -1 * indata[u"PF06182.8"]))) + -0.000631761254541009 * log(((18.1825384217542 + indata[u"PF13347.3"]) / (5575.28115623575 + -1 * indata[u"PF13347.3"])))))

    H1_34 = tanh((-0.00179267723557498 + 0.000004429304079702 * asinh((-338.060271336776 + 2.74439193363038 * indata[u"PF00421.16"])) + -0.0000193554897948683 * asinh((-12.2884923540343 + 2.37043698944129 * indata[u"PF13424.3"])) + -0.000115991988225286 * asinh((-6.59342048401671 + 0.190596959982139 * indata[u"PF12848.4"])) + 0.0000581649720460747 * asinh((-5.0655883473324 + 0.0420166631079305 * indata[u"PF13414.3"])) + -0.0000302578609494123 * asinh((-2.52813387250699 + 0.0270321694102825 * indata[u"PF00515.25"])) + 0.0000943304222200525 * asinh((-0.719809759809065 + 0.581656427272611 * indata[u"PF13513.3"])) + -0.000151874911206234 * log(((-98.2 + indata[u"PF00528.19"]) / (563.704751119465 + -1 * indata[u"PF00528.19"]))) + -0.0000879285592554833 * log(((-17.7172725032878 + indata[u"PF13576.3"]) / (107.818489892456 + -1 * indata[u"PF13576.3"]))) + -0.000126500299960408 * log(((-1.4 + indata[u"PF13191.3"]) / (268.988042575138 + -1 * indata[u"PF13191.3"]))) + 0.0000438666758939468 * log(((-0.585208074106809 + indata[u"PF13646.3"]) / (146.6 + -1 * indata[u"PF13646.3"]))) + 0.0000092934612052366 * log(((0.114500813590435 + indata[u"PF04851.12"]) / (78.8033322471045 + -1 * indata[u"PF04851.12"]))) + 0.0000671762484430083 * log(((0.217077774618065 + indata[u"PF13368.3"]) / (54.7632041173428 + -1 * indata[u"PF13368.3"]))) + 0.0000596304719390124 * log(((0.688760777872721 + indata[u"PF09334.8"]) / (72.9289780399021 + -1 * indata[u"PF09334.8"]))) + 0.0000175052105897674 * log(((1.70371483935923 + indata[u"PF00271.28"]) / (100.069370546636 + -1 * indata[u"PF00271.28"]))) + -0.000358674935442777 * log(((8.43079374765751 + indata[u"PF05698.11"]) / (472.200193308277 + -1 * indata[u"PF05698.11"]))) + 0.0000563035732897696 * log(((9.01481162832642 + indata[u"PF00133.19"]) / (71.1359190717506 + -1 * indata[u"PF00133.19"]))) + 0.0000282198533661513 * log(((9.88938012702335 + indata[u"PF02463.16"]) / (169.858620421493 + -1 * indata[u"PF02463.16"]))) + 0.0000194885806393698 * log(((10.7437561345681 + indata[u"PF06182.8"]) / (82.0893998453932 + -1 * indata[u"PF06182.8"]))) + -0.000157362000367252 * log(((18.1825384217542 + indata[u"PF13347.3"]) / (5575.28115623575 + -1 * indata[u"PF13347.3"])))))

    H1_35 = -0.0000257920746655968 + 0.0049713150931047 * asinh((-338.060271336776 + 2.74439193363038 * indata[u"PF00421.16"])) + 0.000714370625762473 * asinh((-12.2884923540343 + 2.37043698944129 * indata[u"PF13424.3"])) + 0.00243246970686682 * asinh((-6.59342048401671 + 0.190596959982139 * indata[u"PF12848.4"])) + 0.00124334379841471 * asinh((-5.0655883473324 + 0.0420166631079305 * indata[u"PF13414.3"])) + 0.00328470644491135 * asinh((-2.52813387250699 + 0.0270321694102825 * indata[u"PF00515.25"])) + 0.0156457858685629 * asinh((-0.719809759809065 + 0.581656427272611 * indata[u"PF13513.3"])) + 0.0154302104707054 * log(((-98.2 + indata[u"PF00528.19"]) / (563.704751119465 + -1 * indata[u"PF00528.19"]))) + 0.00705457655405422 * log(((-17.7172725032878 + indata[u"PF13576.3"]) / (107.818489892456 + -1 * indata[u"PF13576.3"]))) + 0.0264803460909572 * log(((-1.4 + indata[u"PF13191.3"]) / (268.988042575138 + -1 * indata[u"PF13191.3"]))) + 0.0129088478841383 * log(((-0.585208074106809 + indata[u"PF13646.3"]) / (146.6 + -1 * indata[u"PF13646.3"]))) + -0.00974939184070439 * log(((0.114500813590435 + indata[u"PF04851.12"]) / (78.8033322471045 + -1 * indata[u"PF04851.12"]))) + 0.0148067059915984 * log(((0.217077774618065 + indata[u"PF13368.3"]) / (54.7632041173428 + -1 * indata[u"PF13368.3"]))) + -0.00731602086552874 * log(((0.688760777872721 + indata[u"PF09334.8"]) / (72.9289780399021 + -1 * indata[u"PF09334.8"]))) + -0.0134607429626829 * log(((1.70371483935923 + indata[u"PF00271.28"]) / (100.069370546636 + -1 * indata[u"PF00271.28"]))) + -0.0203953716152712 * log(((8.43079374765751 + indata[u"PF05698.11"]) / (472.200193308277 + -1 * indata[u"PF05698.11"]))) + -0.0152069002612351 * log(((9.01481162832642 + indata[u"PF00133.19"]) / (71.1359190717506 + -1 * indata[u"PF00133.19"]))) + -0.02952739173749 * log(((9.88938012702335 + indata[u"PF02463.16"]) / (169.858620421493 + -1 * indata[u"PF02463.16"]))) + -0.0223306975318051 * log(((10.7437561345681 + indata[u"PF06182.8"]) / (82.0893998453932 + -1 * indata[u"PF06182.8"]))) + -0.00185727456356532 * log(((18.1825384217542 + indata[u"PF13347.3"]) / (5575.28115623575 + -1 * indata[u"PF13347.3"])))

    H1_36 = -0.00193400728863622 + 0.00068262057375049 * asinh((-338.060271336776 + 2.74439193363038 * indata[u"PF00421.16"])) + 0.0000625274635990888 * asinh((-12.2884923540343 + 2.37043698944129 * indata[u"PF13424.3"])) + -0.000175413967620112 * asinh((-6.59342048401671 + 0.190596959982139 * indata[u"PF12848.4"])) + 0.000513092766725984 * asinh((-5.0655883473324 + 0.0420166631079305 * indata[u"PF13414.3"])) + 0.000411236920954053 * asinh((-2.52813387250699 + 0.0270321694102825 * indata[u"PF00515.25"])) + 0.00236921038688254 * asinh((-0.719809759809065 + 0.581656427272611 * indata[u"PF13513.3"])) + 0.00168717112637465 * log(((-98.2 + indata[u"PF00528.19"]) / (563.704751119465 + -1 * indata[u"PF00528.19"]))) + 0.000730368884428163 * log(((-17.7172725032878 + indata[u"PF13576.3"]) / (107.818489892456 + -1 * indata[u"PF13576.3"]))) + 0.00303403448150661 * log(((-1.4 + indata[u"PF13191.3"]) / (268.988042575138 + -1 * indata[u"PF13191.3"]))) + 0.00187754664736402 * log(((-0.585208074106809 + indata[u"PF13646.3"]) / (146.6 + -1 * indata[u"PF13646.3"]))) + -0.00130900756013156 * log(((0.114500813590435 + indata[u"PF04851.12"]) / (78.8033322471045 + -1 * indata[u"PF04851.12"]))) + 0.00226291114376133 * log(((0.217077774618065 + indata[u"PF13368.3"]) / (54.7632041173428 + -1 * indata[u"PF13368.3"]))) + -0.000876320659018014 * log(((0.688760777872721 + indata[u"PF09334.8"]) / (72.9289780399021 + -1 * indata[u"PF09334.8"]))) + -0.00196871480842614 * log(((1.70371483935923 + indata[u"PF00271.28"]) / (100.069370546636 + -1 * indata[u"PF00271.28"]))) + -0.00343133883279575 * log(((8.43079374765751 + indata[u"PF05698.11"]) / (472.200193308277 + -1 * indata[u"PF05698.11"]))) + -0.00192646251564474 * log(((9.01481162832642 + indata[u"PF00133.19"]) / (71.1359190717506 + -1 * indata[u"PF00133.19"]))) + -0.00404227057993906 * log(((9.88938012702335 + indata[u"PF02463.16"]) / (169.858620421493 + -1 * indata[u"PF02463.16"]))) + -0.00293432188064904 * log(((10.7437561345681 + indata[u"PF06182.8"]) / (82.0893998453932 + -1 * indata[u"PF06182.8"]))) + -0.0000765084276866772 * log(((18.1825384217542 + indata[u"PF13347.3"]) / (5575.28115623575 + -1 * indata[u"PF13347.3"])))

    H1_37 = -0.00766786858051779 + -0.00300955284497021 * asinh((-338.060271336776 + 2.74439193363038 * indata[u"PF00421.16"])) + -0.000485128619689105 * asinh((-12.2884923540343 + 2.37043698944129 * indata[u"PF13424.3"])) + -0.00263568156829596 * asinh((-6.59342048401671 + 0.190596959982139 * indata[u"PF12848.4"])) + 0.0000175137238801089 * asinh((-5.0655883473324 + 0.0420166631079305 * indata[u"PF13414.3"])) + -0.0019941161533203 * asinh((-2.52813387250699 + 0.0270321694102825 * indata[u"PF00515.25"])) + -0.00895844397516326 * asinh((-0.719809759809065 + 0.581656427272611 * indata[u"PF13513.3"])) + -0.0104887714735799 * log(((-98.2 + indata[u"PF00528.19"]) / (563.704751119465 + -1 * indata[u"PF00528.19"]))) + -0.00485434914102748 * log(((-17.7172725032878 + indata[u"PF13576.3"]) / (107.818489892456 + -1 * indata[u"PF13576.3"]))) + -0.0174936918740247 * log(((-1.4 + indata[u"PF13191.3"]) / (268.988042575138 + -1 * indata[u"PF13191.3"]))) + -0.00753864325050187 * log(((-0.585208074106809 + indata[u"PF13646.3"]) / (146.6 + -1 * indata[u"PF13646.3"]))) + 0.00604670967093233 * log(((0.114500813590435 + indata[u"PF04851.12"]) / (78.8033322471045 + -1 * indata[u"PF04851.12"]))) + -0.00846139370350835 * log(((0.217077774618065 + indata[u"PF13368.3"]) / (54.7632041173428 + -1 * indata[u"PF13368.3"]))) + 0.00477871159487064 * log(((0.688760777872721 + indata[u"PF09334.8"]) / (72.9289780399021 + -1 * indata[u"PF09334.8"]))) + 0.00808223748946899 * log(((1.70371483935923 + indata[u"PF00271.28"]) / (100.069370546636 + -1 * indata[u"PF00271.28"]))) + 0.0105913548124825 * log(((8.43079374765751 + indata[u"PF05698.11"]) / (472.200193308277 + -1 * indata[u"PF05698.11"]))) + 0.00974681667089001 * log(((9.01481162832642 + indata[u"PF00133.19"]) / (71.1359190717506 + -1 * indata[u"PF00133.19"]))) + 0.0179881486202796 * log(((9.88938012702335 + indata[u"PF02463.16"]) / (169.858620421493 + -1 * indata[u"PF02463.16"]))) + 0.0138727482106258 * log(((10.7437561345681 + indata[u"PF06182.8"]) / (82.0893998453932 + -1 * indata[u"PF06182.8"]))) + 0.00109761003866051 * log(((18.1825384217542 + indata[u"PF13347.3"]) / (5575.28115623575 + -1 * indata[u"PF13347.3"])))

    H1_38 = -0.00176993319811901 + 0.000896516040346768 * asinh((-338.060271336776 + 2.74439193363038 * indata[u"PF00421.16"])) + 0.000198819107604817 * asinh((-12.2884923540343 + 2.37043698944129 * indata[u"PF13424.3"])) + 0.000730233810806355 * asinh((-6.59342048401671 + 0.190596959982139 * indata[u"PF12848.4"])) + -0.0000031916917689641 * asinh((-5.0655883473324 + 0.0420166631079305 * indata[u"PF13414.3"])) + 0.00064546881845323 * asinh((-2.52813387250699 + 0.0270321694102825 * indata[u"PF00515.25"])) + 0.00268588055705706 * asinh((-0.719809759809065 + 0.581656427272611 * indata[u"PF13513.3"])) + 0.00300480383754897 * log(((-98.2 + indata[u"PF00528.19"]) / (563.704751119465 + -1 * indata[u"PF00528.19"]))) + 0.00133317817251364 * log(((-17.7172725032878 + indata[u"PF13576.3"]) / (107.818489892456 + -1 * indata[u"PF13576.3"]))) + 0.00518453084189982 * log(((-1.4 + indata[u"PF13191.3"]) / (268.988042575138 + -1 * indata[u"PF13191.3"]))) + 0.00227237334742002 * log(((-0.585208074106809 + indata[u"PF13646.3"]) / (146.6 + -1 * indata[u"PF13646.3"]))) + -0.0017648713423835 * log(((0.114500813590435 + indata[u"PF04851.12"]) / (78.8033322471045 + -1 * indata[u"PF04851.12"]))) + 0.00248814161052208 * log(((0.217077774618065 + indata[u"PF13368.3"]) / (54.7632041173428 + -1 * indata[u"PF13368.3"]))) + -0.00132309866591551 * log(((0.688760777872721 + indata[u"PF09334.8"]) / (72.9289780399021 + -1 * indata[u"PF09334.8"]))) + -0.00227421026082343 * log(((1.70371483935923 + indata[u"PF00271.28"]) / (100.069370546636 + -1 * indata[u"PF00271.28"]))) + -0.00370930352833795 * log(((8.43079374765751 + indata[u"PF05698.11"]) / (472.200193308277 + -1 * indata[u"PF05698.11"]))) + -0.00279976950925096 * log(((9.01481162832642 + indata[u"PF00133.19"]) / (71.1359190717506 + -1 * indata[u"PF00133.19"]))) + -0.00521982147980925 * log(((9.88938012702335 + indata[u"PF02463.16"]) / (169.858620421493 + -1 * indata[u"PF02463.16"]))) + -0.00408653704002619 * log(((10.7437561345681 + indata[u"PF06182.8"]) / (82.0893998453932 + -1 * indata[u"PF06182.8"]))) + -0.000793573950166891 * log(((18.1825384217542 + indata[u"PF13347.3"]) / (5575.28115623575 + -1 * indata[u"PF13347.3"])))

    H1_39 = jmp.exp(-((0.5 * jmp.pow((-0.0026058090452758 + -0.0000709853793824989 * asinh((-338.060271336776 + 2.74439193363038 * indata[u"PF00421.16"])) + -0.00062654515117337 * asinh((-12.2884923540343 + 2.37043698944129 * indata[u"PF13424.3"])) + 0.000172502723214514 * asinh((-6.59342048401671 + 0.190596959982139 * indata[u"PF12848.4"])) + -0.000263759842644806 * asinh((-5.0655883473324 + 0.0420166631079305 * indata[u"PF13414.3"])) + -0.000843432290118926 * asinh((-2.52813387250699 + 0.0270321694102825 * indata[u"PF00515.25"])) + 0.000830159125937002 * asinh((-0.719809759809065 + 0.581656427272611 * indata[u"PF13513.3"])) + 0.000250628935492011 * log(((-98.2 + indata[u"PF00528.19"]) / (563.704751119465 + -1 * indata[u"PF00528.19"]))) + 0.000513045040771857 * log(((-17.7172725032878 + indata[u"PF13576.3"]) / (107.818489892456 + -1 * indata[u"PF13576.3"]))) + -0.0000519310759487196 * log(((-1.4 + indata[u"PF13191.3"]) / (268.988042575138 + -1 * indata[u"PF13191.3"]))) + 0.000225672312369296 * log(((-0.585208074106809 + indata[u"PF13646.3"]) / (146.6 + -1 * indata[u"PF13646.3"]))) + -0.000555027921245663 * log(((0.114500813590435 + indata[u"PF04851.12"]) / (78.8033322471045 + -1 * indata[u"PF04851.12"]))) + 0.00132638660965693 * log(((0.217077774618065 + indata[u"PF13368.3"]) / (54.7632041173428 + -1 * indata[u"PF13368.3"]))) + -0.000494621370828466 * log(((0.688760777872721 + indata[u"PF09334.8"]) / (72.9289780399021 + -1 * indata[u"PF09334.8"]))) + -0.000978185312943576 * log(((1.70371483935923 + indata[u"PF00271.28"]) / (100.069370546636 + -1 * indata[u"PF00271.28"]))) + -0.0024426973443645 * log(((8.43079374765751 + indata[u"PF05698.11"]) / (472.200193308277 + -1 * indata[u"PF05698.11"]))) + -0.00171941456449604 * log(((9.01481162832642 + indata[u"PF00133.19"]) / (71.1359190717506 + -1 * indata[u"PF00133.19"]))) + -0.00166257088352192 * log(((9.88938012702335 + indata[u"PF02463.16"]) / (169.858620421493 + -1 * indata[u"PF02463.16"]))) + -0.0011683810848821 * log(((10.7437561345681 + indata[u"PF06182.8"]) / (82.0893998453932 + -1 * indata[u"PF06182.8"]))) + -0.000902235679385314 * log(((18.1825384217542 + indata[u"PF13347.3"]) / (5575.28115623575 + -1 * indata[u"PF13347.3"])))), 2))))

    outdata[u"Probability( HL_or_LL=HL )_1"] = jmp.exp((-26.057650504992 + -0.0974792481786455 * H1_1_1 + 0.146991601939579 * H1_10_1 + 0.0872948908521075 * H1_11_1 + -0.00997268996644259 * H1_12_1 + -0.123574574715495 * H1_13_1 + 0.116946481124364 * H1_14_1 + 0.0216166664693596 * H1_15_1 + -0.111714443382685 * H1_16_1 + -0.130512906062416 * H1_17_1 + 0.0935483889395768 * H1_18_1 + 0.231345367572108 * H1_19_1 + 0.0334308414428541 * H1_2_1 + 0.231113731560135 * H1_20_1 + -0.0561770195143984 * H1_21_1 + -0.0044696917405798 * H1_22_1 + -0.169467885108725 * H1_23_1 + 0.0609308752708674 * H1_24_1 + 0.326420291250506 * H1_25_1 + 0.167839797416194 * H1_26_1 + 3.77371464266827 * H1_27 + -1.39352789809701 * H1_28 + 1.47654165476683 * H1_29 + -0.0592856957351691 * H1_3_1 + 5.11486618087266 * H1_30 + -3.10047666328625 * H1_31 + -22.7097311938117 * H1_32 + -13.3755952261582 * H1_33 + -0.806585619468174 * H1_34 + -182.298075157473 * H1_35 + -24.0650758931913 * H1_36 + 111.986193510499 * H1_37 + -34.1478353448414 * H1_38 + -28.321230048062 * H1_39 + -0.00706252067304531 * H1_4_1 + 0.130420268140422 * H1_5_1 + 0.066709672931384 * H1_6_1 + 0.0571213851054313 * H1_7_1 + 0.0123348743438747 * H1_8_1 + -0.197218239999759 * H1_9_1)) / (1 + jmp.exp((-26.057650504992 + -0.0974792481786455 * H1_1_1 + 0.146991601939579 * H1_10_1 + 0.0872948908521075 * H1_11_1 + -0.00997268996644259 * H1_12_1 + -0.123574574715495 * H1_13_1 + 0.116946481124364 * H1_14_1 + 0.0216166664693596 * H1_15_1 + -0.111714443382685 * H1_16_1 + -0.130512906062416 * H1_17_1 + 0.0935483889395768 * H1_18_1 + 0.231345367572108 * H1_19_1 + 0.0334308414428541 * H1_2_1 + 0.231113731560135 * H1_20_1 + -0.0561770195143984 * H1_21_1 + -0.0044696917405798 * H1_22_1 + -0.169467885108725 * H1_23_1 + 0.0609308752708674 * H1_24_1 + 0.326420291250506 * H1_25_1 + 0.167839797416194 * H1_26_1 + 3.77371464266827 * H1_27 + -1.39352789809701 * H1_28 + 1.47654165476683 * H1_29 + -0.0592856957351691 * H1_3_1 + 5.11486618087266 * H1_30 + -3.10047666328625 * H1_31 + -22.7097311938117 * H1_32 + -13.3755952261582 * H1_33 + -0.806585619468174 * H1_34 + -182.298075157473 * H1_35 + -24.0650758931913 * H1_36 + 111.986193510499 * H1_37 + -34.1478353448414 * H1_38 + -28.321230048062 * H1_39 + -0.00706252067304531 * H1_4_1 + 0.130420268140422 * H1_5_1 + 0.066709672931384 * H1_6_1 + 0.0571213851054313 * H1_7_1 + 0.0123348743438747 * H1_8_1 + -0.197218239999759 * H1_9_1)))

    outdata[u"Probability( HL_or_LL=LL )_1"] = 1 / (1 + jmp.exp((-26.057650504992 + -0.0974792481786455 * H1_1_1 + 0.146991601939579 * H1_10_1 + 0.0872948908521075 * H1_11_1 + -0.00997268996644259 * H1_12_1 + -0.123574574715495 * H1_13_1 + 0.116946481124364 * H1_14_1 + 0.0216166664693596 * H1_15_1 + -0.111714443382685 * H1_16_1 + -0.130512906062416 * H1_17_1 + 0.0935483889395768 * H1_18_1 + 0.231345367572108 * H1_19_1 + 0.0334308414428541 * H1_2_1 + 0.231113731560135 * H1_20_1 + -0.0561770195143984 * H1_21_1 + -0.0044696917405798 * H1_22_1 + -0.169467885108725 * H1_23_1 + 0.0609308752708674 * H1_24_1 + 0.326420291250506 * H1_25_1 + 0.167839797416194 * H1_26_1 + 3.77371464266827 * H1_27 + -1.39352789809701 * H1_28 + 1.47654165476683 * H1_29 + -0.0592856957351691 * H1_3_1 + 5.11486618087266 * H1_30 + -3.10047666328625 * H1_31 + -22.7097311938117 * H1_32 + -13.3755952261582 * H1_33 + -0.806585619468174 * H1_34 + -182.298075157473 * H1_35 + -24.0650758931913 * H1_36 + 111.986193510499 * H1_37 + -34.1478353448414 * H1_38 + -28.321230048062 * H1_39 + -0.00706252067304531 * H1_4_1 + 0.130420268140422 * H1_5_1 + 0.066709672931384 * H1_6_1 + 0.0571213851054313 * H1_7_1 + 0.0123348743438747 * H1_8_1 + -0.197218239999759 * H1_9_1)))

    _temp_1[0] = outdata[u"Probability( HL_or_LL=HL )_1"]
    _temp_1[1] = outdata[u"Probability( HL_or_LL=LL )_1"]
    _temp_0 = jmp.max_array(2, _temp_1)
    if jmp.mz(_temp_0 == 0):
        _temp_2 = u"HL"
    elif jmp.mz(_temp_0 == 1):
        _temp_2 = u"LL"
    else:
        _temp_2 = u""
    outdata[u"Most Likely HL_or_LL_1"] = _temp_2

    return outdata[u"Most Likely HL_or_LL_1"]
