# Supplementary material for: Adaptive Evolution Signatures in Prochlorococcus: Open Reading Frame (ORF)eome Resources and Insights from Comparative Genomics
Source: Microorganisms. 2024 Aug 20;12(8):1720. doi: 10.3390/microorganisms12081720 (PMC11357015; doi:10.3390/microorganisms12081720)
Supplement: Supplementary file 1 [file microorganisms-12-01720-s001.zip › Table S1 Pfam P marinus strains-LL HL.xlsx]

## Sheet: PFAM scores
Row Labels	MIT 1342 (LL)	MIT 1323 (LL)	MIT 9313 (LLI)	MIT 1320 (LL)	PAC1 (LLI)	XMU1403 (LL)	NATL2A (LLIV)	NATL1A (LLV)	MIT 9211 (LLII/III)	CCMP1375 (LLII/III)	SS2 (LLII/III)	SS35 (LLII/III)	LG (LLII/III)	SS51 (LLII/III)	MIT 9515 (HL)	MED4 (HL II)	EQPAC1 (HLII)	Assembled contigs 85 (HL)	Assembled contigs 05 (HL)	MIT 9312 (HLII)	MIT 9311 (HLII)	GP2 (HLII)	MIT 9302 (HLII)	MIT 9201 (HLII)	MIT 9107 (HLII)	MIT 9116 (HLII)	MIT 9123 (HLII)	Assembled contigs 65 (HL)	MIT 9321 (HLII)	MIT 9322 (HLII)	MIT 9401 (HLII)	MIT 9215 (HL)	MIT 9202 (HLII)	Assembled contigs 25 (HL)	Assembled contigs 45 (HL)	AS9601 (HL II)	MIT 9314 (HLII)	SB (HLII)	MIT 9301 (HLII)	XMU1401 (LL)	Average HL	Avrage LL	Ratio HL/LL	Ratio LL/HL
PF00132.21	490.9	488.3	455.6	508.1	578	580.6	598.5	538.6	551.5	545.8	545.8	545.8	545.8	545.8	475.8	561.7	561.7	353.1	548.8	646.9	646.9	553	478.4	625.6	478.4	478.4	478.4	422	580.5	580.5	580.5	489.8	467.2	384.2	442.9	595.9	478.6	487.2	488	493.4	515.376	534.167	0.964822	1.03646
PF14602.3	0	54.3	0	0	0	0	102.9	102.9	41.2	373.9	373.9	373.9	373.9	373.9	375.6	70.9	70.9	238.2	271.9	294.6	294.6	285.2	184	368.9	62.5	62.5	62.5	184.5	383.9	383.9	383.9	300.5	285.6	332.5	304.4	395.6	299.2	302.4	241.8	240	257.62	160.72	1.60291	0.623865
PF00515.25	2245.5	2341.2	6019.2	1111.7	895.8	1756.3	3224.2	1495.8	482	120.3	120.3	120.3	120.3	120.3	210.8	111.8	92.9	171.9	1379.1	248.8	248.8	387.2	684.3	747.7	236.3	236.3	722.4	146.3	357.2	357.2	444.2	411.2	702.6	282.8	31.8	369.6	425.6	184.2	364.5	277.1	382.22	1363.35	0.280353	3.56693
PF13414.3	2384.6	2783.2	7606	1333.4	822.5	1699.3	3327.9	1313.2	461.2	130.1	128.3	130.1	130.1	130.1	152	106.9	106.9	159.4	441.9	241.3	241.3	175.7	599.9	457.2	162	162	684	141	341.5	341.5	367.5	316.1	715.7	160.3	28.2	246	264.3	60.9	282.2	301.4	278.228	1512.09	0.184002	5.43473
PF07690.13	591.2	710	821.1	743.8	446.7	102	299.6	293.2	439.5	404	404	404	404	404	270.8	359.1	359.1	151.6	142.2	348.2	348.2	218	301.2	211.2	173.3	173.3	173.3	312.4	324.4	324.2	324.2	219.4	220.2	223.4	173.4	219.4	324	425.8	343.4	319.4	266.548	452.433	0.589143	1.69738
PF12288.5	276	278.8	298	277.2	279.2	279.6	298.8	304	301.2	281.2	281.2	281.2	281.2	281.2	284	261.6	261.6	305.2	0	279.2	279.2	292.4	282.4	262	287.6	287.6	287.6	291.2	313.6	313.6	313.6	286.4	274	0	308.8	300.8	293.6	291.2	295.2	302.4	266.096	286.747	0.927983	1.07761
PF13181.3	1850.1	1922.1	4757.7	933.2	758	1508.6	2792.8	1348.4	532.6	102.6	102.6	102.6	102.6	102.6	138.6	399.9	399.9	97.8	1548.9	146.4	146.4	304	605.7	909.9	183.6	183.6	852.5	80.4	310	310	426.9	483.5	922.8	434.2	0	610.4	583.1	121.2	321	239.2	420.828	1143.71	0.367949	2.71777
PF07719.14	1898.7	1759.6	4496.6	1021.8	588.1	1185	2480.5	1031.9	318.7	99.4	99.4	99.4	99.4	99.4	127.5	230.9	217.1	100.7	1145.9	182.3	182.3	284.7	481.2	536.9	175.6	175.6	610	90.7	240.1	240.1	312.9	308.6	391.4	278.3	22.2	409.7	407.8	124.1	294.7	178	302.852	1030.39	0.293919	3.4023
PF13431.3	1273.6	2956.6	3400.8	954	605.3	1071.2	2110.6	885.1	287.2	34	34	34	34	34	7.2	199.7	199.7	53	535.4	183.5	183.5	142.5	321.8	508.1	115.3	115.3	382.5	69	236.9	238.3	238.3	240.8	623.3	191.3	4	270.9	244.9	0	120.5	158.6	217.028	924.867	0.234659	4.26151
PF00892.17	285.6	279.4	279.6	281	221.4	219.8	225.2	223	213.8	200	221	221	221	221	223.4	215.8	215.8	83.8	152	223.6	223.6	223.8	225.8	219.4	218.8	218.8	218.8	147	223.8	223.8	223.8	218.4	224.6	72.2	152.8	227.8	227	222.2	231.8	224.6	202.344	235.827	0.85802	1.16547
PF00528.19	391.3	393.4	393.4	420.2	335.9	325	295.8	300.1	435.4	282.3	282.3	282.3	282.3	282.3	227.1	254.1	254.1	123.4	200.8	247	246	269.9	231.1	201.3	200.2	199.2	199.2	110.8	198.8	198.8	198.8	208.2	203.1	226.6	189.5	198	252.8	265.6	215.9	203.8	212.812	327.053	0.650695	1.53682
PF03382.11	0	0	0	0	0	0	0	0	0	0	0	0	0	0	0	0	0	0	0	0	0	0	0	0	0	0	0	0	174.4	174.4	174.4	302.5	299	0	0	0	0	6955.1	101.7	0	327.26	0	#DIV/0!	0
PF00805.19	336.6	350	354.1	388.1	88.5	87.3	87.9	86.4	197.9	210.6	210.6	210.6	210.6	210.6	195.4	199.9	199.9	62.7	90.9	89	89	85.2	89.8	100.5	110.5	110.5	110.5	54	166.6	166.6	166.6	94.1	94.1	86.7	58.1	102	84.3	84.3	84.3	106.4	111.02	209.08	0.530993	1.88326
PF00939.16	30.8	30	30	30.4	108.9	108.9	108	109.2	0	162.8	162.8	162.8	162.8	162.8	0	126.9	126.9	0	158	0	0	0	0	0	0	0	0	0	156	156	156	0	0	0	0	0	0	0	0	0	35.192	91.3467	0.385258	2.59567
PF13304.3	114.7	104.4	92.4	111.8	157.8	253.9	231	210.1	235.6	227.5	227.5	227.5	227.5	227.5	373.1	241.9	242.1	202.2	223.5	197.7	197.9	273.3	189.8	270.4	170.4	168	168	189.4	153.3	153.3	153.3	237.6	168.8	180.6	223.2	242.1	237.2	204.2	299.8	244	214.444	192.88	1.1118	0.899442
PF00361.17	166.7	168.7	167.5	167.5	116.7	119.4	155.3	97.3	125.7	138.7	138.7	138.7	138.7	138.7	127.2	146.3	146.3	147.8	148.8	144	144	146.8	167.8	162.1	140.1	140.1	140.1	106.9	147.2	147.8	147.8	146.2	148.9	148.2	46.2	147.2	150.3	149.7	146.1	148.2	141.356	141.767	0.997103	1.00291
PF04357.10	134.4	87.5	123.9	114.1	106.5	156.6	99	159.6	77.2	86.8	86.8	86.8	86.8	86.8	198	208	208	0	87.2	115	115	125	142	114.4	127.5	127.5	127.5	178	137.5	137.5	137.5	139.5	150	0	168.6	102	145.5	147.5	147.5	147	131.448	109.32	1.20241	0.83166
PF01699.21	104.4	100.2	98.1	97.5	126.6	124.5	129	125.4	118.5	119.7	119.7	119.7	119.7	119.7	124.8	110.4	110.4	135.3	72	129.9	129.9	134.1	133.2	129	135.6	135.6	135.6	131.4	132.9	132.9	132.9	126.9	129.9	0	132.9	131.1	137.4	130.8	134.1	133.5	122.76	117.08	1.04851	0.953731
PF00421.16	118.3	118.3	117.2	117	408.5	409.1	407.8	408.6	394.9	394.2	394.2	394.2	394.5	394.2	126.3	70.9	70.9	63.2	77.8	133.7	133.7	124.8	120.8	123.7	123.1	123.1	123.1	70	125.6	129.2	125.6	122.7	122.9	123.2	123.3	123.4	124	124.7	122.8	123.6	114.1	306.307	0.372503	2.68455
PF12838.4	120.4	120.4	120.9	120.4	118.4	118.7	118.7	118.7	146.5	128.9	128.9	128.9	128.9	128.9	118.6	119.2	119.2	118.6	119.5	117.9	117.9	118.9	118.6	119.2	118.6	118.6	118.6	118.6	120.4	120.4	120.4	118.6	118.6	118.6	13.6	118.6	116.8	116.8	118.6	116.8	114.536	124.293	0.921498	1.08519
PF02463.16	3.3	5.3	3.5	5.1	27.1	15.1	24.2	19.9	30.8	38.2	38.2	38.2	38.2	38.2	116.5	98.4	98.4	137.9	115.5	161.5	161.5	98	114.5	103.1	124.5	124.2	124.6	94	114.5	114.5	114.5	141	141.9	92.6	80.7	97.8	101.1	96.2	96.5	101.1	114.556	28.4267	4.02988	0.248146
PF01098.16	69.3	68.3	69.5	68.6	97.2	97.6	94.7	61.2	93.7	105.1	105.1	105.1	105.1	105.1	68.6	105	105	108.9	111.3	108.7	108.7	114.1	110.2	110	111.3	111.3	111.3	108.6	103.2	103.5	103.5	107.2	107.7	111.4	113.2	107.9	113.6	109.9	107.8	116.8	107.276	90.8267	1.18111	0.846663
PF13231.3	103.9	93.7	92.3	89.9	114	105.6	101.7	85.5	112.7	146.4	146.4	146.4	146.4	146.4	62.6	69.1	69.1	0	52.5	98.2	98.2	97.6	100.1	96	104.5	104.5	104.5	114	102	102	102	115.9	132.9	116.5	167.3	130.5	104.7	68	97.2	149.9	96.396	118.747	0.811779	1.23186
PF00083.21	95.6	49.2	90.2	81.7	26.1	26.4	26.4	25.5	102	102.3	102.3	102.3	102.3	102.3	86.1	57.4	57.4	87.9	82.2	60.2	60.2	84	61.2	77.4	92.7	92.7	92.7	90.3	96.6	96.3	96.3	61	24.3	88.2	0	83.4	87.6	19.2	84.9	84.6	72.808	74.6133	0.975804	1.0248
PF00487.21	248.1	242.5	248	244.5	69.2	89.8	89.5	87.1	73.6	131.5	131.5	131.5	131.5	131.5	84.1	105.7	105.7	45.2	66.3	111	111.6	104	111.4	112.6	90.1	90.1	90.1	110.8	109.1	90.8	110.6	113	92.8	109.7	86	67.4	113.6	110.2	108.7	107.8	98.024	143.84	0.681479	1.4674
PF00999.18	167.5	165.4	167.1	167.3	91	91.2	92.2	91.3	95.5	93.6	94.9	94.5	94.4	94.4	89.5	89.5	89.5	88.4	88.2	88.5	88.5	88.1	90	87.7	87.4	87.4	87.4	35.4	88.3	88.3	88.3	88.5	89.2	87.5	88.6	87.2	88.5	89.4	88.1	88.1	86.296	112.56	0.766667	1.30435
PF00953.18	57.2	55.4	56.7	56.8	42.6	40.8	36	82.3	31.8	88.5	88.5	88.5	88.5	88.5	84.6	83.9	83.9	37.5	35.1	78.9	78.9	33.9	67.8	38.1	106.8	106.8	108.9	92.1	85.8	85.5	85.5	35.4	92.7	100.2	65.3	129	92.7	32.4	74.8	26.1	76.66	61.88	1.23885	0.807201
PF00223.16	82.5	82.5	84.2	83.7	82.2	82.2	81.9	82.3	82.4	81.6	81.3	81.6	81.6	81.6	85.6	84.2	84.2	82.4	82.6	80.6	81.2	82.4	81.1	84.7	84.2	84.2	84.2	82.5	84.9	84.9	84.9	83.9	83.7	82.7	82.5	82.5	82.8	81.8	82.7	82.6	83.256	82.28	1.01186	0.988277
PF04851.12	0	0	0	0	2.2	1.4	1.1	2.3	0	4.2	4.2	4.2	4.2	4.2	14.9	11.2	11.2	47.2	47.3	43.7	43.7	36.3	48.3	53.7	42	41.8	41.8	54.1	77.6	77.6	77.6	43.6	36.2	26.3	64.9	65.6	34.2	35.3	48.5	43	44.984	4.73333	9.50366	0.105223
PF02653.13	109.1	109.3	109.1	108.5	104.8	104.8	105.7	107.4	0	0	0	0	0	0	0	75.7	75.7	27.8	75.2	74.7	74.7	74.5	74.4	73.9	61.5	61.5	61.5	0	75.7	75.7	75.7	75.5	75.6	76.5	75	74.9	103.8	74.4	103.3	75.4	67.888	62.2733	1.09016	0.917295
PF00400.29	0	0	0	0	91	98	93.1	93.8	113.4	97.3	97.3	97.3	97.3	97.3	86.1	80.5	80.5	0	76.3	82.6	82.6	82.6	81.9	74.9	71.4	71.4	71.4	79.1	73.5	73.5	73.5	76.3	66.5	81.9	0	79.1	78.4	69.3	81.9	79.1	71.008	70.3267	1.00969	0.990405
PF00916.17	63.3	63.3	64.4	63.5	72.6	75	73.6	71.8	66.4	70.4	69.9	69.9	69.9	69.9	66.8	70.7	71.2	73.6	48.6	74.7	74.7	74.8	75.3	77.4	72.2	72.2	72.2	25.2	73.1	73.1	73.1	74.6	74.9	72.4	71.8	73.6	72.4	73.7	73.6	72.6	70.236	69.1	1.01644	0.983826
PF04539.13	50.6	48.6	100.2	71	24.1	22.5	23.4	22.8	41.7	64.3	64.3	64.3	64.3	64.3	37.7	41.9	41.9	53	54.9	40.7	40.7	45.9	33.3	44.9	54.3	54.3	54.3	24	72.9	72.9	72.9	39.7	43.1	41.1	52.2	53.8	55.4	56.8	38.3	44.3	48.836	51.38	0.950487	1.05209
PF06182.8	24	25	25.6	25.6	38.4	38	38	38	0	0	0	0	0	0	70.9	69.9	69.9	72.2	69.1	67.9	67.9	72.2	65.7	72.3	76.5	75.9	75.9	68.2	65.4	65.4	65.4	74.5	74.5	73.8	69.5	69.5	80.2	71.3	68.2	68.8	70.888	21.4267	3.3084	0.302261
PF13205.3	362.4	0	0	322.5	0	0	0	0	0	0	0	0	0	0	0	0	0	0	0	0	0	0	0	0	0	0	0	0	64.8	64.8	64.8	82.8	72	0	0	0	0	16.5	76	0	17.668	45.66	0.386947	2.58433
PF00133.19	0.5	1	0.8	1.3	19	19.6	20	19.4	19.2	32.8	32.8	32.8	32.8	32.8	56.1	55.4	55.4	60.5	64.8	56.2	56	61.3	53.7	70.7	65.6	65.8	65.8	4.2	64.1	64.1	64.1	60.2	58.3	5.3	61	60.3	61.8	66.1	59.7	62.3	56.66	21.8067	2.59829	0.384869
PF00209.15	48.6	48.4	49	49	48.4	49	48.8	49.2	52.8	48.2	48.2	48.2	48.2	48.2	67.2	0	0	0	0	62	62	63.4	63.6	61.6	61.2	61.2	61.2	0	62.6	62.6	62.6	62.6	62.8	62	63.6	62.6	60.4	0	62.4	63	47.504	49.8133	0.95364	1.04861
PF13237.3	55.4	55.4	53.6	55.4	33.4	33.4	33.4	33.4	60.2	101.4	101.4	101.4	101.4	101.4	62.2	61.2	61.2	62.2	62.2	36.4	36.4	62.2	61.2	61.2	62.2	62.2	62.2	61.2	62.3	62.3	62.3	62.2	62.2	62.2	52.8	62.2	61.2	61.2	62.2	61.2	59.492	65.4533	0.908922	1.1002
PF12698.4	59.2	48.6	47.6	53.2	37.3	61.6	62	61.6	82.2	0	0	0	0	0	62.8	64.2	64.2	61.8	54.2	60.2	60.2	61.2	61.2	57	61.8	61.8	61.8	63.2	61.8	61.8	61.8	60.8	61.4	0	56.8	61.2	56.6	62.4	61	62.4	58.448	38.38	1.52288	0.656652
PF00004.26	0.4	0.4	0.4	0.4	26.7	12.2	33.5	20.5	1.7	22	22	22	22	22	37.7	50	50	27.1	25	32.1	32.1	22.6	27.4	28.5	41.6	41.6	41.6	36.8	59.3	59.3	59.3	31	31.7	20.1	31.1	29.9	37.8	23.6	31.7	31.7	36.356	15.86	2.29231	0.436242
PF00654.17	105.2	105.8	106.6	107.2	69.4	69.8	0	67.8	58.6	61.6	61.6	61.6	61.6	61.6	55.8	55.8	55.8	58.2	58.8	59	59	57.4	60.6	59	57.8	57.8	57.8	56.8	58.4	58.4	58.4	57.8	57.8	58.8	58.6	56.8	60	58.2	58.8	58	58.064	70.4267	0.82446	1.21291
PF09334.8	0	0	0.5	0	29.8	25.3	38.1	31.1	1.5	1	1	1	1	1	68.6	30.5	30.5	17.3	46.1	51.7	51.7	53.9	30.8	62.3	62.7	62.7	62.7	10.7	58.3	58.3	58.3	22.5	18.5	17.1	47.9	48.9	67.1	72.6	67.1	58.6	47.152	12.66	3.72449	0.268493
PF00115.17	57	57.4	57.4	57	56.5	56.7	56.7	56.7	58	54.4	54.4	54.4	54.4	54.4	126	58.4	58.4	57	57.2	58.2	58.2	57.6	57.5	126.7	126.1	126.1	126.1	0	57.8	57.8	57.8	126.8	126.6	0	57.5	57	57.1	57	57	57.5	72.236	56.1933	1.28549	0.777913
PF02321.15	65.8	146.1	143.4	120.4	51.6	53	51.6	51	40.4	46	46	46	46	46	56.4	43.6	43.6	52.6	61.4	94.4	94.4	46.2	86.4	100.4	52.2	52.2	52.2	51.2	56.6	56.6	56.6	57.2	55.8	55.2	55.8	58.6	56.4	54.4	49.6	59	60	67.4867	0.889065	1.12478
PF00037.24	54.8	54.8	53.8	54.8	55.8	55.8	55.8	55.8	92.6	82.6	82.6	82.6	82.6	82.6	56.2	56.2	56.2	56.2	56.2	56.2	56.2	56.2	56.2	56.2	56.2	56.2	56.2	56.2	56.2	56.2	56.2	56.2	56.2	56.2	24	56.2	56.2	56.2	56.2	56.2	54.912	66.88	0.821053	1.21795
PF00950.14	49.9	49.7	51	49.6	52.7	52.3	52.6	52.7	54.1	50.2	50.2	50.2	50.2	50.2	55.2	55	55	54.9	54.2	53.6	53.6	53.3	53.7	55.1	54.8	54.8	54.8	25	55.2	55.2	55.2	54.8	55.1	55	29.9	55.4	54.2	54.5	53.7	54.9	52.448	51.3667	1.02105	0.979383
PF14559.3	688.5	2086.1	2101.3	554	55.6	631.9	1295.7	377	92.4	4.8	4	4.8	4.8	4.8	0	16.4	16.4	31.5	117.2	28	28	16	48.3	231.5	23.8	23.8	104.3	10	50	52.8	52.8	47.3	54.8	53.2	0	88.8	85.8	34	66.4	22.8	51.244	528.567	0.096949	10.3147
PF13576.3	92.2	88.5	55	89.9	52.7	51	70.8	51.9	20.9	68.1	68.1	68.1	68.1	68.1	32.8	34	34	25.7	19.6	26.3	26.3	19.1	18.8	26.1	23.4	23.4	23.4	26.7	51.6	51.6	44	30.1	30.1	26.1	19.5	26.1	19.1	25.7	25.7	25.3	28.368	62.58	0.453308	2.20601
PF01040.15	83.2	98	99.4	102	54.2	57.2	57	55.6	68	60.2	60.2	60.2	60.2	60.2	52.6	54.6	54.6	38.5	54.8	54.4	54.4	54	51.4	52.9	52.8	52.8	52.8	39.2	51.1	51.1	51.1	52.2	50.8	23.7	50.8	53.5	74.8	53.4	51.3	52.3	51.344	68.5267	0.749256	1.33466
PF13187.3	42.6	42.6	43.2	42.6	0	0	0	0	49.6	49.8	49.8	49.8	49.8	49.8	49	49	49	49	49	49.6	49.6	49	49	49	49	49	49	49	49	49	49	49	49	49	49	49	49	49	49	49	49.048	34.5733	1.41867	0.704888
PF12848.4	39.8	36	34.4	34	81.6	81.2	86.8	83.4	67.6	210.8	210.8	210.8	210.8	210.8	59.6	42	42	37.5	27.4	28	28	45.3	48.6	35.7	80.4	80.4	80.4	41.4	47.7	47.7	47.7	37.5	39.6	22.2	37.5	43.8	41.7	39.9	38.7	40.5	44.828	109.287	0.410187	2.43791
PF00664.20	66.9	101.5	126.3	132.3	47.8	53.2	53.4	38.2	26.7	38.5	37.8	37.8	37.8	37.8	43.4	50.3	50.3	31.1	42.6	65.9	65.9	103.1	86.1	52.8	43.6	43.6	43.6	80.9	44.2	44.2	44.2	44.2	57.8	41	134.3	56.7	42	57.6	42.9	73.1	56.492	60.6067	0.932109	1.07284
PF07698.8	10	11.1	10.5	11.2	10.6	21.6	21.2	11.2	9.6	23.4	23.4	23.4	23.4	23.4	43.8	43.2	43.2	0	46.6	49.6	49.6	48	44.4	42.4	41.4	41.4	41.4	41.6	42.6	42.6	42.6	43.8	45	0	0	36	43.8	45.4	42.8	43	38.448	18.4667	2.08202	0.480302
PF12800.4	20.2	20.2	16.2	20.2	0	0	0	0	0	41.1	41.1	41.1	41.1	41.1	42.3	42.3	42.3	42.3	42.3	0	0	42.3	42.3	42.3	42.3	42.3	42.3	42.3	42.3	42.3	42.3	42.3	42.3	42.3	42.3	42.3	42.3	42.3	42.3	42.3	38.916	21.64	1.79834	0.556069
PF00909.18	40	39.9	38.4	40.2	41.4	41.3	41.3	41.3	36.1	37.8	37.8	37.8	37.8	37.8	64.3	40.2	40.2	41.5	0	38.5	38.5	41.1	39	41.1	38.6	38.6	38.6	41.5	41.5	41.5	41.5	40.8	41	41.5	41.5	41.5	41.5	41.9	41.5	41.5	39.896	39.36	1.01362	0.986565
PF09335.8	24.2	20.2	17	22.8	48.1	46.4	52.2	50.7	50.8	41.5	41.5	41.5	41.5	41.5	34.2	33.9	33.9	30.1	24.5	25.4	25.4	34.9	26.7	42.9	37.9	37.9	37.9	30.2	40.4	40.4	40.4	41.6	42.5	29.1	29.9	26.4	24.3	29.3	27.8	29.5	33.116	37.96	0.872392	1.14627
PF00271.28	0.2	0.2	0.2	0.2	5.1	2.2	2	2.2	13.7	12.8	12.8	12.8	12.8	12.8	90.7	28.8	28.8	63.1	56.5	52.7	52.7	58.7	49.4	47.4	74	74	74	18.5	39.7	40.1	40.1	53.9	46.6	37.3	35.4	45.5	37.7	48.2	54.8	43.7	49.944	8.91333	5.60329	0.178467
PF00118.21	34.8	37	34.6	37.3	37.9	38.6	38.8	39	40.2	43.3	43.3	43.3	43.3	43.3	41.7	39.7	39.7	38.8	38.1	39.2	39.2	40	37.9	38.3	37.6	37.6	37.6	37.5	17.8	39.1	38.7	36.8	36.6	17.7	38.6	39	38.1	37.8	38.3	39.3	36.856	39.6	0.930707	1.07445
PF01594.13	89.6	93.1	89.3	90.5	42.9	42.1	43.5	43.2	38.9	29.9	36.2	36.2	36.2	36.2	41.2	40.1	40.1	38.7	39.1	38.8	38.8	37.2	38	39.1	35.6	35.6	35.6	38.7	38.7	38.7	38.7	39.1	37.3	39.7	40	40.6	38	37.6	39.6	38.8	38.584	52.44	0.735774	1.35911
PF05833.8	1.6	0.8	1.8	1.2	33.6	26.6	30	27.8	38.8	41	41	41	41	42.6	38.8	41.4	41.4	39.2	30.8	33.4	33.4	32	35	34.8	37.6	37.6	37.6	42.4	38.2	38.2	38.2	33.8	31.8	44.8	39.4	20.6	41.8	42.4	38.8	44.6	36.936	27.56	1.3402	0.746156
PF13424.3	854.8	1657.5	1860.9	718.1	175.8	693.3	1304.8	489.5	111	5.8	5.8	5.8	5.8	5.8	6	3.3	3.3	5.1	511.2	32	32	32.7	14.9	144.7	11.2	11.2	121.6	15.2	37.3	37.3	37.3	21.7	20.1	5.1	5.4	83.7	86.3	12.5	51.7	16.7	53.712	527.427	0.101838	9.81953
PF14667.3	0	0	0	0	0	0	0	0	0	0	0	0	0	0	0	0	0	40.8	0	0	0	29.4	0	39.6	26.7	26.7	26.7	43.2	37.2	37.2	37.2	26.7	27.3	52.4	0	51.6	0	0	0	0	20.108	0	#DIV/0!	0
PF00902.15	10.6	10.6	10.6	10.6	14.8	13.6	13.6	13.7	24.6	14	14	14	14	14	34.4	34.6	34.6	36.4	36.6	36.2	36.2	36.4	36	18.5	38.8	38.8	38.8	36.4	36.4	36.4	36.4	36.4	36.4	36.2	36.4	36.4	36	36	35.6	37.6	35.652	15.3533	2.3221	0.430644
PF03023.11	26.2	27.2	26.2	23.7	38.6	38	37.4	37.6	27.7	51	51	51	51	51	37.4	35.4	35.4	34.9	0	34.2	34.2	34.9	33.5	34.4	34.5	34.5	34.5	34	36.3	36.3	36.3	33.4	31.8	38.5	37.6	36.5	35.1	36.4	35.4	38	33.816	38.3733	0.881237	1.13477
PF02386.13	24.5	24	24.3	24.1	34.2	34.5	34.2	34.6	30.5	30.4	30.4	30.4	30.4	30.4	76.6	82.4	82.4	34.7	34.3	75	75	37.4	76.2	38	78.4	78.4	78.4	38.7	36.1	36.1	36.1	37.4	37.4	78.4	34.3	78.4	38	37.6	77.6	37.1	56.532	30.2667	1.8678	0.53539
PF13374.3	935	1957.2	3039.3	742.3	126.3	873	1555.6	440.7	76.3	0	0	0	0	0	0	0	0	0	142.8	0	0	1	0	238.8	21.6	21.6	21.6	0	36	36	36	0	73.7	0	0	0	0	0	42.6	1.4	26.868	649.807	0.0413477	24.1852
PF04545.13	46.2	47.5	67.4	47.9	26.3	27.7	31.8	27.5	40.1	42.1	42.1	42.1	42.1	42.1	23.3	27.6	27.6	21.8	22.8	36.7	35.7	27.1	27.2	35.8	32.5	32.5	32.5	18.8	34.6	34.6	35	28.3	25.9	25	27.5	26.5	27.1	24.7	24.1	26.6	28.608	39.9667	0.715796	1.39705
PF00580.18	0.2	0	0.2	0	20.6	29.2	25.4	25.8	8	6.3	6.3	6.3	6.3	6.3	31	31.4	31.4	34.2	30.4	35.2	35.2	32	106.3	48.6	30.8	30.8	30.8	7.4	33.9	34.2	34.2	57.3	53.1	33.4	8.8	30.6	55.9	34.2	28.2	35	36.772	11.7267	3.13576	0.318902
PF02355.13	19.8	20.2	20.4	20.4	15.9	16.5	16	15.6	22.5	28.6	28.6	28.6	28.6	28.6	36.2	31.2	31.2	28.6	31.4	30.2	30.2	27	32.2	28.6	33	32.8	33	0	34.2	34.2	34.2	29.2	29.2	12.6	30.2	30.4	30.2	36.6	30.8	29.6	29.496	22.66	1.30168	0.76824
PF07724.11	0	0	0	0	0.4	0.6	0.4	0.4	4.8	6.8	6.8	6.8	6.8	6.8	1.6	28.8	28.8	13.6	5.1	8.6	8.6	11.7	12.1	24.9	31.1	31.1	31.1	11.8	33.6	33.6	33.6	3.3	8.5	0.9	3.9	13.5	11.2	11.1	11	10	16.524	3.37333	4.89842	0.204148
PF00124.16	30.6	30.6	30.6	30.6	30.6	15.2	30.9	31.2	32.1	32.1	32.1	32.1	32.1	32.1	31.8	32.2	32.2	14.9	31.8	31.8	31.8	31.8	31.7	31.6	31.8	31.8	31.8	31.9	31.8	31.8	31.8	31.8	31.8	14.9	31.8	31.8	31.8	31.4	31.8	31.8	30.456	30.3133	1.00471	0.995316
PF02687.18	21.2	19.6	22.8	19.6	19.4	20.4	20.6	20.4	23.6	24.8	24.8	24.8	24.8	24.8	22	23.8	23.8	8.9	34.6	33.6	33.6	34.8	34.4	36	27.6	27.6	27.6	10.2	31.6	31.6	31.6	34	32.2	9.8	34.4	35.2	33.6	35.2	36.4	35	28.964	23.1067	1.25349	0.797772
PF03547.15	39.8	42.4	34.2	40.2	35.2	35.4	37	36.6	41.8	43	43	43	43	43	18.2	14.8	14.8	0	0	32.4	32.4	29.8	35.4	29.4	30.2	30.2	30.2	33	31.2	31.2	31.2	28.4	27.8	28.8	31.8	35.8	33.2	36.6	33	33.6	27.192	39.4133	0.689919	1.44945
PF01744.17	120.6	103	206.2	137.7	26.2	30.4	25.6	25.6	37.4	26.6	54.4	54.4	54.4	54.4	32.6	59.7	59.7	33	31.2	88.5	88.5	33	86.1	89.4	33.6	33.6	33.6	0	31	31	31	31	31	33	33	33	33	33	33	31.4	42.22	65.8867	0.640797	1.56056
PF02517.13	28.2	12.4	13.5	12.4	30	35.6	30.9	50	19.8	8.7	8.7	8.7	8.7	8.7	15.4	14.2	14.2	23.8	24.5	13.2	13.2	35.4	28.6	34.4	20.6	20.6	20.6	17.4	30.7	30.7	30.7	20.6	29.5	0	56	27.5	47.2	63.6	29.1	37.8	26.468	20.94	1.26399	0.791144
PF04932.12	10	10	10.6	11.4	8.4	5.4	9.4	6.6	20.8	5.1	5.1	5.1	5.1	5.1	0	20.1	20.1	0	17	20.6	20.6	48.8	18	11.8	34.4	34.4	26.4	18	28.2	28.2	28.2	28.8	11	0	4.6	15.2	24.3	22.8	0	6	19.26	8.27333	2.32796	0.42956
PF01010.16	0	0	0	0	2.6	2.4	6	2.4	2.8	10.2	10.2	10.2	10.2	10.2	7.4	10.2	10.2	27.3	31.5	29.7	29.7	32.1	27.9	39.6	30	30	30	38.8	27.9	27.9	22.8	25.5	27.3	27	0	27.3	26.1	29.7	26.1	24.9	25.68	6.14	4.18241	0.239097
PF00270.26	1.6	1	1.4	1.4	11.1	11.6	6.6	7.2	0.9	10	10	10	10	10	32.1	43.5	43.5	26.7	48.5	37.1	37.1	24	22.8	37.3	27.8	27.8	27.8	26.9	28	27.7	27.7	48.5	42.6	25.5	22.2	46.4	22.8	22.5	28.7	31.5	32.22	8.28667	3.88817	0.25719
PF01925.16	48.5	46.2	75.4	46.2	57.7	36	35.9	36	33.3	27.7	27.7	27.7	27.7	27.7	29.4	27.1	27.1	28.7	24.3	31.5	31.5	28.5	32.3	29.6	30.4	30.4	30.4	31.9	0	27.6	27.6	28.9	27.6	30.5	30.8	31	31.4	30.8	31.3	31.3	28.424	39	0.728821	1.37208
PF09903.6	0	0	0	0	51.4	13	13.2	15	22.8	0	0	0	0	0	26.2	29.6	29.6	44.1	43.8	31.6	31.6	42	30.6	39.9	45.9	45.9	45.9	28	27.6	27.6	27.6	82.5	43.5	0	27.4	27.4	30.8	27.4	31.4	27.4	34.716	9.52	3.64664	0.274225
PF13347.3	21.7	22.4	22.1	21.5	65.5	64.5	67.6	65	65.1	94.6	94.6	94.6	94.6	94.6	48.9	23.2	23.2	0	0	24.2	24.2	45.2	21.7	54.6	22.4	22.4	22.4	28.4	27.4	27.4	27.4	27.4	28.4	28.5	27.3	27.1	27.6	26.7	28	27.2	26.56	61.04	0.435125	2.29819
PF01027.17	28.2	27.7	27.7	27.7	23.8	23.8	23.8	23.8	25.5	28.3	28.3	28.3	28.3	28.3	26.7	26.7	26.7	26	0	26.6	26.6	25.7	26.3	26.1	26.5	26.5	26.5	26.2	26.5	26.5	26.5	26.7	27.1	26	26	26	26.4	26.2	26	25.8	25.32	26.62	0.951165	1.05134
PF00183.15	0	0	0	0	17	17.4	15.8	17.6	0.2	13	13	13	13	13	21.4	26.4	26.4	24.4	26.6	24.4	24.4	28.8	24.8	24.6	28	28	28	0	26.4	26.4	26.4	33.4	30.4	0	23.2	27	27.2	28.2	26.6	26.6	24.456	10.64	2.2985	0.435067
PF01578.17	25.6	26	26.4	26	23.6	23.4	23	22.8	29.6	32.2	32.2	32.2	32.2	32.2	23.6	30.8	30.8	27.2	25.4	23.8	23.8	27.8	24.2	28.2	25.2	25.2	25.2	27.6	25.4	25.4	25.4	25.2	25.6	24.8	24.6	25.4	27.6	24.8	26.8	25.4	25.992	27.52	0.944477	1.05879
PF00773.16	0	0	0	0	24	27.4	12	10.6	5	15	15	15	15	15	27.9	41.6	41.6	12.4	12.8	11.4	11.4	25.1	29.6	16.7	24.7	24.7	25.3	9.4	25.2	25.2	25.2	29.4	15.5	17.8	13.6	13.3	28.6	22	16.5	14	21.876	11.2	1.95321	0.511977
PF01061.21	71.6	55.9	57.6	91	48.6	76.8	48.6	73.8	22.4	48.6	48.6	48.6	48.6	48.6	25	24.9	24.9	25.1	24.4	25.8	25.8	24.6	25.3	24.9	24.6	24.6	24.6	25.4	25.1	25.1	25.1	24.9	24.9	0	25.5	24.9	24.7	25.1	25.1	25.1	24.012	54.2933	0.442264	2.26109
PF00070.24	17.7	45.7	28.3	43.6	36.5	35.7	37.2	36.6	43.5	30.4	30.4	30.4	30.4	30.4	33.1	27.7	27.7	21.6	4.7	14.1	14.1	21.3	20.3	14.2	15.3	15.3	15.3	22	24.6	24.6	24.6	24.8	21.9	14.1	16.7	20	21.3	21.4	25.7	26	20.256	33.52	0.604296	1.65482
PF13180.3	7.4	8	7.4	7.4	5	4.2	3.6	4.2	3.6	0.8	0.8	0.8	0.8	0.8	3.3	2	2	2.4	3.3	9.4	9.4	8.6	8.2	10.5	9.2	9.2	9.2	8.6	24.1	24.1	24.1	5.2	5.5	8.1	6.5	9.6	6.6	11.2	7.8	5	9.124	3.98667	2.28863	0.436943
PF13361.3	0	0	0	0	80.8	67.2	54.2	61.6	0	0.6	0.6	0.6	0.6	0.6	8.3	38.6	38.6	74.9	12.1	14	14	9.7	12.1	14.2	11.6	11.6	11.6	10	24	24	24	15.4	18.6	12.6	10.4	13.6	18.4	21.8	20.2	72.2	19.372	22.6	0.857168	1.16663
PF03989.10	22.3	25.8	24.8	23.8	52.7	26.4	35	43.2	44.2	38.4	38.4	38.4	38.4	38.4	21.6	25.8	25.8	0	13.8	26.4	26.4	21.6	19.8	6	28.2	28.2	28.2	20.4	23.4	23.4	23.4	23.4	23.4	18	0	24.6	24	15.6	22.2	14.4	20.544	33.64	0.610702	1.63746
PF00499.17	29	28.4	28.4	28.4	22.4	21.4	21.8	24.8	11.4	11.3	11.3	11.3	11.3	11.3	22.8	27.2	27.2	11.5	22.4	23	23	21.4	21.8	11.6	11.5	11.5	11.5	22.8	22.8	22.8	22.8	11.6	11.6	21.6	0	21.4	22.6	22.6	24	22.6	18.92	19.6733	0.961708	1.03982
PF00542.16	13.4	19.4	18.8	18.8	22	21	22	20.8	21.6	19.6	19.6	19.6	19.6	19.6	21.2	20.2	20.2	21.4	20.2	21	21	21.4	21.4	23.2	22.6	22.6	22.6	21.4	22.6	22.8	26.8	20.4	20.4	21.4	21.4	21.4	21.4	21.2	21.4	21.4	21.664	19.8133	1.09341	0.914574
PF12837.4	23.2	23.2	22.6	23.2	23.2	23.2	23.2	23.2	23.2	23.2	23.2	23.2	23.2	23.2	22.8	22.8	22.8	22.8	22.8	22.8	22.8	22.8	22.8	22.8	22.8	22.8	22.8	22.8	22.8	22.8	22.8	22.8	22.8	22.8	22.8	22.8	22.8	22.8	22.8	22.8	22.8	23.1333	0.985591	1.01462
PF01694.19	11.6	13.3	13.2	13	23	22.6	23	23	0	24.8	24.8	24.8	24.8	24.8	26.2	28.4	28.4	0	0	0	0	0	24.2	0	0	0	0	0	22.6	22.6	22.6	24	22.2	0	9.8	11.4	0	23.4	10.8	11.1	11.064	18.52	0.597408	1.6739
PF05982.9	22.5	22.2	23	22.9	20.6	19.4	20.7	19.3	23	22	22	22	22	22	21.6	21.5	21.5	22.2	22.6	22.4	22.4	22.2	21.9	22.6	20.4	20.4	20.4	24	22.6	22.6	22.6	23.6	23.8	22.2	23.2	22.7	22.2	22.9	22.8	23.6	22.292	21.8133	1.02194	0.978527
PF00012.17	21.1	21.4	21.7	21.7	16.1	16.2	15.7	16.4	16.4	16.4	16.4	16.4	16.4	16.4	18.4	19.5	19.5	21.5	11.6	23.1	23.1	25	22.1	24.3	24.4	23.3	24.4	21.2	22.3	22.3	22.3	32.9	31.4	24.6	32.2	28.8	26.8	24.9	32.1	26.2	24.08	18.3267	1.31393	0.761074
PF01566.15	0	0	0	0	15.7	14.5	15.1	14.5	0	0	0	0	0	0	16.6	0	0	0	0	42.2	42.2	40.8	20.7	18	18.5	18.5	18.5	0	22.1	22.1	22.1	18.5	16.1	0	40.2	40.8	0	0	40.4	37.6	18.332	6.49333	2.8232	0.354208
PF13599.3	10.2	13.3	15	13.8	7.9	5.2	9.6	6.4	24	10.4	10.4	10.4	10.4	10.4	18.8	26.4	26.4	19.2	11	11.2	11.2	18.3	7.4	9.8	15.8	15.8	15.8	14.4	21.9	21.9	21.2	8.2	8.2	11.2	11	9.8	19.2	18.8	19.4	9	15.692	11.0933	1.41454	0.706942
PF00005.24	6.9	6.5	8.6	5.6	32.1	37	16.9	42.8	36.5	14.9	14.9	14.9	14.9	14.9	19.8	14.4	14.4	16.8	22.8	25.3	25.3	19.6	23.3	17.3	22.2	24.2	24.2	18.7	21.5	21.5	21.5	19.6	18.1	20.4	12.7	16.8	25.1	23.6	23.4	25.5	20.5	19.5267	1.04985	0.95252
PF02405.13	14.8	14.8	14.8	15	17.8	17.4	18.1	17.7	18.6	17.2	17.2	17.2	17.2	17.2	19.9	21.2	21.2	0	0	20.8	20.8	21.2	20.3	20.2	18.8	18.8	18.8	21.2	21.1	21.1	21.1	20.9	20.9	21.3	20.2	20.6	21.1	21.2	21.1	20.7	18.952	17.0467	1.11177	0.899465
PF07244.12	0.3	0.3	0.8	0.9	7.2	8.4	6.3	8.7	1.2	0	0	0	0	0	1.8	15.2	15.2	0	22	22.8	22.8	5.4	4.5	15.6	4.5	4.5	4.5	1.8	20.8	20.8	20.8	5.4	6	0	6	15.6	7.2	1.5	8.1	4.8	10.112	2.59333	3.89923	0.256461
PF12832.4	62.7	20.9	20.9	20.9	17	15.9	16.5	16.6	16.2	17.2	17.2	17.2	17.2	17.2	16.5	19.7	19.7	20.7	19.3	19.2	19.2	19.6	20.9	17.7	19.6	19.6	19.6	20	21	20.5	20.5	19.8	0	0	0	17.6	19.3	18.3	18.1	18.5	17.056	20.8067	0.819737	1.2199
PF02861.17	52.1	51.9	52.1	53	27.6	27.2	27.2	33	13.3	4.6	4.6	4.6	5.2	4.6	19.8	19.8	19.8	0.2	19.5	19.5	19.5	18.3	19.7	19.5	20.1	20.1	20.1	0	20.1	20.1	20.1	19.2	19.2	19.2	19.2	19.2	19.2	19.2	19.2	19.2	17.992	25.3467	0.709837	1.40877
PF01493.16	9.4	9	7.8	7.9	12	11.2	10.8	10.8	9.9	9.6	9.6	9.6	9.6	9.6	16.6	19.2	19.2	20	19.4	16.8	16.8	19.2	18.4	7.9	9.1	9.1	9.1	19.8	20	20	20	7.9	8.6	0	20.8	8.7	20.8	18.6	20	21.4	15.44	10.5467	1.46397	0.683074
PF04966.9	42.3	52.4	63.3	62.2	13.2	9.8	9.8	8.1	28.6	11.7	10.6	10.9	10.6	11.7	17.6	8.1	8.1	0	0	9.6	9.6	5.3	15.2	26.6	16.2	16.2	16.2	23	20	20	20	22.5	17.8	16.3	15.2	13.3	18.2	19.3	44.8	19.9	15.964	24.34	0.655875	1.52468
PF03653.10	11.4	13.4	11.4	11.4	24.4	22.8	24.2	24.8	15.4	17.8	17.8	17.8	17.8	17.8	0	12.6	12.6	20.6	18.4	19.2	19.2	19.2	18.6	0	0	0	0	19.2	19.4	19.4	19.4	0	0	0	19.2	19.4	21.4	19.2	19	20	12.64	17.88	0.706935	1.41456
PF00344.17	18.9	18.9	18.9	18.9	19.2	18.6	18	18	17.8	19.5	19.5	19.5	19.5	19.5	17.1	17.9	17.9	0	17.6	18.4	18.4	17.6	17.3	18.5	18.2	18.2	18.2	17.9	19.3	19.3	19.3	18.2	18.2	17.9	16.9	17.5	17.9	17.2	18.5	17.6	17.336	18.82	0.921148	1.0856
PF01842.22	21.6	21.2	21.6	19.6	5	9	8.1	5.3	6.9	13.7	13.7	13.7	13.7	13.7	24	20.1	20.1	18.6	20	19.6	19.6	19.2	20	21.2	21.3	21.3	21.3	19	19	18.8	19	21.1	18.7	19	15.8	16.2	17.4	17.3	17.4	19	19.4	13.72	1.41399	0.707216
PF01649.15	10.3	11.7	11.3	11.7	5	5	5	5	12.6	8.1	8.1	8.1	8.1	8.1	15.8	16.2	16.2	18.8	16.6	17.8	17.8	15.6	14.8	14.9	17.8	17.8	17.8	18.4	18.8	18.8	18.8	18.5	18.5	19.6	19.1	18.6	18.3	19.5	17	19.2	17.672	9.15333	1.93066	0.517957
PF11068.5	18.8	18.4	19.7	18.8	9.6	10.1	10.1	10.1	12.5	15.9	15.9	15.9	15.9	15.9	16	15.9	15.9	18.9	18.8	18.3	18.3	17.9	17.8	18.8	18.4	18.4	18.4	19.1	18.8	18.8	18.8	17.4	17.4	18.8	18.8	19.3	18.9	18.8	19.1	18.8	18.232	15.0933	1.20795	0.827848
PF13175.3	0	0	0	0	28.5	30.2	27.2	25.8	15.7	20.6	20.6	20.6	20.6	20.6	16.7	18.9	18.9	19.7	40.5	25.3	25.3	44.1	90.7	27	21	21	21	0	18.7	18.7	18.7	21	53.6	21.6	0	20.6	19.2	18.1	19.5	19.1	24.792	16.6333	1.4905	0.670915
PF00430.15	26.4	26.4	25.6	26.4	20.9	20.9	21.4	21.2	22	19.2	19.2	19.2	19.2	19.2	17.9	15.4	15.4	19.1	18.7	18.1	18.1	18.6	18.6	19	19.2	19.2	19.2	18.4	18.6	18.6	18.6	20.1	21	0	20.3	19.2	20.8	20	18.7	20	18.032	21.8133	0.82665	1.2097
PF03692.12	4.4	4.9	5	4.4	0	0	0	0	5	23.8	23.8	23.8	23.8	23.8	8.6	4.2	4.2	8.8	8.8	10.2	10.2	6.4	18.4	9.2	18.8	18.8	18.8	8	18.6	18.6	18.6	10.2	9.8	18.6	9	9	9	7.8	8.4	9.2	11.64	10.1267	1.14944	0.869989
PF02233.13	26.3	26.3	26.1	25.8	17.6	16.6	17.2	17.5	20.9	24.7	24.7	24.7	24.7	24.7	16.9	17.9	17.9	0	20.8	19.2	19.2	19.2	18.4	11	19.1	19.2	19.2	18.8	18.5	18.5	18.5	18.8	18.5	18.9	18.6	19.1	19.8	19.1	17.8	19.5	17.716	22.4867	0.787845	1.26929
PF03741.13	0	0	0	0	17.8	17.2	18.3	17.7	22.4	20.9	20.9	20.9	20.9	20.9	18.6	18.3	18.3	18.1	20.4	17.3	17.3	18.1	18.6	17.6	19.5	19.5	19.5	19.1	18.3	18.3	18.3	18	17.9	19.4	18.5	18.2	18.1	18.1	17.2	18.5	18.42	14.4267	1.2768	0.783207
PF09991.6	8.6	7.8	9	8.6	8.6	7.9	8.9	8.6	11.5	18.2	18.2	18.2	18.2	18.2	15.9	17.2	17.2	18.6	17.5	18.6	18.6	18.1	18.1	20.6	23.6	23.6	23.6	0	17.9	17.9	17.9	29.1	17	19.4	19.6	15.3	15	26.7	18	20	18.6	12.7	1.46457	0.682796
PF12600.5	0.6	0.4	2.4	0.6	23	19.4	15	14.4	2.7	20.6	20.6	20.6	20.6	20.6	28.4	7.9	7.9	0	39.2	7.9	7.9	43.8	6.3	5.7	16.4	16.4	16.4	6.4	17.8	17.8	17.8	10.8	10.3	8.2	6.8	10.5	6.8	9.1	35.6	7.8	14.484	12.62	1.1477	0.871306
PF03631.12	21.3	21.5	21.6	21.4	15.5	15.4	15.4	15.4	13.7	14.7	14.7	14.7	14.7	14.7	17.4	18.7	18.7	21.4	15.9	17.3	17.3	15.3	16.7	17.7	17.6	17.6	17.6	17.1	17.7	17.7	17.7	21.2	21.2	23	22.6	22.7	22.3	22.2	21.3	21.7	19.036	17.0933	1.11365	0.897948
PF11375.5	11.3	11.6	11.4	11.6	12.7	12.9	12.4	13.3	12.9	13.5	13.5	13.5	13.5	13.5	13.8	16.4	16.4	16.7	0	18	18	15.8	15.4	16	17.7	17.7	17.7	16.9	17.7	17.7	17.7	16.6	16.6	17.4	17.5	16.5	17	17	16.5	16.5	16.188	12.94	1.251	0.799358
PF05698.11	22.4	22.4	21.4	21.4	34	68.4	71.2	69.6	54.9	59.1	59.1	59.1	59.1	59.1	20.6	19.2	19.2	0	33.4	17.8	17.8	18.4	17.8	35.4	18.9	18.9	18.9	32.6	17.6	17.6	17.6	17.4	16.6	17.3	16.9	16.9	34.4	17.1	15.9	17.5	19.768	46.58	0.424388	2.35633
PF02683.12	13	13	13	13	16.8	16.7	16.7	16.7	16.6	15.2	15.2	15.2	15.2	15.2	15.9	16.7	16.7	17.5	15.5	15.6	15.6	17	16.7	14.9	14.6	14.6	14.6	0	17.3	17.3	17.3	15.9	16.1	16.7	16.8	16	15.5	17.3	16.4	17.3	15.54	15.2533	1.01879	0.981553
PF02985.19	76.2	80.7	78.2	72.6	45.6	45	45	48	56.3	22.5	22.5	22.5	22.5	22.5	14.5	16.5	16.5	19	25	19.5	19.5	18.5	40.8	34.2	40.8	40.8	40.8	13.5	17	17	17	18.5	19.5	11.5	19.5	15	11.5	31.2	39	11.5	23.064	44.7733	0.515128	1.94126
PF04257.11	0.4	0.4	0.2	0.1	11.5	11.4	11.9	10	1.3	14.5	14.5	14.5	14.5	14.5	14.8	0	20.8	0	16.6	15.8	15.8	15.3	16.9	15.3	15.3	15.3	15.3	0	17.4	17	17	15.9	16.9	14.9	0	15.6	15.1	15	16.6	16.1	13.544	9.05333	1.49602	0.668439
PF00146.18	15.8	15.8	15.8	15.8	17.4	17.4	17.3	16.9	15.8	15.3	15.3	15.3	15.3	15.3	17.1	16.5	16.5	17.3	17.1	17.3	17.3	16.9	17.2	17	17.5	17.5	17.5	17.2	16.7	16.7	16.7	17	17	17	0	17	17.1	17.1	17	17.1	16.368	16.1067	1.01623	0.984034
PF02628.12	73.6	36.9	37	34.5	32.2	90.6	90	63.8	25.1	30	30	30	30	30	40.2	19.9	19.9	15.4	16.2	38.6	38.6	15.6	35.2	17.2	37.8	37.8	37.8	17.1	16.5	16.5	16.5	33.4	16.9	0	16.2	16.3	14.9	17	32.4	14.4	23.356	43.2067	0.540565	1.84992
PF01252.15	3.8	2.7	3.8	3.3	5.5	6.3	6.4	6.4	9.7	12.2	12.2	12.2	12.2	12.2	13.3	10.4	10.4	15.8	15	16	16	17.2	18	14.3	17.1	17.1	17.1	0	16.4	16.4	16.4	14.8	14.3	16.1	16	16	15.9	16	16.6	16.3	14.904	8.34667	1.78562	0.560029
PF02163.19	22.7	22.7	22.7	22.7	24.7	26.1	23.8	24.5	23	12.9	12.9	12.9	12.9	12.9	22	17.6	17.6	16.6	14	14.7	14.7	23.4	16.9	16.7	12.8	12.8	12.8	2.6	16.4	16.4	16.4	17.1	15.9	2.1	18.2	12.7	18.1	20.4	29.6	16.9	15.94	19.62	0.812436	1.23087
PF00033.16	15.6	15.6	15.6	15.6	16.5	16.5	16.5	16.5	16.2	16	16	16	16	16	16	16	16	16.2	15.9	15.9	15.9	16.2	15.9	12.7	16.2	16.2	16.2	16.2	16.2	16.2	16.2	16.2	16.2	16.2	16.2	16.2	16.2	16.2	16.2	16.2	15.988	16.0533	0.99593	1.00409
PF11318.5	19.9	19.7	19.9	19.7	21.7	21.3	20.9	21.2	15.7	18	18	18	18	18	12.6	13.4	13.4	16	14.7	14.9	14.9	15.8	15.2	15.5	14.5	14.4	14.5	15	16.2	16.2	16.2	15.1	16.2	17	17.1	16.2	16.1	15.3	16	15.8	15.296	19.0533	0.802799	1.24564
PF02673.15	10.7	10.9	11.4	10.7	16.5	16.8	17.1	17	16.5	15.6	15.6	15.6	15.6	15.6	19.5	16.5	16.5	0	17.5	16.4	16.4	18.6	15.7	14.8	15.9	15.9	15.9	0	16	16	16	15.6	15.2	13	16.5	17.5	16.5	17.1	17.4	16.9	15.056	14.8333	1.01501	0.985211
PF01148.17	14.4	14.2	15.1	14.9	17.2	17.7	17.6	17.6	19.4	18.1	18.1	18.1	18.1	18.1	19	17.7	17.7	0	17.3	17.2	17.2	19.4	17.2	18.1	16.3	16.3	16.1	0	15.8	15.8	15.8	18.9	18.6	17.5	17.7	17.1	17.7	16.9	18.5	17.2	15.992	17.0533	0.937764	1.06637
PF05145.9	22.1	21.7	21.9	22.1	21.2	20.4	21.4	21.1	24.5	24.2	24.2	24.2	24.2	24.2	39.2	16.1	16.1	0	15.1	16.8	16.8	16.6	15.5	36.8	22.5	22.5	22.5	16.6	16	15.7	15.7	38.8	17.5	13.1	16	16.6	14.4	16.9	16.4	13.1	18.808	22.0333	0.853616	1.17149
PF02660.12	8.9	8.6	8.6	8.4	16.3	16.1	15.6	16.1	14.2	12.9	12.9	12.9	12.9	12.9	13.3	13.6	13.6	0	0	16	16	16	15.6	15.1	15.8	15.8	15.8	16.7	15.6	15.6	15.6	15.5	0	16.2	16.2	15.8	15.6	16.2	15.7	16.5	13.652	12.92	1.05666	0.946381
PF00684.16	15.1	16.7	15.1	15.1	16.4	16.4	17.2	17.2	15.7	17.6	17.6	17.6	17.6	17.6	15.6	17.6	17.6	15.5	16.7	16.2	16.2	16.5	17.5	15.5	16.9	15.9	15.9	15.6	15.5	15.5	15.5	14.2	15.2	15.7	15.3	16.9	16.3	15.7	15.5	15.5	16.02	16.56	0.967391	1.03371
PF13631.3	16	16	16	16	17.6	17.6	17.6	17.6	16.6	16.8	16.8	16.8	16.8	16.8	15.6	15.6	15.6	15.4	15.4	15.4	15.4	15.4	15.4	9	15.4	15.4	15.4	15.4	15.4	15.4	15.4	15.6	15.6	15.4	15.4	15.4	15.4	15.4	15.4	15.4	15.184	16.6933	0.909585	1.0994
PF02684.12	0	0	0	0	0	0.1	0.1	0	0	0	0	0	0	0	20.4	23.6	23.6	18.9	1.7	16.3	16.3	17.8	14.2	12	19.2	19.2	19.2	12.7	15.3	15.3	15.3	13.5	14.4	20.4	16.5	18.4	20	24.2	25.2	15.9	17.344	1.07333	16.159	0.061885
PF12895.4	22.4	457.5	81.4	0	0	69.1	10.2	7.6	0	3.2	2.4	3.2	3.2	3.2	0	0	0	0	0	27.6	27.6	0	0	141.9	0	0	0	0	15.3	15.3	15.3	0	0	0	0	0	0	0	0	0	9.72	44.2267	0.219777	4.55007
PF00468.14	18.3	18.3	17.5	18.3	18.6	18.6	18.6	18.6	15.4	15.4	15.4	15.4	15.4	15.4	15.8	16.2	16.2	0	0	14.7	14.7	14.7	14.1	14.7	14.7	14.7	14.7	14.7	14.7	14.7	14.7	14.7	14.7	14.7	14.7	14.7	14.7	14.1	14.7	14.7	13.64	16.9267	0.805829	1.24096
PF06723.10	10.3	10.2	10.6	10.6	9.2	9.1	9.8	9.2	7.8	15	15	15	15	15	20.9	25.5	25.5	14.9	13.4	14.9	14.9	14.8	34.5	33.4	44	43.6	44	14.2	14.7	14.7	14.7	22.2	21.8	35.3	15.1	14.8	15.1	16.1	16.7	15.1	22.388	11.7933	1.89836	0.52677
PF07884.11	23.4	23.4	23	23.4	11.6	22	22.6	23.2	21.4	11.5	11.5	11.5	11.5	11.5	39	27	27	14.4	14.5	33	33	14.1	14.2	14.8	14.1	14.1	14.1	14.4	14.4	14.4	14.4	14.5	14.1	14.4	0	14.1	14.6	13.7	14.3	14.3	17.224	17.72	0.972009	1.0288
PF16320.2	16.8	13.2	14.4	14.6	17.1	13.8	17.1	17.1	15.4	18.6	18.6	18.6	18.6	18.6	10	6.4	6.4	12.6	10.8	7.6	7.6	12.6	10	12.4	10.8	10.8	10.8	12.6	12.6	14.4	21.6	9.8	10	12.6	12.6	12.6	12.6	9.8	12.6	12.6	11.304	16.34	0.691799	1.44551
PF02537.12	15.1	13.5	12.9	15	12.7	11.6	15.3	11.9	16.1	14.3	14.3	14.3	14.3	14.3	15.2	14.7	14.7	13.1	8.2	9.4	9.4	15.3	8.6	19.6	6.2	6.2	6.2	11.8	14.4	14.4	14.4	18.1	17.8	6.2	15	17.1	13.1	15.8	15.2	4.6	12.804	13.3467	0.959341	1.04238
PF04138.11	17.2	18.6	14	15.4	0	0	0	0	13.1	6.4	6.4	6.4	6.4	6.4	0	53.1	53.1	11.5	0	0	0	0	0	34.5	16.5	16.5	16.5	21.1	14.3	14.3	14.3	17.5	0	15.8	0	0	0	0	0	0	11.96	7.35333	1.62647	0.614827
PF01297.14	0	0	0	0	20.5	20.9	24.2	20.7	41.3	13.8	13.8	13.8	13.8	13.8	15.3	0.1	0.1	1.2	16.2	15.4	15.4	12	2.1	18.9	16.1	16.1	16	2	14.1	14.1	14.1	11.5	13.4	0.6	0	1.9	0.9	0.7	15.4	16.3	9.344	14.1933	0.658337	1.51898
PF10013.6	0	0	0	0	11.7	11.2	11.2	11.3	0	0	0	0	0	0	16.3	15.6	15.6	0	14.8	14.8	14.8	13.7	13.8	13.8	0	0	0	13	13.8	13.8	13.8	13.8	13.2	13.8	14.8	13.9	13.8	13.8	13.8	14.1	11.94	3.96667	3.01008	0.332217
PF00297.19	9.8	9.8	14.4	14.4	7.8	10.2	6.6	7.5	12.6	6.8	6.8	6.8	6.8	6.8	11	17.1	17.1	8.8	14.4	15	15	14.1	16.8	9.4	16.5	16.5	16.5	0	13.2	13.2	13.2	15.3	14.4	14.7	0	14.7	16.2	13.8	14.1	16.2	13.24	9.55333	1.3859	0.721551
PF12263.5	9	9	8.6	9	10.1	10.1	10.1	10.1	6.6	8.3	8.3	8.3	8.3	8.3	12.7	12.6	12.6	13.1	0	12.9	12.9	12.3	13.1	12.9	14.1	14.1	14.1	12.8	13.2	13.2	13.2	13.1	12.6	13.1	12.6	13.1	12.9	13.4	13.1	12.8	12.548	9.12667	1.37487	0.72734
PF00510.15	11	10.6	10.6	11	12.7	12.3	12.9	12.2	11	9.4	9.4	9.4	9.4	9.4	30.5	10.8	10.8	14.2	13.4	12.2	12.2	13.1	13	31.5	31.8	31.8	31.8	0	13.1	13.1	13.1	30.5	30.3	0	13.6	12.5	13.7	13.5	13.9	12.7	16.976	10.9333	1.55268	0.644046
PF01476.17	3	2.6	2.6	2.2	8.7	5.7	9.3	5.4	6	14.4	14.4	14.4	14.4	14.4	15.9	3	3	11.2	16	13	13	15.8	8.8	10.6	26.6	24.9	26.4	9.2	13	13	13	12	11	14	11	14.2	13.4	29.4	10.4	36.6	14.072	10.2733	1.36976	0.730055
PF00712.16	0.3	0	0	0.3	1.8	2.7	2.4	3	1.8	5.4	5.4	5.4	5.4	5.4	14.1	11.7	11.7	0	12	13.2	13.2	14.4	14.7	16.5	17.1	17.1	17.1	10.8	12.9	12.9	12.9	10.5	12.3	0	0	21.9	12.3	13.8	16.5	17.7	12.384	3.8	3.25895	0.306848
PF01070.15	21.6	20.6	9.6	10.8	0	0	0	0	22.2	30.9	30.9	30.9	30.9	30.9	10.6	12.4	12.4	0	13.4	11.4	11.4	13.2	14	11	13.4	11.4	11.4	13.2	12.4	12.4	12.4	13.6	13.2	11.6	0	0	10.8	13.4	12.2	12.2	10.848	16.7667	0.646998	1.5456
PF02361.13	33	38.2	28.4	28.4	12.9	24.6	12.7	12.9	13	25.8	25.8	25.8	25.8	25.8	11.9	15.2	15.2	12.2	12.6	11.9	11.9	12.8	13.1	11	22.8	22.8	22.8	10.7	12.4	12.4	12.4	13.3	13.1	12.1	11.9	12.7	12	12.2	12.1	12.4	13.74	23.0333	0.596527	1.67637
PF07516.10	3.2	4.9	3.2	3.2	13.2	9.2	10.2	10.6	4.5	5.8	5.8	5.8	5.8	5.8	6.3	20.7	20.7	9.4	0	19.8	19.8	12	14.2	11.6	16.8	16.8	16.8	12.8	12.4	12.4	12.4	16.8	0	11.4	11	11.6	16.2	9.2	16.2	15.6	13.092	7.12	1.83876	0.543844
PF13432.3	590.6	277.6	824.8	302	142.2	78.9	286.1	49.7	8.5	31.2	31.2	31.2	31.2	31.2	5.2	1.6	1.6	1.8	134.4	4	4	5.6	0.6	5.7	0.8	0.8	1.8	0.3	12.4	12.4	12.4	1.5	1.5	0	1.4	8.8	1.2	3.2	3.9	0.3	9.076	181.113	0.0501123	19.9552
PF01788.14	9.6	9.6	9.6	9.6	4.2	4.2	4.2	4.2	11.6	9.8	9.8	9.8	9.8	9.8	12.2	12.2	12.2	12.2	12.2	12.2	12.2	12.2	12.2	12	12.2	12.2	12.2	12.2	12.2	12.2	12.2	12.2	12.2	12.2	12.2	12.2	12.2	12.2	12.2	12.2	12.192	8.53333	1.42875	0.699913
PF13386.3	17.2	17.2	17.2	17.2	12.2	12	12	11.9	12.9	12.5	12.5	12.5	12.5	12.5	9.9	12.2	12.2	12.4	9.5	10	10	9.4	10.8	9.3	9	9	9	0	11.9	11.9	11.9	10.6	10.6	10.7	11.7	11	10.5	11.9	9.6	11.9	10.2	13.6133	0.749265	1.33464
PF02325.14	8.5	8.3	8.3	8.1	13.6	12.9	13.5	12.9	12	11	11	11	11	11	14	13.6	13.6	0	13	5.8	5.8	12.2	12	12	14.8	14.8	14.8	6.4	11.9	11.9	11.9	5.8	5.8	0	5.8	12	12.2	11.7	6.3	5.8	9.924	10.5933	0.936816	1.06745
PF12527.5	8	8.2	8	8	12.4	11.6	8.6	8.8	14.6	10.4	10.4	10.4	10.4	10.4	17.4	18.4	18.4	15	17	15	15	13.2	17.4	15.8	14.6	14.6	14.6	12.6	11.8	11.8	11.8	15	14	15	16.4	15	15.2	14.6	15.4	13.6	15	10.2533	1.46294	0.683556
PF13499.3	4.2	3	4.2	1.6	0	0	0	0	0	0	0	0	0	0	0	0	0	0	0	0	0	0	2.6	0	0	0	0	0	11.8	11.8	11.8	0	0	0	0	9.2	0	0	0	0	1.888	0.866667	2.17846	0.45904
PF00347.20	10.4	11.6	10.4	10.4	12	12	12.8	12	14	12.8	12.8	12.8	12.8	12.8	15.2	15.6	15.6	12	10.8	15.2	15.2	13.8	14	13.6	13.2	13.2	13.2	13.8	11.6	11.6	11.6	10.4	9.2	13.4	9.6	14.6	13.2	13.2	11.8	16.2	12.984	12.3867	1.04822	0.953995
PF12327.5	2.6	2.6	2.6	2.6	3.2	3.2	3.2	3.2	1.7	3.2	3.2	3.2	3.2	3.2	5.3	9.6	9.6	0	0	12.4	12.4	4	12.4	12.4	12	12	12	13.2	11.6	11.6	11.6	12.4	12.4	13.2	13.2	13.2	13	13.2	13.2	13.2	10.636	3.60667	2.94898	0.3391
PF13840.3	14	14.4	14	11.6	4.4	4	4.8	4.8	10.8	4.8	4.8	4.8	4.8	4.8	16.8	15.6	15.6	17.6	17.6	13.6	13.6	16.8	15.2	15.6	10.4	10.4	10.4	18.8	11.6	11.6	11.6	15.6	12.8	12	32.5	15.2	16.4	18	17.6	17.6	15.316	8.29333	1.84678	0.541482
PF03600.13	9.6	10	11.7	9.6	85.6	86.8	11.6	85	121.2	75	75	75	75	75	15.4	12	12	89	106.4	16.3	16.3	13.1	13	77.8	15.6	15.8	15.8	10.9	11.4	11.4	11.4	15.7	95.8	87.6	14.3	82.4	95	82.8	10.3	95.6	37.9	60.1133	0.630476	1.5861
PF00936.16	16.1	20.8	16.1	20.8	12.2	12.2	13	13	13.3	12.2	12.2	12.2	12.2	12.2	9	9.6	9.6	1	0	11.6	11.6	12	11.6	8.2	8.2	8.2	8.2	3.8	11.4	11.4	11.4	8.2	10	0	11.4	11.4	11.6	11.6	11.4	11.4	8.896	13.9933	0.635731	1.57299
PF01595.17	5.5	5.4	5.5	5.4	9.6	10.3	9.5	11.6	10.1	8.3	8.3	8.3	8.3	8.3	12.1	12.5	12.5	4.5	6.9	10.1	10.1	12.8	11	10.4	11.1	11.1	11.1	10	11.4	11.4	11.4	10.2	10.3	4.9	11.1	9.5	10.4	10.5	11.2	10.7	10.34	8.34	1.23981	0.806576
PF01790.15	7.6	7	7.4	7.1	4.3	2.9	3.9	2.2	7.6	7.7	7.7	7.7	7.7	7.7	10.1	10.7	10.7	9.2	9.9	11	11	9.9	9.6	13	8.8	8.8	8.8	9.6	11.3	11.3	11.3	10	9.7	4.2	10.1	9.8	9	11	10.4	10.3	9.968	6.58667	1.51336	0.660781
PF08855.7	11.6	11.7	11.6	11.6	11.5	10.7	11.5	11.5	11.1	10.5	10.5	10.5	10.5	10.5	12.8	12.3	12.3	0	0	12	12	12.1	12.1	12.1	12.1	12.1	12.1	12.1	11.3	11.3	11.3	12.1	12.1	12.1	11.8	12.1	12.1	12.1	12.1	11.4	11.06	11.1133	0.995201	1.00482
PF12518.5	22.6	8.9	6.9	9.1	3.6	11.9	4.9	3.6	9.9	10	10	10	10	10	5.8	7	7	19.6	5	17.3	17.3	8.2	18.5	6.8	20.1	20.1	20.1	10.6	11.1	11.1	11.1	10.4	5.6	19.4	32.8	10.6	5.9	8.1	5.4	17.7	12.596	9.94	1.2672	0.789139
PF04461.10	7.6	7.6	7.4	7.9	14.8	14.8	14.8	14.8	8.5	9.3	9.3	9.3	9.3	9.3	10.8	12.1	12.1	11.4	11.6	11	11	10.2	11.3	10.8	10.7	10.7	10.7	11.7	10.9	10.9	10.9	11.6	11.8	11.2	10.8	11	11.4	11.3	13.2	11.4	11.244	10.4067	1.08046	0.925531
PF12159.5	0.4	0.3	0.3	0.3	4.4	4.3	4.4	4.3	1.2	2.8	2.8	2.8	2.8	2.8	8.4	8	8	10.8	9.7	10.8	10.8	10.9	8.1	7.7	9.3	9.5	9.5	0	10.9	10.9	10.9	8	8	0	10.1	10.2	10.3	10.1	9.4	9.8	8.812	2.91333	3.02471	0.33061
PF00449.17	2.3	2.5	2.5	2.3	5.6	3.4	3.4	3.4	0	0	0	0	0	0	0	5.2	5.2	0	10.2	5.4	5.4	11.6	10	9.6	4.3	4.3	4.3	0	10.8	10.8	10.8	5.1	5.3	12.4	10.6	10.6	10.4	5.6	10	11.2	7.116	2.44	2.91639	0.342889
PF07298.8	14.6	14.6	14.4	14.6	14.1	14.1	14.3	14.1	9	11.3	11.3	11.3	11.3	11.3	13.2	14.4	14.4	12	11.2	11.8	11.8	12.4	12.3	11.7	12.3	12.3	12.3	11.2	10.7	10.7	10.7	11.8	11.8	12.8	0	12.7	12.7	12.1	12.1	12.8	11.656	12.8733	0.905438	1.10444
PF16166.2	6.9	7.1	6.9	6.9	6	6.6	6.8	6.5	6	7.1	7.1	7.1	7.1	7.1	11.1	12.2	12.2	13.2	13.8	13.2	13.2	12.7	14	13.7	11.5	11.5	11.5	0	10.6	10.6	10.6	12.8	12.7	13.1	12.8	12.8	14	12.8	13.7	13.7	12.012	7.26	1.65455	0.604396
PF01134.19	1.5	21.8	7.8	11.4	0.5	0.3	0.5	0.3	25.3	1.4	1.4	1.4	1.4	1.4	1	3.9	3.9	4	2.4	14.9	14.9	4.1	14.6	4.1	1.4	1.4	1.4	14.6	10.5	10.5	10.5	13.7	12.5	4.4	0.2	14.6	17.4	2.9	14.4	4.1	7.928	5.36667	1.47727	0.676926
PF00350.20	0.8	0.8	0.6	0.8	9.8	8.4	10.6	9.9	4.3	4.6	4.6	4.6	4.6	4.6	0.4	0.4	0.4	5	0.8	12.6	6	6.2	5.1	11	7.2	7.2	7.2	4.4	10.4	10.4	10.4	7.1	7.4	4.1	13.1	4.6	5.3	5.6	4.7	4.9	6.28	4.92667	1.2747	0.784501
PF02637.15	1.8	1.8	0.8	1.8	6	0.6	0.6	6.2	0.6	0.6	0.6	0.6	0.6	0.6	6.6	9.3	9.3	11.2	10	11.4	11.4	11.8	11.6	6.2	8.6	8.6	8.6	10.8	10.4	10.4	10.4	9.4	10.2	12	11.8	11.8	11.8	8.2	11	7.8	10.112	2.06667	4.8929	0.204378
PF03739.11	9.4	10.6	9.5	9.6	11.3	11.9	11.3	11.2	9.6	8.7	8.7	8.7	8.7	8.7	15	11.1	11.1	0	10.9	8.9	8.9	8.6	7.6	9.1	8.7	8.7	8.7	9.5	10.3	10.3	10.3	10.2	10.1	6.9	0	9	10.4	14.8	10.7	11.9	9.192	9.98667	0.920427	1.08645
PF13620.3	0	0	0	0	0	0	0	0	0	0	0	0	0	0	0	0	0	0	0	0	0	0	0	0	0	0	0	0	9.8	9.8	9.8	9	15	0	0	0	0	0	11	0	2.576	0	#DIV/0!	0
PF13091.3	0	0	0	0.8	3.2	2.4	2.2	2	0.6	0.6	0.6	0.6	0.6	0.6	2.7	1.2	1.2	1.4	18.8	7.5	7.5	6	10.5	5.1	0.8	0.6	0.6	2.1	9.6	9.6	9.6	1	1.8	2.2	0	1.6	7.2	7.5	8.4	1.4	4.98	1.04	4.78846	0.208835
PF12631.4	2	1.8	2.4	1.8	2.3	2.3	2.4	2.2	4.7	5	5	5	5	5	7.4	8.6	8.6	9.4	9.3	8.7	8.7	9.2	9.6	8.3	8.4	8.4	8.4	8.9	9.2	9.2	9.2	9.9	0	9.3	9.4	9.2	8.8	9.5	9.5	9.2	8.604	3.74	2.30053	0.434682
PF01940.13	18.9	19.2	19.5	19.2	12	12.4	11.9	11.8	12.6	13.9	13.9	13.9	13.9	13.9	9.8	9.8	9.8	12	11.8	10.1	10.1	10	9	12	9.6	9.6	9.6	10.9	9.1	9.1	9.1	10.4	12	11.7	12.3	12.5	9.7	10	10.8	12.7	10.432	14.6467	0.712244	1.40401
PF13177.3	0	0	0	0	21.1	23.3	4	33.8	0.5	1.8	1.8	1.8	1.8	1.8	6.8	3	3	7	10.7	8.2	8.2	2.4	4.2	13.2	3.8	3.8	3.8	8.2	9.1	9.1	9.1	3.9	6.6	10.9	0.4	8.4	10.9	2.4	9.8	4.7	6.676	6.42667	1.0388	0.962652
PF13191.3	169.5	71.7	171.6	186	60.9	57	50.6	45.7	25.8	45	45	45	45	45	10.5	11.5	11.5	13.6	13.8	10.7	10.7	6.7	14.7	18	13.3	14.2	14.2	3.6	9.1	9.1	9.1	12.6	11.7	5.8	10.5	8	13.6	9	10.7	9.6	11.048	71.56	0.154388	6.47719
PF02632.11	24.8	24.8	24.8	24.8	9.5	9.4	9.5	9.4	12.8	24	24	24	24	23.8	5	7.4	7.4	6.5	5.2	8.9	8.9	11.2	12.4	9.8	8.4	8.4	8.4	0	9	9	9	8.2	8.3	8.1	7.5	8.7	8.6	8.6	8.1	7.2	8.04	18.4533	0.435694	2.29519
PF10431.6	4.2	4.6	4.7	3.8	10.9	8.7	9.7	17	3.9	10	10	10	10	10	23.6	14.5	14.5	6.3	9.9	6.7	6.7	9.2	7.2	7	19.5	19.5	19.5	9.1	9	9	9	7.4	8.6	6	10.6	9.5	7.3	7.9	8.5	7.8	10.64	8.35333	1.27374	0.785088
PF00453.15	8.5	7.9	7.9	8.3	7.2	7.8	7.8	7.8	10.6	9.6	9.6	9.6	9.6	9.6	8.6	8.2	8.2	8.6	8.7	8.7	8.7	8.7	8.7	8.5	8.7	8.7	8.7	8.7	8.9	8.9	8.9	8.5	8.5	8.5	9.3	8.7	9.1	8	8.2	8.7	8.636	8.7	0.992644	1.00741
PF11264.5	0	0	0	0	5	4.9	5	4.5	2.6	1.7	1.7	1.9	1.7	1.7	7.3	7.6	7.6	10.7	8.5	9	9	8.5	8.1	9.7	8.8	8.8	8.8	6.2	8.6	8.6	8.6	9.6	9.8	9.5	9.6	9.6	11	10.1	10.1	9.9	8.948	2.70667	3.30591	0.302488
PF12705.4	0	0	0	0	0.8	1	1.2	0.6	1.2	0	0	0	0	0	2.6	1.6	1.6	6.4	6	1.6	1.6	4.6	6	9.2	3	3	3	4.8	8.6	8.6	8.6	7.2	7.4	0	0	6	4.6	5.8	5	5.8	4.672	0.706667	6.61132	0.151256
PF00283.16	6.4	6.4	6.4	6.4	2.1	2.1	2.1	2.1	6.5	6.3	6.3	6.3	6.3	6.3	11	11.4	11.4	8.5	8.5	8.5	8.5	8.5	8.5	8.5	8.5	8.5	8.5	8.5	8.5	8.5	8.5	8.5	8.5	8.5	8.5	8.5	8.5	8.5	8.5	8.5	8.832	5.36667	1.64571	0.607639
PF01025.16	0.5	0.4	0.5	0.4	4	1.9	1.9	3.5	0.7	1.8	1.8	1.8	1.8	1.8	9.5	10.9	10.9	6.6	9.6	8.3	8.3	7.8	18.8	7.1	7	7	7	6.3	8.5	8.5	8.5	10.8	10.1	7.4	7.9	11	7.3	7.7	6.2	11.2	8.76	2.26667	3.86471	0.258752
PF01769.13	7.8	7.7	7.8	7.8	7.4	7.4	7	7.6	7.4	8.3	8.3	8.3	8.3	8.3	9	8.9	8.9	8.4	8.6	8.9	8.9	8.8	9.1	8.5	8.7	8.7	8.7	9.1	8.4	8.4	8.4	8.5	8.6	8.3	8.6	8.9	8.3	9.2	8.6	8.6	8.696	7.86667	1.10542	0.90463
PF07681.9	8.4	19.1	8	7	11.2	9.9	11	10.6	5.9	14.8	14.8	14.8	14.8	14.8	10.7	8.5	8.5	3.6	9.4	8.5	8.5	8.8	12.4	9.1	14.7	14.7	14.7	9.5	8.4	8.4	8.4	13.6	12.5	8.4	8.4	8.8	8.5	8.3	9.1	8.5	9.776	11.5733	0.8447	1.18385
PF01926.20	0.1	0.1	0.1	0.1	1.7	2	2.1	1.7	0.7	1.9	1.9	1.9	1.9	1.9	3.4	3.6	3.6	7.2	6.6	9	10.3	9.8	8	9.9	11	11	11	9.2	8.6	8.4	8.4	7.7	3.4	7.3	7.4	7.5	7.2	7.7	9.8	7.9	7.88	1.73333	4.54615	0.219966
PF01169.16	11.1	11.1	11.1	11.1	10.2	9.9	9.5	10.1	6.6	13.3	12.6	13.3	13.3	13.3	8.6	8.1	8.1	8.9	9.5	9.5	9.5	10.9	9.6	8.2	12.1	12.1	12.1	3.6	8.3	8.3	8.3	8.9	8.8	8.6	9.1	9.2	8.6	8.7	8.6	8.6	9.048	11.0067	0.822047	1.21648
PF01219.16	6.2	6	6.2	6.2	2.7	2.7	2.4	2.7	11.4	7	7	7	7	7	2.4	1.8	1.8	8.7	8.7	9.2	9.2	8	8.1	7.5	7.6	7.6	7.6	8.8	8.3	8.3	8.3	9.1	9.4	8.7	9.2	9.1	9	9.2	8.5	8.7	7.764	6.01333	1.29113	0.774515
PF06144.10	0	0	0	0	1.2	3.2	1.2	3	1.4	0	0	0	0	0	3.7	2.4	2.4	16.8	5.8	21	21	7.7	12.2	8	12.6	12.6	12.6	8.1	8.3	8.3	8.3	8.5	7.8	7.6	7.4	7.3	15	7.6	7.6	15.6	9.624	1.70667	5.63906	0.177334
PF10718.6	0.7	0.8	0.7	0.7	2.5	1.7	2.5	1.1	4.4	4	4	4	4	4	7.8	5.6	5.6	8	6.2	7.7	7.7	9.2	9	5.4	10.5	10.5	10.5	8.1	8.3	8.3	8.3	6.7	6.3	8.4	0	8.2	8.7	8.2	7.8	8.5	7.64	2.90667	2.62844	0.380454
PF07728.11	6.4	7.9	6.4	7.9	21.4	16.8	21.2	19.2	1.2	30.6	30.6	30.6	30.6	30.6	2.5	13.1	13.1	8.9	7.8	5.9	5.9	6.4	9.3	6.8	13.8	13.8	13.8	1.8	8.3	8.3	8.3	8.9	7.8	8.4	7.1	7.5	6.4	5.7	9.7	7.8	8.372	17.9467	0.466493	2.14365
PF01632.16	5.4	5.4	5.4	5.4	7.5	6.9	6.9	6.9	5.5	5.3	5.3	5.3	5.3	5.3	8.1	10.1	10.1	8.6	8.1	8.6	8.6	8.1	8.6	8.6	8.1	8.1	8.1	8.1	8.1	8.1	8.1	8.1	8.6	8.1	8.6	8.1	8.2	8.6	8.6	8.1	8.444	5.99333	1.4089	0.709774
PF03144.22	5.8	5.5	5.8	5.8	8.1	8.1	8.1	8.1	7.7	7.5	7.5	7.5	7.5	7.5	8	7.9	1.8	8.5	8	7.8	7.8	8.6	7.7	8.8	7.2	7.2	7.2	8.3	7.9	7.9	7.9	7.9	7.9	8.4	8.6	8.6	7.1	8.6	7.9	8.3	7.74	7.25333	1.0671	0.937123
PF03033.17	0	0	0	0	0	0	0	0	0.1	0	0	0	0	0	1	0	0	5.1	5.7	6.9	6.9	6.6	0.6	1.4	7.2	7.2	7.2	0.3	7.8	7.8	7.8	0.2	0.2	4.2	0.6	0.3	0.4	0.6	2.2	0.8	3.528	0.06	58.8	0.0170068
PF03948.11	2	2	2	2	10.2	11.2	10.4	10.4	2.7	8.7	8.7	8.7	8.7	8.7	9.4	3.8	3.8	5.2	5.2	5.4	5.4	4	8.4	5.4	2.3	2.3	2.3	5.6	7.8	7.8	7.8	1.9	4	5.8	0.8	3	5.2	1.6	5.2	5.8	4.776	6.81333	0.700978	1.42658
PF00575.20	10.1	8.9	11.3	10.3	8.2	8.5	8.2	8.2	10	11.3	11.3	11.3	11.3	11.3	22.5	6.7	6.7	6.1	19.3	10.9	10.9	19.8	19.3	9.1	8.8	9.6	10.8	9.2	7.7	7.7	7.7	8.7	36.5	7.4	9	8.7	8.7	9.5	8.1	12.2	11.576	10.16	1.13937	0.877678
PF02151.16	4.9	4.4	4.9	4.4	2.2	4.2	2.2	4.2	2.4	1.1	1.1	1.1	1.1	1.1	4.8	6.5	6.5	7.6	7.6	6.9	6.9	7.7	4.2	7.9	7.4	7.4	7.4	7.7	7.6	7.6	7.6	8.1	7.8	0	6.9	7.6	7.6	7.6	7.6	7.6	6.9	3.12667	2.20682	0.45314
PF02767.13	0	0	0	0	0.6	0.6	0.3	0.6	0.2	0.4	0.4	0.4	0.4	0.4	3.2	3.6	3.6	0	2.8	3.2	3.2	10	3.2	4	5.6	5.6	5.6	1.6	7.6	7.6	7.6	2	2.4	0	0	6.4	1.6	4	4.8	4.4	3.968	0.58	6.84138	0.146169
PF00333.17	7.9	7.9	7.9	7.9	7.9	7.9	7.9	7.9	8.6	7.6	7.6	7.6	7.6	7.6	7	7.2	7.2	7.5	7.5	7.5	7.5	7.5	7.5	7.5	7.5	7.5	7.5	7.5	7.5	7.5	7.5	7.5	7.5	7.5	7.9	7.5	7.5	7.5	7.5	7.5	7.472	7.82	0.955499	1.04657
PF13193.3	2.6	2.8	2.6	2.6	1	0	0.8	1.4	0.4	1	1	1	1	1	2.6	1.6	1.6	7.4	2.4	2.8	2.8	2	6.2	8	5.2	5.2	5.2	0	7.4	7.4	7.4	6.4	6.8	7.8	9	1.6	3.8	7.4	7.2	1.6	5.008	1.38667	3.61154	0.27689
PF13484.3	10.9	10.2	10.6	10.3	9.2	8.8	9.2	9.4	10.3	9.3	9.3	9.3	9.3	9.3	8.4	31.9	31.9	13.8	8.2	17.2	17.2	8.8	8	32.7	18.2	18.2	18.2	8.7	7.4	7.4	7.4	13.2	7.1	0	0	20.7	14.4	20.7	6.3	13.8	13.84	9.94667	1.39142	0.71869
PF11196.5	3.3	3.1	3.2	3.2	2.5	2.6	2.6	2.5	3.5	2.2	5.1	5.1	5.1	5.1	7.9	3.5	3.5	2.5	2.8	3	3	3.4	2.4	7.7	7.5	7.5	7.5	7	7.3	7.3	7.3	8.8	8.7	2.5	0	2.4	2.3	2.6	2.7	2.7	4.844	3.45333	1.4027	0.712909
PF13513.3	185	61.5	159	157.2	59.4	63	63	78	17.6	14.8	14.8	14.8	14.8	14.8	2	3.2	3.2	4.8	12.4	5.2	5.2	1.2	0	4.8	8.8	8.8	8.8	3.6	7.2	7.2	7.2	0	6.4	0	2.8	2.8	5.2	0	3.2	10	4.56	61.8467	0.0737307	13.5629
PF04339.9	0	0.1	0	0.1	0.7	0.5	0.5	0.4	0.9	2.2	2.2	2.2	2.2	2.2	8.6	8.7	8.7	6.5	7.2	5.4	5.4	8	6.4	6.2	7.3	7.3	7.3	7.3	7.1	7.1	7.1	8.5	7.3	5.4	0	6.4	6.7	7.6	5.6	5.2	6.764	1.29333	5.2299	0.191208
PF00420.21	6.4	6.6	6.6	6.6	6.3	6.3	6.3	6.3	6.2	6.9	6.9	6.9	6.9	6.9	7.4	7.1	7.1	6.8	6.9	7.2	7.2	6.9	7.1	7.1	6.9	6.9	6.9	7	7	7	7	7	7	6.8	0	6.8	7.2	7	6.6	7	6.716	6.60667	1.01655	0.98372
PF00920.18	8	8.3	8.6	8.7	7	6.7	6.9	7.2	7.1	6.6	6.6	6.6	6.6	6.6	5.8	6.9	6.9	7.1	6.7	7	7	7.4	6.5	6.9	4.7	4.7	4.7	6.8	6.9	6.9	6.9	6	6.7	6.8	6.4	6.9	7.3	6	6.7	6.8	6.504	7.22	0.900831	1.11009
PF10716.6	3.3	4.1	3.6	3.6	9.1	8.9	7.8	8.6	0	8.4	8.4	8.4	8.4	8.4	7.8	7.8	7.8	7.1	8.2	7.4	6.9	7	7.8	7.7	7.5	7.5	7.5	6.8	6.9	6.9	6.9	6.7	7.5	0	6.8	8	7.2	7.6	6.3	7.1	7.024	6.54	1.07401	0.931093
PF00137.18	9.4	9.4	9.4	9.4	8	8	8	8	8	8	8	8	8	8	6.6	6.6	6.6	6.6	6.6	6.6	6.6	6.6	6.6	6.6	7.5	7.5	7.5	6.6	6.6	6.6	6.6	6.6	6.6	0	6.6	6.6	6.6	6.6	6.6	6.6	6.444	8.28	0.778261	1.28492
PF00829.18	0.3	0.3	0.5	0.3	0.6	0.1	0.1	0.1	0.8	0.8	0.8	0.8	0.8	0.8	4.8	3.9	3.9	0.4	4.5	6.6	6.6	8.4	3.9	5.8	3.4	3.4	3.4	3.2	6.6	6.6	6.6	7.6	5.8	7.6	0	6.2	8.4	5.8	5.8	5.8	5.168	0.86	6.0093	0.166409
PF05239.13	3.4	3.4	3.4	3.8	2	2	2	2.2	6.8	11.1	11.1	11.1	11.1	11.1	42	14.1	14.1	15	5.8	7.4	7.4	15.6	14.1	5.8	5	5	5	6.6	6.6	6.6	6.6	15.9	15.9	14.4	6.2	7.4	7.4	14.4	6.6	6.8	10.836	6.08667	1.78028	0.561708
PF02575.13	0.4	0.4	0.5	0.4	2.7	2.7	2.7	3	1.6	6.2	6.2	6.2	6.2	6.2	5.2	4.7	4.7	4.7	6.4	5.9	5.9	6.5	6	6.1	5.8	5.8	5.8	6.9	6.3	6.4	6.4	6.7	6.7	6.6	5.7	5.5	7.2	6.5	5.7	6.8	6.004	3.48	1.72529	0.579614
PF03840.11	4.8	4.8	4.8	4.8	3.3	3.3	4.6	3.3	4.4	5.3	5.3	5.3	5.3	5.3	6.8	7.4	7.4	6.4	6.4	6.1	6.1	6.2	6	6.6	6.2	6.2	6.2	6.7	6.4	6.4	6.4	6	6	6.4	6.4	6.7	6.4	4.8	6.4	6.4	6.36	4.73333	1.34366	0.744235
PF00595.21	0.7	0.7	0.7	0.7	10.3	11.6	11	9.2	2.1	4.5	4.5	4.5	4.5	4.5	4.6	4.2	4.2	0	6.2	5	5	5.8	4.8	6.7	6.2	6.2	6.2	5.6	6.2	6.2	6.2	6.2	5.8	6.3	6.3	6	5.4	6.2	5.8	5.8	5.492	5.02	1.09402	0.914057
PF02403.19	2.9	3.7	2.8	2.9	1.9	1.6	2	1.8	7.2	2.6	2.6	2.6	2.6	2.6	6.8	9	9	0	0	16.6	16.6	20	9.1	7.9	6.2	6.2	6.2	6.4	6.2	6.2	6.2	6.6	7.4	15.6	7	8.6	5.5	13	6.7	6.1	8.36	3.06	2.73203	0.366029
PF00472.17	8.6	7.5	8.6	8.6	5	2.2	3.9	5	8.4	6.5	6.5	6.5	6.5	6.5	5	8.1	8.1	5.3	0.8	1.6	1.6	4.9	4.1	2.3	3.1	3.1	3.1	4.9	6.2	6.2	6.2	4	4.8	4.5	3.5	2.8	3.9	4.5	5.2	5.2	4.312	6.36667	0.677277	1.4765
PF02881.16	2.4	2.4	2.4	2.4	3.8	3.6	3.8	3.8	0.9	7.2	7.2	7.2	7.2	7.2	4.8	5	5	4.2	0	4.2	4.2	3.4	3.4	4.8	6	6	6	4	6	6	6	1.7	1.7	3.6	4.4	4.2	4.2	4.2	4.4	6	4.296	4.5	0.954667	1.04749
PF11317.5	1.3	1.2	1.3	1.3	2.4	2.4	2.4	2.4	1.5	2.1	2.1	2.1	2.1	2.1	7.1	7.2	7.2	0	0	4.5	4.5	5.9	5	4.8	4.5	4.5	4.5	5.7	6	6	6	5.5	5.8	5.5	5.5	5.6	5.5	5.6	5.5	5.5	5.116	2.14667	2.38323	0.419599
PF13202.3	15	5.7	15	12	0	0	0	0	0	0	0	0	0	0	0	0	0	0	0	0	0	0	3.2	0	0	0	0	0	6	6	6	0	0	0	0	5.4	0	0	0	0	1.064	3.18	0.334591	2.98872
PF17191.1	0	0	0	0	1	0.6	0.6	1	0	0.2	0.2	0.2	0.2	0.2	13.6	4	4	0	9.2	5.7	5.7	9.2	5.1	6.6	10	10	10	5.7	6	6	6	4.8	3.2	7.8	7.5	6.6	4.5	5.7	9	5.4	6.636	0.64	10.3687	0.0964436
PF00444.15	12.6	13.6	12.6	12.6	5.7	5.7	5.7	5.7	13.1	13.1	13.1	13.1	13.1	13.1	16.8	11.3	11.3	5.9	5.9	5.9	5.9	5.9	5.9	5.9	5.9	5.9	5.9	5.1	5.9	5.9	5.9	5.9	5.9	5.9	5.9	5.9	5.9	5.9	5.9	5.9	6.736	10.58	0.636673	1.57067
PF11282.5	14	6.8	14	14	5.7	5.7	6.1	6.2	4.9	6.3	6.3	6.3	6.3	6.3	6.6	5.2	5.2	5.7	5.8	5.6	5.6	5.9	5.8	5.8	5.7	5.7	5.7	0	6.1	5.9	5.9	6	5.9	0	5.7	6.1	5.5	5.6	5.6	5.8	5.304	7.64667	0.693636	1.44168
PF00416.19	6.9	6.6	6.9	6.9	7.1	6.6	6.7	6.9	13.4	6.3	6.3	6.3	6.3	6.3	11.6	5.8	5.8	5.4	5.8	5.8	5.8	5.6	6	5.8	5.8	5.8	5.8	5.3	5.8	5.8	5.8	5.4	5.4	5.4	5.4	5.5	5.4	5.4	5.4	5.3	5.872	6.98667	0.840458	1.18983
PF00831.20	4.2	4.2	4.2	4.2	5.4	5	5.7	5	3.2	4.1	4.1	4.1	4.1	4.1	5.3	5.7	5.7	6.4	6.3	6	6	6.3	6.1	5.5	5.5	5.5	5.5	6.6	5.8	5.8	5.8	5.5	4.6	6.3	6.3	6.6	5.3	6.3	5.8	6.6	5.86	4.54667	1.28886	0.775882
PF13932.3	0	0.1	0	0.1	1.7	1.8	1.8	1.5	0.3	1.8	1.8	1.8	1.8	1.8	1	1.8	1.8	4.2	5.8	2.4	2.4	2.4	1.5	4.6	4.8	4.8	4.8	4.4	6	5.8	5.8	1.9	1.9	1.3	4	3.6	2.4	1.4	2.9	4.8	3.348	1.40667	2.38009	0.420151
PF00311.14	1.6	1.4	1.2	1.4	1.1	1.2	1.6	1.7	2.4	4.2	4.2	4.2	4.2	4.2	5.7	6.3	6.9	4.6	5.8	4.7	4.7	3.7	5.2	5.3	4.6	4.6	4.6	0	5.7	5.7	5.7	4.9	4.7	6.8	0	5	5.7	5.8	3.5	5.8	4.808	2.69333	1.78515	0.560177
PF01245.17	5.9	5.9	5.8	5.9	5.5	5.3	5.3	5.2	7.8	7.9	7.9	7.3	7.9	7.9	5.3	5.9	5.9	11.8	4.5	11	11	4.9	5.6	8.8	5.3	5.3	5.3	11.8	5.7	5.7	5.7	5.9	5.9	10.8	5.9	11.8	11.8	10.6	11.8	11.8	7.76	6.88667	1.12682	0.887457
PF02419.14	6.5	6.5	6.5	6.5	6.2	6.2	6.2	6.2	6.3	7.6	7.6	7.6	7.6	7.6	4.9	5.5	5.5	5.7	5.7	5.7	5.7	5.7	5.7	5.7	6.5	6.5	6.5	5.7	5.7	5.7	5.7	5.7	5.7	5.7	5.7	5.7	5.7	5.7	5.7	5.7	5.748	6.72	0.855357	1.1691
PF11667.5	0	0	0	0	0	0	0	0	0	0	0	0	0	0	0	0	0	0	0	0	0	0	0	0	0	0	0	0	5.6	5.6	5.6	0	0	0	0	0	0	0	0	0	0.672	0	#DIV/0!	0
PF16881.2	0	0	0	0	0	0	0	0	0	0	0	0	0	0	1.6	1.6	1.6	4.4	4.8	3.8	3.8	3.4	4	4	2.4	2.4	2.4	0	5.6	5.6	5.6	5	4.8	4.2	2.6	7.6	2.8	4.6	4	5.8	3.704	0.386667	9.57931	0.104392
PF02874.20	5.7	5.7	5.7	5.7	4.8	10.8	10.8	5.5	4.2	5	5	5	5	5	5.5	5.9	5.9	5.5	5.6	5.6	5.6	5.6	5.5	5.6	5.6	5.6	5.6	5.6	5.5	5.5	5.5	2.8	2.8	0.1	5.5	5.5	5.5	5.5	5.5	5.5	5.136	5.96	0.861745	1.16044
PF00119.17	6.2	6.2	6.2	6.2	6	6	6	6	5.8	6.2	6.2	6.2	6.2	6.2	4.9	5	5	5.4	5.4	5.4	5.4	5.4	5.4	5.4	6.1	6.1	6.1	5.4	5.4	5.4	5.4	5.4	5.4	0	5.4	5.7	5.4	5.4	5.4	5.4	5.228	6.06667	0.861758	1.16042
PF00485.15	0	0	0	0	1.1	1.5	2.2	1.9	0	0	0	0	0	0	0	0.7	0.7	2.3	0.5	0.7	0.7	2.4	0.8	3.2	1.1	1.1	1.1	2.1	5.4	5.4	5.4	1.9	1.5	3.5	2.4	2.2	2.2	2.3	2.4	3.3	2.08	0.666667	3.12	0.320513
PF01737.14	0.3	0.3	0.3	0.3	0.3	0.3	0.4	0.3	1.6	0.7	0.7	0.7	0.7	0.7	4.7	4.3	4.3	5.4	5.4	0.5	0.5	5.4	0.4	5.4	0.8	0.8	0.8	5.4	5.4	5.4	5.4	5.4	5.4	5.4	5.4	5.4	5.4	5.4	5.4	5.4	4.14	0.866667	4.77692	0.20934
PF00224.18	1	1.1	1	1	4.1	4.2	3.7	4.2	2.5	4.1	4.1	4.1	4.1	4.1	4.4	5.3	5.3	0	10.6	10	10	11	10	10.8	6.4	6.4	6.4	0	5.3	5.3	5.3	14.7	12.2	0	10.8	12.8	13	12.4	12.6	10.8	8.04	3.60667	2.22921	0.44859
PF02533.12	5.9	5.9	5.9	5.9	8.2	8.2	8.1	8.2	5.4	6.3	6.3	6.3	6.3	6.3	5.3	5.3	5.3	5.3	5.3	5.3	5.3	5.3	5.3	5.3	5.3	5.3	5.3	5.3	5.3	5.3	5.3	5.3	5.3	5.3	5.3	5.3	5.3	5.3	5.3	5.3	5.3	6.56667	0.807107	1.23899
PF14105.3	23.9	25.1	13.3	12.9	8.8	8.2	9	8.5	3.7	5.7	6	6.6	6.6	6.6	2.6	5.1	5.1	4.9	4.6	4.5	4.5	5.1	4.5	4.6	3.7	3.7	3.7	4.7	5.3	5.3	5.3	4.9	4.8	4.9	4.5	4.5	4.5	4.5	4.5	4.9	4.572	9.98667	0.45781	2.18431
PF07650.14	4	4	4.4	4.2	11.4	12.4	12	13.4	6.5	9.7	9.7	7.1	9.7	9.7	6	5.1	5.1	4.8	2.9	4.4	2.8	4.4	4.7	4.5	5.7	5.7	5.7	1.9	5.1	5.1	5.1	4.9	4.4	3.7	1.3	4.2	3.8	5.3	3.7	4.2	4.412	8.16	0.540686	1.8495
PF07885.13	29.7	20.9	28.5	20.9	16.5	15.5	15.3	16.3	2.6	12	12	12	12	12	4.3	7.2	7.2	0	4.6	5.1	5.1	5.1	5.4	5.1	3.4	3.4	3.4	5.1	5.1	5.1	5.1	5.2	5.1	5.1	5.1	5.1	5.1	5.1	5.1	5.1	4.824	15.42	0.31284	3.19652
PF10458.6	0.8	0.8	0.8	0.5	10	3.1	2.4	1.9	0.2	3.8	3.8	3.8	3.8	3.8	3.3	4.4	4.4	3	5	3.3	3.3	3.5	4.8	5.2	1.8	2	2	5	5.1	5.1	5.1	4.5	5	2.7	4.3	4.5	5.6	3.7	4.5	3.3	4.044	2.85333	1.41729	0.705572
PF00662.17	9.6	11.4	9	9.6	4.4	5.4	8.1	5.4	6.6	5.8	5.8	5.8	5.8	5.8	6.6	6.6	6.6	5	8.1	9	9	5	5	5	5	5	5	5	5	5	2.5	6.6	6.6	5	0	5	6.6	5	5	6.6	5.528	7.00667	0.788963	1.26749
PF01165.17	6.6	6.6	6.6	6.6	5.8	5.8	5.8	5.8	10.2	8.2	8.2	8.2	8.2	8.2	5	5	5	5	5	5	5	5	5	4.6	5	5	5	5	5	5	5	5	5	5	5	5	5	5	5.6	5	5.008	7.05333	0.710019	1.40841
PF04191.10	0	0	0	0	0	0	0	0	0.1	0.1	0.1	0.1	0.1	0.1	3.6	5	5	5.5	3	4.4	4.4	6.4	8	7.4	6.2	6.2	6.2	0	5	5	5	2.8	5.4	4.2	0	3.5	7	7.2	7.6	3.3	4.96	0.26	19.0769	0.0524194
PF11266.5	0.3	0.4	0.2	0.3	2.1	2.2	2.1	2.1	5	2.8	2.8	2.8	2.8	2.8	5.4	3.8	3.8	4.8	4.8	4.2	4.2	4.7	5	5.3	3.9	3.9	3.9	0	4.9	4.9	4.9	3.9	0	0	4.8	5.2	5.1	4.9	5.5	4.9	4.072	2.24	1.81786	0.550098
PF13450.3	6.8	6.9	1.9	5	10.2	7.4	9.3	8.1	2.6	3.2	3.2	3.2	3.2	3.2	3.5	3.1	3.1	4.4	5.2	4.6	4.6	5	4.4	5.1	4.9	4.9	4.9	3.2	4.9	4.9	4.9	3.8	3.7	4.7	0.4	4.5	4.5	5.1	4.8	4.9	4.284	5.27333	0.812389	1.23094
PF00163.16	3.7	3.7	3.7	3.7	4.3	4.3	4.3	4.3	3.8	3.1	3.1	3.1	3.1	3.1	4.7	4.7	4.7	4.8	4.8	4.8	4.8	4.8	4.8	4.8	4.8	4.8	4.8	4.8	4.8	4.8	4.8	4.8	4.8	4.8	4.8	4.8	4.8	4.8	4.8	4.8	4.788	3.74	1.28021	0.781119
PF00672.22	3.2	3.2	3.2	3.2	0.9	0.9	0.9	0.9	0.6	0	0	0	0	0	7	5.2	5.2	0	5	4.8	4.8	5.2	5.2	13.5	5.2	5.2	5.2	4	4.8	4.8	4.8	7	7	7	16.5	7	5	5.2	7	5.2	6.064	1.48	4.0973	0.244063
PF04483.9	0.4	0.2	0.2	0.4	11.6	7.4	11.8	10.6	3.7	0.9	0.9	0.9	0.9	0.9	0.6	4.2	4.2	0.3	0.2	3.1	3.1	1.2	3.1	2	3.3	3.3	3.3	1.6	4.8	4.8	4.8	1.8	4	4.4	1.8	2.1	1.2	1.9	1.6	1.7	2.668	3.5	0.762286	1.31184
PF06175.8	12.4	12.4	11.8	12	6.2	6.2	6.4	5.6	8.8	6.8	6.8	6.8	6.8	6.8	3.6	3.8	3.8	4	4.8	2	2	4.6	5	5.6	2	2	2	4.6	4.8	4.8	4.8	3.8	1.6	3.4	4.2	4.8	2.4	4.2	4.2	4.2	3.712	8	0.464	2.15517
PF16193.2	3.8	3.2	4	2.8	0.7	0.6	0.6	0.6	0.3	0.7	0.7	0.7	0.7	0.7	1.4	2	2	4.2	1.8	0.2	0.2	2.8	4	3.6	1	1	1	3.2	4.8	4.8	4.8	4.2	4.4	2.8	2.2	3.2	3.8	4	4.8	4	2.888	1.60667	1.79751	0.556325
PF01405.14	2.8	2.8	2.8	2.8	2.6	2.5	2.6	2.6	3.8	3.1	3.1	3.1	3.1	3.1	4.7	4.7	4.7	4.7	4.7	4.7	4.7	4.7	4.7	4.7	5	5	5	4.7	4.7	4.7	4.7	4.7	4.7	4.7	4.7	4.7	4.7	4.7	4.7	4.7	4.736	3.03333	1.56132	0.640484
PF01960.15	0	0	0	0	0	0	0	0.1	0.1	0	0	0	0	0	5.1	3.2	3.2	2.9	5.4	4.3	4.3	3.9	6.2	5.5	1.7	1.7	1.7	1.6	4.7	4.7	4.7	4	4	3.9	4.6	4.6	2.6	3.4	3.2	2.9	3.804	0.206667	18.4065	0.0543288
PF12849.4	4.9	7.1	14.8	7.4	5	0	5.3	4.9	4.9	8.4	8.4	8.4	8.4	8.4	3.5	5.1	5.1	0	4.8	6.1	6.1	3.7	10.7	5.2	3.5	3.2	3.5	4.9	4.7	4.7	4.7	5.2	4.8	4.3	9.7	4.4	5.8	10.6	10.6	10.7	5.396	7.13333	0.756449	1.32197
PF03819.14	1.4	1	1.6	1.6	16.8	14.6	15.6	15.7	3.3	0.2	0.2	0.2	0.2	0.2	4.3	5.7	5.7	6	3.7	6.7	6.7	4.3	4.1	2.5	4.5	4.5	4.5	4	4.6	4.6	4.6	6.9	6.1	19.1	6.1	2.8	6.9	5.3	6.5	5.5	5.628	5.20667	1.08092	0.925136
PF13176.3	593	1076.9	1494.8	295.5	145.8	250	846.5	205.1	51	4.4	4.4	4.4	4.4	4.4	2.4	1.2	1.2	2.8	341.1	1.7	1.7	7.8	4	71.4	2.8	2.8	205.2	2.8	4.6	4.6	4.6	5.6	121.4	2.8	0	4.4	23.5	2.8	2	2.8	33.008	332.227	0.0993539	10.065
PF00737.17	2.9	3	2.9	2.9	3	3.1	3	3	2.8	2.8	2.8	2.8	2.8	2.8	4.6	4.6	4.6	4	4	4	4	4.1	4	4.1	2.8	2.8	2.8	4	4.6	4.6	4.6	4	4	4	4	4	4	4.1	4	4	4.012	2.97333	1.34933	0.74111
PF00013.26	12.9	12.9	12.9	5.2	5.2	5.2	5.2	5.2	3.4	6.8	6.4	6.8	6.8	6.8	3	4.5	4.5	0	0	4.5	4.5	2.4	4.5	4.5	5.6	4.5	4.5	4.5	4.5	4.5	4.5	4.5	4.5	4.5	3	4.5	4.5	4.5	3	4.5	3.92	7.08	0.553672	1.80612
PF00696.25	5.5	6.4	5.7	5.9	5.4	6.1	5.8	5.6	7.3	5.4	5.4	5.4	5.4	5.4	10.7	5.2	5.2	4.9	5.2	4.7	4.7	3.8	4.3	4.2	4	4	4	3.3	4.5	4.5	4.5	4.9	4.4	3.9	5.7	4.9	4.5	6.2	5.2	5.1	4.856	5.72	0.848951	1.17792
PF02978.16	5.2	5.2	5.2	5.2	4.5	4.2	4.5	4.5	4.5	3.9	3.9	3.9	3.9	3.9	9	9	9	4.5	0	5.1	5.1	4.8	6	5.7	5.1	5.1	5.1	5.4	4.5	4.5	4.5	4.5	4.8	3.9	5.1	3.9	4.5	3.6	5.7	8.8	5.136	4.75333	1.0805	0.925493
PF00543.19	3	3	3	3	2.2	2.1	2.1	2.1	2	3.5	3.5	3.5	3.5	3.5	3.1	3.8	3.7	4.5	4.5	4.5	4.5	4.5	4.5	4.4	4.5	4.5	4.5	0	4.4	4.4	4.4	4.4	4.4	4.5	4.4	4.5	4.5	3.8	4.5	4.5	4.148	2.96667	1.3982	0.715204
PF00571.25	13.2	13.5	13.2	13.6	8.4	8.4	8.4	8.4	6.4	10	10	10	10	10	8.3	9.8	9.8	11.6	8.4	8.6	8.6	7.3	2.8	4.4	3.2	3.2	3.2	9.6	4.4	4.4	4.4	4.6	4.4	5	14.2	12	3.6	15.8	4.7	4.2	7.052	9.84667	0.716181	1.39629
PF00889.16	2.4	2.5	2.6	2.5	2.7	2.7	2.7	2.7	0.9	1.9	1.9	1.9	1.9	1.9	3.2	4.4	4.4	4.2	5	4.3	4.3	3.2	4	4.8	4.3	4.3	4.3	4.2	4.4	4.4	4.4	4.9	4.9	3.9	4.2	4.2	4.3	4.2	4.6	4.2	4.292	2.36	1.81864	0.54986
PF03441.11	0	0	0	0	3.7	4.1	3.3	2.5	0	0	0	0	0	0	5.5	2.9	2.9	2.9	4.4	2.6	2.6	4.1	3.1	6.4	2.8	2.8	2.8	4.4	4.4	4.4	4.4	4	3.9	4.5	3.6	4.8	5.4	4.6	4.2	4.2	3.936	1.18667	3.31685	0.301491
PF13482.3	0	0	0	0	1.6	0.6	0.3	0.6	1.4	1.9	1.9	1.9	1.9	1.9	5.8	1.9	1.9	2.5	0	6	6	3.3	6.4	3.8	8.4	8.4	8.4	4.8	4.4	4.4	4.4	6.9	7.8	4.8	4	4.4	5.4	2.4	5.6	8	4.884	1.46667	3.33	0.3003
PF17136.1	4.2	4	4.2	4.2	2.8	2.8	2.8	2.6	2.8	0.8	0.8	0.8	0.8	0.8	8	4.4	4.4	5.6	4.8	5	5	5.2	4.8	5.4	4.8	4.8	4.8	4.8	4.4	4.4	4.4	5.6	5.6	4.6	0	4.8	5	4.8	5.6	4.8	4.84	2.61333	1.85204	0.539945
PF00009.24	1.8	1.8	1.8	1.8	3.8	3.6	3.7	3.7	3.3	2.9	2.9	2.9	2.9	2.9	3	3.8	3.4	1.5	2.8	3.6	3.3	3.9	4.4	4.6	4.9	5	5	6.5	4.3	4.3	4.3	3.6	3.8	1.5	19.4	15.4	4.5	16.7	4.6	4.2	5.524	2.93333	1.88318	0.531016
PF01145.22	6	3.8	3.8	3.8	2	2.2	2.2	2.2	2	2.5	2.5	2.5	2.5	2.5	4.2	3.2	3.2	3.8	3.8	4.1	4.1	4	3.5	3.8	3.8	3.8	3.8	4.2	4.2	4.2	4.2	3.8	3.8	3.3	3.3	3.8	4	4	3.8	3.8	3.828	2.95333	1.29616	0.771508
PF01434.15	2.3	2.3	2.1	2.4	0.9	0.9	0.8	0.8	0.8	0.7	0.7	0.7	0.7	0.7	3.2	3.4	3.4	0.4	0.1	2.8	2.8	3.3	3	3.6	2.5	2.5	2.5	4.4	4.2	4.2	4.2	3.8	3.4	3.3	3.6	3.4	3.7	3.9	4	3.7	3.184	1.36667	2.32976	0.429229
PF13401.3	12.4	11.4	11	12	4.8	6.9	7.1	6.9	6.9	0.6	0.6	0.6	0.6	0.6	7.2	6	6	42.6	5.4	43.2	43.2	10.8	5.8	5.6	2.1	2.7	2.7	5.4	4.2	4.2	4.2	7.6	5.4	3.7	17.7	5	5	4.8	7	5.6	10.3	5.86667	1.75568	0.569579
PF14870.3	2.7	2.7	2.4	2.8	0.8	1.3	1.1	1.3	3.1	1.2	1.2	1.2	1.2	1.2	2.9	4.3	4.3	3.7	4.1	5	5.4	4.3	4.9	4.3	4.2	3.3	4.2	4.8	4.2	4.2	4.2	4.6	4.6	4.3	4.3	4.4	4.2	4.3	3.7	4.2	4.268	1.89333	2.25423	0.443611
PF00830.16	4.6	4.1	4.1	4.1	5.1	5.1	5.1	5.1	5.4	4.4	4.4	4.4	4.4	4.4	4.3	4.6	4.6	4.4	3.3	4.1	4.1	4.5	4	3.6	4	4	4	0	4.1	4.1	4.1	4	4	0	4	3.5	4	4.4	4	4	3.748	4.58	0.818341	1.22199
PF02446.14	0	0	0	0	4	3.2	3.1	3.3	1.8	1.3	1.3	1.3	1.3	1.3	9.2	9.3	9.3	0	3.1	3.3	3.3	3.7	2.3	5.4	3	3	3	0	4.1	4.1	4.1	2.5	3.9	4.4	2.5	4.2	4.7	3.9	3.5	4.2	3.992	1.74	2.29425	0.435872
PF04839.10	2.2	2.2	2.2	2.2	4.6	4.6	4.6	4.6	3.3	4.6	4.6	4.6	4.6	4.6	5.1	5.1	5.1	3.1	3.5	4	4	4.1	5.1	4.4	4.1	4.1	4.1	4.2	4.1	4.1	4.1	4.1	4.1	4.1	4.1	4.1	5.1	4.1	4.1	4.1	4.244	3.84	1.10521	0.904807
PF06803.9	4.8	4.8	4.8	4.8	4.1	4.1	4.1	4.1	4.8	4.7	4.7	4.7	4.7	4.7	4.1	3.9	3.9	4.1	4.1	4.1	4.1	4.1	4.1	4.1	4.1	4.1	4.1	4.1	4.1	4.1	4.1	4.1	4.1	0	4.1	4.1	3.9	4.1	4.1	4.1	3.912	4.53333	0.862941	1.15883
PF00677.14	0.2	0.4	0.4	0.2	0.2	0.2	0.2	0.2	0.2	0.2	0.2	0.2	0.2	0.2	0.8	3	3	2.8	2.8	5.6	5.6	5	4.4	5	3.4	3.4	3.4	0	4	4	4	3.8	4.4	0	3.6	6	4.4	2.8	3	3	3.528	0.413333	8.53548	0.117158
PF03742.11	5.6	5.6	5.6	5.6	5.2	5.2	5.2	5.2	5.2	5.2	5.2	5.2	5.2	5.2	3.8	4	4	4	4	4	4	3.9	4	4	3.9	3.9	3.9	4	4	4	4	4	4	4	4	4	4	4	4	4	3.976	5.22667	0.760714	1.31455
PF03070.13	0	0	0	0	0	0	0	0	0	0	0	0	0	0	1.6	1.1	1.1	3.1	3	3.1	3.1	3.9	1.9	3.1	3.9	3.9	3.9	2.3	3.9	3.9	3.9	3	3	3.8	3	3	2.6	2.3	3.3	3.2	2.988	0.213333	14.0062	0.0713967
PF03797.16	0	0	0	0	0	0	0	0	0	0	0	0	0	0	0	13.1	13.1	0	0	0	0	0	0	0	0	0	0	0	3.9	3.9	3.9	2.3	2.7	0	0	0	14.3	0	3.9	0	2.444	0	#DIV/0!	0
PF10693.6	12.5	12.5	12.5	12.6	6.5	6.4	6.5	6.7	9	7.3	7.3	7.3	7.3	7.3	5.1	3.3	3.3	4.3	5	5.3	5.3	3.3	4.1	3.8	3.6	3.6	3.6	0	3.9	3.9	3.9	4.4	4.4	0	4.3	2.6	3.6	2.8	5.2	2.6	3.704	8.28667	0.446983	2.23722
PF02654.12	16.6	16.9	16.1	16.9	2.4	3.6	2.7	3	3.4	5.4	5.4	5.4	5.4	5.4	3.8	1.9	1.9	2.7	4	2.7	2.7	2.9	1.3	2.8	2.3	2.3	2.3	2.9	3.8	3.8	3.8	4.2	3.9	3.1	2.3	3.2	2.4	3.8	2	3.2	2.912	7.45333	0.390698	2.55952
PF06689.10	3.3	3.3	3.3	3.3	3.5	3.5	3.5	3.5	4.1	4.1	4.1	4.1	4.1	4.1	3.9	3.8	3.8	0	3.8	3.8	3.8	3.8	3.8	3.8	3.4	3.4	3.4	3.8	3.8	3.8	3.8	3.8	3.8	3.8	3.8	3.8	3.8	3.8	3.8	3.8	3.604	3.70667	0.972302	1.02849
PF08545.7	3	8.1	3	3	2.1	2.1	2.1	2	0.5	2.4	2.4	2.4	2.4	2.4	2.6	2.8	2.8	3.8	3.4	3.4	3.4	2.4	4.4	3.6	3	3	3	3.4	3.8	3.8	3.8	3.6	3.6	3	0	3.6	3.8	3.6	2.6	3.6	3.208	2.76667	1.15952	0.862427
PF12049.5	0.4	0.4	0.4	0.4	0.6	0.7	0.7	0.6	0.4	1.2	1.2	1.2	1.2	1.2	4	3.8	3.8	3.9	4.3	3.9	3.9	3.8	4.1	3.9	2.7	2.7	0	3.8	3.8	3.8	3.8	4.1	3.8	3.9	3.9	3.9	4.2	3.9	3.9	3.8	3.664	0.96	3.81667	0.262009
PF13437.3	18.7	34.4	17.7	26.6	11.8	12	7	11.3	1.8	1.2	1.2	1.2	1.2	1.2	2.9	4.3	4.3	1.6	0	3.4	3.4	5.6	4.1	7.9	2.6	2.6	2.6	2	3.8	3.8	3.8	4.8	4.4	4.4	5.3	4.8	2.4	3.4	3.6	2	3.672	9.95333	0.368922	2.7106
PF08245.9	0	0	0	0	1	2.6	1.2	3.1	2.7	1	1	1	1	1	8.3	2.6	2.6	4	6.3	1.8	1.8	8.9	2.1	2.7	4.5	4.5	4.5	2.6	3.7	3.7	3.7	2.9	2.8	2.2	2.9	2.2	3.7	2.7	3.5	3	3.648	1.24	2.94194	0.339912
PF12769.4	4.1	4.1	4.1	4.1	2.4	2.4	2.4	2.4	4.4	4.2	4.2	4.2	4.2	4.2	2.1	2.1	2.1	0	3.2	3.7	3.7	3.4	3.4	3.5	3.7	3.7	3.7	3.7	3.7	3.7	3.7	3.6	3.6	3.6	3.7	3.6	3.7	3.6	3.7	3.7	3.288	3.67333	0.8951	1.11719
PF00298.16	0.7	2.2	2.2	2.2	8.8	8.6	8.6	8.6	2.6	4.4	4.4	4.4	4.4	4.4	3.6	3.6	3.6	3.6	3.6	3	3	3.6	3.6	3.8	2.8	2.8	2.8	3.6	3.6	3.6	3.6	3.6	3.6	3.6	3.6	3.6	3.6	3.4	3.6	3.6	3.456	4.67333	0.739515	1.35224
PF00306.24	2.7	2.7	2.7	2.7	2.1	2.1	2.3	1.9	3.6	4.6	4.6	4.6	4.6	4.6	5	5.4	5.4	3.6	3.5	5.1	5.1	3.6	4.8	3.6	4.7	4.7	4.7	3.5	3.6	3.6	3.6	3.9	3.9	0	2.9	3.5	3.3	3.5	3.6	3.6	3.924	3.29333	1.1915	0.83928
PF01050.15	0.4	1.8	1.2	0.3	0.2	0.1	0.2	0.1	0.4	1.7	1.7	1.7	1.7	1.7	1	2.1	2.1	0	9.8	3	3	0.6	0.7	6.8	0.8	0.8	0.8	0	3.6	3.6	3.6	0.7	5.6	0	0.8	0.6	1.3	0	4.2	3.2	2.22	1.09333	2.03049	0.492492
PF05192.15	2.2	1.4	1.5	1.7	7.5	3	1.2	1.4	1.3	4	4	4	4	4	1.2	2.4	2.4	5.2	6.6	2.4	2.4	5.6	3.9	2.2	3.4	3.4	3.4	5.6	3.6	3.6	3.6	5	2.2	3.8	6.2	5.8	6.2	5.8	5	6.8	4.036	3.2	1.26125	0.792864
PF07444.8	4.8	4.8	4.8	4.8	3.9	3.9	3.9	3.9	4	3.5	3.5	3.5	3.5	3.5	3.6	3.6	3.6	3.6	3.6	3.6	3.6	3.6	3.6	3.6	3.6	3.6	3.6	3.6	3.6	3.6	3.6	3.6	3.6	3.6	3.6	3.6	3.6	3.6	3.6	3.6	3.6	3.99333	0.901503	1.10926
PF11283.5	3.1	3.1	3.1	3.1	3.5	3.7	3.5	3.5	3.9	5.2	5.2	5.2	5.2	5.2	4.7	4.9	4.9	4	0	4	4	3.6	3.7	4.8	3.6	3.6	3.6	3.4	3.6	3.6	3.6	3.8	3.8	4.4	3.5	4	4.1	4	3.7	3.2	3.796	3.98	0.953769	1.04847
PF00177.18	4.3	4.3	4.3	4.3	3.3	3.3	3.3	3.3	3.5	3.6	3.6	3.6	3.6	3.6	2.9	2.9	2.9	3.5	3.2	2.8	2.8	4	3.1	4.1	3.2	3.2	3.2	3.2	3.5	3.5	3.5	3.5	3.5	0	3.5	3.2	3.4	3.5	3.5	3.1	3.184	3.66667	0.868364	1.15159
PF11353.5	0	0	0	0	10.6	5.8	5.2	3.9	3.9	6.4	6.4	6.4	6.4	6.4	1.6	1.8	1.8	4.5	6.6	5	5	5.3	6.6	3.7	2.8	2.8	2.8	4.1	3.5	3.5	3.5	5.2	5.2	4.6	5.8	4.7	5.7	5.4	5.9	5.3	4.296	4.44667	0.966117	1.03507
PF12894.4	0	0	0	0	1.4	1.8	1.8	1.8	1.8	1.2	1.2	1.2	1.2	1.2	6.5	5.6	5.6	0	5	4.9	4.9	4.8	3.5	5.4	9.8	9.8	9.8	3	3.5	3.5	3.5	2.5	1.5	2.4	0	3	3	3.5	4.2	3	4.368	1.17333	3.72273	0.26862
PF00478.22	16.2	16.6	15	17.2	10.2	9.6	10.8	10.6	12.4	13.2	13.2	13.2	13.2	13.2	5.4	6.2	6.2	0	8.4	4.6	4.6	4.8	6.8	4.8	3.6	3.2	3.2	4.6	3.4	3.4	3.4	4	5	4.6	0	4.6	3.6	4.6	4	3.2	4.28	12.52	0.341853	2.92523
PF01018.19	0.4	0.2	0.4	0.4	4	3.7	4	4	3.7	2.8	2.8	2.8	2.8	2.8	3.8	3.6	3.6	2.9	0	3	3	3	2.9	3.5	2.6	2.6	2.6	3.4	3.4	3.4	3.4	3.3	3.3	3.3	3.4	3.4	3	3.1	3.4	3.1	3.076	2.52667	1.21741	0.821413
PF01029.15	0.6	0.2	0.4	0.4	3.2	2.8	3.8	3.8	4.3	5.2	5.2	5.2	5.2	5.2	2	1.8	1.8	3.2	3.8	4	4	1.4	2.8	1.8	1.6	1.6	1.6	1	3.4	3.4	3.4	2.6	2.6	4	0	4.6	2.6	2.2	3.4	2.8	2.584	3.22	0.802484	1.24613
PF02790.12	0	0	0	0	0.1	0.1	0.1	0.1	0.1	0.5	0.5	0.5	0.5	0.5	10.1	3.2	3.2	3.4	3.2	3.8	3.8	3.2	1.3	1.8	4.6	4.6	4.6	0	3.4	3.4	3.4	5.6	5.6	0	3.4	3.8	1.2	3.2	4.5	3.4	3.532	0.426667	8.27812	0.1208
PF10985.5	0	0	0	0	3.1	2.5	2.9	3.2	0	0	0	0	0	0	4.4	3.7	3.7	0	3.4	3.1	3.1	3.2	3.4	3.4	2.5	2.5	2.5	3.4	3.4	3.4	3.4	3.4	3.4	3.4	3.4	3.7	3.4	3.4	3.2	3.4	3.192	1.00667	3.17086	0.315372
PF02922.15	4.4	2.4	5.6	2.8	0.3	0.3	0.6	0.3	0.3	0.6	0.6	0.6	0.6	0.6	7.5	5.4	5.4	0	2.4	3.3	3.3	5.4	3.3	3.6	2.7	2.7	2.7	3.3	3.3	3.3	3.3	3.9	4.8	0	3.9	4.8	3.9	3.3	3.3	4.8	3.552	1.65333	2.14839	0.465465
PF00036.29	6.3	2.1	6.3	4.5	0	0	0	0	0	0	0	0	0	0	0	0	0	0	0	0	0	0	4.6	0	0	0	0	0	3.2	3.2	3.2	0	0	0	0	15	0	0	0	0	1.168	1.28	0.9125	1.09589
PF01103.20	0.1	0.2	0.1	0.1	5.4	6.2	7.4	5.9	2	1.8	1.8	1.8	1.8	1.8	5.1	7.1	7.1	0	7.5	3.3	3.3	8.5	4.5	7	4.7	4.7	4.7	6.4	3.2	3.2	3.2	5.4	5.6	0	4.7	5.4	6.4	6.1	6.2	5.2	4.932	2.77333	1.77837	0.562314
PF01808.15	0	0	0	0	0.3	0.1	0.2	0.1	0.9	0.7	0.7	0.7	0.7	0.7	0.5	0.2	0.2	1.8	2.2	1.1	1.1	0.7	0.6	2.4	1.4	1.4	1.4	2	3.2	3.2	3.2	1.4	1.2	0.8	1	1.6	0.7	2.2	4.6	1.4	1.604	0.433333	3.70154	0.270158
PF02784.13	0	0	0	0	0	0	0	0	0.1	0.1	0.1	0.1	0.1	0.1	0.1	2.8	2.8	3.8	3.8	3.8	3.8	3.6	4.2	3.8	2.6	2.6	2.6	3.6	3.2	3.2	3.2	2.4	2.8	4.6	3.4	3.6	3.8	3.2	3	3.4	3.212	0.266667	12.045	0.083022
PF06472.12	11.2	7.4	9.6	11.6	8.8	8.8	8.8	8.8	24.4	10.2	10.2	10.2	10.2	10.2	7.4	6.4	6.4	3.4	3.2	3.5	3.5	3.2	2.7	3.1	3.2	3.2	3.2	3.2	3.2	3.2	3.2	6.6	6.4	3.2	3.4	3.2	3.4	3.2	3.3	3.2	3.916	10.24	0.382422	2.61491
PF06835.10	0	2	0	0.3	0	0	0	5.4	2.2	2.8	2.8	2.8	2.8	2.8	8.8	7	7	4.2	5.8	4	4	1.6	2	8.6	7	7	7	2.6	3.2	3.2	3.2	1.6	1	3.4	2.8	2.4	3.6	1.8	2.2	2.6	4.2	1.76667	2.37736	0.420635
PF11866.5	0	0	0	0	0.3	0.3	0.3	0.2	0	0.1	0.1	0.1	0.1	0.1	1	2.1	2.1	0	0	2.6	2.6	2.7	2.9	2.1	0.7	0.7	0.7	4	3.2	3.2	3.2	2.8	2.4	2.6	3.6	4.9	4.9	5.6	3.7	2.8	2.572	0.293333	8.76818	0.114049
PF13405.3	2.4	0.9	2.4	1.5	0	0	0	0	0	0	0	0	0	0	0	0	0	0	0	0	0	0	2.6	0	0	0	0	0	3.2	3.2	3.2	0	0	0	0	3	0	0	0	0	0.608	0.48	1.26667	0.789474
PF16177.2	4.2	4.2	4.2	2.4	10	0	9	9	7.6	4.6	4.6	4.6	4.6	4.6	4.2	8	8	4.4	1.5	2.3	2.3	1.4	3.2	3.6	4.6	4.6	4.6	0	3.2	3.2	3.2	4	4.6	2.5	3.8	5.4	5.6	2.6	4.6	4.4	3.816	5.2	0.733846	1.36268
PF00213.15	3.2	3.2	3.2	3.1	0.9	1.3	1.6	1.5	0.9	2.2	2.2	2.2	2.2	2.2	2.2	2.6	2.6	3.1	2.5	3.7	3.7	3.8	3.5	3.2	3.4	3.4	3.4	3.1	3.1	3.1	3.1	3.2	3.1	0	3.1	3.2	3.4	2.9	3.5	3.1	3.036	2.2	1.38	0.724638
PF00471.17	7.8	7.8	5.7	7.8	2.3	2.8	3.5	2.3	4.2	2.2	2.2	2.2	2.2	2.2	3.7	3.7	3.7	3.1	3.1	3.1	3.1	3.1	3.1	3.1	4	4	4	3.1	3.1	3.1	3.1	3.1	3.1	3.1	3.1	3.1	3.1	3.1	2.5	3.1	3.256	3.88667	0.837736	1.19369
PF00731.17	5.9	13.3	5.9	4.9	7.7	4.5	5.7	5.5	4.8	2.9	2.9	2.9	2.9	2.9	3.4	5.7	5.7	3.1	0.1	2.8	2.8	2.7	3.2	3.2	2.6	2.6	2.6	3.5	3.1	3.1	3.1	2.9	3.3	2.6	3.2	2.9	3.8	3.1	3.5	2.8	3.144	5.03333	0.624636	1.60093
PF02672.12	4.2	4.2	4.2	4.2	4.4	4.4	4.4	4.4	3.2	2.9	2.9	2.9	2.9	2.9	3.3	1.5	1.5	2.6	0	3.4	3.9	3.4	3.9	3.1	3.6	3.6	3.6	3.1	3.1	3.1	3.1	3.6	3.7	3.1	3.1	3.6	3.6	2.6	3.6	3.6	3.068	3.71333	0.826212	1.21034
PF03320.10	3.3	2.8	3.3	3.3	2.9	3.3	3.3	3.3	2.9	4.9	4.9	4.9	4.9	4.9	2.4	2.8	2.8	3	3	3	3	2.6	2.7	3.1	2.4	2.4	2.4	2.6	3.1	3.1	3.1	3.1	3.3	3.1	3.1	3	3.2	3	3.1	3	2.896	3.72667	0.777102	1.28683
PF00750.16	0	0	0	0	0.2	0.5	0.6	0.6	0	0.1	0.1	0.1	0.1	0.1	3.6	6.4	6.4	2.8	2.8	4.8	4.8	2.6	4.4	3.4	3.4	3.4	3.4	3.9	3	3	3	6.6	4.4	2.8	2.6	3	4	2.8	3.8	2.4	3.804	0.32	11.8875	0.084122
PF01765.16	0.4	0.4	0.3	0.4	1.9	1.8	1.4	1.7	1.7	0.1	0.1	0.1	0.1	0.1	2.3	3.3	3.3	3.1	3	3.1	3.1	3.1	3.3	2.7	3	3	3	1	3	3	3	2.8	3	0	3.7	3	2.9	3	3	3	2.828	0.9	3.14222	0.318246
PF09367.7	0.9	0.6	0.6	0.6	0.4	0.4	0.7	0.6	2.3	0.1	0.1	0.1	0.1	0.1	1.3	2.2	2.2	1.9	3.8	4.1	4.1	2.4	3.5	5.1	3.1	3	3.1	3.3	3	3	3	3.4	2.3	3	2.3	3.4	2.9	3.7	2.8	4.1	3.036	0.78	3.89231	0.256917
PF11987.5	2	2	2	2	1.6	1.6	1.8	1.4	0.4	2.6	2.6	2.6	2.6	2.6	2.8	2.6	2.6	0	2.8	2.6	2.4	2.8	2.4	0.9	0.9	0.9	0.9	2.8	3	3	2.8	3.4	3.4	0.2	3.8	2.8	3.2	2.8	2.6	2.8	2.336	2.04	1.1451	0.873288
PF08264.10	0	0	0	0	0.2	0.2	0.2	0.2	0.4	0.2	0.2	0.2	0.2	0.2	3.4	4.2	4.2	3.8	2.5	3.3	3.3	2.5	3.4	2.7	4	4	4	4.6	2.9	2.9	2.9	4.2	4.1	3.3	2.8	2.6	2.7	4.2	4.6	2.7	3.484	0.326667	10.6653	0.093762
PF00890.21	29	23.3	12.8	29	3.8	4.9	4.7	3.4	12.9	3.8	3.8	3.8	3.8	3.8	0.4	2.5	2.5	2.1	2.2	3	3	1.7	2.5	7.5	0.3	0.3	0.3	2	2.9	2.9	2.9	2.2	2	2.7	2.1	0.8	1.8	5.8	3.4	2.2	2.392	9.66667	0.247448	4.04125
PF09980.6	2.6	2.6	2.6	2.6	1.5	1.7	1.7	1.7	0.5	1.6	1.6	1.6	1.6	1.6	2.3	2.2	2.2	0	2.9	2.2	2.2	2.4	2.6	1.9	4.1	4.1	4.1	2.5	2.9	2.9	2.9	2.2	2.8	2.5	2.5	2.2	2.3	2.5	2.5	2.8	2.556	1.88667	1.35477	0.738132
PF13089.3	0.2	0.1	0.2	0.1	1.6	3	2.6	3.4	1.6	2.3	2.3	2.2	2.3	2.3	1.8	1.9	1.9	4.6	0.8	1.4	1.4	2.4	1.5	2.1	1.9	1.9	1.9	1.3	2.9	2.9	2.9	3.4	2.8	3	0	2.6	2.6	2.7	1.2	2.6	2.152	1.78667	1.20448	0.830235
PF07864.8	2.6	2.6	2.7	2.6	7.2	7.1	7.6	6.8	0.9	0.3	0.3	0.3	0.3	0.3	2.7	1.2	1.2	1.2	0.3	0.7	0.7	0.5	0.4	6.3	1.2	1.3	1.3	1.1	2	2.8	2.8	4	4.3	1.6	1.3	1.3	3.8	1.3	3.2	1.3	1.94	2.86	0.678322	1.47423
PF00231.16	0.5	0.6	0.5	0.7	1	1	1.1	1	1.6	1.2	1.2	1.2	1.2	1.2	3.2	2.5	2.5	1.7	2.8	2.4	2.4	2.8	2.4	2.6	2	2	2	2.8	2.7	2.7	2.7	2.3	2.7	0	2.8	2.9	2.8	3.2	2.6	3	2.46	1.13333	2.17059	0.460705
PF02132.12	1.4	1.4	1.4	2.3	0.9	0.9	0.9	0.9	2.4	1.1	1.1	1.1	1.1	1.1	2.9	2.5	2.5	3.1	3.2	2.2	2.2	3.2	3.3	3.2	3.2	3.2	3.2	0	2.7	2.7	2.7	2.8	2.7	3	2.7	3.6	2.2	3	3	2.7	2.76	1.38	2	0.5
PF04998.14	4.2	3.4	3.2	3.2	8.8	6.4	8.2	5.8	0.1	3.7	3.7	3.7	3.7	3.7	26.1	8	8	1.5	6.7	3.8	3.8	3.6	2.6	3.3	3.8	3.8	3.8	5.8	2.7	2.7	2.7	1.8	0.5	2.6	2.8	2.2	6	4.6	3.2	0.6	4.656	4.16	1.11923	0.893471
PF05992.9	14.2	6	15.2	12	0	0	0	0	14	7.4	7.4	7.4	7.4	7.4	3.2	2.6	2.6	2.8	2.7	2.8	2.8	2.6	2.1	2.2	2.6	2.6	2.6	2.5	2.7	2.7	2.7	2.6	2.9	2.7	2.4	2.7	3.2	2.5	2.6	2.7	2.656	6.74	0.394065	2.53765
PF10150.6	0	0	0	0	0	0	0	0	0.6	0.2	0.2	0.2	0.2	0.2	1.2	1.8	1.8	2.4	2.6	3.6	3.6	3	2.8	5.6	3.2	3.2	3.2	1.8	2.7	2.7	2.7	2.1	2.4	3	3	1.4	2.4	2.4	1.4	2.1	2.64	0.246667	10.7027	0.0934343
PF00189.17	5.6	5.6	5.6	6	3.8	4.2	3.8	4.2	4.6	3.2	3.2	3.2	3.2	3.2	2.2	2	2.2	3.2	3	2.6	2.6	3	3.4	2.8	3	3	3	0	2.6	2.6	2.6	2.8	2.8	3	0	3	3	3	3	3	2.576	4.16	0.619231	1.61491
PF00226.28	1.5	1	0.8	0.8	4.6	7	8.8	4.7	3.7	3	3	3	3	3	1.7	3.3	3.3	1.8	5.7	3.1	3.1	2.1	2.9	2.9	3	3	3	1.3	2.6	2.6	2.6	2.2	3.2	1.4	1.5	2.1	3	4	2.5	2.6	2.716	3.36667	0.806733	1.23957
PF01253.19	0.4	0.4	0.6	0.4	1.6	1.6	1.6	1.6	0.7	1.1	1.1	1.1	1.1	1.1	4.3	4.9	4.9	2.5	2.6	2.7	2.7	2.6	2.1	2.5	3.9	3.9	3.9	2.8	2.6	2.6	2.6	2.6	2.6	2	2.5	3.1	2.6	2.6	3.3	1.8	3.016	1.08	2.79259	0.35809
PF01367.17	0.1	0.1	0.1	0.1	3	3	2.1	2.1	0.6	0.7	0.7	0.7	0.7	0.7	5.8	6.6	6.6	0	0	2.8	2.8	2.4	2.8	3.2	3.8	3.8	3.8	2.6	2.6	2.6	2.6	2.6	2.6	2.4	2	2.8	2.4	4.6	4.2	2.4	3.136	1.14	2.75088	0.36352
PF03448.14	4.6	4	4	4.6	6.9	7.8	7.8	7.8	3	3.6	3.6	3.6	3.6	3.6	2.6	2.6	2.6	2.6	2.4	2.6	2.6	0.6	2.6	2.6	2.6	2.6	2.6	2.6	2.6	2.6	2.6	2.6	2.6	2.6	2.6	3	2.4	2.6	2.6	2.8	2.52	4.75333	0.530154	1.88624
PF07566.9	1.6	0.6	1	1.8	2.2	2	1.6	2.2	4.6	8.2	8.2	8.2	8.2	8.2	6.4	3.2	3.2	0	4.4	3.6	3.6	0	1.8	0	0	0	0	2.6	2.6	2.6	2.6	0	0	0	0	4.6	0	1.4	2.6	0.6	1.808	3.94667	0.458108	2.18289
PF10263.6	0	0	0	0	0	0	0.1	0.1	0	0	0	0	0	0	0.8	1.6	1.6	0.8	1.1	0.7	0.7	0.8	1.5	0.4	0.7	0.7	0.7	2.5	2.6	2.6	2.6	0.5	0.9	0.9	0.8	2	0.7	0.9	1.4	0.8	1.22	0.0666667	18.3	0.0546448
PF13438.3	0.2	0.2	0.2	0.2	0.2	0.3	0.2	0.3	0.4	0	0	0	0	0	1.2	0.2	0.2	3.4	0.2	4.4	4.4	0.5	2.8	3.4	4.8	4.8	4.8	0	2.6	2.6	2.6	2.4	2.6	0	3.2	2	2.8	3	1.6	4.2	2.42	0.426667	5.67188	0.176309
PF04055.18	0.2	0.4	0.3	0.4	0.3	0.3	0.3	0.3	0.2	0.5	0.5	0.5	0.5	0.5	0.7	1.2	1.2	1.1	0.7	2.4	2.4	0.5	0.6	2.1	1.1	1.1	1.1	1.1	2.5	2.5	2.5	2	1.7	0.8	1.2	0.9	2	1.7	1.1	0.8	1.448	0.4	3.62	0.276243
PF00312.19	0.8	0.8	0.8	0.8	1	0.7	0.7	0.7	4.4	2.2	2.2	2.2	2.2	2.2	0.8	1.1	1.1	1.8	3.6	2.7	2.7	2.3	2.8	2.8	2.3	2.3	2.3	0	2.5	2.5	2.5	1.9	1.5	0	1.5	2	1.2	1.3	2	1.4	1.9	1.54	1.23377	0.810526
PF00507.16	1.9	1.9	1.9	1.9	2.4	2.6	2.6	2.6	2.6	1.7	1.7	1.7	1.7	1.7	2.5	2.3	2.3	2.5	2.5	2.5	2.5	2.4	2.5	2.5	2.5	2.5	2.5	2.5	2.5	2.5	2.5	2.3	2.3	2.5	2.6	2.5	2.5	2.5	2.3	2.5	2.46	2.09333	1.17516	0.850949
PF05050.9	0	0	0	0.1	0	0	0	0.1	0	0.3	0.3	0.3	0.3	0.3	0.5	0	0	0.5	0	0	0	2.9	0.2	1.6	0	0	0	0.5	2.5	2.5	2.5	0	1.8	0	0.3	0.3	0	0	0	0	0.644	0.113333	5.68235	0.175983
PF00140.17	2.3	2.1	2.7	11.3	2.4	2.4	2.4	2.4	1.5	6.4	6.4	6.4	6.4	6.4	2.3	2.3	2.3	2.4	2.3	2.3	2.3	2.4	2.3	2.3	2.3	2.3	2.3	0.1	2.4	2.4	2.4	2.4	2.4	2.4	2.4	2.4	2.4	2.4	2.3	2.4	2.26	4.26	0.530516	1.88496
PF07992.11	3	3.8	2.4	2.6	0.9	0.8	0.6	0.9	1.1	1.7	1.7	1.7	1.7	1.7	1.4	0.9	0.9	1.8	0.4	1.7	1.7	1.6	1.9	1.4	1.4	1.4	1.4	1.7	2.4	2.4	2.4	1.5	2.4	2	0.4	1.9	1.9	1.6	1.8	1.8	1.612	1.76	0.915909	1.09181
PF13603.3	0	0	0	0	0.1	0.2	0.2	0.1	0.2	0.1	0.1	0.1	0.1	0.1	2	1.4	1.4	3	2.2	2.1	2.1	2.2	0.9	3.1	1.3	1.3	1.3	0.2	2.4	2.4	2.4	2.6	2.7	0.3	2.4	2	2.7	2.9	2	2.5	1.972	0.253333	7.78421	0.128465
PF14450.3	1.4	1.8	1.8	1.8	1.4	1.2	1.4	1.4	1.4	1.6	1.6	1.6	1.6	1.6	1.2	1.6	1.6	2.6	5.4	3	3	3.2	2.4	3	6.8	6.6	6.8	2.8	2.4	2.4	2.4	5.2	5	2.6	2.6	2.6	2.6	2.6	3	2.6	3.336	1.61333	2.06777	0.483613
PF01333.16	0.2	0.3	0.3	0.3	2.2	2.2	1.9	2.2	0.9	0.9	0.9	0.9	0.9	0.9	1.8	1.5	1.5	2.4	1.8	1.7	1.7	2.4	1.3	2.6	1.7	1.7	1.7	2.4	2.4	2.4	2.4	1.4	1.4	1.6	2.1	2.4	1.9	1.7	1.7	1.9	1.904	1.12667	1.68994	0.591737
PF01433.17	0	0	0	0	0	0	0	0	0	0	0	0	0	0	3.2	1	1	0	3.1	3.2	3.2	3.5	1.8	4	3.9	3.9	3.9	2.6	2.4	2.4	2.4	3	3	2.2	2.8	2.8	5.2	3.2	3.8	2.6	2.86	0.173333	16.5	0.0606061
PF02559.13	0	0	0	0	7.2	9.3	8.1	7.5	0.6	4.2	4.2	4.2	4.2	4.2	2.1	11.4	11.4	39.6	1.8	41.6	41.6	2	2.8	2.8	2.4	2.4	2.4	2.4	2.4	2.4	2.4	2.4	2.8	3.2	3.6	2.4	3.2	2.8	2	3.6	7.852	3.82	2.0555	0.4865
PF02616.11	0.3	0.2	0.4	0.4	0.2	0.3	0.2	0.1	0	0.1	0.1	0.1	0.1	0.1	1.2	0.9	0.9	3.6	1.8	1	1	1.1	1.7	1.6	1.8	1.8	1.8	1.2	2.4	2.4	2.4	1.2	1.1	2.2	0	2.5	0.9	2.1	2.2	0.8	1.632	0.226667	7.2	0.138889
PF05421.8	1.6	1.6	1.6	1.6	4.3	4	3.2	4	6.7	4.8	4.8	4.8	4.8	4.8	3.3	3.1	3.1	2.9	2.9	2.9	2.9	2.9	3.4	2.9	2.5	2.5	2.5	2.8	2.4	2.4	2.4	3.7	2.9	2.9	0	2.9	2.9	2.9	2.9	2.9	2.756	3.7	0.744865	1.34253
PF13394.3	0	0	0	0	0	0	0	0	0.2	0.4	0.4	0.4	0.4	0.4	0.8	1.2	1.2	1.8	1	0.6	0.6	0.4	0.9	2.4	4	4	4	2	2.4	2.4	2.4	0.4	3.8	1.4	3.2	2.8	3	2	0.2	1.8	1.956	0.266667	7.335	0.136333
PF05128.9	12.9	12	13	12.9	6	6.3	6.5	6.3	6.3	3.4	3.4	3.4	3.4	3.4	0.3	0.1	0.1	1.5	1.2	1.6	1.6	0.9	1.7	2	1.6	1.6	1.6	0.1	2.3	2.3	2.3	2.4	2.8	1.8	2.2	2.5	4.8	1.1	2.2	2.8	1.704	6.8	0.250588	3.99061
PF09493.7	4.4	6	3.6	3.6	1.4	0.2	1.3	1.6	0.9	1.6	1.6	1.6	1.6	1.6	0.9	1.8	1.8	0.2	1.1	2.1	2.1	1.4	1.6	2	0.1	0.1	0.1	2	2.3	2.3	2.3	1.5	1.4	1.7	1.8	2.1	2.3	0	2	1.9	1.48	2.19333	0.674772	1.48198
PF05190.15	0	0	0	0	0.1	0.1	0	0.1	0	4.6	4.6	4.6	4.6	4.6	4.8	5.2	5.2	9	8.2	8.6	8.6	2.7	10.2	2.7	2.7	2.7	2.7	2.7	2.3	2.3	2.3	2.7	2.9	9.6	2.4	2.7	2.7	2.5	2.7	2.9	4.444	1.74667	2.54427	0.393039
PF04542.11	5.1	5.5	1.3	5.7	1	1	1	1	2.6	1.7	1.7	1.7	1.7	1.7	2.2	1.8	1.8	2	2	2	2	2	2	2	1.6	1.6	1.6	1.9	2.2	2.2	2.2	1.4	2	0.4	2	2	2	2	2	2	1.876	2.31333	0.810951	1.23312
PF01016.16	1.4	1.4	1.3	1.4	1.7	1.7	1.7	1.7	1.1	2.3	2.3	2.3	2.3	2.3	2.3	2.5	2.5	0	2	2.2	2.2	2.3	2	2.2	2	2	2	2	2.2	2.2	2.2	2	2.1	2.3	0	1.9	2.3	2	2	2	1.976	1.79333	1.10186	0.907557
PF01966.19	2.4	2.3	2.2	2	0.9	0.8	0.6	0.9	0.9	1	1	1	1	1	0.8	3.9	3.9	1.8	1.4	1.8	1.8	1.2	1.4	1.2	0.4	0.4	0.4	1.9	2	2.2	2	1.6	1.6	1.4	1.4	1	2	1.4	1.4	1.4	1.612	1.29333	1.24639	0.802316
PF02532.11	1.7	2.1	2.1	1.7	2.5	2.5	2.5	2.5	2.3	2.3	2.3	2.3	2.3	2.3	2.2	2.2	2.2	2.2	2.2	2.2	2.2	1.9	2.2	2.2	2.2	2.2	2.2	2.2	2.2	2.2	2.2	2.2	2.2	2.2	2.2	2.2	2.2	2.2	2.2	2.2	2.188	2.24	0.976786	1.02377
PF05000.14	0.1	0.1	0.1	0.1	0.1	0.1	0.1	0.1	0.1	0.1	0.1	0.1	0.1	0.1	2.2	3.2	3.2	2.2	2.2	1	1	2.4	1	2.6	1	1	1	2.8	2.2	2.2	2.2	2	2	0.3	2	0.1	0.1	0.3	2	0.3	1.688	0.113333	14.8941	0.0671406
PF05151.9	3.2	3.2	3.2	3.2	1.4	0.8	1.4	1.4	3.6	3	3	3	3	3	2.2	2.5	2.5	2.2	2.2	2.5	2.5	2.2	2.2	1.8	2.1	2.1	2.1	2.2	2.2	2.2	2.2	1.8	1.8	2.2	2.2	2.2	2.2	2.2	2.2	2.2	2.188	2.57333	0.850259	1.17611
PF05656.11	2	0	3.3	1.8	0.9	0.1	0.1	0.1	0	0	0	0	0	0	2.5	3.8	3.8	0	5.7	2.7	2.7	1.7	2.9	2.4	4.3	4.3	4.3	1.6	2.2	2.2	2.2	0.9	1.1	1.6	0	2.7	2.3	1.4	1.6	1.3	2.436	0.64	3.80625	0.262726
PF08478.7	0.9	0.9	0.6	0.9	0.6	0.4	0.8	1.2	0.2	1.6	1.6	1.6	1.6	1.6	0	0	0	0.1	0	0	0	0	0	0	0	0	0	0	2.2	2.2	2.2	0	0	0.8	0	0	0	0	0	0.2	0.3	0.98	0.306122	3.26667
PF08529.8	1.8	1.8	2.1	1.8	2.8	2	2.4	2.8	2.8	3.2	3.2	3.2	3.2	3.2	2.6	3	3	3.6	1.6	2	2	2	1	2.6	3.6	3.6	3.6	2.4	2.2	2.2	2.2	2.6	1.8	4.2	2.4	3.2	3.2	3.4	1.6	3	2.624	2.62	1.00153	0.998476
PF14279.3	1.7	1.9	2.1	1.7	2.4	1.8	1.7	1.8	1.6	2.7	2.7	2.7	2.7	2.7	7	9.3	9.3	1.8	8.2	6.7	6.6	6.9	9.4	5.7	6.1	6.1	6.1	6.2	2.2	2.2	2.2	7.6	5.7	7	6.7	8.6	9.5	6.7	8.2	6.6	6.48	2.45333	2.6413	0.378601
PF00181.20	1.3	1	0.9	0.9	0.8	0.9	0.8	0.8	0.7	0.7	0.7	0.7	0.7	0.7	2.2	2.2	2.2	2.1	2.1	2.1	2.1	2.1	2.1	2.1	2.1	2.1	2.1	0	2.1	2.1	2.1	2.1	2.1	2.1	0	2.1	2.1	2.1	2.1	2.1	1.944	0.913333	2.12847	0.469822
PF00717.20	0	0	0	0	0	0.1	0	0	0	0	0	0	0	0	0.6	0.7	0.7	1.4	0.6	0.6	0.6	1	1	0.6	1.5	1.5	1.5	1	2.1	2.1	2.1	1.1	0.8	1.1	2	0.3	1.1	0.4	0.5	2.3	1.076	0.16	6.725	0.148699
PF03572.15	0.8	0.4	0.7	0.7	0.6	0.6	0.6	0.6	0.9	0.4	0.4	0.4	0.4	0.4	1.7	1.9	1.9	0.5	2.6	2.7	2.7	2.6	1.5	1.8	2.1	2.1	2.1	2.4	2.1	2.1	2.1	2.3	2.5	3.7	2.7	2.5	2.1	2.7	2.4	2.8	2.232	0.713333	3.12897	0.319594
PF08282.9	0	0	0	0	0.4	0.2	0.4	0.2	0	0	0	0	0	0	3.7	1.7	1.7	0	2.5	4.5	4.5	2.7	4.4	2.4	3.2	3.2	3.2	7.6	2.1	2.1	2.1	2.4	3.1	2.8	2	2.1	2.6	1.6	2.5	1.9	2.828	0.206667	13.6839	0.0730787
PF01124.15	6.9	7.2	6.9	6.9	0.6	0.6	0.6	0.6	0	0	0	0	0	0	1.4	1	1	1.4	2	1.4	1.4	1	1.8	1.7	3.7	3.7	3.7	1.4	2	2	2	1.6	1.6	1.8	1.4	1.4	1.3	1.4	1.3	1.4	1.776	2.11333	0.840379	1.18994
PF02482.16	0.1	0.1	0.1	0.1	0.3	0.3	0.7	1.8	0.4	0.6	0.6	0.6	0.6	0.6	2.2	1.5	1.5	2	2.3	1.6	1.6	2	2	2	2.2	2.2	2.2	2	2	2	2	2	2	2	2	2	2	2	2	2	1.972	0.593333	3.3236	0.300879
PF02670.13	0.1	0.1	0.1	0.1	0.7	0.7	2.3	0.7	0	0.2	0.2	0.2	0.2	0.2	1	0.8	0.8	0	1.8	1.9	1.9	1.7	2.7	1.7	1.3	1.3	1.3	1.9	2	2	2	1.5	1.9	2	2	3	1.6	1.6	1.7	1.8	1.656	0.506667	3.26842	0.305958
PF03717.12	0	0	0	0	0	0	0	0	0	0.1	0.1	0.1	0.1	0.1	0.6	0.6	0.6	1.1	0.4	0.5	0.5	0.5	0.6	0.8	1.3	1.3	1.3	0.8	2	2	2	1.9	1.8	1.5	1.6	2.1	1.2	1.6	1	1.2	1.184	0.113333	10.4471	0.0957207
PF04193.11	5.2	4.4	5.2	4.6	2.8	2.2	2.6	3.2	4.2	7.8	7.8	7.8	7.8	7.8	2.2	2	2	0	0	2.4	2.4	2.6	2.6	2	2.6	2.6	2.6	2.4	2	2	2	2.4	2.4	2.2	2	1.6	2.4	3.4	2.6	2.2	2.136	5.04	0.42381	2.35955
PF06421.9	2.1	2	2	2	4.6	4.6	4.6	4.6	1.4	2.4	2.4	2.4	2.4	2.4	4	3.8	3.8	0	2	2	2	2	2	2	2	2	2	2	2	2	2	2	2	2	2	2	2	2	2	2	2.144	2.79333	0.767542	1.30286
PF13589.3	0.2	0.1	0.2	0.1	0.5	0.5	0.4	0.4	0.3	2	2	2	2	2	0.2	0.2	0.2	0.2	0.2	2.4	2.4	0.2	0.3	0.8	2.6	2.6	3	0	2	2	2.4	2	1.8	0	0.1	0.2	0.2	0.2	0.2	0.2	1.056	0.86	1.22791	0.814394
PF00238.16	2.3	2.3	2.3	2.3	1.7	1.7	1.7	1.7	1.6	2	2	2	2	2	1.5	1.5	1.5	1.7	1.8	1.8	1.8	1.8	1.8	1.8	1.2	1.2	1.2	1.6	1.9	1.9	1.9	1.8	1.8	1.8	0	1.8	1.8	1.8	1.8	1.8	1.62	1.96	0.826531	1.20988
PF00825.15	0	0	0	0	0.1	0	0.2	0.2	0.7	1	1	1	1	1	1.7	1.3	1.3	0	0	0.8	0.8	2.2	1.6	0.3	1.4	1.4	1.4	2.5	1.9	1.9	1.9	1.4	1.4	1.4	0.8	1.9	1.5	1.7	1.4	1.3	1.356	0.5	2.712	0.368732
PF02441.16	0.3	0.3	1.2	1.8	6.2	5	6.6	6.6	0.2	0.5	0.5	0.5	0.5	0.5	2.6	0.9	0.9	0	0	1.7	1.7	0.8	1.7	1.5	1.7	1.7	1.7	1.3	1.9	1.9	1.9	1.5	1.7	1.1	1.4	1.7	0.9	1.1	1.5	1.1	1.392	2.12	0.656604	1.52299
PF03091.12	1.4	1.7	2.2	1.4	0.9	1.4	1	1.4	2	0.1	0.1	0.1	0.1	0.1	1.4	2.4	2.4	1.5	1.7	1.9	1.9	1.9	1.6	1.8	0.7	0.7	0.7	2.1	1.9	1.9	1.9	1.7	2.1	1.6	2.7	1.6	1.4	2.2	0.9	2.1	1.704	1.06667	1.5975	0.625978
PF13459.3	2.5	2.5	2.5	2.5	3.3	3.3	3.3	3.3	1.1	3.3	3.3	3.3	3.3	3.3	2.6	3.4	3.4	3.4	3.3	3.1	3.1	3.5	2.4	8	4.5	4.5	4.5	3.7	1.9	1.9	1.9	4.3	4.3	3.1	3.7	3.4	3.2	2.2	3.4	3.4	3.468	2.94667	1.17692	0.849673
PF00366.17	1.7	1.7	1.7	1.7	2.8	2.8	2.8	2.8	2.6	3.2	3.2	3.2	3.2	3.2	2.2	2.3	2.3	1.8	1.4	1.2	1.2	1.9	2.1	1.8	1.8	1.8	1.8	0	1.8	1.8	1.8	2.1	2.5	1.4	1.8	1.8	1.8	1.8	1.8	1.4	1.76	2.53333	0.694737	1.43939
PF01066.18	1	1	1	1	0.8	0.6	0.6	0.6	2	3.8	3.8	3.8	3.8	3.8	1.4	1.8	1.8	2	0	1.8	1.8	2	2	1.6	2.4	2.4	2.4	1.4	1.8	1.8	1.8	2	1.4	2	2	2	1.8	5.6	1.8	2	1.952	1.97333	0.989189	1.01093
PF01488.17	0.4	0.6	0.4	0.6	0.4	0.6	0.4	0.4	2	0	0	0	0	0	1.2	1	1	1.4	3.2	3.6	3.6	2	2.8	4	2.6	2.6	2.6	1.6	1.8	1.8	1.8	2.8	2.6	1.6	2	1.6	1.6	2	1.8	1.8	2.184	0.506667	4.31053	0.23199
PF02504.12	0	0	0	0	0.1	0	0.1	0.1	0	0	0	0	0	0	0	1.6	1.6	1.8	3	4	4	2	2.8	2	0	0	0	1.8	1.8	1.8	1.8	2	2.8	2.6	0	3.4	3	2.8	1.6	2.2	1.928	0.166667	11.568	0.0864454
PF03485.13	0.1	0.1	0.1	0.1	0.3	0.6	1.2	0.6	3.8	5	5	5	5	5	1.6	5.4	5.4	1	1	0.4	0.4	0.8	1.4	1.4	1.8	1.8	1.8	2.2	1.8	1.8	1.8	1	1.2	1.6	1.6	1	1.2	2.8	2	2.2	1.768	2.27333	0.777713	1.28582
PF08207.9	0.6	0.4	0.6	0.6	3.6	4.8	4.8	3.6	0.1	0.6	0.6	0.6	0.6	0.6	0.3	0.3	0.3	1.8	3.2	2.4	2.4	1.4	1.8	1.8	2.2	2.2	2.2	1.6	1.8	1.8	1.8	1.8	1.8	1.8	1.8	2	1.8	1.8	2.4	2.2	1.78	1.62	1.09877	0.910112
PF12844.4	0.1	0.2	0.1	0.1	0.4	0.6	0.6	2.2	2.5	0	0	0	0	0	1.2	2.6	2.6	1.2	1.8	0	0	1.6	0	0	0	0	0	3	1.8	1.8	1.8	0	0	1.6	1	2.4	2.4	2.8	1.2	2.4	1.232	0.613333	2.0087	0.497835
PF00158.23	0	0	0	0	2.2	2.5	2.2	2.2	1.2	0.2	0.2	0.2	0.2	0.2	0	0.2	0.2	0	0.3	4.5	4.5	0.3	0	0.2	0	0	0	0.2	1.8	1.8	1.8	0.2	0	0.2	0	0.2	0	0	0	0	0.656	0.753333	0.870796	1.14837
PF13847.3	0.4	0.4	0	0.1	16.9	0.6	16.9	18.4	0.1	0.1	0.1	0.1	0.1	0.1	1	2.5	2.5	1.6	4.3	2.4	2.4	2.1	1.9	1.1	0.4	2.2	2.2	1.2	1.7	1.7	1.7	1.8	1.6	1.4	1.5	1.8	1.7	1.7	1.2	1.2	1.824	3.7	0.492973	2.02851
PF00670.18	0.9	1.5	0.9	0.9	1.2	1.1	1.2	1.2	1.4	1.6	1.6	1.6	1.6	1.6	1.5	1.8	1.8	1.4	1.8	1.8	1.8	1.4	2.3	2.1	1.4	1.4	1.4	1.9	1.7	1.7	1.7	1.5	1.5	2.5	1.7	1.7	2.1	1.6	1.9	1.7	1.736	1.33333	1.302	0.768049
PF01625.18	0.5	0.8	0.5	0.5	0.1	0.1	0.2	0.1	0.3	0.3	0.3	0.3	0.3	0.3	3.2	4	4	0	1.9	1.1	1.1	2.4	1.5	1.1	1.3	1.3	1.3	0	1.7	1.7	1.7	2.1	0	2	1.4	1	2	1	1.4	2	1.608	0.44	3.65455	0.273632
PF02096.17	0.1	0.1	0.1	0.1	0.3	0.4	0.4	0.3	0.3	0.7	0.7	0.7	0.7	0.7	2.5	2.6	2.6	0	0	2	2	1.4	2.1	3.3	3.7	3.7	3.7	2.7	1.7	1.7	1.7	2.1	2.3	1.6	2	1.9	1.5	1	1.8	2	2.064	0.506667	4.07368	0.245478
PF04481.9	0	0	0	0	0.1	0	0.1	0.1	0.3	0.1	0.1	0.1	0.1	0.1	2.7	3.9	3.9	3	1.4	1.3	1.3	1.3	1.9	4.3	3.6	3.6	3.6	3.5	1.7	1.7	1.7	0.9	1.6	2.2	1.7	2	1.4	2.2	2.8	2	2.368	0.206667	11.4581	0.0872748
PF13370.3	2.5	2.5	2.5	2.5	3.4	3.4	3.4	3.4	6.2	4.9	4.9	4.9	4.9	4.9	2.7	2.6	2.6	3.4	2.9	2.6	2.6	3.4	2.2	6.2	3.8	3.8	3.8	3.1	1.7	1.7	1.7	3.7	3.7	3.2	3.4	3.4	2.5	1.8	3.4	3.4	3.036	3.84667	0.789255	1.26702
PF13738.3	0.4	2.5	0.4	0.4	4.6	4	4.2	4.2	1	14.7	14.7	14.7	14.7	14.7	3.6	3.4	3.4	1.2	2.3	2.4	2.4	2.6	1.8	2.6	1.2	1.2	1.2	7.6	1.5	1.7	1.7	6.9	2.9	1.3	4.9	3.5	2.1	1.4	1.8	5.6	2.664	6.72	0.396429	2.52252
PF13905.3	0	0	0	0	0	0	0	0	0	0.4	0.4	0.4	0.4	0.4	1.7	4.4	4.4	1.4	0	0.5	0.5	0.5	2.2	1	0.5	0.5	0.5	1.3	1.7	1.7	1.7	0.8	0.8	4.6	0.5	8.7	3.6	1	1.2	2.8	1.828	0.32	5.7125	0.175055
PF00106.22	9	9.6	9	9.4	4.1	4.3	4	3.3	6.8	6.9	6.9	6.9	6.9	6.9	1.1	2.3	2.3	1	1.7	1.5	1.5	1.4	1.7	1.6	2	2	2	1.2	1.6	1.6	1.6	1.3	1.3	0	1.4	1.4	1.7	1.7	1.5	1.4	1.536	6.36	0.241509	4.14062
PF01068.18	0	0	0	0	0	0	0	0	0	0	0	0	0	0	1.9	1.1	1.1	3.9	3.1	2.4	2.4	4.6	0.6	2.1	0.9	0.6	0.6	2.1	1.6	1.6	1.6	1.7	1.6	1.5	3.1	3.4	3.7	4.3	4	2.7	2.22	0.18	12.3333	0.0810811
PF01126.17	0.4	0.4	0.4	0.3	0	0	0	0	0	0.2	0.2	0.2	0.2	0.2	0.7	2.2	2.2	1.4	2.5	1.2	1.2	1.4	1.7	1.5	1.3	1.3	1.3	1.1	1.6	1.6	1.6	1.6	1.7	1.7	1.5	1.4	1.7	1.4	1.5	1.4	1.532	0.26	5.89231	0.169713
PF01844.20	1.8	2.1	1.8	1.8	2.2	1.7	2	2.3	1.4	1.8	1.8	1.8	1.8	1.8	2.4	4.2	4.2	1.9	5.9	1.4	1.4	1.4	5.6	1.4	1.4	1.4	1.4	2.1	1.6	1.6	1.6	7.6	5.7	2	2	3.4	3.5	1.7	3.3	1.8	2.804	1.86	1.50753	0.663338
PF02541.13	0	0	0	0	5.2	2.3	2.6	2.3	0	0	0	0	0	0	0.7	0.8	0.8	1.5	1.2	1	1	0.9	0.8	1.1	1.6	1.6	1.6	1.5	1.6	1.6	1.6	1.6	1.7	0.3	1	0.7	0.7	0.6	0.9	1	1.136	0.893333	1.27164	0.786385
PF02706.12	0	0	0	0	0	0	0	1.8	0	4.5	4.5	4.5	4.8	4.5	0	0	0	0	0	3	3	3.8	3	6.4	2.7	2.7	2.7	0.8	1.6	1.6	1.6	2.8	3.4	0.8	0.2	3.6	1.8	0	0	10.8	1.82	2.36	0.771186	1.2967
PF02768.12	0	0	0	0	0	0	2.1	0.2	0.2	3.4	3.4	3.4	3.4	3.4	1.8	2.8	2.8	0	7.5	4.2	4.2	5.7	2.6	3	1.8	1.8	1.8	3.6	1.6	1.6	1.6	3.9	3.6	0	0	5.4	1.2	3.9	6.3	4.8	2.908	1.62	1.79506	0.557084
PF03880.12	0.4	0.4	0.4	0.4	0.8	0.8	0.8	0.8	0.2	3.9	3.9	3.9	3.9	3.9	0.2	0.2	0.2	1.8	1.8	1.4	1.4	1.8	0.4	1.8	1.8	1.8	1.8	0	1.6	1.6	1.6	1.6	1.6	1.8	0.6	1.4	2	0.5	1.8	1.8	1.3	1.75333	0.741445	1.34872
PF04402.11	1.7	1.2	1.3	1.4	0	0	0	0	0	3	3	3	3	3	2	2	2	0	2.6	1.4	1.4	0	2.1	0	0.9	0.9	0.9	0	1.6	1.6	1.6	3.4	2.1	0	0	0.9	0	0	0	0	1.096	1.37333	0.798058	1.25304
PF12704.4	20.4	22	21.2	20.4	5	5.8	5	5	2.7	6.3	6.3	6.3	6.3	6.3	2	3.2	3.2	0.2	1.8	1.6	1.6	1.8	2	1.8	1.4	1.4	1.4	0	1.6	1.6	1.6	1.8	1.6	0	2	1.6	1.8	1.4	1.8	2	1.608	9.4	0.171064	5.84577
PF13632.3	6.7	7.5	6.8	6.7	0.3	0.3	0.2	0.3	0.4	0.6	0.6	0.6	0.6	0.6	1.4	2	2	0.3	2.8	1.2	1.2	2.4	0.6	2.6	2	2	2	3.6	1.6	1.6	1.6	5.8	5.4	1.8	2	1.6	2.6	1.1	4.6	0.8	2.232	2.2	1.01455	0.985663
PF13646.3	107.9	142.7	100.8	104.3	64.8	60.4	62.4	30.6	99.2	138.8	138.8	138.8	138.8	138.8	1.2	0.6	0.6	3.2	7.2	30	30	1.2	2	28	5.2	5.2	5.2	16	1.6	1.6	1.6	1.2	1.2	0.6	4.4	0.8	11	2.4	1.2	16.4	6.528	98.9	0.0660061	15.1501
PF02492.16	0.2	0.1	0.1	0.1	5.2	5.2	4.5	4.5	3.4	4.7	4.7	4.7	1.9	1.8	1.3	1.4	1.4	0.8	1.7	1.8	1.8	1.8	2	1.4	1.4	1.4	1.4	0.8	1.6	1.6	1.6	1.6	1.4	1.6	1.2	1.5	1.8	1.5	1.7	0.9	1.5	2.8	0.535714	1.86667
PF01406.16	0	0	0	0	0.4	0.4	0.4	0.4	0	0	0	0	0	0	2.6	3	3	0.2	0	1.9	1.9	1.2	1.6	1.8	2.5	2.5	2.5	1.6	1.5	1.5	1.5	1.7	1.7	1.6	1.3	1.3	1.6	1.5	1.3	1.5	1.712	0.206667	8.28387	0.120717
PF00111.24	0.4	0.4	0.4	0.4	2.8	4.4	4.3	4.1	0.3	1.4	1.4	1.4	1.4	1.4	0.7	1.6	1.6	1.6	2.1	1.6	1.6	1.5	1.3	1.1	1.9	1.9	1.9	1.3	1.5	1.5	1.5	0.7	0.7	0.3	1.2	1.5	1.4	1.3	1.5	1.4	1.392	1.72667	0.806178	1.24042
PF00205.19	0	0	0	0	0.1	0	0	0	0.1	0.1	0.1	0.1	0.1	0.1	0.2	0.1	0.1	0.2	1.8	1	0	1.2	1.4	1.8	1.2	1.2	1.2	0	1.5	1.5	1.5	1.6	1.8	0	1.8	1.2	1.8	1.6	2	1.8	1.108	0.166667	6.648	0.150421
PF02033.15	0	0	0	0	0.2	0.2	0.1	0.2	0	0.1	0.1	0.1	0.1	0.1	0.5	1.1	1.1	2.7	1.8	1.3	1.3	1.7	1.3	1.3	2.2	2.2	2.2	2.1	1.5	1.5	1.5	1.8	1.7	2.7	0	1.8	1.7	1.7	1.7	1.7	1.616	0.193333	8.35862	0.119637
PF06596.8	0.7	0.7	0.7	0.7	5.6	5.6	5.6	5.6	0.6	1.3	1.3	1.3	1.3	1.3	2.5	1.8	1.8	1.5	1.6	1.6	1.6	1.5	1.6	2	3	3	3	1.5	1.5	1.5	1.5	1	1	1.5	1.5	1.6	1.5	1.5	1.5	1.3	1.744	2.24	0.778571	1.2844
PF08041.8	1.7	1.7	1.7	1.7	0	2.7	2.7	2.7	1.4	3.2	3.2	3.2	3.2	3.2	1.5	1.5	1.5	0	1.5	1.5	1.5	1.5	1.5	0.8	1.5	1.5	1.5	1.3	1.5	1.5	1.5	1.5	1.5	1.5	1.5	1.5	1.5	1.5	1.5	1.5	1.404	2.25333	0.623077	1.60494
PF10531.6	0	0	0	0	0	0	0	1.2	0	8.7	8.7	8.7	8.7	8.7	0.9	0	0	0	0	1.8	1.8	0.3	1.2	0.3	1.5	1.5	1.5	13.2	1.5	1.5	1.5	2.4	0.3	1.8	2.1	0.9	0.6	4.5	0	0.6	1.644	3.02	0.544371	1.83698
PF13458.3	0.6	0.4	0.5	0.6	2.9	2	2.6	2.6	0	0	0	0	0	0	0	1.4	1.4	0	1.5	1.8	1.8	1.5	1.8	1.1	0.4	0.4	0.4	0	1.5	1.5	1.5	2.3	1.4	1.6	2	2.1	1.6	1.9	1.5	2.3	1.296	0.966667	1.34069	0.745885
PF05996.9	0	0	0	0	0	0	0	0	0.2	0.2	0.2	0.2	0.2	0.2	4.7	5.3	5.3	0.8	1	2.1	2.1	1.4	2.3	1.9	2.3	2.3	2.3	1.1	1.5	1.5	1.5	1.3	1.7	1.5	1.4	1.8	1.1	1.4	1.9	1.6	2.06	0.186667	11.0357	0.0906149
PF00534.17	0	0	0	0	0	0	0	0.6	0	0.1	0.1	0.1	0.1	0.1	1.1	0.7	0.7	0	0	0.1	0.1	4.4	1.3	0.5	0.5	0.5	0.5	1.3	1.4	1.4	1.4	0.4	6.1	0	3	0.8	0.8	0.6	0.1	1.2	1.108	0.153333	7.22609	0.138387
PF00171.19	0.4	0.4	0.2	0.4	0.4	0.4	0.6	0.4	0	0	0	0	0	0	0.6	0.8	0.8	2	0.6	1.2	1.2	1.4	0.2	1.4	0.4	0.4	0.4	1.2	1.4	1.4	1.4	4	2.2	0.8	0.2	0.4	1.4	0.2	0.4	1.2	1.056	0.293333	3.6	0.277778
PF00398.17	0	0	0	0	0	0	0	0	0	0	0	0	0	0	1	0.3	0.3	0.7	0.7	0.8	0.8	1.2	1.2	0.9	1.4	1.4	1.4	0	1.4	1.4	1.4	0.9	0.7	0	1.2	1.9	0.8	1.1	1.1	0.7	0.96	0.0466667	20.5714	0.0486111
PF00707.19	1.4	1.4	1.4	1.4	2.1	2.1	2.1	2	1.5	0.6	0.6	0.6	0.6	0.6	1	1	1	1.2	1.4	1.3	1.3	1.4	1.7	1.4	1.4	1.4	1.4	1.3	1.4	1.4	1.4	1.2	1.2	1.4	1.2	1.4	1.4	1.4	1.2	1.2	1.312	1.30667	1.00408	0.995935
PF00861.19	1.6	2	2	2	1.7	1.8	1.8	1.8	1.5	1.8	1.8	1.8	1.8	1.8	0.8	1.4	1.4	0.6	0.8	0.9	0.9	0.8	0.6	0.7	0.7	0.7	0.7	1.3	1.4	1.4	1.4	0.8	0.8	0.8	0	0.7	1	0.5	0.6	0.7	0.868	1.72667	0.502703	1.98925
PF01196.16	0.8	0.8	0.8	0.8	0.9	0.8	0.8	0.8	1.9	0.6	0.6	0.6	0.6	0.6	2.3	2.8	2.8	1.5	1.5	1.3	1.3	1.7	1.7	1.9	1.5	1.5	1.5	2	1.4	1.4	1.4	1.2	2.1	1.2	0.2	1.5	1.5	1.4	1.4	1	1.6	0.826667	1.93548	0.516667
PF01809.15	0.4	0.5	0.4	0.4	0.4	0.4	0.3	0.4	0.6	0.1	0.1	0.1	0.1	0.1	1.1	2.4	2.4	1.2	1.1	1.3	1.3	1.4	1.3	1.3	1.2	1.2	1.2	1.3	1.4	1.4	1.4	1.1	0.8	0.9	1	1.1	1.1	1	0.9	1.2	1.272	0.366667	3.46909	0.28826
PF02507.12	1.4	1.4	1.4	1.4	1.2	1.2	1.2	1.2	0.4	3.2	3.2	3.2	3.2	3.2	0.8	1.2	1.2	1.2	1.2	1.2	1.2	1.2	1	1.4	1	1	1	1.2	1.4	1.4	1.4	1.4	1.4	1.2	1.2	1.2	1.2	1.6	1.2	1.2	1.216	1.86667	0.651429	1.53509
PF03484.12	1.8	6	1.8	1.8	0.9	0.3	0.3	0.3	0.2	1	1	1	1	1	1.5	3	3	0.4	0.6	0.6	0.6	0.6	0.4	1.2	1.5	1.5	1.5	0.4	1.4	1.4	1.4	0.4	0.1	0.4	0.2	1.8	0.4	0.4	0.4	0.4	1.004	1.25333	0.801064	1.24834
PF04548.13	0	0	0	0	0.2	0.2	0.2	0.2	0	0	0	0	0	0	1.4	0.8	0.8	1.2	0.4	1	1	1.2	1.2	1.2	1.8	1.8	1.8	1.4	1.4	1.4	1.4	1	1	1	1.4	1.2	1.2	1.2	1.2	1.2	1.216	0.133333	9.12	0.109649
PF06071.10	2	2	2	2	0.1	2.2	0.1	0.1	0.1	0.4	0.4	0.4	0.4	0.4	2	0.6	0.6	0	0	1.6	1.6	1.4	1.2	1.4	1.4	1.4	1.4	1.4	1.4	1.4	1.4	1.4	1.2	0.1	1.4	1.4	1.4	1.2	1.4	1.4	1.188	0.933333	1.27286	0.785634
PF06745.10	1.6	1.4	1	1.6	1	0.7	1.3	0.5	1	1.2	1.2	1.2	1.2	1.2	1	1.4	1.4	0.6	1.2	1.2	1.2	0.8	1.4	1.6	1.2	1.2	1.2	0.8	1.4	1.4	1.4	1.2	1.2	1	0.6	0.8	0.6	1	1	1	1.112	1.14	0.975439	1.02518
PF07085.9	0.3	0.4	0.3	0.3	0.3	0.3	0.3	0.3	2.2	0.4	0.4	0.4	0.4	0.4	1.8	2	2	1.2	1.8	0.4	0.4	0.3	2.6	1	1.6	1.6	1.6	0	1.4	1.4	1.4	1	0.8	1.4	1.2	2.4	1.2	2.4	2.8	3	1.428	0.646667	2.20825	0.452848
PF08275.8	0	0	0	0	0	0	0	0	0	0	0	0	0	0	0.1	0.8	0.8	1.8	1.6	1.2	1.2	2.2	1.4	0.8	3	3	3	0	1.4	1.4	1.4	0.1	0.1	0	0.1	1.4	0.2	1.2	1.6	1.2	1.192	0.08	14.9	0.0671141
PF08486.7	0.5	0.4	0.5	0.5	0.1	0	0.1	0	0	0.2	0.2	0.2	0.2	0.2	0	0.1	0.1	0	0	0.1	0.1	0.1	0	0.8	0.8	0.8	0.8	1.2	1.4	1.4	1.4	0	0.1	0	0	0.1	0.1	0.6	0.6	0.8	0.424	0.26	1.63077	0.613208
PF10674.6	0	0	0	0	0	0	0	0	0	0	0	0	0	0	1	0.7	0.7	0.6	0.9	1	1	0.3	1.1	1	0.6	0.6	0.6	0	1.4	1.4	1.4	0.3	0.6	0.6	0	1.1	0.7	0.5	1.1	0.6	0.768	0.04	19.2	0.0520833
PF00275.17	0.1	0.1	0.1	0.2	0.2	0.2	0.2	0.2	2.4	3	3	3	3	3	2.3	1.9	1.9	1.8	0.3	3.2	3.2	1.1	0.1	1.2	1.2	1.2	1.2	0.5	1.3	1.3	1.3	1.5	1.4	1.5	0	1.4	1	0.8	1.4	2.2	1.36	1.39333	0.976077	1.02451
PF01612.17	0	0	0	0	0.2	0.2	0.2	0.2	0.4	1.1	1.1	1.1	1.1	1.1	2.3	2.9	2.9	2.9	0.8	1.8	1.8	1.9	2.2	2.8	2.2	2.2	2.2	2.5	1.3	1.3	1.3	2	2.1	3.2	3.1	2.6	2.7	3.2	2.6	3	2.272	0.646667	3.5134	0.284624
PF02224.15	0.1	0.1	0.1	0.1	0.4	0.4	0.5	0.4	0.1	0.1	0.1	0.1	0.1	0.1	0.6	0.5	0.5	1.1	1.4	3	3	1.6	1.4	2	1.3	1.3	1.3	0.8	1.3	1.3	1.3	1.2	1.6	1	1.1	1.6	1.1	1.1	1.3	0.9	1.348	0.24	5.61667	0.178042
PF03193.13	0	0	0	0	0.7	0.4	0.6	0.7	3.4	0	0	0	0	0	22.5	4.9	4.9	1.7	0.6	4.4	1.6	9.7	10.7	5.8	4.8	4.8	4.8	6.6	1.3	1.3	1.3	2	1.6	2	1	2.1	2.4	10.9	1.8	6.3	4.62	0.806667	5.72727	0.174603
PF04101.13	0	0	0	0	0	0	0	0	0	0	0	0	0	0	0.3	0.4	0.4	1.2	1.2	1.5	1.5	1.4	1	0.9	1.9	1.9	1.9	1.3	1.3	1.3	1.3	0.7	0.9	0.7	1	1.7	1.3	1	1.1	0.9	1.164	0.06	19.4	0.0515464
PF08802.7	0.7	0.7	0.7	0.7	1	1	1	1	1.2	3.9	3.9	3.9	3.9	3.9	1.3	1.3	1.3	1.3	1.3	1.3	1.3	1.3	1.3	1.3	1.3	1.3	1.3	0	1.3	1.3	1.3	1	1.3	1.3	1.3	1.3	1.3	1.3	1.3	1.3	1.236	1.92	0.64375	1.5534
PF09055.8	0.2	0.2	0.3	0.2	0	0.7	0.6	0.5	0.6	0.4	0.4	0.4	0.4	0.4	0.3	0.6	0.6	1.4	0	1.4	1.4	1.4	1.5	1.3	1.2	0.7	0.7	1.5	1.3	1.3	1.3	0.3	0.6	1.5	0.8	1.4	1.1	1.5	1.3	1.5	1.056	0.453333	2.32941	0.429293
PF12095.5	0.4	0.3	0.4	0.3	0.4	0.2	0.4	0.4	0	0.7	0.7	0.7	0.7	0.7	0.4	0.5	0.5	0.5	0.4	0.9	0.9	0.9	0.5	1	0.3	0.3	0.3	1.1	1.3	1.3	1.3	0.7	1.2	0.9	0	0.5	0.9	0.9	0.9	0.7	0.736	0.466667	1.57714	0.634058
PF01458.14	0	0	0	0	0.5	0.4	0.3	0.4	0.5	2	2	2	2	2	4	1.9	1.9	2.6	2.8	4.8	4.8	2.4	2	1.8	4	4	4	2.6	1.2	1.2	1.2	3.2	2.2	1.6	2.4	0.3	2.6	3.6	4.6	2.4	2.708	0.966667	2.80138	0.356967
PF09285.8	1.4	1.4	1.4	1.4	0.8	0.8	0.8	0.8	1	1.4	1.4	1.4	1.4	1.4	6	7.2	7.2	0.6	0.6	1.5	1.5	1.5	0.6	0.6	0.6	0.6	0.6	0.6	1.2	1.2	1.2	0.6	0.6	2.1	0.9	0.9	2.1	2.1	0.9	3	1.74	1.32	1.31818	0.758621
PF00091.22	1.1	1.1	1.1	1.1	0.3	0.3	0.3	0.3	0.6	0.7	0.7	0.7	0.7	0.7	1.6	0.6	0.6	0	0	1	1	0.3	0.6	0.6	0.6	0.6	0.6	1	1.2	1.2	1.2	1	1.2	1	1	1	1.3	1	1	1	0.848	0.713333	1.18879	0.841195
PF00924.15	5.4	0.8	1.4	2.2	1.8	1.6	1	1.2	1.1	1	1	1	1	1	2.2	1.8	1.8	1.3	2.8	2.2	2.2	1.1	1.6	3.6	0.8	0.8	0.8	0	1.2	1.2	1.2	2	2.2	1	1.2	2.4	1.2	2.2	1.1	1	1.596	1.5	1.064	0.93985
PF01502.15	0.5	0.7	0.5	0.5	0.7	0.8	0.8	0.7	0.2	0.4	0.4	0.4	0.4	0.4	0.5	0.4	0.4	1	1	0.3	0.3	1	1.2	1	1.2	1.2	1.2	1	1.2	1.2	1.2	1.2	1	0	0.3	0.2	1.2	1.2	1.2	0.2	0.864	0.506667	1.70526	0.58642
PF01653.15	0	0	0	0	0.8	0.7	0.6	1.3	0.2	0	0	0	0	0	4.3	2.7	2.7	0	1	1	1	1.4	3	1.3	1.8	1.8	1.8	1.8	1.2	1.2	1.2	1.5	2.4	0.8	0.5	0.8	2	1	1.4	0.8	1.584	0.293333	5.4	0.185185
PF02080.18	1.4	1.8	1.4	1.4	4.6	4.6	4.6	4.6	2.4	2.2	2.2	2.2	2.2	2.2	0.8	0.8	0.8	1.2	1	1	1	1.4	1	1	1	1	1	1.2	1.2	1.2	1.2	1.2	1.2	1.2	1.2	0.8	1.2	0.8	1.2	1	1.064	2.58667	0.41134	2.43108
PF03776.11	0.4	0.4	0.4	0.4	0.8	0.8	0.8	0.8	0.5	0.3	0.3	0.3	0.3	0.3	1.2	1.2	1.2	1.2	1.2	1.2	1.2	1.2	1.1	1.3	1.2	1.2	1.2	1.2	1.2	1.2	1.2	1.2	1.2	1.2	1.2	1.1	1.1	1.2	1.2	1.1	1.192	0.526667	2.26329	0.441834
PF05746.12	0.6	0	0.8	0.8	0	0	0	0	1	0	0	0	0	0	0.3	3.4	3.4	2	1.8	0.2	0.2	0.2	0.2	0.5	0.1	0.1	0.1	1.6	1.2	1.2	1.2	2.2	1.6	1.8	1.8	1.6	1.6	1.8	1.4	1.8	1.26	0.333333	3.78	0.26455
PF10385.6	0.8	0.8	0.8	0.8	2.4	2.4	2.4	2.4	2	2	2	2	2	2	0.4	0.8	0.8	0.4	0.8	0.8	0.8	0.8	0.8	0.8	0.8	0.8	0.8	0.8	1.2	1.2	1.2	1.2	1.2	0	0.8	1.2	1.2	0.8	1.2	1.2	0.864	1.73333	0.498462	2.00617
PF11237.5	3.3	3.5	3.5	3.8	2.7	2.7	3.2	1.9	0	0.7	0.7	0.7	0.7	0.7	0.8	2.8	2.8	2.4	2.2	2.7	2.7	5.1	1.9	4.7	6	6	6	2.5	1.2	1.2	1.2	2.3	2.1	2.4	2.2	2.1	5.1	3.6	2.7	2.1	2.988	2.01333	1.48411	0.673806
PF13090.3	0	0	0	0	2.1	1.7	1.6	1.5	0.3	0.1	0.1	0.1	0.1	0.1	0.2	1.2	1.2	0.3	4.6	0.4	0.4	0.4	0.4	0.2	0.8	0.8	0.8	0.4	1.2	1.2	1.2	1.6	3.2	1.2	0	0.3	0.4	0.4	0.6	0.3	0.936	0.533333	1.755	0.569801
PF13500.3	0	0	0	0	0.2	0.3	0.3	0.4	1.2	0.1	0.1	0.1	0.1	0.1	0.2	0.2	0.2	0	1.2	1.2	1.2	1.2	0.8	0	0	0	0	0	1.2	1.2	1.2	1	1.2	0	0	0	0	0.6	0	0.3	0.504	0.213333	2.3625	0.42328
PF13614.3	1.6	1.8	1.6	0.8	1.1	0.6	0.6	0.6	2.4	1.4	1.4	1.4	1.4	1.4	1.4	6.1	6.1	2.2	0.8	2.2	2.2	5.8	2.1	1	2.2	2.2	2.2	1.9	1.2	1.2	1.2	0.7	0.8	1.7	0.5	0.9	2.2	4.1	1	2.5	2.156	1.37333	1.5699	0.636982
PF00156.24	0.3	0.4	0.3	0.3	0.6	0.8	0.6	0.6	1.3	1.2	1.2	1.2	1.2	1.2	0.8	0.7	0.7	0	0.6	0.8	0.8	0.3	0.8	0.5	0.6	0.6	0.6	1.4	1.1	1.1	1.1	1	1	0.8	1	0.7	1	0.4	0.6	0.6	0.76	0.786667	0.966102	1.03509
PF00281.16	1.1	1	1.1	1.1	0.9	0.8	0.9	0.9	1.1	0.7	0.7	0.7	0.7	0.7	1	1	1	1.2	1.1	1	1	1.1	1.1	1.1	1.1	1.1	1.1	1.1	1.1	1.1	1.1	1.1	1.1	1.1	1.1	1.1	1	1.1	1.1	1.1	1.08	0.9	1.2	0.833333
PF02421.15	0	0	0	0	1.3	0.7	3.1	0.7	0	0.3	0.3	0.3	0.3	0.3	23	4.2	4.2	1.1	1.2	2.6	2.5	4.6	7.3	1.5	3.8	3.8	3.8	1.7	1.1	1.1	1.1	6.4	7.6	1.3	6	0.8	5.6	2.6	2	5.4	4.036	0.846667	4.76693	0.209779
PF02912.15	1.6	1.2	1.6	1.6	5.3	5.3	5.3	5.3	1.5	4.5	4.5	4.5	4.5	4.5	0.3	0.8	0.8	1.6	0	1.7	1.7	0.8	0.7	2.3	1.6	3.2	3.2	2	1.1	1.1	1.1	1.6	5.2	1.4	2.4	2.2	2.1	1.1	1.2	1.5	1.648	3.51333	0.46907	2.13188
PF02955.13	0	0	0	0	0.1	0.1	0.1	0.1	0	0.1	0.1	0.1	0.1	0.1	0.9	0.8	0.8	1	0.9	1	1	1.1	1.1	1	0.8	0.8	0.8	0.9	1.1	1.1	1.1	1.2	1	1	1.1	1	1	1	1	1.1	0.98	0.133333	7.35	0.136054
PF03129.17	1.1	1.5	1	1.1	3.8	3.4	4.2	3.5	2.4	5.3	5.3	5.3	5.3	5.3	0.2	0.6	0.6	0.8	0.3	1.2	1.2	0.3	1.1	0.1	1	1	1	0.2	1.1	1.1	1.1	0.3	0.4	1.1	1.3	0.9	1.4	0.7	1.1	1.1	0.804	3.30667	0.243145	4.11277
PF03740.10	1.6	0.9	1.2	1.3	3.1	3	2.5	2.7	5.6	1.3	1.3	1.3	1.3	1.3	1.2	0.6	0.6	0.3	0.9	1.5	1.5	0.7	0.9	0.6	1.2	1.2	1.2	0	1.1	1.1	1.1	0.7	1.2	1	0	1.9	1.7	1.2	1	1.2	0.976	1.97333	0.494595	2.02186
PF06298.8	4.4	4.4	4.4	4.4	0	0	0	0	3.4	0.7	0.7	0.7	0.7	0.7	1	2.3	2.3	0	1.1	3.9	3.9	1.1	3.9	1.1	1.4	1.4	1.4	0	1.1	1.1	1.1	1.1	1.1	1.1	0	1.1	1.1	1.1	1.1	1.1	1.432	1.70667	0.839063	1.19181
PF08443.8	0	0	0	0	0	0	0	0	0	0	0	0	0	0	0.7	0.5	0.5	1	0.8	0.9	0.9	0.9	1	0.8	0.7	0.7	0.7	0.9	1.1	1.1	1.1	1.5	1.2	1	1	1	1.1	1	0.9	1	0.92	0.0666667	13.8	0.0724638
PF09876.6	0.1	0.1	0.1	0.1	0.5	0.6	0.7	0.7	0.8	0.8	0.8	0.8	0.8	0.8	0.6	1	1	0.3	0.4	0.6	0.6	0.5	0.7	0.5	0.4	0.4	0.4	0.5	1.1	1.1	1.1	0.3	0.3	0.2	0.2	0.1	0.2	0.1	0.2	0.2	0.512	0.526667	0.972152	1.02865
PF10999.5	1.9	1.9	2.3	2.3	2.1	2.5	2.5	2.8	3.4	2	2	2	2	2	0.8	0.9	0.9	1.2	0.9	1.1	1.1	1.1	1.4	1.2	1	1	1	0	1.1	1.1	1.1	0.7	0.8	1.3	1.1	1.5	1.2	1	0.7	1.5	1.008	2.21333	0.455422	2.19577
PF14250.3	0.2	0.2	0.2	0.2	2	2	2	2	0.6	3	3	3	3	3	0.7	0.3	0.8	1.5	1.6	1.3	1.3	1.1	1.3	1.4	2.6	2.6	2.6	0.5	1.1	1.1	1.1	1.4	1.4	0	1.1	1.4	1.3	1.3	1.6	1.4	1.296	1.72	0.753488	1.32716
PF00154.18	0.4	0.4	0.4	0.4	1.2	1.2	1.2	1.2	0.9	1	1	1	1	1	1	1	1	1	1	1	1	1	1	1	1	1	1	0	1	1	1	1	1	1	1	1	1	1	1	1	0.96	0.886667	1.08271	0.923611
PF00208.18	0.2	0.1	0.2	0.3	0	0	0	0	0	0	0	0	0	0	0.2	0	0	0	0	0	0	0	0	1.6	0	0	0	0	1	1	1	3	2	0	0	0	0	0	0	0	0.392	0.0533333	7.35	0.136054
PF00252.15	1	1	1.1	1	0.9	0.7	0.9	0.9	1.3	1.3	1.3	1.3	1.3	1.3	1.3	1.3	1.3	0.7	0.4	0.6	0.6	0.7	0.7	0.7	0.7	0.7	0.7	0.7	1	1	1	0.7	1	0.7	0	0.7	0.7	0.5	0.7	0.7	0.764	1.06667	0.71625	1.39616
PF00291.22	9.6	9.3	9.1	9.4	1.7	1.8	1.7	1.9	3.2	2.6	2.6	2.6	2.6	2.6	1.6	1.4	1.4	1	1.1	1	1	1.1	1.1	0.9	1	1	1	0.9	1	1	1	0.9	1	1	0.8	1.1	1	1	1	0.9	1.052	4.10667	0.256169	3.90368
PF00411.16	1.4	1.4	1.4	1.4	0.5	0.6	0.6	0.6	0.9	1.3	1.3	1.3	1.3	1.3	0.9	1.2	1	1.2	1.2	1	1	1	0.9	1	0.9	0.9	0.9	1.1	1	1	1	1.1	1.2	1.2	1.2	1.2	1.2	1.2	1.2	1.2	1.068	1.1	0.970909	1.02996
PF00466.17	0.1	0	0	0	0.2	0.4	0.4	0.4	0.2	0.2	0.2	0.2	0.2	0.2	0.4	0.3	0.3	0.2	1.6	0.6	0.6	1.2	0.8	0.3	1.2	1.2	1.2	0.8	1	1	1	0.6	1.2	1	0.8	1	1	1	1	1	0.852	0.246667	3.45405	0.289515
PF01078.18	2.8	2.8	2.5	3	1.8	1	1	0.8	3.5	2.8	2.8	2.8	2.8	2.8	1	0.7	0.7	0.2	1.1	0.6	0.6	1.2	0.6	0.2	0.8	0.8	0.8	1.2	1	1	1	0.8	0.8	1	0.8	1.2	1.2	0.8	1	1	0.844	2.28	0.370175	2.70142
PF01432.17	0	0	0	0	0	0	0	0	0	0	0	0	0	0	0.2	0.1	0.1	0.1	0.6	0.2	0.2	0.1	0.2	0	0.6	0.6	0.6	0.2	1	1	1	0.2	0.1	0.1	0.1	0.1	0.1	0.1	1.4	0.2	0.36	0.0133333	27	0.037037
PF02416.13	0	0.6	0.6	0	0.1	0.1	0.1	0.1	0.7	1.6	1.6	1.6	1.6	1.6	1.4	2.1	2.1	1.3	1.3	5.8	5.8	1.3	1.4	2.2	1.3	1.3	1.3	1.3	1	1	1	1	1	1.3	1.3	0.7	4.4	0.4	1.3	1.3	1.772	0.773333	2.29138	0.436418
PF03143.14	2.2	2.2	2.2	2.2	2.4	1.8	2.4	1.8	1.8	1.6	1.6	1.6	1.6	1.6	1.8	2	0	1	1	1	1	1	1.4	1.2	1.6	1.6	1.6	1	1	1	1	1.6	1	1.4	1	1	1	1	1	4.5	1.168	2.1	0.55619	1.79795
PF03462.15	2.8	2.8	3.2	3.2	1.2	1.4	1.4	1.2	0.8	2.8	2.8	2.8	2.8	2.8	0.3	0.3	0.3	1.4	1	0.8	0.8	1.7	1.8	0.7	1.5	1.5	1.5	0.7	1	1	1	1.3	1.3	1.2	0.3	1.1	1.4	1.6	1.3	1.5	1.072	2.23333	0.48	2.08333
PF03900.12	0.6	0.6	0.6	0.6	0.2	0.2	0.2	0.2	0	0.1	0.1	0.1	0.1	0.1	1.2	0.8	0.8	1.6	2	0.6	0.6	1.6	0.8	1.4	0.8	0.8	0.8	0	1	1	1	0.1	0.1	1.2	1.2	3.4	1	0.4	1.4	1	1.024	0.313333	3.26809	0.30599
PF09210.8	0.5	0.4	0.4	0.4	0.1	0.1	0.1	0.1	1.4	0.3	0.3	0.3	0.3	0.3	0.3	0.3	0.3	0	0.3	0.2	0.2	0.1	0.2	0.2	0.1	0.1	0.1	0.2	1	1	1	2.6	2.6	0.2	0	0.2	0.6	0.5	0.2	0.1	0.5	0.34	1.47059	0.68
PF09835.6	4.8	1.4	2	2.6	3.9	4.2	2.7	4.2	2	4.2	4.2	4.2	4.2	4.2	3.6	2.2	2.2	1.9	1.8	2.1	2.1	2.7	2.4	2.4	2.3	2.3	2.3	1.2	1	1	1	1.5	2	1.8	1.7	1.8	1.6	1.8	1.6	1.7	1.932	3.36667	0.573861	1.74258
PF10369.6	0.2	0.2	0.2	0.2	0.8	1	0.8	0.8	1.8	1.2	1.2	1.2	1.2	1.2	1	1.2	1.2	0.8	1	0.8	0.8	1	1	1	1	1	1	1	1	1	1	1	0	1	1	1	1	1	1	1	0.952	0.866667	1.09846	0.910364
PF11332.5	1.2	1.6	1.6	1.2	2.4	2.4	2.5	2.2	0.8	1.4	1.4	1.4	1.4	1.4	1.7	1.4	1.4	1.4	1.4	1.2	1.2	1.6	1	1	0.8	0.8	0.8	1.1	1	1	1	1	1	1	1	1.1	1	1.4	1	1	1.132	1.59333	0.71046	1.40754
PF00109.23	2.6	3.5	3.3	2.6	1.2	1	1.1	1	2.4	3.4	3.4	3.4	3.4	3.4	0.3	0.2	0.2	0.8	0.5	0.7	0.7	0.4	0.8	0.7	0.4	0.4	0.4	0.6	0.9	0.9	0.9	0.7	0.7	0.8	1	1.2	1	0.7	0.8	0.8	0.668	2.43333	0.274521	3.64271
PF00883.18	0	0.1	0	0.1	0	0	0.1	0	0.4	0.2	0.2	0.2	0.2	0.2	0.3	0.8	0.8	0	0	1.1	1.1	0.7	0.5	0.9	0.6	0.6	0.6	0.6	0.9	0.9	0.9	0.5	0.5	0.4	0.6	0.7	0.6	0.7	0.5	0.4	0.632	0.14	4.51429	0.221519
PF02254.15	2.3	2.3	2.1	2.1	0.7	0.7	0.7	0.7	0.8	1.2	1.2	1.2	1.2	1.2	1.5	1.5	1.5	0.4	1.4	1	1	1.1	1.2	1.1	0.9	0.9	0.9	1.2	0.9	0.9	0.9	1.1	1.2	1.1	1.2	1.2	1.2	1.2	1.2	1.2	1.108	1.30667	0.847959	1.1793
PF02882.16	1.4	1	0.9	1	0.2	0.3	0.3	0.2	1.6	2.9	2.9	2.9	2.9	2.9	1.3	1.7	1.7	0	1.4	1	1	1.1	1.1	0.5	1.3	1	1	1	0.9	0.9	0.9	1.3	1.2	0	0	0.7	0.9	1	0.8	1.2	0.948	1.50667	0.629204	1.58931
PF03895.12	56.1	0	0	0	0.7	0	0	0	0	0	0	0	0	0	0	0	0	9.8	0	0	0	0	0	0	0.9	0.9	0.9	0.2	0.9	0.9	0.9	0	3.3	0.5	3.8	0.5	0	0	0	0	0.94	3.78667	0.248239	4.02837
PF03947.15	0.9	0.9	1	1	1.2	1	1.2	1.2	0.9	0.5	0.5	0.5	0.5	0.5	0.6	0.9	0.9	0.8	0.8	0.8	0.8	0.8	0.8	0.8	0.8	0.8	0.8	0	0.9	0.9	0.9	0.8	0.8	0.8	0	0.8	0.8	0.5	0.8	0.8	0.736	0.84	0.87619	1.1413
PF13275.3	0.1	0.1	0.1	0.1	0.2	0.1	0.1	0.1	0	0.3	0.3	0.3	0.3	0.3	0.5	0.8	0.8	0.4	0.7	0.6	0.6	0.3	0.7	1	0.7	0.7	0.7	0.7	0.9	0.9	0.9	0.7	0.7	0.7	0.7	0.6	0.6	0.5	0.6	0.7	0.68	0.206667	3.29032	0.303922
PF11746.5	0.6	0.6	0.6	0.6	0.3	0.7	0.7	0.6	0.1	0.1	0.1	0.1	0.1	0.1	0.1	0.8	0.8	0.7	0.2	0.8	0.8	0.9	1	1.1	0.8	0.8	0.8	0.3	0.9	0.9	0.9	0.8	0.6	0.8	0.7	0.9	0.9	0.9	0.5	0.9	0.748	0.413333	1.80968	0.552585
PF13533.3	22	32.3	24.2	23.8	3	2.1	2.1	4	0	0	0	0	0	0	0	0	0	0	0	0.4	0.4	0.3	0	0	0.2	0.2	0.2	0	0.9	0.9	0.9	0.2	0	0.2	3.9	0	0.2	2.9	0.3	0.6	0.484	7.60667	0.0636284	15.7163
PF00032.14	1	1	1	1	0.8	0.8	0.8	0.8	0.6	0.8	0.8	0.8	0.8	0.8	1	0.8	0.8	0.8	0.8	0.6	0.6	0.8	0.8	0.8	0.8	0.8	0.8	0.8	0.8	0.8	0.8	0.8	0.8	0.8	0.8	0.8	0.6	0.8	0.8	0.8	0.784	0.84	0.933333	1.07143
PF00122.17	0	0	0	0	0.1	0.1	0.1	0.1	0.1	0.1	0.1	0.1	0.1	0.1	0	0.1	0	0.6	2.4	0	0	0	0	0	0	0	0	1.6	0.8	0.8	0.8	0	0	1	0	1.2	1	0	0.8	0.4	0.444	0.0933333	4.75714	0.21021
PF00253.18	0.7	0.7	0.7	0.7	1.3	1.3	1.3	1.3	0.9	0.9	0.9	0.9	0.9	0.9	1.2	0.6	0.6	0	0	0.7	0.7	0.6	0.8	0.8	1	1	1	0.8	0.8	0.8	0.8	0.8	0.8	1	0.8	0.8	0.7	0.8	0.8	0.8	0.748	0.946667	0.790141	1.2656
PF00448.19	0.4	0.4	0.4	0.4	2	2.5	1.6	1.7	0.6	0.6	0.6	0.6	0.6	0.6	1.1	1	1	1.2	0.3	1	1	1.1	0.8	0.5	1.2	1.2	1.2	1.1	0.8	0.8	0.8	0.7	0.6	0.7	0.2	1.4	1.4	0.7	1	0.6	0.912	0.906667	1.00588	0.994152
PF00585.15	0	0	0	0	0	0	0	0	0.2	0.8	0.8	0.8	0.8	0.8	0.8	1.4	1.4	0	0.4	1.2	1.2	0.4	0.6	1	1	1	1	0	0.8	0.8	0.8	1	0.8	0	1.2	1.4	0.8	0.4	1.2	1.2	0.824	0.36	2.28889	0.436893
PF00745.17	3.4	3.4	3.4	3.4	0	0	0	0	0.8	0.3	0.3	0.3	0.3	0.3	0.9	0.5	0.5	0.8	1	1	1	0.8	1	0.6	1	1	1	0.8	0.8	0.8	0.8	0.8	0.8	0.8	0.8	0.8	0.8	0.8	0.8	0.8	0.828	1.11333	0.743713	1.34461
PF02219.14	0	0	0	0	0	0	0	0	0	0	0	0	0	0	0.3	0.1	0.1	0.3	0.3	0.3	0.3	0.5	0.2	0.2	0.6	0.6	0.6	0.2	0.8	0.8	0.8	0.2	0.2	0.3	0	0.4	0.3	0.3	0.2	0.4	0.356	0.0266667	13.35	0.0749064
PF03725.12	0.4	0.4	0.4	0.4	0.8	0.8	0.8	0.8	1.6	1	1	1	1	1	0.6	0.8	0.8	0	0	1.4	1.4	0.4	1.6	1.2	1.2	1.2	1.2	0.8	0.8	0.8	0.8	0.6	0.6	0.6	9.6	0.6	1	11.1	10.5	6.6	1.984	1.2	1.65333	0.604839
PF03726.11	2.5	2.5	2.6	2.6	2.5	2.3	2.5	2.5	1.4	0.2	0.2	0.2	0.2	0.2	1.3	1.7	1.7	0	0	0.9	0.9	1.4	1.2	2.1	1.2	1.2	1.2	2.6	0.8	0.8	0.8	1.8	1	0.6	0.5	0.7	0.9	0.7	0.4	0.6	1.056	1.53333	0.688696	1.45202
PF04367.10	0.6	0.6	0.6	0.6	1.8	1.8	1.8	1.8	1.2	1.2	1.2	1.2	1.2	1.2	1.2	0.8	0.8	0.8	1.6	1	1	0.8	0.4	1	0.8	0.8	0.8	0.6	0.8	0.8	0.8	0.6	0.6	0	0	0.8	0.8	0.6	0.8	0.6	0.76	1.16	0.655172	1.52632
PF07478.10	0	0	0	0	1.8	1.4	1.2	1.8	1.4	0.4	0.4	0.4	0.4	0.4	0.1	0.1	0.1	0.5	0.2	0.6	0.6	3	0.6	0.5	0.2	0.2	0.2	0.8	0.8	0.8	0.8	0.5	0.6	1.2	0.5	0.6	0.4	0.5	0.4	0.5	0.592	0.673333	0.879208	1.13739
PF07517.11	0.1	0	0.1	0.1	0.6	0.1	0.1	0.1	1	0.2	0.2	0.2	0.2	0.2	0.5	1	1	2	0	2.2	2	0.2	2	2.6	0.2	0.2	0.2	2.6	0.8	0.8	0.8	2	0	0.2	2.4	0.4	2	0.1	0.3	0.4	1.06	0.24	4.41667	0.226415
PF11352.5	0.3	0.3	0.3	0.3	0.5	0.5	0.5	0.5	0.2	0.8	0.8	0.8	0.8	0.8	1.1	1.1	0	0.8	0	0.9	0.9	1.1	0.9	0.8	0.9	0.9	0.9	0.8	0.8	0.8	0.7	0.8	0.8	0.8	0.8	0.8	0.8	0.8	0.8	0.8	0.792	0.546667	1.44878	0.690236
PF12452.5	0.1	0.2	0.1	0.1	2.2	0.9	0.9	0.5	2.2	0.1	0.1	0.1	0.1	0.1	8.8	0.6	0.6	0.8	1.4	0.6	0.6	0.6	0.6	6.6	3.2	3.2	3.2	3.8	5.6	0.8	0.8	0.6	1.6	0.8	2.4	4.2	4.8	0.8	4.2	0.8	2.448	0.566667	4.32	0.231481
PF13409.3	0.9	0.4	0.4	0.6	0.1	0.2	0.2	0.2	0.2	0.4	0.4	0.4	0.4	0.4	0.1	1.4	0	1	0.1	0.3	0.3	0.3	1.9	0	0.3	0.3	0.3	0.8	0.8	0.8	0.8	0.3	0.6	0.8	0.8	0.8	0.6	0.3	0.1	1.4	0.552	0.44	1.25455	0.797101
PF13419.3	0.2	0	0.4	0.2	0.3	0.1	0.2	0.2	0.7	0.1	0.1	0.1	0.1	0.1	0.4	0.6	0.6	2.6	0.1	2.1	2.1	3.4	1.3	2.2	3.1	3.1	3.1	0.1	0.8	0.8	0.8	5.7	2.3	2.4	1.6	0.9	4.1	0	4.4	1.5	1.944	0.286667	6.7814	0.147462
PF13727.3	0	0	0	0	0	0	0	0	0	0	0	0	0	0	0	0	0	0	0	0	0	0	0	0	0	0	0	0	0.8	0.8	0.8	0	0	0	0	0	0	0	0	0	0.096	0	#DIV/0!	0
PF14520.3	0.6	0.2	0.2	0.4	0.1	0.1	0.1	0.1	0.4	1.4	1.4	1.4	1.4	1.4	0.8	0.6	0.6	0.6	0.9	1.8	1.8	1.8	1	1.1	2.4	2.4	2.4	1	0.8	0.8	0.8	1.7	1.7	1	1	1.2	1	0.5	1.6	1.1	1.252	0.686667	1.8233	0.548456
PF00160.18	0.1	0.1	0.1	0.1	0.1	0.1	0.2	0.7	0	0.1	0.1	0.1	0.1	0.1	0.6	0.4	0.4	0.1	0.7	0.5	0.5	1	1	1	1.3	1.3	1.3	0.9	0.8	0.8	0.8	0.6	0.2	0.9	0.6	1	1	0.7	2.3	0.8	0.828	0.186667	4.43571	0.225443
PF01336.22	0.3	0.3	0.3	0.3	2.4	2.4	2.4	2.4	0.2	0.3	0.3	0.3	0.3	0.3	0.5	1.9	1.9	0.4	0.8	0.6	0.6	0.7	0.6	0.3	0.8	0.8	0.8	0.4	0.7	0.7	0.7	1.1	0.8	0.4	0.8	0.5	0.5	0.5	0.8	0.5	0.744	0.866667	0.858462	1.16487
PF01761.17	0	0	0	0	0.4	0.4	0.4	0.4	0	0.1	0.1	0.1	0.1	0.1	0.4	1.1	1.1	0	0.7	0.2	0.2	1.8	0.9	0.8	0.8	0.8	0.8	0.8	0.7	0.7	0.7	0.9	0.8	1.2	1	0.6	0.6	1	0.6	0.4	0.768	0.166667	4.608	0.217014
PF05768.11	0	0	0	0	1.2	1.2	0.9	1.2	0	0	0	0	0	0	0.6	0.8	0.8	0.6	0.7	1.1	1.1	0.8	0.7	1	0.4	0.4	0.4	0.8	0.7	0.7	0.7	1.1	0.9	0.9	1.1	1.1	0.9	0.9	0.9	0.8	0.804	0.353333	2.27547	0.439469
PF06325.10	0	0	0	0	0	0.2	0	0	0	0	0	0	0	0	0	0.1	0.1	0	0.2	0.5	0.5	0.2	0.1	0.4	0.2	0.2	0.2	0.1	0.7	0.7	0.7	0.1	0.4	0.3	0	0.2	0.1	0.1	0.1	0.1	0.248	0.02	12.4	0.0806452
PF11688.5	0.1	0.1	0.1	0.1	0.5	0.5	0.5	0.5	0.2	0.3	0.3	0.3	0.3	0.3	1.3	0.8	0.8	0.7	0.7	0.7	0.7	0.6	0.7	0.5	1.2	1.2	1.2	0.7	0.7	0.7	0.7	0.7	0.7	0.7	0.7	0.7	0.7	0.7	0.7	0.7	0.78	0.32	2.4375	0.410256
PF12594.5	0.2	0.2	0.2	0.2	0.3	0.2	0.3	0.3	0.1	0.1	0.1	0.1	0.1	0.1	1.2	0.5	0.5	0.3	0	0.2	0.2	0.4	0.4	0.5	0.3	0.3	0.3	0.3	0.7	0.7	0.7	1.1	0.6	0.9	0.9	0.7	0.9	1.4	0.7	0.5	0.588	0.2	2.94	0.340136
PF16123.2	0	0	0	0	0.1	0.1	0.1	0.1	0.3	0.2	0.2	0.2	0.2	0.2	1	0.2	0.2	0.4	0.3	1.1	1.1	1.7	0.9	1.1	0.9	0.9	0.9	1.2	0.7	0.7	0.7	1.1	0.8	0	1.1	0.9	0.5	0.4	0.9	1.1	0.788	0.186667	4.22143	0.236887
PF01541.21	0	0	0	0	0	0	0.2	0	0	0.1	0.1	0.1	0.1	0.1	0	0.6	0.6	0.8	12	0.6	0.6	5.4	0.3	0	0.8	0.8	0.8	0.6	0.6	0.6	0.6	0.4	0.4	0	0.6	0.6	0.3	0.6	0.4	0.6	1.16	0.0866667	13.3846	0.0747126
PF05697.10	8.2	10.1	12.1	11.8	1.2	1.6	1.6	1.6	66.8	0.9	0.9	0.9	0.9	0.9	2.4	0.9	0.9	0	1.6	1.2	1.2	1.5	1.5	1.2	2.4	2.4	2.4	1.5	0.6	0.6	0.6	0.9	1.2	0.9	2.4	1.6	0.6	0.6	1.2	1.6	1.292	8.07333	0.160033	6.24871
PF13368.3	14	12.4	15.2	14.4	50.4	49.2	46.8	52.8	38.4	14.8	14.8	14.8	14.8	14.8	8.4	8.4	8.4	0.9	0.3	0.3	0.3	0.6	0.3	0.6	1.2	1.2	1.2	0	0.6	0.6	0.6	1.2	1.2	0.9	0.6	0.9	0.3	0.4	0.6	3.9	1.6	24.7667	0.064603	15.4792
PF00035.23	0	0	0	0	0.5	0.5	0.8	0.6	0	0.4	0.4	0.4	0.4	0.4	0.8	0.4	0.4	0	0.2	0.1	0.1	0	0.1	0.2	0.1	0.1	0.1	0	0.6	0.6	0.6	0.1	0.1	0.1	0.1	0	0	0.1	0.1	0.1	0.2	0.3	0.666667	1.5
PF00128.21	0.2	0.2	0.2	0.2	1.2	1.2	1.2	1.4	3	8.8	8.8	8.8	8.8	8.8	1.2	1.2	1.2	0	1	1.2	1.2	0.6	1.4	0.4	1.2	1.2	1.2	0.6	0.6	0.6	0.6	1	1.2	0.2	2.2	0.6	0.8	0.8	0.8	0.6	0.92	3.56	0.258427	3.86957
PF00301.17	4.7	5.2	5.6	5.7	0.8	0.2	0.2	0.2	2.7	6.3	6.3	6.3	6.3	6.3	0.2	0.5	0.5	0.9	0.9	0.6	0.6	0.5	0.8	0.5	0.6	0.6	0.6	1	0.6	0.6	0.6	1	1	0.9	0.9	0.9	0.9	0.9	0.9	0.9	0.72	3.84667	0.187175	5.34259
PF00325.17	2.6	2.6	2.6	2.6	1	1	1.4	1.3	0.9	0.8	0.8	0.8	0.8	0.8	0.2	0.6	0.6	0.6	0	0.6	0.6	0.6	0.6	1.2	1	1	1	0.6	0.6	0.6	0.6	0.6	0.6	0.6	0.6	0.3	0.6	0.6	0.3	0.6	0.608	1.37333	0.442718	2.25877
PF00438.17	0.1	0.1	0.1	0.1	0.2	0.2	0.2	0.2	0.2	0.1	0.1	0.1	0.1	0.1	0	0.4	0.4	0	0	0	0	0.1	0	0.1	0.6	0.6	0.6	0	0.6	0.6	0.6	0	0	0	0.1	0	0	0	0	0	0.188	0.126667	1.48421	0.673759
PF00512.22	8.4	5	11.2	10.6	9.6	10.4	12.6	11.8	1.2	2.6	2.6	2.6	2.6	2.6	3.4	2.1	2.1	0	2.6	4.6	4.6	1.8	1.1	0.4	1.4	1.4	1.4	1.8	0.6	0.6	0.6	4	4	0.4	3	0.4	4.2	4.9	4.1	1	2.22	6.32	0.351266	2.84685
PF00763.20	0	0	0	0	0.1	0.1	0.1	0.1	0	0	0	0	0	0	0.4	0.1	0.1	0	0.1	0.2	0.2	0.2	1	0.2	0.2	0.2	0.2	0.5	0.6	0.6	0.6	0.6	0.5	0	0	0.8	0.3	0.4	0.6	0.7	0.344	0.0733333	4.69091	0.213178
PF01022.17	0.5	0.5	0.5	0.5	1.6	0	1.2	1.2	0	0.1	0.1	0.1	0.1	0.1	0	0	0	0	0	0.1	0.1	0	0.1	0	0	0.1	0.1	0.6	0.6	0.6	0.6	0	0	0	0.1	0	0.1	0.3	0.1	0.1	0.14	0.44	0.318182	3.14286
PF01472.17	0.2	0.2	0.2	0.2	0.7	0.5	0.2	0.3	0	0.8	0.8	0.8	0.8	0.8	3.6	2.6	2.6	0.5	0.5	0.3	0.3	0.5	0.7	0.3	0.7	0.7	0.7	0.7	0.6	0.6	0.6	0.4	0.4	0.5	0.5	0.5	0.5	0.6	0.5	0.5	0.816	0.466667	1.74857	0.571895
PF01588.17	0.4	0.3	0.5	0.3	0.3	0.3	0.5	0.4	0.3	0.1	0.1	0.1	0.1	0.1	2.1	1	1	4.4	4.8	4.2	4.2	0.6	0.8	1.1	0.7	0.7	0.7	1.4	0.6	0.6	0.6	0.8	0.7	0.7	1	0.5	0.8	0.9	0.5	4.2	1.416	0.533333	2.655	0.376648
PF01701.15	0.2	0.2	0.2	0.2	0.4	0.9	1	1	0.5	0.6	0.6	0.6	0.6	0.6	0.4	1	1	0.6	0.6	0.3	0.3	0.6	0.3	0.6	0.7	0.7	0.7	0.6	0.6	0.6	0.6	0.6	0.6	0.6	0.6	0.6	0.6	0.6	0.6	0.6	0.6	0.546667	1.09756	0.911111
PF01743.17	0	0	0.1	0.1	1.2	2	0.8	2.1	0.1	0.3	0.3	0.3	0.3	0.3	0.3	1.7	1.7	0.3	1.4	0.3	0.3	0.3	0.2	0.2	0.2	0.2	0.2	2.4	0.6	0.6	0.6	0.4	0.4	0.6	0	0.2	0.2	0.1	0.6	0.2	0.56	0.54	1.03704	0.964286
PF01979.17	0.5	0.6	0.6	0.6	1.1	1.2	1.2	1.3	0	0	0	0	0	0	0	0.5	0.5	0	0.7	0.6	0.6	0.8	0.9	0.7	0.4	0.4	0.4	0	0.6	0.6	0.6	0.9	0.8	1.2	0.8	0.6	0.5	0.5	1.1	0.8	0.588	0.526667	1.11646	0.895692
PF02142.19	0	0	0	0	0	0	0	0	0	0	0	0	0	0	0.2	0.4	0.4	0	0	0.4	0.4	0	0	0.3	0.2	0.2	0.2	0.6	0.6	0.6	0.6	0.3	0.3	0.3	0.3	0.6	1.8	0.3	0	0.3	0.36	0.02	18	0.0555556
PF02272.16	6.9	6.7	6.5	7.2	1.4	2	1.4	1.4	2.4	1.2	1.2	1.2	1.2	1.2	0.5	4.2	4.2	0.7	1.6	0.4	0.4	0.9	0	0.5	0.7	0.7	0.7	0.5	0.6	0.6	0.6	0	0	0.7	0.6	0.8	0.7	0.6	0.8	0.7	0.88	2.84	0.309859	3.22727
PF02390.14	0	0	0	0	0	0	0	0	0	0	0	0	0	0	0.4	0.5	0.5	0.4	0	0.3	0.3	0.1	0.5	0.3	0.4	0.4	0.4	0.1	0.6	0.6	0.6	0.8	0.6	0.3	0.4	0.3	0.2	0.4	0.2	0.3	0.384	0.02	19.2	0.0520833
PF02787.16	0	0	0	0	0	0	0	0	0	0	0	0	0	0	1	0.6	0.6	0	0.4	0.6	0.6	1	1.2	1	0.8	0.8	0.8	1.4	0.6	0.6	0.6	1.2	1.2	0.8	1.4	1	2	1.2	1.2	1.2	0.904	0.08	11.3	0.0884956
PF02852.19	0.2	0.2	0.2	0.2	0.1	0.1	0.1	0.1	0.1	0.2	0.2	0.2	0.2	0.2	0.2	0.4	0.4	0.3	0.1	0.5	0.5	0.4	0.3	0.4	0.3	0.3	0.3	0.3	0.6	0.6	0.6	0.2	0.2	0.1	0.2	0.2	0.3	0.4	0.3	0.3	0.336	0.173333	1.93846	0.515873
PF02878.13	0.1	0.1	0.1	0.1	0	0	0	0	0.1	0.1	0.1	0.1	0.1	0.1	0.4	0.8	0.8	0.6	0	0.6	0.6	1.5	2	0.6	0	0	0	0.8	0.6	0.6	0.6	0.2	0.4	0.6	0.4	0	0.4	0.5	0.8	0.2	0.552	0.08	6.9	0.144928
PF03364.17	0.5	0.5	0.5	0.5	0.3	0.4	0.4	0.3	0.1	0.3	0.3	0.3	0.3	0.3	0.3	0.2	0.2	0.8	0.6	0.4	0.4	0.5	0.3	0.6	0.2	0.2	0.2	0.7	0.6	0.6	0.6	0.5	0.4	0.6	0	0.7	0.7	0.7	0.7	0.8	0.468	0.386667	1.21034	0.826211
PF03477.13	0	0	0	0	0.2	0.2	0.2	0.2	0.2	0.3	0.3	0.3	0.3	0.3	0.4	0.5	0.5	0.3	0.4	0.2	0.2	0.4	0.3	0.2	0.3	0.3	0.3	0.5	0.6	0.6	0.6	0.3	0.4	0.2	0.2	0.1	0.5	0.3	0.3	0.2	0.356	0.18	1.97778	0.505618
PF03719.12	1	1.1	1	1	0.9	0.9	0.9	0.9	1	1	1	1	1	1	0.7	0.7	0.7	0.6	0.7	0.7	0.7	0.7	0.7	0.7	0.7	0.7	0.7	0.6	0.6	0.6	0.6	0.7	0.7	0.7	0.6	0.5	0.9	0.5	0.6	0.6	0.664	0.953333	0.696503	1.43574
PF05496.9	0.1	0.1	0.1	0.1	0.1	0.1	0.2	0.1	0.1	0	0	0	0	0	0.3	0.2	0.2	0.6	1	0.5	0.5	0.5	0.7	0.4	0.4	0.4	0.4	0.5	0.6	0.6	0.6	0.5	0.6	0.6	0.6	0.4	0.5	0.4	0.5	0.7	0.5	0.113333	4.41176	0.226667
PF07973.11	0.1	0.1	0.1	0.1	0.9	1.3	1.4	0.9	0.2	2.8	2.8	2.8	2.8	2.8	1.4	0.7	0.7	0.6	0.6	0.6	0.6	0.6	0.6	1.2	0.9	0.9	0.9	0.5	0.6	0.6	0.6	0.8	0.8	0.4	0.6	0.6	0.6	0.6	0.6	0.6	0.704	1.31333	0.536041	1.86553
PF08369.7	1	1	0	1	0	0	0	0	0.2	0	0	0	0	0	0	0	0	0	0	0	0	0.4	0	0.6	0.6	0.6	0.6	1	0.6	0.6	0.6	0.6	0	0	0.6	0.6	0.6	0.6	0.6	0.6	0.368	0.253333	1.45263	0.688406
PF08477.10	0	0	0	0	0	0	0	0	0	0	0	0	0	0	0	0	0	0.6	0.6	0	0	0	0	0.4	0	0	0	0.8	0.6	0.6	0.6	0.8	0.8	0.8	0.8	0.6	0.6	0.8	0.6	0.6	0.4	0.04	10	0.1
PF08502.7	0.3	0.3	0.3	0.3	0.2	0.2	0.2	0.2	0.4	0.3	0.3	0.3	0.3	0.3	0.6	1	1	0	3.4	0.6	0.6	0.6	0.6	0.6	3	3	3	0.6	0.6	0.6	0.6	0.8	0.8	0	0	0.7	2.8	2	0.6	0.6	1.124	0.3	3.74667	0.266904
PF08848.8	0.9	1.7	1.5	1.4	0.7	0.5	0.4	0.4	0.3	0.7	0.7	0.7	0.7	0.7	4	2.2	2.2	0	0.6	1	1	0.8	1.4	1.2	1	1	0.9	1.7	0.6	0.6	0.6	1.2	1.2	1.2	0.7	1	0.6	0.8	1.1	1	1.144	0.82	1.39512	0.716783
PF11061.5	0.4	0.7	0.4	0.4	0.8	0.7	1.1	0.7	1	0.5	0.5	0.5	0.5	0.5	0.9	0.6	0.6	1	2.3	2.5	2.5	1.3	1.9	2.1	3.2	3.5	3.2	1.1	0.6	0.6	0.6	1.5	1.4	0.8	0.6	0.8	0.6	0.9	2.7	0.8	1.512	0.633333	2.38737	0.418871
PF11805.5	0	0.1	0.1	0	0	0	0	0	0	0	0	0	0	0	0.1	0.2	0.2	0.3	0.1	0.5	0.5	0.2	0.3	0.5	0.9	0.9	0.9	0.6	0.6	0.6	0.6	0.9	0.6	0	0.4	0.3	0.6	0.2	0.4	0.5	0.456	0.0466667	9.77143	0.102339
PF12344.5	0	0.1	0.1	0.1	0.8	0.9	0.7	0.7	0.4	1.1	1.1	1.1	1.1	1.1	3.2	2.2	2.2	0.7	0.7	0.8	0.8	0.7	0.9	0.7	0.7	0.7	0.7	0.7	0.6	0.6	0.6	0.7	0.7	0	0.7	0.7	0.7	1	0.7	0.7	0.908	0.666667	1.362	0.734214
PF12345.5	0	0	0	0	0	0.1	0	0	0.4	0.5	0.5	0.5	0.5	0.5	1.6	1.1	1.1	0.6	0.5	0.8	0.8	0.8	0.8	0.8	0.7	0.7	0.7	0	0.6	0.6	0.6	0.8	0.9	0.6	0.5	0.6	1.6	0.5	0.4	0.3	0.748	0.22	3.4	0.294118
PF13365.3	16.6	16.2	17	15.7	2.4	2.9	2.8	2.8	0.6	0.6	0.6	0.6	0.6	0.6	1.9	0.7	0.7	0.6	1.1	0.8	0.8	1.1	0.5	1	1.2	1.2	1.2	0.7	0.6	0.6	0.9	1.3	0.8	0	0.4	2.3	0.7	0.8	1.6	0.9	0.94	5.39333	0.174289	5.73759
PF14159.3	0.4	0.5	0.4	0.4	0.6	0.6	0.6	0.6	0.7	0.9	0.9	0.9	0.9	0.9	0.7	1	1	0.6	0.5	0.7	0.7	0.6	0.9	0.6	0.8	0.8	0.8	0	0.6	0.6	0.6	0.6	0.7	0.6	0	0.6	0.7	0.6	0.6	0.6	0.636	0.66	0.963636	1.03774
PF00276.17	0.1	0.1	0.1	0.1	0.1	0.1	0.1	0.1	0	0.1	0.1	0.1	0.1	0.1	0.5	0.3	0.3	0.7	0.5	0.5	0.5	0.6	0.5	0.3	0.7	0.7	0.7	0.7	0.5	0.5	0.5	0.5	0.5	0.6	0	0.6	0.5	0.4	0.6	0.5	0.508	0.12	4.23333	0.23622
PF00364.19	0.6	0.6	0.6	0.6	3.1	0.5	0.5	0.5	0.7	0.7	0.7	0.7	0.7	0.7	0.3	0.2	0.2	0.6	0.4	0.3	0.3	0.4	0.6	0.5	0.4	0.4	0.4	0.5	0.5	0.5	0.5	0.5	0.5	0.5	0.5	0.4	0.6	0.7	0.5	0.7	0.448	0.793333	0.564706	1.77083
PF00476.17	0	0	0	0	0.2	0.2	0	0	0	0	0	0	0	0	2.4	0.8	0.8	0	0	0.3	0.3	0.5	0.7	0.6	0.8	0.8	0.8	0.5	0.5	0.5	0.5	1.1	1.3	0.5	0.5	0.4	0.4	0.3	0.4	0.7	0.628	0.0733333	8.56364	0.116773
PF00753.24	1	1	1	1	1.6	1.6	1.6	1.2	0.3	2.6	2.6	2.6	2.6	2.6	1.4	0.2	0.2	0	0.7	0.5	0.5	0.7	0.6	0	0	0	0	0.6	0.5	0.5	0.5	0.3	0	0.7	0.6	0.7	0.7	0.7	0.6	0.7	0.448	1.6	0.28	3.57143
PF00977.18	0.5	0.5	0.4	0.4	1.6	1.4	1.5	3	2.5	0.3	0.3	0.3	0.3	0.3	1.2	1.4	1.4	0.3	0.7	0.6	0.6	0.7	0.6	0.6	0.7	0.7	0.7	0.3	0.5	0.5	0.5	0.5	0.5	0.5	0.5	0.6	0.6	0.5	0.5	0.6	0.648	0.926667	0.699281	1.43004
PF01209.15	0	0	0	0	0	0	0	0.1	0.1	0	0	0	0	0	0.3	1	1	0.3	0.3	0.2	0.2	0.4	0.7	0.5	0.6	0.7	0.7	0.1	0.5	0.5	0.5	0.6	0.3	0.3	0.5	0.2	0.3	0.3	0.2	0.2	0.448	0.0266667	16.8	0.0595238
PF01266.21	34	37.1	47.5	34.5	1.4	1	0.4	0.8	3.6	1.6	1.6	1.6	1.6	1.6	0.6	1.1	1.1	0.8	0.4	0.6	0.6	1.2	0.4	0.8	0.8	0.8	0.8	0.2	0.5	0.5	0.5	0.4	1	0.6	0.2	1	0.2	0.8	0.2	0.6	0.644	11.26	0.0571936	17.4845
PF02529.12	0.2	0.2	0.2	0.2	0	0	0	0.1	0.1	0.2	0.2	0.2	0.2	0.2	0.4	0.5	0.5	0	0.5	0.5	0.5	0.5	0.3	0.5	0.5	0.5	0.5	0.5	0.5	0.5	0.5	0.5	0.5	0.5	0	0.5	0.5	0.5	0.5	0.5	0.448	0.166667	2.688	0.372024
PF02605.12	0.3	0.3	0.3	0.3	0.7	0.7	0.7	0.7	0.1	0.4	0.4	0.4	0.4	0.4	0.4	0.3	0.3	0.3	0.4	0.5	0.5	0.4	0.5	0.3	0.3	0.3	0.3	0.4	0.5	0.5	0.5	0.3	0.2	0.3	0.3	0.4	0.3	0.4	0.3	0.3	0.368	0.426667	0.8625	1.15942
PF02686.12	0.8	0.8	1.1	1.1	1.1	0.9	0.8	0.9	0.6	0.6	0.6	0.6	0.6	0.6	0.8	0.8	0.8	0	0	0.3	0.3	0.5	0.4	0.5	0.4	0.4	0.4	0.1	0.5	0.5	0.5	0.3	0.3	0.5	0.5	0.6	0.5	0.5	0.6	0.5	0.44	0.773333	0.568966	1.75758
PF02719.12	0	0	0	0	0	0	0	0	0	0	0	0	0	0	0.8	0	0	0	0	0.1	0.1	0.8	2.2	0	0.6	0.6	0.6	0	0.3	0.5	0.5	0.1	1.9	0.1	1.2	0	0	0.2	0.2	0.4	0.432	0.0266667	16.2	0.0617284
PF03721.11	0	0	0	0	0.1	0.1	0.1	1.2	0	0.4	0.4	0.4	0.4	0.4	0.1	0.1	0.1	0.1	0.6	0.6	0.6	0.3	0.4	1.2	0.1	0.1	0.1	0	0.5	0.5	0.5	1.2	0.4	0	0	0.1	0.2	0.1	0.1	0.6	0.32	0.273333	1.17073	0.854167
PF05198.13	1	0.3	1	1	0.2	0.2	0.1	0.1	0.4	0.3	0.3	0.3	0.3	0.3	1	0.4	0.4	0.6	0.4	0.5	0.5	0.5	0.5	0.5	0.6	0.6	0.6	0.6	0.5	0.5	0.5	0.8	0.8	0.6	0.6	0.6	0.4	0.6	0.6	0.6	0.568	0.426667	1.33125	0.751174
PF05542.8	0.2	0.2	0.1	0.2	0.4	0.4	0.4	0.4	0.3	0.2	0.2	0.2	0.2	0.2	0.6	0.6	0.6	0.5	0.5	0.5	0.5	0.5	0.5	0.5	0.5	0.5	0.5	0	0.5	0.5	0.5	0.5	0.5	0.6	0.5	0.5	0.5	0.5	0.7	0.4	0.504	0.266667	1.89	0.529101
PF08423.8	13.3	14.8	10	13.3	0.1	0.1	0.1	0.1	0.1	0.1	0.1	0.1	0.1	0.1	2.5	3.5	3.2	0.1	0.1	0.1	0.1	0.1	0.1	0.1	0.1	0.1	0.1	0	0.5	0.5	0.5	0.1	0.1	0.1	0.1	0.1	0.1	0.1	0.1	0.1	0.5	3.5	0.142857	7
PF10742.6	0.2	0.2	0.2	0.2	0	0	0	0	0.7	2.1	2.1	2.1	2.1	2.1	0	0	0	0	0	0.6	0.6	0.6	0.5	0.9	0.2	0.2	0.2	0.5	0.5	0.5	0.5	0.1	0.1	0.7	0.5	0.9	0.7	0.6	0.4	0.6	0.392	0.84	0.466667	2.14286
PF13420.4	0	0	0	0	0	0	0	0	0	0	0	0	0	0	0	0	0	0	0	0	0	0	0	0	0	0	0	0	0.5	0.5	0.5	0	0	0	0	0	0	0	0	0	0.06	0	#DIV/0!	0
PF00164.22	0.3	0.3	0.3	0.3	0.5	0.5	0.4	0.5	0.5	0.3	0.3	0.3	0.3	0.3	0.3	0.3	0.3	0.5	0.4	0.3	0.3	0.5	0.5	0.4	0.4	0.4	0.4	0.4	0.4	0.4	0.4	0.5	0.5	0	0.5	0.5	0.5	0.6	0.5	0.5	0.408	0.373333	1.09286	0.915033
PF00210.21	4.3	3.9	3.9	3.8	0.9	0.8	0.8	1	1.2	0.5	0.5	0.5	0.5	0.5	0.6	0.3	0.3	0.7	0.4	0.2	0.2	0.2	0.4	0.3	0.4	0.3	0.4	0.3	0.4	0.4	0.4	0.2	0.2	0.5	0.4	0.6	0.2	0.5	0.3	0.5	0.364	1.57333	0.231356	4.32234
PF00218.18	0	0	0	0	1.9	1.6	1.8	1.8	0.2	0	0	0	0	0	0.1	0.2	0.2	0.5	0	0.5	0.5	1.3	0.4	0.4	0.2	0.2	0.2	0.5	0.4	0.4	0.4	0.5	0.5	0.4	0.6	0.5	0.7	0.4	0.4	0.7	0.416	0.533333	0.78	1.28205
PF00389.27	0.2	0.2	0.2	0.2	0.2	0.2	0.2	0.2	0.3	0.2	0.2	0.2	0.2	0.2	0.3	0.3	0.3	0	2.6	0.3	0.3	0.3	0.3	0.3	0.3	0.3	0.3	0.2	0.4	0.4	0.4	0.2	0.2	0.3	0	0.3	0.4	0.3	0.3	0.3	0.372	0.213333	1.74375	0.573477
PF00502.16	0.3	0.2	0.2	0.2	0.2	0.2	0.2	0.2	0.3	0.1	0.1	0.1	0.1	0.1	1.2	1	1	0.3	0.9	0.4	0.4	0.3	0.4	0.5	0.5	0.5	0.5	0.2	0.4	0.4	0.4	0.4	0.4	0.7	0.6	0.3	0.3	0.3	0.3	0.3	0.504	0.186667	2.7	0.37037
PF00550.22	0.2	0.2	0.2	0.2	0.2	0.2	0.2	0.2	0.3	0.2	0.2	0.2	0.2	0.2	0.3	0.4	0.4	0.4	0.5	0.5	0.5	0.4	0.4	0.4	0.4	0.4	0.4	0.4	0.4	0.4	0.4	0.4	0.4	0.4	0.4	0.4	0.4	0.5	0.4	0.4	0.412	0.22	1.87273	0.533981
PF00573.19	1	1.2	0.8	0.8	0.5	0.2	0.3	0.4	0.3	0.5	0.5	0.5	0.5	0.5	0.6	0.3	0.3	0.4	0.6	0.9	0.9	0.5	0.4	0.5	0.7	0.7	0.7	0.5	0.4	0.4	0.4	0.4	0.6	0.5	0	0.4	0.4	0.6	0.5	0.5	0.504	0.566667	0.889412	1.12434
PF00591.18	2.1	2.4	2.4	2.1	0.2	0.2	0.2	0.2	0.6	0.4	0.4	0.4	0.4	0.4	0.8	0.5	0.5	0	0.2	0.7	0.7	0.4	0.4	1	0.6	0.6	0.6	0	0.4	0.4	0.4	0.6	0.7	0	0.5	0.6	0.7	0.3	0.7	0.5	0.492	0.86	0.572093	1.74797
PF00633.20	0	0	0	0	0	0	0	0	0	0	0	0	0	0	0	0	0	0.4	0	0	0	0.6	0.4	0.4	0	0	0	0.4	0.4	0.4	0.4	0.4	0.4	0.4	0.4	0.4	0.4	0.6	0.4	0.4	0.272	0.0266667	10.2	0.0980392
PF00919.17	0.1	0.1	0.1	0.1	0	0	0	0	1.2	0.2	0.2	0.2	0.2	0.2	0.4	0.4	0.4	0.4	0.4	0.4	0.4	0.4	0.3	0.4	0.3	0.3	0.3	0.5	0.4	0.4	0.4	0.5	0.5	0.4	0	0.4	0.3	0.4	0.4	0.4	0.376	0.2	1.88	0.531915
PF00986.18	0.5	0.8	0.5	0.5	1.1	1.1	1.1	0.8	0.7	0.8	0.8	0.8	0.8	0.8	0.6	0.6	0.6	0.5	0.3	0.5	0.5	0.5	0.5	0.5	0.5	0	0.5	0.4	0.4	0.4	0.4	0.5	0.5	0.5	0.5	0.5	0.5	0.5	0.5	0.5	0.468	0.773333	0.605172	1.65242
PF01195.16	0	0	0	0	0.2	0.2	0.1	0.2	0.2	0.1	0.1	0.1	0.1	0.1	0.6	0.3	0.3	0.3	0.1	0.3	0.3	0.6	0.3	0.7	0.3	0.3	0.3	0.2	0.4	0.4	0.4	0.1	0.1	0.5	0.2	0.3	0.1	0.3	0.3	0.2	0.32	0.106667	3	0.333333
PF01262.18	1.2	0.4	0.3	0.5	0.2	0	0	0	0	0.9	0.9	0.9	0.9	0.9	0.7	0.6	0.6	0	0.5	0.4	0.4	0.7	0.5	1.2	0.3	0.3	0.3	0.4	0.4	0.4	0.4	0.5	0.6	0.6	0.8	0.5	0.4	0.6	0.6	0.6	0.508	0.513333	0.98961	1.0105
PF01450.16	0	0	0	0	0.1	0.2	0.1	0.1	0	0	0	0	0	0	0.3	0.4	0.4	0	0	0.4	0.4	0.4	0.4	0.4	0.4	0.4	0.4	0.4	0.4	0.4	0.4	0.4	0.4	0.4	0.4	0.4	0.4	0.4	0.4	0.4	0.364	0.06	6.06667	0.164835
PF01479.22	7.5	6.9	6.9	7.1	1.2	1	1	1	0.1	1.3	1.5	1.5	1.5	1.5	0.1	0	0	0.1	0.4	0.2	0.2	0.5	0	1	1.4	1.4	1.4	0	0.4	0.4	0.4	0.8	0.8	0	0	0.2	0	0	0	0	0.388	2.66667	0.1455	6.87285
PF01656.20	0.3	0.3	0.3	0.3	0.7	0.7	0.7	0.7	1.5	0.1	0.1	0.1	0.1	0.1	0.7	0.6	0.6	0.6	0.6	0.6	0.6	4	0.8	0.9	0.6	0.6	0.6	0.6	0.4	0.4	0.6	0.4	0.4	0.7	0.6	0.6	0.6	0.8	0.8	0.6	0.748	0.44	1.7	0.588235
PF02222.19	0	0	0	0	0	0	0	0	0	0	0	0	0	0	0.1	0.1	0.1	0.2	0.4	0.4	0.4	0.2	0.4	0.6	0.4	0.4	0	0.4	0.4	0.4	0.4	0.2	0.2	0.2	0.4	0.2	0.2	0.4	0.2	0.4	0.292	0.0266667	10.95	0.0913242
PF02503.14	0.2	0.2	0.2	0.2	0.2	0.2	0.2	0.2	0.1	0.1	0.1	0.1	0.1	0.1	0.4	0.3	0.3	0.3	0.7	0.3	0.3	0.3	0.4	0.3	0.4	0.4	0.4	0.2	0.4	0.4	0.4	0.3	0.3	0.5	0	0.5	0.3	0.5	0.2	0.5	0.352	0.18	1.95556	0.511364
PF02518.23	0.2	0.2	0.2	0.3	0.4	0.2	0.2	0.2	0.8	1	1	1	1	1	1	0.5	0.5	0.2	1.3	0.3	0.3	0.6	0.5	0.5	0.4	0.3	0.4	0.2	0.4	0.4	0.4	5.9	6.5	0.2	0.3	0.6	1	0.9	0.8	0.8	0.976	0.566667	1.72235	0.580601
PF02678.13	0	0	0	0	0	0	0	0	0	0	0	0	0	0	0.2	0.2	0.2	0	0.5	0.2	0.2	0.2	0.2	0.2	0	0	0	0.3	0.4	0.4	0.4	0.3	0.2	0.3	0.4	0.3	0.3	0.3	0.2	0.3	0.236	0.02	11.8	0.0847458
PF02773.13	0.2	0.2	0.2	0.2	0.2	0.2	0.2	0.2	0.4	0	0	0	0	0	0.4	0.4	0.4	0.4	0.4	0.4	0.4	0.6	0.4	0.6	0.8	0.8	0.8	0.4	0.4	0.4	0.4	0.8	0.6	0.6	0.6	0.4	0.6	0.8	0.4	0.4	0.528	0.16	3.3	0.30303
PF02887.13	4.4	4	0.8	1	1.1	1.1	1.1	1.6	0.6	0.4	0.4	0.4	0.4	0.4	0.3	0.2	0.2	0	0.7	0.3	0.3	0.4	0.4	0.4	0.5	0.5	0.5	0	0.4	0.4	0.4	0.4	0.4	0	0.4	0.4	0.4	0.4	0.5	0.4	0.352	1.20667	0.291713	3.42803
PF02938.11	0.3	0.2	0.3	0.2	0	0	0	0	0.6	0.3	0.3	0.3	0.3	0.3	0.5	0.5	0.5	0	0.4	0.2	0.2	0.5	0.3	0.5	0.5	0.5	0.5	0.5	0.4	0.4	0.4	0.6	0.4	0.3	0.5	0.5	0.3	0.3	0.4	0.5	0.404	0.24	1.68333	0.594059
PF04675.11	0	0	0	0	0	0	0	0	0	0	0	0	0	0	0.4	0.4	0.4	3	4.5	2.4	2.4	3.6	0	0.8	0	0	0	3	0.4	0.4	0.4	1.4	1.4	2.1	4.2	4.2	3	1	5.1	2.1	1.78	0.14	12.7143	0.0786517
PF05175.11	0	0	0	0	0	0	0	0	0.2	0.2	0.2	0.2	0.2	0.2	0	0.2	0.2	0	0.1	0.2	0.2	0	0	0.2	0	0	0	0.1	0.4	0.4	0.4	0.2	0.1	0.2	0	0.2	0.1	0.1	0.1	0.1	0.136	0.0866667	1.56923	0.637255
PF06485.8	0	0	0	0	0.7	0.8	0.8	0.9	0.5	0.4	0.4	0.4	0.4	0.4	0.8	1	1	0.2	0.3	0.3	0.3	0.3	0.5	0.3	0.8	0.8	0.8	0	0.4	0.4	0.4	0.2	0.6	0	0.3	0.3	0.5	0.3	0.3	0.4	0.444	0.406667	1.0918	0.915916
PF06799.8	0	0	0	0	1.8	1.9	1.9	2.1	1.3	0.6	0.6	0.6	0.6	0.6	0.1	0.2	0.2	0.5	0.5	0.9	0.9	0.6	0.4	0.7	0.6	0.6	0.6	0.4	0.4	0.4	0.4	0.6	0.7	0.4	0.6	0.4	0.4	0.6	0.7	0.6	0.512	0.84	0.609524	1.64062
PF07176.8	0.1	0.1	0	0.1	0.6	0.6	0.5	0.5	0.3	0.5	0.5	0.5	0.5	0.5	0.4	0.5	0.5	0.4	0.6	1.8	1.8	0.2	0.9	0.2	0.3	0.3	0.3	0.7	0.4	0.4	0.4	0.4	0.3	0.2	0	0.3	0.1	0.4	0.4	0.2	0.488	0.366667	1.33091	0.751366
PF07722.10	0.2	1.4	1.4	0.3	0.8	0.8	0.5	0.7	0.3	0.2	0.2	0.2	0.2	0.2	0.2	0.3	0.3	0.3	0.3	0.3	0.3	0.4	0.3	0.4	0.5	0.5	0.6	0.3	0.4	0.4	0.4	0.4	0.2	0.1	0.3	0.3	0.3	0.3	0.3	0.3	0.336	0.513333	0.654545	1.52778
PF08459.8	0	0	0	0	0.6	0.1	0	0	0.2	0.2	0.2	0.2	0.2	0.2	0.2	0.2	0.2	0.2	0.4	0.4	0.4	0.4	0.2	0	0	0	0	0.2	0.4	0.4	0.4	0.2	0	0	0.2	0.2	0.2	0.2	0.2	0.2	0.208	0.14	1.48571	0.673077
PF10593.6	0	0	0	0	0	0	0	0	0	0.4	0.4	0.4	0.4	0.4	0	0	0	0	0	1.5	1.5	0	0	0	0	0	0	0	0.4	0.4	0.4	4.4	0	0	0	0.3	0	0	0	0	0.356	0.133333	2.67	0.374532
PF11460.5	0.4	0.3	0.4	0.4	0.3	0.3	0.3	0.3	0.3	0.8	0.8	0.8	0.8	0.8	0.2	0.3	0.3	0.5	0.3	0.5	0.5	0.3	0.3	0.4	0.4	0.4	0.4	0.5	0.4	0.4	0.4	0.5	0.6	0	0.4	0.5	0.5	0.4	0.4	0.5	0.392	0.5	0.784	1.27551
PF12766.4	0	0	0	0	0.3	0.4	0.3	0.4	0	0	0	0	0	0	0.6	0.4	0.4	0	0.4	0.3	0.3	0.2	0.2	0.2	0.4	0.4	0.4	0.4	0.4	0.4	0.4	0.4	0.2	0.1	0.3	0.2	0.2	0.3	0.2	0.2	0.308	0.106667	2.8875	0.34632
PF13439.3	9.6	8.8	8.3	5.6	0.2	0.4	0.2	0.2	0.9	0.1	0	0	0	0	0.4	0.2	0.2	0.2	0.2	0.2	0.2	0.2	0.2	0.6	0.4	0.4	0.4	0	0.4	0.4	0.4	0.2	0.2	0.2	0.2	0.2	0.2	0.2	0.2	0.2	0.264	2.3	0.114783	8.71212
PF13561.3	12.8	13.2	13	13.9	1.9	2.1	1.9	1.6	5.9	6.3	6.3	6.3	6.3	6.3	0.3	0.8	0.8	0.5	0.4	0.5	0.5	0.6	0.6	0.5	0.6	0.6	0.6	0.5	0.4	0.4	0.4	0.5	0.5	0	0.6	0.6	0.5	0.4	0.5	0.5	0.504	6.55333	0.0769074	13.0026
PF00117.25	0	0	0	0	0	0	0	0.1	0	0	0	0	0	0	0	0.1	0.1	0.1	0	0.1	0.1	0	0.1	0.1	0.1	0.1	0.1	0	0.3	0.3	0.3	0.1	0.1	0	0	0	0.1	0.1	0.1	0	0.096	0.00666667	14.4	0.0694444
PF00288.23	0.3	0.3	0.3	0.3	2	1.8	2	2	0.6	2.1	2.1	2.1	2.1	2.1	0.2	0.1	0.1	0.3	0.2	0.4	0.4	0.3	0.4	0.2	0.2	0.2	0.2	0.2	0.3	0.3	0.3	0.7	0.3	0.1	0.3	0.2	0.1	0.4	0.5	0.2	0.276	1.35333	0.203941	4.90338
PF00521.17	0	0	0	0	0.1	0	0.1	0	0	0.2	0.2	0.2	0.2	0.2	0	0	0	0.4	0.8	0.3	0.3	0.7	0.2	0.3	0.3	0.3	0.3	0.2	0.3	0.3	0.3	0.4	0.3	0	0	0.6	0.2	0.4	0	0.6	0.276	0.12	2.3	0.434783
PF00579.22	0	0	0	0	0	0	0	0	0	0	0	0	0	0	0.2	0.4	0.4	0.2	0.2	0.3	0.3	0.2	0.4	0.5	0.5	0.5	0.5	0.5	0.3	0.3	0.3	0.5	0.5	0.3	0.2	0.3	0.3	0.3	0.3	0.5	0.348	0.0333333	10.44	0.0957854
PF00586.21	18.4	16.5	18.8	17.2	1.2	1.5	1.5	0.9	4.1	7	7	7	7	7	0.6	0.5	0.5	0.1	0.2	0.5	0.5	0.3	0.2	0.8	1.5	1.5	1.5	1	0.3	0.3	0.3	0.6	0.7	0.1	0.1	0.7	0.6	0.5	0.7	0.7	0.584	7.72	0.0756477	13.2192
PF00679.21	0.5	0.7	0.5	0.5	1.2	1.2	1.2	1.2	0.8	1	1	1	1	1	0.5	0.5	0.5	0.2	0.2	0.3	0.3	0.5	0.2	0.3	0.2	0.2	0.2	0.3	0.3	0.3	0.3	0.3	0.3	0.1	0.3	0.3	0.3	0.3	0.3	0.3	0.3	0.873333	0.343511	2.91111
PF00905.19	0.1	0.1	0.1	0.1	0	0	0	0	0.1	0.2	0.2	0.2	0.2	0.2	0.4	0.6	0.6	0.2	1	3.6	3.6	1.4	0.8	5.5	0.6	0.6	0.6	0	0.3	0.3	0.3	0.5	0.2	2.1	3.5	4.2	2.5	3.3	4.6	2.5	1.652	0.266667	6.195	0.161421
PF01380.19	0.1	0.2	0.1	0.2	0	0	0	0	0.2	0.8	0.8	0.8	0.8	0.8	0.2	0.2	0.2	0.3	0.2	0.6	0.6	0	0.8	1.6	0.6	0.6	0.6	0.4	0.3	0.3	0.3	0.3	0.6	0.3	0.3	0.3	0.3	0.8	0.5	0.3	0.448	0.34	1.31765	0.758929
PF02786.14	0.2	0.2	0.2	0.2	0	0	0	0	0	0	0	0	0	0	0.3	0.2	0.2	0.2	0.4	0.4	0.4	0.1	0.5	0.4	0.4	0.4	0.4	0.3	0.3	0.3	0.3	0.1	0.1	0.2	0.3	0.3	0.3	0.4	0.2	0.4	0.296	0.08	3.7	0.27027
PF03720.12	0	0	0	0	0	0	0	0	0.2	0	0	0	0	0	0.3	0	0	0	0.4	0	0	0.2	0.2	0	0	0	0	0.4	0.3	0.3	0.3	0.1	0.2	0	0	0	0	0.2	0.9	0	0.152	0.0133333	11.4	0.0877193
PF05193.18	0	0	0	0	0	0	0	0	0.1	0	0	0	0	0	0.8	0.4	0.4	0.1	0.9	0.6	0.6	0	0.1	0.2	1	1	1	0.4	0.3	0.3	0.3	0.5	0.1	0.5	0.1	0.2	0.2	0.1	0.2	1.5	0.412	0.106667	3.8625	0.2589
PF06968.10	0.3	0.3	0.3	0	0.9	1.2	1.2	0.9	0.6	0.3	0.3	0.3	0.3	0.3	0.3	0.3	0.3	0.6	0.6	0.6	0.6	0.9	0	0.6	0.3	0.3	0.3	0	0.3	0.3	0.3	0.6	0.6	0.6	0.3	0.6	0.6	0.6	0.6	0.3	0.444	0.5	0.888	1.12613
PF13535.3	0	0	0	0	0	0	0	0	0.2	0.2	0.2	0.2	0.2	0.2	0	0	0	0	0.3	0.2	0.2	0	0	0	0.3	0.3	0.3	0.6	0.3	0.3	0.3	0.3	0.3	0.3	0	0.3	0.3	0.3	0.3	0.6	0.208	0.12	1.73333	0.576923
PF16576.2	16.9	18.6	21.1	21.4	2	2.1	2.2	2.2	0.3	1.7	1.7	1.7	1.7	1.7	1	0.3	0.3	0.1	0	0.4	0.4	0.4	0.4	0.2	0.2	0.2	0.2	0.2	0.3	0.3	0.3	0.2	0.2	0.4	0.3	0.7	0.2	0.6	0.3	0.3	0.324	6.37333	0.0508368	19.6708
PF00006.22	0.5	0.5	0.5	0.5	0.6	0.6	0.6	0.7	0.9	0.8	0.8	0.8	0.8	0.8	0.4	0.5	0.5	0.3	0.3	0.4	0.4	0.3	0.4	0.3	0.4	0.4	0.4	0.3	0.3	0.3	0.3	0.3	0.3	0	0.3	0.3	0.3	0.3	0.3	0.3	0.332	0.646667	0.513402	1.94779
PF00076.19	0.2	0.2	0.2	0.2	0.6	0.3	0.4	0.3	0.1	0.2	0.2	0.2	0.1	0.2	0.3	0.6	0.6	0.2	1.8	0.4	0.4	0.3	0.4	1.6	2	2	2	1.8	0.3	0.3	0.3	0.3	0.3	0.3	0	0.2	0.2	0.2	0.3	0.4	0.684	0.253333	2.7	0.37037
PF00488.18	0.1	0.1	0.1	0.1	0.1	0.1	0.1	0	0.1	0.1	0.1	0.1	0.1	0.1	0.2	0.3	0.3	0.4	0.3	0.3	0.3	0.4	0.3	0.4	0.4	0.4	0.4	0.4	0.3	0.3	0.3	0.4	0.4	0.3	0.4	0.4	0.3	0.2	0.2	0.3	0.332	0.106667	3.1125	0.321285
PF00877.16	0	0	0	0	0	0	0	0	0.1	0	0	0	0	0	0.4	0.4	0.4	0.3	0.4	0.2	0.2	0.3	0.1	0.3	0.3	0.3	0.3	0.3	0.3	0.3	0.3	0.3	0.4	0.3	0.2	0.2	0.3	0.3	0.2	0.2	0.292	0.02	14.6	0.0684932
PF00923.16	0	0	0	0	0.5	0.5	0.5	0.5	0	0.3	0.3	0.3	0.3	0.3	0.2	0.4	0.4	0.5	0.2	1.1	1.1	1	1.2	1.3	1	1	1	0.2	0.3	0.3	0.3	0.5	0.6	0.6	1	1.3	1.2	1	0.8	0.6	0.74	0.273333	2.70732	0.369369
PF01171.17	0.2	0.2	0.2	0.2	0.4	0.3	0.4	0.4	0.2	0.2	0.2	0.2	0.2	0.2	0.3	0.8	0.8	0.3	0.3	0	0	0.3	0.2	0.2	0.4	0.4	0.4	0.2	0.3	0.3	0.3	0.5	0.4	0.4	0.3	0.2	0.2	0.3	0.3	0.2	0.324	0.246667	1.31351	0.761317
PF01259.15	0	0	0	0	0	0	0	0	0	0	0	0	0	0	0.1	0.2	0.2	0	1.1	0.5	0.5	1.3	0.9	0.7	0.5	0.5	0.5	0.3	0.3	0.3	0.3	0.2	0.2	0.5	0.2	0	0.2	0.4	0.4	0.3	0.412	0.02	20.6	0.0485437
PF01411.16	0	0	0	0	0	0	0	0	0	0	0	0	0	0	0	0.4	0.4	0.3	0.2	0.2	0.2	0.2	0.1	0.4	0.6	0.6	0.6	0.3	0.3	0.3	0.3	0.2	0.2	0.2	2	0.2	0.3	0.4	0.4	0.4	0.372	0.0266667	13.95	0.0716846
PF01523.13	0	0	0	0	0.3	0.2	0.3	0.3	0.4	0.3	0.3	0.3	0.3	0.3	0.6	0.5	0.5	1	1.3	1.2	1.2	1.5	1.1	2.8	1.2	1.2	1.2	3	0.7	0.3	0.7	0.7	0.8	1.2	2.5	2	1	1.1	2.2	3	1.26	0.4	3.15	0.31746
PF01740.18	0.1	0.1	0.1	0.1	0.1	0.1	0	0	0.2	0.1	0.1	0.1	0.1	0.1	0	1	1	0	0	0	0	0.4	0.6	0	0.4	0.4	0.4	0	0.3	0.3	0.3	0.3	0.3	0	0.3	0	0	0.3	0	0.3	0.252	0.106667	2.3625	0.42328
PF01807.17	0	0	0	0	0.1	0.1	0.1	0	0.1	0	0	0	0	0	0.3	0.3	0.3	0.2	0.2	0.2	0.2	0.2	0.2	0.2	0.2	0.2	0.2	0	0.3	0.3	0.3	0.2	0.2	0	0.2	0.2	0.2	0.2	0.2	0.2	0.208	0.04	5.2	0.192308
PF01888.14	0	0	0	0	0	0	0	0	0	0	0	0	0	0	0	0.1	0.1	0	0.1	0	0	0.1	0	0	0	0	0	0	0.3	0.3	0.3	0	0	0	0.1	0	0.1	0	0.1	0	0.064	0	#DIV/0!	0
PF02468.12	0.2	0.2	0.2	0.2	0	0	0	0	0.1	0.3	0.3	0.3	0.3	0.3	0.3	0.3	0.3	0.3	0.6	0.2	0.2	0.1	0.3	0.3	0.2	0.2	0.2	0.3	0.3	0.3	0.3	0.2	0.2	0.3	0.3	0.3	0.3	0.3	0.3	0.3	0.276	0.18	1.53333	0.652174
PF02910.17	0	0	0	0	0	0	0	0	0	0	0	0	0	0	0.2	0.2	0.2	0.2	0.1	0.4	0.4	0.4	1	0.2	0.5	0.5	0.5	0.3	0.3	0.3	0.3	0.3	0.3	0.4	0.3	0.3	0.7	0.3	0.3	0.3	0.356	0.02	17.8	0.0561798
PF02911.15	0	0	0	0	0.2	0.1	0.1	0.3	0	0	0	0	0	0	0.3	0.2	0.2	0.2	0.2	0.2	0.2	0.3	0.2	0.2	0.2	0.2	0.2	0.1	0.3	0.3	0.3	0.4	0.4	0.2	0.3	0.1	0.1	0.2	0.3	0.1	0.232	0.0533333	4.35	0.229885
PF03881.11	0	0	0	0	0.2	0.2	0.2	0.2	0	0	0	0	0	0	1.7	0.5	0.5	0.2	1.1	0.2	0.2	0.1	0.2	0.1	0.6	0.6	0.6	0	0.3	0.3	0.3	0.7	0.3	0.3	0	0.2	0.2	0.2	0.3	0.4	0.388	0.08	4.85	0.206186
PF04085.11	0	0	0	0	0	0	0	0	0	0	0	0	0	0	0.1	0.1	0.1	0.2	0.1	0.1	0.1	0.2	0.1	0.1	0	0	0	0.9	0.3	0.3	0.3	0.1	0.1	0.4	0.2	0.3	0.1	0.1	0.2	0.3	0.18	0.02	9	0.111111
PF04244.10	0	0	0	0	1.8	2.5	2.9	2.3	0	0	0	0	0	0	0.5	0.8	0.8	0	0.2	0.1	0.1	0.2	0.4	0.4	0	0	0	0.1	0.3	0.3	0.3	0.3	0.2	0.3	0.2	0.3	0.2	0.2	0.2	0.2	0.256	0.646667	0.395876	2.52604
PF04296.10	2.6	1.5	2.6	1.9	0.7	0.8	0.7	0.8	2.6	2.3	2.3	2.3	2.3	2.3	0.4	0.3	0.3	1.3	0.5	0.5	0.5	0.6	0.4	0.5	0.6	0.6	0.6	0.3	0.3	0.3	0.3	0.4	0.4	1	0.6	0.8	1.4	1	0.9	1.1	0.592	1.78667	0.331343	3.01802
PF04613.11	0.1	0.1	0.1	0.1	1.4	1.2	0.1	0.1	0	0.1	0.1	0.1	0.1	0.1	0.1	0.1	0.1	0.4	0.2	0.3	0.3	0.1	0.1	0.1	0.2	0.2	0.2	0.4	0.3	0.3	0.3	0.4	0.3	0.4	0.2	0.4	0.4	0.2	0.4	0.4	0.256	0.273333	0.936585	1.06771
PF05690.11	0.5	0.5	0.5	0.5	0.2	0.2	0.2	0.2	0.4	0.2	0.2	0.2	0.2	0.2	0.2	0.1	0.1	0.2	0.2	0.2	0.2	0.1	0.2	0.2	0.2	0.2	0.2	0.2	0.3	0.3	0.3	0.1	0.1	0.2	0.1	0.2	0.2	0.2	0.2	0.2	0.188	0.293333	0.640909	1.56028
PF07799.9	0	0	0	0	0.1	0.1	0.1	0.1	0	0	0	0	0	0	0.9	0.3	0.3	0	0.5	0.8	0.8	0.6	0.6	1	0.5	1.4	0.5	0.6	0.3	0.3	0.3	0.7	0.4	0.5	0.7	0.3	0.7	0.6	0.5	0.7	0.564	0.0733333	7.69091	0.130024
PF07883.8	0.2	0.5	0.2	0.2	0	0	0	0	0.1	0	0	0	0	0	0	0	0	0	0	0.5	0.5	0	0	0.3	0	0	0	0	0.3	0.3	0.3	0.4	0	0.3	0	0.3	0	0.1	0	0.1	0.132	0.0866667	1.52308	0.656566
PF11833.5	1.5	1.5	1.4	1.5	0.1	0.1	0.1	0.1	0.1	0.2	0.2	0.2	0.2	0.2	0.2	0.1	0.1	0.3	0.5	0.2	0.2	0.4	0.2	0.3	0.3	0.3	0.3	0.2	0.3	0.3	0.3	0.2	0.3	0.4	0.3	0.3	0.7	0.2	0.2	0.3	0.284	0.513333	0.553247	1.80751
PF11947.5	0.1	0.1	0.1	0.1	0.1	0.1	0.2	0.1	0	0	0	0	0	0	0.1	0.1	0.1	0.1	0.2	0.1	0.1	0.1	0.1	0.1	0.1	0.1	0.1	0	0.3	0.3	0.3	0.1	0.1	0	0.3	0.1	0.1	0.1	0.1	0.1	0.128	0.0666667	1.92	0.520833
PF12899.4	0.4	0.4	0.4	0.4	0.4	0.4	0.4	0.4	0.6	0.8	0.8	0.8	0.8	0.8	0.2	0.2	0.2	0.3	0.4	0.4	0.4	0.4	0.5	0.3	0.3	0.3	0.3	0.2	0.3	0.3	0.3	0.3	0.3	0.4	0.3	0.3	0.5	0.4	0.3	0.4	0.324	0.546667	0.592683	1.68724
PF13238.3	0	0	0	0	0	0.2	0	0.2	0	0	0	0	0	0	0	0	0	0	0.1	0.1	0.1	0	0.1	0.1	0.5	0.5	0.5	0	0.3	0.3	0.3	0	0	0.1	0	0	0.1	0	0.1	0.1	0.128	0.0333333	3.84	0.260417
PF13326.3	0.1	0.1	0.1	0.1	0.2	0.2	0.2	0.2	0.1	0	0	0	0	0	0	0.1	0.1	0	0.2	0.1	0.1	0.1	0	0.1	0.1	0.1	0.1	0.3	0.3	0.3	0.3	0.1	0.1	0.3	0.2	0.2	0.2	0.3	0.2	0.2	0.156	0.1	1.56	0.641026
PF13355.3	0.1	0.1	0.1	0.1	0.6	0.6	0.5	0.6	1.6	1.8	1.8	1.8	1.8	1.8	0.4	0.1	0.1	0.1	0	0.4	0.4	0.5	0.6	0.7	0.7	0.7	0.7	0.2	0.3	0.3	0.3	0.7	0.5	0.6	0.2	0.4	0.4	0.3	0.2	0.5	0.392	0.92	0.426087	2.34694
PF13433.3	0.1	0.2	0.2	0.1	0.6	0.4	0.6	0.6	0	0	0	0	0	0	0	0.1	0.1	0	0.3	0.3	0.3	0.3	0.3	0.3	1.3	1.3	1.3	0	0.3	0.3	0.3	0.3	0.3	0.3	0.3	0.2	0.3	0.3	0.3	0.2	0.364	0.2	1.82	0.549451
PF00044.21	0.2	0.2	0.2	0.2	0.6	0.9	0.9	0.9	1.5	0	0	0	0	0	0.4	0.4	0.4	0.2	0.4	0.4	0.4	0.6	0.4	0.2	0.4	0.4	0.4	0.4	0.2	0.2	0.2	0.2	0.2	0.2	0.2	0.2	0.4	0.2	0.2	0.2	0.312	0.386667	0.806897	1.23932
PF00085.17	0	0	0	0	0	0	0	0	0	0	0	0	0	0	0.2	1	1	0.2	0	0.1	0.1	0.1	0.1	0.1	0.1	0.1	0.1	0.1	0.2	0.2	0.2	0.2	0.2	0.2	0.1	0.1	0.1	0.1	0.1	0.2	0.2	0.0133333	15	0.0666667
PF00126.24	0.1	0.1	0.1	0.1	0	0	0	0	0.2	0.1	0.1	0.1	0.1	0.1	0	0	0	0.2	0.2	0.2	0.2	0.2	0.2	0.2	0.2	0.2	0.2	0.2	0.2	0.2	0.2	0.2	0.2	0.2	0	0.2	0.2	0.2	0.2	0.2	0.168	0.0866667	1.93846	0.515873
PF00142.15	0.2	0.2	0.1	0.2	0.2	0.3	0.2	0.2	0.2	0.2	0.2	0.2	0.2	0.2	0.2	0.2	0.2	0.2	0	0.2	0.2	0.2	0.2	0.1	0.2	0.2	0.2	0.2	0.2	0.2	0.2	0.2	0.2	0	0.2	0.2	0.2	0.2	0.2	0.2	0.18	0.2	0.9	1.11111
PF00162.16	0.2	0.1	0.2	0.2	0.7	0.6	0.7	0.8	0	0.1	0.1	0.1	0.1	0.1	0.3	0.4	0.4	0.2	0.2	0.2	0.2	0.2	0.3	0.3	0.3	0.3	0.3	0.3	0.2	0.2	0.2	0.2	0.2	0.2	0.2	0.2	0.2	0.3	0.2	0.2	0.248	0.28	0.885714	1.12903
PF00166.18	0.6	0.6	0.6	0.6	0.4	0.5	0.5	0.5	0.5	0.4	0.4	0.4	0.4	0.4	0.3	0.3	0.3	0.2	0.3	0.2	0.2	0.3	0.3	0.2	0.3	0.3	0.3	0.2	0.2	0.2	0.2	0.2	0.2	0.2	0.2	0.3	0.2	0.3	0.2	0.2	0.244	0.466667	0.522857	1.91257
PF00180.17	0	0	0	0	0	0	0	0	0	0	0	0	0	0	0.1	0.1	0.1	0.1	0.1	0.2	0.2	0.2	0.1	0.1	0.1	0.1	0.1	0.2	0.2	0.2	0.2	0.1	0.1	0.2	0.1	0.2	0.2	0.1	0.2	0.3	0.144	0.02	7.2	0.138889
PF00196.16	0.5	0.5	0.4	0.5	0.2	0.2	0.2	0.2	0.3	1	1	1	1	1	0.3	0.4	0.4	0.2	0.2	0.2	0.2	0.2	0.2	0.2	0.2	0.2	0.2	0.2	0.2	0.2	0.2	0.2	0.2	0.3	0	0.2	0.2	0.2	0.2	0.2	0.216	0.546667	0.395122	2.53086
PF00203.18	0	0	0	0	0.1	0.1	0.1	0.1	0.1	0.2	0.2	0.2	0.2	0.2	0.2	0.1	0.1	0.2	0.2	0.1	0.1	0.2	0.2	0.2	0.2	0.2	0.2	0.1	0.2	0.2	0.2	0.2	0.1	0.1	0	0.1	0.1	0.1	0.1	0.1	0.148	0.106667	1.3875	0.720721
PF00254.25	0	0	0	0	0.1	0	0.1	0.1	0	0	0	0	0	0	0	0	0	0	0.6	0.6	0.6	0.6	1	0.6	0.6	0.6	0.6	0.6	0.2	0.2	0.2	0.4	0.4	0.4	0.8	0.6	0.4	0.8	0.8	0.6	0.464	0.06	7.73333	0.12931
PF00284.17	0.2	0.2	0.2	0.2	0.1	0.1	0.1	0.1	0.1	0.1	0.1	0.1	0.1	0.2	0.3	0.3	0.3	0.2	0.2	0.2	0.2	0.2	0.2	0.2	0.2	0.2	0.2	0.2	0.2	0.2	0.2	0.2	0.2	0.2	0.2	0.2	0.2	0.2	0.2	0.2	0.212	0.14	1.51429	0.660377
PF00342.16	0	0	0	0	0.2	0	0	0	0	0.2	0.2	0.2	0.2	0.2	0	0	0	0.2	0	0.2	0.2	0.2	0.2	0.2	0.2	0.2	0.2	0	0.2	0.2	0.2	0	0	0	0	0.2	0.2	0.2	0	0.2	0.12	0.0933333	1.28571	0.777778
PF00355.23	0.2	0.5	0.2	0.2	0.2	0.2	0.2	0.2	0.2	0.4	0.4	0.4	0.4	0.4	0.2	0.2	0.2	0.2	0.2	0.2	0.2	0.3	0.3	0.2	0.3	0.3	0.3	0.1	0.2	0.2	0.2	0.3	0.3	0.2	0.2	0.2	0.2	0.2	0.2	0.3	0.224	0.293333	0.763636	1.30952
PF00410.16	0	0	0	0	0	0	0	0	0	0.1	0.1	0.1	0.1	0.1	0.1	0.2	0.2	0.2	0.2	0.2	0.2	0.1	0.1	0.2	0.2	0.2	0.2	0.2	0.2	0.2	0.2	0.2	0.2	0.2	0	0.2	0.1	0.1	0.2	0.2	0.172	0.0466667	3.68571	0.271318
PF00475.15	0.9	0.9	1	1	0.4	0.4	0.4	0.4	0.2	0.2	0.2	0.2	0.2	0.2	0.1	0.2	0.2	0.2	0.1	0.2	0.2	0.1	0.2	0.2	0.2	0.2	0.2	0.1	0.2	0.2	0.2	0.1	0.1	0.2	0.2	0.2	0.2	0.2	0.2	0.2	0.176	0.453333	0.388235	2.57576
PF00535.23	0	0	0	0.2	0.5	0	0	0	0.2	1.1	1.1	1.1	1.1	1.1	1	4.5	4.3	0.3	0.6	0.7	0.7	0.3	1	1	0.8	0.8	0.8	1	0.2	0.2	0.2	0.5	3.7	0.3	0.9	1.8	0.4	0.5	0.5	0.6	1.08	0.466667	2.31429	0.432099
PF00561.17	0.8	0.5	0.5	0.4	0	0	0	0	0.1	0.1	0.1	0.1	0.1	0.1	0.3	0.6	0.6	0	0.1	0.1	0.1	0.2	0	0.1	0	0	0	0	0.2	0.2	0.2	0.2	0.3	0.1	0.2	0.1	0.1	0.1	0.3	0.1	0.164	0.193333	0.848276	1.17886
PF00565.14	0	0	0	0	0	0	0	0	0	0	0	0	0	0	0	0.1	0.1	0	0	0	0	0	0	0	0.1	0.1	0.1	0	0.2	0.2	0.2	0	0	0.1	0	0	0	0	0	0	0.048	0	#DIV/0!	0
PF00584.17	0.2	0.2	0.2	0.2	1.6	1.6	1.6	1.6	0.1	0.1	0.1	0.1	0.1	0.1	0.6	0.5	0.5	0	0.2	0.3	0.3	0.2	0.2	0.4	0.3	0.3	0.3	0.2	0.2	0.2	0.2	0.2	0.2	0.2	0.2	0.2	0.2	0.2	0.2	0.2	0.26	0.533333	0.4875	2.05128
PF00588.16	0	0	0	0	0.1	0	0	0	0	0	0	0	0	0	0.1	0.1	0.1	0	0.3	0.2	0.2	0.4	0.2	0.4	0.2	0.2	0.2	0.2	0.2	0.2	0.2	0.2	0.2	0.2	0.3	0.2	0.4	0.2	1.2	0.2	0.252	0.02	12.6	0.0793651
PF00625.18	0	0	0	0	0	0	0	0	0	0	0	0	0	0	0.1	0.1	0.1	0.1	0.2	0.1	0.1	0.1	0.3	0.1	0.1	0.1	0.1	0.2	0.2	0.2	0.2	0.1	0.1	0.2	0.2	0.2	0.1	0.2	0.1	0.1	0.144	0.00666667	21.6	0.0462963
PF00682.16	0	0	0	0.2	0	0	0	0	0	0.2	0.2	0.2	0.2	0.2	0	0	0	0	0.2	0	0	0	0.2	0	0	0	0	0	0.2	0.2	0.2	0	0	0	0	0	0	0	0	0	0.04	0.08	0.5	2
PF00685.24	0	0	0	0	0	0	0.4	0.8	1.2	0	0	0	0	0	0	4.6	4.6	0	5.1	1.8	1.8	2	0	9.8	1	1	1	0	0.2	0.2	0.2	0.8	0.2	2.1	0	4.1	1.2	0	3.2	2.9	1.796	0.353333	5.08302	0.196733
PF00702.23	0.1	0	0.1	0.1	0	0	0	0	0	0	0	0	0	0	0	0	0	0.2	0.2	0.3	0.3	0.1	0.3	0	0.3	0.3	0.3	2	0.2	0.2	0.2	0.2	0	0.2	0	0	0	0.2	0.4	0	0.236	0.02	11.8	0.0847458
PF00828.16	0.1	0.1	0.1	0.1	0.1	0.1	0.1	0.1	0	0.2	0.2	0.2	0.2	0.2	0.3	0.5	0.5	0.2	0.2	0.1	0.1	0.1	0.1	0.1	0.1	0.1	0.1	0.1	0.2	0.2	0.2	0.2	0.2	0.1	0.1	0.2	0.1	0.1	0.1	0.1	0.172	0.126667	1.35789	0.736434
PF00857.17	1.8	1.2	0.8	1.6	0	0	0	0	0.1	0.2	0.2	0.2	0.2	0.2	0	0	0	0.3	0	0.1	0.1	0.1	0.1	0.1	0	0	0	0	0.2	0.2	0.2	0.1	0.2	0.1	0.1	0.1	0.2	0.1	0.3	0.2	0.104	0.446667	0.232836	4.29487
PF00984.16	0	0	0	0	0	0	0	0	0	0	0	0	0	0	0	0	0	0	0	0	0	4.8	0	0	0	0	0	0	0.2	0.2	0.2	3.3	0.2	0	0	2.1	0	0.2	0	0	0.448	0	#DIV/0!	0
PF01039.19	0.7	0.7	0.7	0.7	0.1	0.1	0.1	0	0.4	0.4	0.4	0.4	0.4	0.4	0.2	0.2	0.2	0.2	0.2	0.3	0.3	0.3	0.2	0.2	0.2	0.2	0.2	0.1	0.2	0.2	0.2	0.2	0.2	0.1	0.2	0.2	0.2	0.2	0.2	0.2	0.204	0.38	0.536842	1.86275
PF01043.17	1.2	6	1	1.2	9.6	0.4	0.4	1	2.4	4.5	4.5	4.5	4.5	4.5	0.2	0.2	0.2	0.2	0	0.2	0.2	0.2	0.2	0.2	0.2	0.2	0.2	0.4	0.2	0.2	0.2	6	0	1.2	1.2	0.9	0.9	1.5	0.2	1.2	0.612	3.12667	0.195736	5.10893
PF01106.14	0.4	0.4	0.4	0.4	0.2	0.2	0.2	0.2	0.3	0.5	0.5	0.5	0.5	0.5	0.2	0.2	0.2	0.2	0.2	0.2	0.2	0.2	0.2	0.2	0.2	0.2	0.2	0.2	0.2	0.2	0.2	0.2	0.2	0.2	0.2	0.2	0.2	0.2	0.2	0.2	0.2	0.36	0.555556	1.8
PF01132.17	0.2	0.2	0.2	0.2	0.3	0.3	0.3	0.3	0.1	0.3	0.3	0.3	0.3	0.3	0.5	0.4	0.4	0.2	0.5	0.1	0.1	0.2	0.1	0.1	0.2	0.2	0.2	0.3	0.2	0.2	0.2	0.1	0.1	0.2	0.2	0.3	0.2	0.2	0.2	0.2	0.224	0.253333	0.884211	1.13095
PF01174.16	0	0	0	0	0	0	0	0	0	0	0	0	0	0	0.2	0.2	0.2	0	0	0	0	0.2	0	0	0.2	0.2	0.2	0.2	0.2	0.2	0.2	0.2	0.2	0.7	0	0.2	0.2	0	0	0.2	0.148	0.0133333	11.1	0.0900901
PF01475.16	0	0	0	0	0.1	0.1	0.2	0.1	0	0.3	0.3	0.3	0.3	0.3	0.1	0.3	0.3	0.2	0.3	0.4	0.4	0.3	0.2	0.5	0.7	0.7	0.7	0.1	0.2	0.2	0.2	0.3	0.3	0.2	0.1	0.2	0.2	0.5	0.3	0.3	0.316	0.153333	2.06087	0.485232
PF01494.16	12.1	12.3	3	7.3	0.6	0.6	0.6	0.6	1	2	2	2	2	2	1.6	0.1	0.1	0.1	0.1	0.1	0.1	0.1	0.2	0.1	0.1	0.1	0.1	0.4	0.2	0.2	0.2	2.2	0.2	0.2	0.1	0.2	0.1	0.1	0.1	0.1	0.284	3.21333	0.0883817	11.3146
PF01503.14	0.1	0.3	0.1	0	0	0	0	0	0.8	0	0	0	0	0	0	0.2	0.2	0.4	0	0.4	0.4	0.4	0	0.2	0	0	0	0.6	0.2	0.2	0.2	0	1	0.2	0.4	0.2	0.4	0.4	0.4	0.8	0.256	0.14	1.82857	0.546875
PF01597.16	0	0	0	0	0	0	0	0	0	0	0	0	0	0	0.4	0.3	0.3	0.3	0.2	0.3	0.3	0.3	0.3	0.4	0.3	0.3	0.3	0.2	0.2	0.2	0.2	0.4	0.4	0.2	0.1	0.4	0.2	0.2	0.2	0.2	0.276	0.0133333	20.7	0.0483092
PF01645.14	0	0.2	0	0	0	0	0	0	0.2	0.6	0.6	0.6	0.6	0.6	0.2	0.4	0.4	0.2	0.4	0.2	0.2	0.2	0.4	0.2	0.2	0.2	0.2	0.6	0.2	0.2	0.2	0.2	0.2	0	0.2	0.2	0.2	0.2	0.2	0.4	0.24	0.253333	0.947368	1.05556
PF01668.15	0	0	0	0	0	0.1	0	0	0.2	0	0	0	0	0	0.1	0.1	0.1	0	0	0.1	0.1	0	0.1	0.1	0.1	0.1	0.1	0	0.2	0.2	0.2	0.1	0	0	0.1	0	0.1	0	0.1	0	0.08	0.02	4	0.25
PF01678.16	0	0	0	0	0	0	0	0	0	0	0	0	0	0	0	0	0	0.2	0.2	0.2	0.2	0.2	0	0.2	0	0	0	0.2	0.2	0.2	0.2	0.4	0.2	0	0.8	0.4	0.4	0.4	0	0.2	0.184	0.0133333	13.8	0.0724638
PF01716.15	1.2	1.2	1.2	1.2	0.2	0.2	0.2	0.2	0.4	0.3	0.3	0.3	0.3	0.3	0.2	0.2	0.2	0	0	0.4	0.4	0.2	0.3	0.2	0.3	0.3	0.3	0.2	0.2	0.2	0.2	0.3	0.3	0.3	0.2	0.2	0.2	0.2	0.3	0.2	0.232	0.513333	0.451948	2.21264
PF01786.14	0	0	0	0	0.2	0	0.3	0.3	0	0	0	0	0	0	0	0.3	0.3	0.2	0.3	0.1	0.1	0.4	0.2	0.2	0.1	0.1	0.1	0.2	0.2	0.2	0.2	0.2	0.3	0.3	0.2	0.3	0.2	0.2	0.3	0.3	0.208	0.0733333	2.83636	0.352564
PF01947.13	0	0	0	0	0.2	0.2	0.2	0.2	0.6	0.4	0.4	0.4	0.4	0.4	1.1	1.2	1.2	0.3	0.2	0.3	0.3	0.3	0.3	0.2	0.2	0.2	0.2	0.4	0.2	0.2	0.2	0.2	0.2	0.2	0.2	0.2	0.2	0.1	0.2	0.2	0.34	0.24	1.41667	0.705882
PF02401.15	0	0	0	0	0	0	0	0	0	0	0	0	0	0	1	0.2	0.2	0.1	0.3	0.1	0.1	0.2	0.1	0.4	0.2	0.2	0.2	0.1	0.2	0.2	0.2	0.2	0.2	0.1	0.1	0.1	0.2	0.1	0.1	0.1	0.204	0.00666667	30.6	0.0326797
PF02511.12	1	1.2	1	0.9	0.4	0.3	0.4	0.4	0.6	0.3	0.3	0.3	0.3	0.3	0.2	0.4	0.4	0.1	0	0.2	0.2	0.1	0.2	0.3	0.6	0.6	0.6	0.1	0.2	0.2	0.2	0.1	0.1	0.1	0.2	0.2	0.2	0.1	0.1	0.2	0.228	0.526667	0.432911	2.30994
PF02540.14	0	0	0	0	0	0	0	0	0	0	0	0	0	0	0.1	0.1	0.1	0.8	0.1	0.8	0.8	0	0	0.1	0	0	0	2.4	0.2	0.2	0.2	0.1	1	0	0.4	1.6	0.1	0.1	0.1	0	0.372	0	#DIV/0!	0
PF02557.14	0.1	0	0	0	0.3	0.3	0.4	0.3	0.1	0.1	0.1	0.1	0.1	0.1	0.3	0.5	0.5	0.2	0.3	0.2	0.2	0.4	0.4	0.2	1.1	1.1	1.1	0.4	0.2	0.2	0.2	0.3	0.9	0.2	0.2	0.4	0.3	0.3	0.2	0.2	0.412	0.146667	2.80909	0.355987
PF02572.12	0.2	0.2	0.2	0.2	0	0.2	0	0	1.6	0.6	0.6	0.6	0.6	0.6	0.6	0.5	0.5	0.4	0.3	0.3	0.3	0.3	0.4	0.3	0.2	0.2	0.2	0	0.2	0.2	0.2	0.2	0.2	0	0.2	0.2	0.2	0.1	0.2	0.2	0.256	0.386667	0.662069	1.51042
PF02590.14	0	0	0	0	0.4	0.2	0.4	0.3	0	0	0	0	0	0	0.1	0.1	0.1	0.1	0.1	0.1	0.1	0.1	0.1	0.1	0.1	0.1	0.1	0	0.2	0.2	0.2	0.1	0.1	0	0.1	0.1	0.1	0.1	0.1	0.1	0.104	0.0933333	1.11429	0.897436
PF02729.18	0.1	0	0	0	0.5	0.3	0.5	0.7	0	0	0	0	0	0	0.1	0.1	0.1	0	0	0.3	0.3	0.5	0.5	0.3	0.2	0.2	0.4	0.3	0.2	0.2	0.2	0.3	0.2	0.4	0.5	0.3	0.5	0.3	0.1	0.3	0.26	0.16	1.625	0.615385
PF02780.17	0.4	0.4	0.2	0.6	0.4	0.4	0.4	0.4	0	0	0	0	0	0	0.3	0.6	0.6	0	0.6	0.2	0.2	0.6	0.9	0.4	0.3	0.3	0.3	0	0.2	0.2	0.2	0	0.2	0	0.2	0.6	0.6	0.4	0	0.2	0.316	0.226667	1.39412	0.7173
PF02789.14	10	12	9.2	11.2	0	0	0	0	0.2	0	0	0	0	0	0	0	0	0	0	0.1	0.1	0.1	0.1	0.1	0	0	0	0	0.2	0.2	0.2	0	0	0	0	0.2	0.1	0.1	0.1	0	0.064	2.84	0.0225352	44.375
PF02801.19	0.7	0.9	0.9	0.7	1.8	1.8	1.8	1.8	0.7	1	1	1	1	1	0.2	0.2	0.2	0.3	0.1	0.1	0.1	0.2	0.1	0.3	0.2	0.2	0.2	0.2	0.2	0.2	0.2	0.2	0.2	0.2	0.2	0.2	0.1	0.1	0.2	0.3	0.184	1.09333	0.168293	5.94203
PF02806.15	0.1	0.1	0.1	0.1	0.1	0.1	0.1	0.1	0.1	0.1	0.1	0.1	0.1	0.1	0.1	0.8	0.8	0.2	0.2	0.2	0.2	0.3	0.3	0.4	0.1	0.1	0.1	0.3	0.2	0.2	0.2	0.3	0.3	0	0.2	0.2	0.3	1.2	0.1	0.3	0.292	0.113333	2.57647	0.388128
PF02879.13	0	0	0	0	0	0	0	0.1	0	0	0	0	0	0	0.1	0.3	0.3	0.2	0.2	0.2	0.2	0.4	0.2	0.3	0.2	0.2	0.2	0.2	0.2	0.2	0.2	0.3	0.3	0.2	0.6	0.2	0.2	0.9	0.2	0.2	0.268	0.02	13.4	0.0746269
PF03065.12	0	0	0	0	0	0	0	0	0	0	0	0	0	0	0	0	0	0	0	0	0	0	0	0.2	0	0	0	0.1	0.2	0.2	0.2	0	0.1	0	0	0.1	0.1	0	0.2	0	0.056	0	#DIV/0!	0
PF03446.12	0.8	1.9	0.6	0.4	0.2	0.2	0.2	0.2	0.2	0.1	0.1	0.1	0.1	0.1	0.1	0.4	0.4	0.2	0.2	0.2	0.2	0.2	0.3	0.2	0.2	0.3	0.3	0.2	0.2	0.2	0.2	0.2	0.2	0.2	0.2	0.2	0.2	0.2	0.2	0.2	0.224	0.36	0.622222	1.60714
PF03447.13	0.7	1.6	0.9	0.8	0.2	0.2	0.3	0.2	0.6	0.2	0.2	0.2	0.2	0.2	0.1	0.1	0.1	0.1	0	0	0	0.1	0	0	0.1	0.1	0.1	0	0	0.2	0	0	0	0	0	0	0	0	0	0	0.04	0.433333	0.0923077	10.8333
PF03461.12	0	0	0	0	0	0	0	0	0	0	0	0	0	0	0	0	0	0.2	0	0.1	0.1	0	0	0	0	0	0	0	0.2	0.2	0.2	0.2	0.2	0.2	1	0	0	0	0.2	0.2	0.112	0.0133333	8.4	0.119048
PF03764.15	0.2	0.2	0.2	0.2	0.1	0.1	0.1	0.1	0.1	0.1	0.1	0.1	0.1	0.1	0.1	0.2	0.2	0.2	0.2	0.2	0.2	1.2	0.2	0.1	0.1	0.1	0.1	0.2	0.2	0.2	0.2	0.2	0.2	0	0.2	0.2	0.2	0.6	0.2	0.2	0.228	0.133333	1.71	0.584795
PF03796.12	0	0	0	0	3.4	0.2	0.2	0.2	0	0	0	0	0	0	0.8	0.6	0.6	0.2	0	0.1	0.1	0.4	0.2	0.2	0.2	0.2	0.2	0	0.2	0.2	0.2	0	0	0.2	0	0.2	0.2	0.2	0.4	0.4	0.224	0.293333	0.763636	1.30952
PF03951.16	0	0	0	0	0	0	0	0	0.6	0.1	0.1	0.1	0.1	0.1	0.1	0.1	0.1	0.1	0.1	0.2	0.2	0.1	0.1	0.1	0.1	0.1	0.2	0	0.1	0.2	0.1	0.1	0.1	0	0.1	0.1	0.1	0.1	0.1	0.1	0.108	0.08	1.35	0.740741
PF04079.13	0.2	0.1	0.2	0.2	0.3	0.3	0.3	0.3	0.2	1	1	1	1	1	1.6	1	1	0	0.8	0.4	0.4	0.4	0.2	0.6	0.2	0.2	0.2	0	0.2	0.2	0.2	0.3	0.3	0.1	0.2	0.1	0.2	0.2	0.2	0.2	0.368	0.486667	0.756164	1.32246
PF05221.14	0	0	0	0	0.1	0.1	0.2	0.2	0	0	0	0	0	0	0.1	0.1	0.1	0.1	0.2	0.2	0.2	0.1	0.2	0.2	0.2	0.2	0.2	0.3	0.2	0.2	0.2	0.1	0.1	0.2	0.1	0.1	0.1	0.2	0.2	0.1	0.164	0.0466667	3.51429	0.284553
PF06026.11	0	0	0	0	0.2	0.2	0.2	0.2	0.6	0.2	0.2	0.2	0.2	0.2	0.4	0.1	0.1	0.3	0.3	0.5	0.5	0.4	0.4	0.6	0.4	0.4	0.4	0.3	0.2	0.2	0.2	0.1	0.1	0.5	0.3	0.3	0.2	0.3	0.4	0.4	0.316	0.186667	1.69286	0.590717
PF06100.8	0	0	0	0	0	0	0	0	0	0	0	0	0	0	0.2	0	0	0	0	0	0	0	0.2	0	0.2	0.2	0.2	0	0.2	0.2	0.2	0.2	0	0	0	0	0	0	0	0	0.072	0	#DIV/0!	0
PF06418.11	0	0	0	0	0.1	0.1	0	0.1	0	0.1	0.1	0.1	0.1	0.1	0.1	0.1	0.1	0.2	0.2	0.2	0.2	0.2	0.2	0.2	0.2	0.2	0.2	0.2	0.2	0.2	0.2	0.2	0.1	0.2	0.2	0.2	0.2	0.2	0.2	0.2	0.184	0.0666667	2.76	0.362319
PF06480.12	0.2	0.2	0.2	0.2	1.2	1.2	1.2	1.2	0.6	0.4	0.8	0.8	0.8	0.8	1.6	0	0	0	0	1	1	2.4	0.6	0.8	0	0	0	2.4	0.2	0.2	0.2	0	0	2.6	0	0	2.4	2.2	0	2.4	0.704	0.813333	0.865574	1.1553
PF07332.8	11.4	11.8	11.4	10.9	3.9	3.9	3.9	3.9	3.8	3.2	3.2	3.2	3.2	3.2	0.8	1.6	1.6	0.6	0.2	0.3	0.3	0.4	0.3	0.2	0.1	0.1	0.1	0.2	0.2	0.2	0.2	0.3	0.2	0.4	0.1	0.3	0.2	0.3	0.1	0.4	0.372	5.42	0.0686347	14.5699
PF07683.11	0.4	0.4	0.2	0.4	0.1	0.1	0.1	0.1	0	0	0	0	0	0	0.1	0.1	0.1	0.2	0.1	0	0	0	0	0	0	0	0	0	0.2	0.2	0.2	0	0.2	0	0	0	0	0.4	0	0	0.072	0.12	0.6	1.66667
PF07689.9	0.5	0.5	0.2	0.5	0.1	0.1	0.1	0.1	0.2	0.2	0.2	0.2	0.2	0.2	0.2	0.2	0.2	0	0.1	0.2	0.2	0.2	0.2	0.2	0.2	0.2	0.2	0.1	0.2	0.2	0.2	0.7	0.5	0.2	0	0.2	0.2	0.2	0.2	0.2	0.208	0.233333	0.891429	1.12179
PF07969.8	0.2	0.2	0.2	0.4	0	0	0	0	0	0	0	0	0	0	0	0	0	0	1.8	0	0	0	0	1.6	0	0	0	0	0.2	0.2	0.2	1.4	0	0	1.6	1.4	0	0	2	0	0.416	0.0666667	6.24	0.160256
PF08281.9	0	0.1	0.1	0.1	0	0	0	0	0	0	0	0	0	0	0	0	0	0	0	0	0	0	0.4	0	0	0	0	0.3	0.2	0.2	0.2	0	0	0	0	3.2	0	0	0	0	0.18	0.02	9	0.111111
PF08541.7	0.2	0.1	0.2	0.2	0	0	0	0.2	0	0.1	0.1	0.1	0.1	0.1	0	0	0	0.2	0	0	0	0	0.2	0.2	0	0	0	0.2	0.2	0.2	0.2	0	0	0	0	0	0	0	0	0	0.056	0.0933333	0.6	1.66667
PF08853.8	0.1	0.1	0.1	0.1	0	0	0	0	0.1	0	0	0	0	0	0.3	0.3	0.3	0.3	0.2	0.2	0.2	0.4	0.1	0.3	0.3	0.3	0.3	0.2	0.2	0.2	0.2	0.2	0.3	0.3	0.2	0.3	0.2	0.2	0.2	0.2	0.248	0.0466667	5.31429	0.188172
PF10111.6	0	0.6	0	0	6.7	0	0	0	0	3.7	3.7	3.7	3.7	3.7	2.5	8.5	8.3	0	0.3	1	1	0.3	0.1	0.1	0.1	0.1	0.1	3.8	0.2	0.2	0.2	0.1	3.8	0.3	0.1	8.5	0.1	0.1	7.2	0.1	1.88	1.72667	1.0888	0.91844
PF10415.6	0	0	0	0	0.2	0.2	0.2	0	0	0	0	0	0	0	0.2	0.5	0.5	0.2	0.2	0.2	0.2	0.2	0.2	0.2	0.3	0.3	0.3	0	0.2	0.2	0.2	0.2	0.3	0.2	0.2	0.2	0.2	0.3	0.2	0.2	0.236	0.0533333	4.425	0.225989
PF10604.6	0.7	0.5	0.4	0.5	0.3	0.3	0.4	0.2	0	0.1	0.1	0.1	0.1	0.1	0.1	0	0	0.4	0.3	0.2	0.2	0.1	0.1	0.2	0.1	0.1	0.1	0.2	0.2	0.2	0.2	0.2	0.2	0.3	0	0.2	0.3	0.3	0.3	0.4	0.18	0.28	0.642857	1.55556
PF10609.6	0.4	0.4	0.4	0.4	0.3	0.2	0.2	0.2	0.3	0.2	0.2	0.2	0.2	0.2	0.4	0.3	0.3	0.2	0.2	0.3	0.3	0.3	0.2	0.2	0.2	0.2	0.2	0.2	0.2	0.2	0.2	0.2	0.2	0.2	0.2	0.2	0.2	0.2	0.3	0.2	0.232	0.266667	0.87	1.14943
PF10615.6	0.6	0.6	0.6	0.6	0.3	0.3	0.4	0.3	0.4	0.2	0.2	0.2	0.2	0.2	0.1	0	0	0	0.2	0.1	0.1	0.1	0.3	0.1	0.5	0.5	0.5	0.1	0.2	0.2	0.2	0.1	0.1	0.2	0.2	0.2	0.2	0.2	0.1	0.2	0.18	0.353333	0.509434	1.96296
PF10929.5	0	0	0	0	0.2	0.1	0.4	0.4	0	0	0	0	0	0	0.2	0.2	0.2	0.1	1.1	0.2	0.2	0.2	0.2	0.2	0.2	0.1	0.2	0.1	0.2	0.2	0.2	0.2	0.2	0.2	0.2	0.2	0.2	0.2	0.2	0.2	0.224	0.0866667	2.58462	0.386905
PF11210.5	0	0	0	0	0.1	0.1	0.1	0.1	0.4	0.1	0.1	0.1	0.1	0.1	2.1	0.2	0.2	0.2	0.3	0.5	0.5	0.2	0.8	0.1	0.6	0.6	0.6	0.3	0.2	0.2	0.2	0.3	0.2	0.1	0.2	0.1	0.2	0.1	0.2	0.1	0.368	0.0933333	3.94286	0.253623
PF11334.5	1.1	1.2	1.2	1.2	0.7	0.7	0.7	0.7	0.5	0.4	0.4	0.4	0.4	0.4	0.3	0.3	0.3	0.2	0.2	0.2	0.2	0.2	0.2	0.2	0.2	0.2	0.2	0.2	0.2	0.2	0.2	0.2	0.2	0	0.2	0.2	0.2	0.3	0.2	0.2	0.208	0.68	0.305882	3.26923
PF11378.5	0	0	0	0	0	0	0	0	0	0	0	0	0	0	0.3	0.4	0.4	0.2	0.1	0.4	0.4	0.2	0.2	0.2	0.2	0.2	0.2	0.2	0.2	0.2	0.2	0.2	0.2	0.2	0.1	0.2	0.2	0.2	0.1	0.1	0.224	0.00666667	33.6	0.0297619
PF11791.5	0	0	0	0	0	0	0	0	0.6	1.2	1.2	1.2	1.2	1.2	0.3	0.1	0.1	0.1	0.1	0.1	0.1	0.1	0.1	0.2	0.2	0.2	0.2	0.1	0.2	0.2	0.2	0	0.1	0.1	0	0.1	0.1	0.1	0.1	0.1	0.128	0.446667	0.286567	3.48958
PF12058.5	0.2	0.1	0.2	0.2	0.1	0.1	0.1	0.1	0.2	0	0	0	0	0	0.9	0.4	0.4	0.2	0.4	0.6	0.4	0.2	0.1	0.4	0.3	0.3	0.3	0.3	0.2	0.2	0.2	0.1	0.1	0.2	0.3	0	0.2	0.4	0.3	0.2	0.296	0.1	2.96	0.337838
PF12105.5	1.4	1.1	1.2	1.4	0.1	0.1	0.2	0.1	0.1	0	0	0	0	0	0.1	0.1	0.1	0	0	0.1	0.1	0.1	0.1	0.1	0.1	0.1	0.1	0.1	0.2	0.2	0.2	0.1	0.1	0.1	0.1	0.1	0.1	0.1	0.1	0.1	0.104	0.386667	0.268966	3.71795
PF12707.4	0	0	0	0	0.7	1.1	1.6	1.1	0.7	0	0	0	0	0	0	0.1	0.1	0	0.3	0.4	0.4	0.3	0.6	0.1	0	0	0	0.7	0.2	0.2	0.2	0.6	0.2	0.4	0	0.2	0.2	0.3	0	0.4	0.22	0.373333	0.589286	1.69697
PF13184.3	0.2	0.2	0.2	0.2	0.4	0.4	0.4	0.4	0.8	0.6	0.6	0.6	0.6	0.6	0.4	0.4	0.4	0.4	0.4	0.4	0.4	0.4	0.2	0.4	0.4	0.4	0.4	0.4	0.2	0.2	0.2	0.4	0.4	0.4	0.4	0.4	0.4	0.4	0.4	0.4	0.368	0.44	0.836364	1.19565
PF13291.3	0.3	0.3	0.6	0.2	1.5	1.5	1.5	1.6	0.7	1.1	1.1	1.1	1.1	1.1	0.2	0.2	0.2	0.2	0.2	0.2	0.2	0.2	0.2	0.2	0.4	0.4	0.4	0.2	0.1	0.2	0.2	0.2	0.2	0.2	0.2	0.2	0.2	0.2	0.2	0.2	0.22	0.926667	0.23741	4.21212
PF13545.3	0.8	0.6	0.6	0.8	2.4	2.4	2.5	2.5	0.2	0.3	0.3	0.3	0.3	0.3	0	0.2	0.2	0.1	0	0.1	0.1	0.1	0.1	0.2	0.1	0.1	0.1	0.1	0.2	0.2	0.2	0.1	0.1	0.1	0.1	0.1	0.1	0.1	0.1	0.1	0.116	0.96	0.120833	8.27586
PF14492.3	0.1	0.1	0.1	0.1	0.2	0.2	0.2	0.2	0.2	0.2	0.2	0.2	0.2	0.2	0.2	0.2	0.2	0.2	0.2	0.2	0.2	0.2	0.2	0.2	0.2	0.2	0.2	0.2	0.2	0.2	0.2	0.2	0.2	0	0.2	0.2	0.2	0.2	0.2	0.2	0.192	0.173333	1.10769	0.902778
PF14572.3	0.2	0.2	0.2	0.2	0.2	0.2	0.2	0.2	0.4	0.4	0.4	0.4	0.4	0.4	0.2	0	0	0	0	0.4	0.4	0.2	0.2	0.2	0.4	0.4	0.4	0.4	0.2	0.2	0.2	0.2	0.4	0	0.2	0	0.2	0.2	0.2	0.2	0.208	0.28	0.742857	1.34615
PF16258.2	0	0	0	0	0	0	0	0	0	0	0	0	0	0	0	0	0	0.2	0	0.2	0.2	0.2	0.2	0.2	0.2	0.2	0.2	0.2	0.2	0.2	0.2	0.4	0.2	0.2	0.2	0.2	0.2	0.2	0	0.2	0.168	0.0133333	12.6	0.0793651
PF16639.2	0.1	0.1	0.1	0.1	0.2	0.2	0.2	0.2	0.2	0.2	0.2	0.2	0.2	0.2	0.3	0.2	0.2	0.2	0.2	0.2	0.2	0.2	0.2	0.1	0.2	0.2	0.2	0.1	0.2	0.2	0.2	0.2	0.2	0.2	0.2	0.2	0.1	0.2	0.2	0.1	0.192	0.166667	1.152	0.868056
PF00072.21	0.1	0.1	0.1	0.1	0.2	0.2	0.3	0.3	0	0.1	0.1	0.1	0.1	0.1	0	0	0	0.1	0.1	0.2	0.2	0.1	0.1	0.1	0.1	0.1	0.1	0.1	0.1	0.1	0.1	0.1	0.1	0.1	0	0.1	0.2	0.1	0.1	0.1	0.096	0.133333	0.72	1.38889
PF00127.17	0.1	0.1	0.1	0.2	0	0	0	0	0.1	0.2	0.2	0.2	0.2	0.2	0.1	0.1	0.1	0.1	0.1	0.2	0.2	0.1	0.2	0.1	0.2	0.2	0.2	0.1	0.1	0.1	0.1	0.2	0.1	0	0.1	0.2	0.1	0.1	0.2	0.1	0.132	0.113333	1.16471	0.858586
PF00149.25	0.4	0.2	0.2	0.3	0.1	0.1	0	0.1	0	0.2	0.4	0.4	0.4	0.4	0	0.1	0.1	0.1	0.1	0.2	0.2	0.4	0	0	0	0	0	0.1	0.1	0.1	0.1	0.4	0.2	0.1	0.2	0.4	0.2	0.2	0.2	0.2	0.14	0.226667	0.617647	1.61905
PF00216.18	0.1	0.1	0.1	0.1	0.1	0.1	0.1	0.1	0.1	0.2	0.2	0.2	0.2	0.2	0.1	0.1	0.1	0	0	0.1	0.1	0.1	0.1	0.1	0.1	0.1	0.1	0.1	0.1	0.1	0.1	0.1	0.1	0.1	0.1	0.1	0.1	0.1	0.1	0.2	0.092	0.14	0.657143	1.52174
PF00239.18	0.1	0.2	0.1	1.6	0.2	0	0	0	0	0	0	0	0	0	0	0	0	0.1	0	0	0	0.1	0	0	0	0	0.3	0.1	0.1	0.1	0.1	0	0	0.1	0.1	0.1	0.1	0.1	0.1	0.1	0.06	0.153333	0.391304	2.55556
PF00248.18	0	0	0	1.3	0	0	0	0	0	0	0	0	0	0	0.3	0.2	0.2	0.1	0.3	0.1	0.1	0	0.1	0	0.1	0.1	0.1	0.3	0.1	0.1	0.1	0.1	0.1	0	0.1	0.1	0.2	0.1	0.1	0.1	0.124	0.0933333	1.32857	0.752688
PF00255.16	0	0	0	0	2.3	2.8	2.6	2.3	0.2	0.6	0.6	0.6	0.6	0.6	0.3	0.5	0.5	0	0.1	0.1	0.1	0.1	0.1	0.1	0.1	0.1	0.1	0.1	0.1	0.1	0.1	0.1	0.1	0.1	0.1	0.1	0.1	0.1	0.1	0.1	0.136	0.886667	0.153383	6.51961
PF00258.22	0	0	0	0	0.2	0.2	0.2	0.2	0.1	0.1	0.1	0.1	0.1	0.1	0.1	0.1	0.1	0	0	0.1	0.1	0.1	0.1	0.1	0.1	0.1	0.1	0.1	0.1	0.1	0.1	0.1	0.1	0.2	0.2	0.1	0.1	0.1	0.1	0.1	0.1	0.1	1	1
PF00338.19	0	0	0	0	0	0	0	0	0	0	0	0	0	0	0	0	0	0.1	0.1	0.1	0.1	0.1	0.1	0.1	0.1	0.1	0.1	0.1	0.1	0.1	0.1	0.1	0.1	0.1	0.1	0.1	0.1	0.1	0.1	0.1	0.088	0.00666667	13.2	0.0757576
PF00348.14	0.1	0.1	0.1	0.1	0	0	0	0	0	0	0	0	0	0	0.1	0.2	0.2	0	0.1	0.1	0.1	0.1	0.1	0.1	0.1	0.1	0.1	0	0.1	0.1	0.1	0	0.1	0.1	0.1	0.1	0.1	0.1	0	0.1	0.092	0.0333333	2.76	0.362319
PF00436.22	0.1	0	0.1	0.1	0	0	0	0	0	0	0	0	0	0	0	0	0	0.1	0.4	0	0	0	0.1	0.1	0.1	0.1	0.1	0.1	0.1	0.1	0.1	0.1	0.1	0.1	0.1	0.2	0.1	0.1	0.1	0.1	0.092	0.0266667	3.45	0.289855
PF00574.20	0.1	0.1	0.1	0.1	0.2	0.2	0.2	0.2	0	0	0	0	0	0	0	0	0	0	0	0.1	0.1	0.1	0.1	0.1	0.1	0.1	0.1	0.1	0.1	0.1	0.1	0.1	0.1	0.1	0.1	0.1	0.1	0.1	0.1	0.1	0.08	0.0866667	0.923077	1.08333
PF00578.18	0	0	0	0	0	0	0	0	0	0	0	0	0	0	0.1	0.1	0.1	0.1	0.2	0.1	0.1	0.1	0	0.1	0.1	0.1	0.1	0.2	0.1	0.1	0.1	0.2	0.2	0.1	0.1	0	0.2	0	0.1	0.1	0.108	0.00666667	16.2	0.0617284
PF00581.17	0	0	0	0	0.4	0.2	0.6	0.4	0	0	0	0	0	0	0.1	1	1	0.2	0.2	0.2	0.2	0.3	0.8	0.2	0.3	0.3	0.3	0	0.3	0.1	0.3	0.2	0.3	0.3	0.1	0.2	0.3	0.6	0.1	0	0.316	0.106667	2.9625	0.337553
PF00719.16	0	0	0	0	0.1	0.1	0.1	0.1	0.1	0	0	0	0	0	0.1	0.1	0.1	0.1	0.2	0.2	0.2	0.2	0.1	0.1	0.1	0.1	0.1	0	0.1	0.1	0.1	0.2	0.2	0.2	0.2	0.2	0.2	0.2	0.1	0.1	0.14	0.04	3.5	0.285714
PF00849.19	0.1	0.1	0.1	0.1	0.2	0.1	0.1	0.1	0	0.3	0.3	0.3	0.3	0.3	0	0	0	0.1	0	0.1	0.1	0.1	0.1	0	0.1	0.1	0.1	0.1	0.1	0.1	0.1	0	0	0.1	0	0.1	0.2	0.2	0.2	0.1	0.08	0.166667	0.48	2.08333
PF00912.19	0.1	0.1	0.1	0.1	0	0	0	0	0	0.1	0.1	0.1	0.1	0.1	0	0	0	0	0.1	0	0	0	0.1	0	0	0	0	0	0.1	0.1	0.1	0.2	0.2	0	0.1	0	0.1	0	0	0	0.044	0.06	0.733333	1.36364
PF00988.19	0	0	0	0	0	0	0	0	0	0	0	0	0	0	0.1	0.1	0.1	0	0.1	0.1	0.1	0.1	0	0	0.1	0.1	0.1	0	0.1	0.1	0.1	0	0	0	0	0.1	0	0	0	0	0.056	0	#DIV/0!	0
PF01000.23	0.1	0.1	0.1	0.1	0.1	0	0.1	0.1	0	0.2	0.2	0.2	0.2	0.2	0	0.1	0.1	0.1	0.1	0	0	0	0.1	0.1	0.1	0.1	0.1	0.1	0.1	0.1	0.1	0	0.1	0.1	0.1	0.1	0.4	0.1	0.1	0.1	0.092	0.12	0.766667	1.30435
PF01041.14	0	0.1	0.1	0.1	0	0	0	0	0	0	0	0	0	0	0	0	0	0.1	0.1	0.1	0.1	0	0.1	0	0.1	0.1	0.1	0.1	0.1	0.1	0.1	0.1	0.1	0.1	0.1	0.1	0.1	0.1	0.1	0	0.08	0.02	4	0.25
PF01063.16	0	0	0	0	0	0	0	0	0	0	0	0	0	0	0.4	0.3	0.3	0.1	0.1	0.2	0.2	0.2	0.2	0.2	0.1	0.1	0.1	0.1	0.1	0.1	0.1	0.1	0.1	0.1	0.1	0.1	0.1	0.1	0.1	0.1	0.148	0.00666667	22.2	0.045045
PF01084.17	0.1	0.1	0.1	0.1	0.1	0.1	0.1	0.1	0.1	0.1	0.1	0.1	0.1	0.1	0.1	0.1	0.1	0.1	0.1	0.1	0.1	0.1	0.1	0.1	0.1	0.1	0.1	0.1	0.1	0.1	0.1	0.1	0.1	0.1	0.1	0.1	0.1	0.1	0.1	0.1	0.1	0.1	1	1
PF01113.17	0.1	0.1	0.1	0.1	0	0	0	0	0	0.3	0.3	0.3	0.3	0.3	0	0	0	0	0	0	0	0.1	0	0	0.1	0.1	0.1	0	0.1	0.1	0.1	0	0	0	0	0.1	0.1	0.1	0	0	0.04	0.126667	0.315789	3.16667
PF01180.18	0	0	0	0	0	0	0	0	0	0	0	0	0	0	0.1	0.1	0.1	0.1	0	0.1	0.1	0	0.1	0	0.1	0.1	0.1	0.1	0.1	0.1	0.1	0.1	0.1	0.1	0.2	0.1	0.1	0.1	0	0	0.088	0	#DIV/0!	0
PF01202.19	0	0	0	0	0	0	0	0	0	0	0	0	0	0	0.1	0	0	0.1	0.1	0.1	0.1	0.1	0.1	0.1	0	0	0	0.1	0.1	0.1	0.1	0.1	0.1	0.1	0	0.1	0.1	0.1	0.1	0.1	0.076	0.00666667	11.4	0.0877193
PF01218.15	0	0	0	0	0	0	0	0	0	0	0	0	0	0	0.2	0.3	0.3	0.1	0.1	0.1	0.1	0	0	0.1	0.1	0.1	0.1	0.1	0.1	0.1	0.1	0.1	0.1	0.1	0.1	0.1	0	0.1	0.1	0.1	0.108	0.00666667	16.2	0.0617284
PF01220.16	0	0	0	0	0	0	0	0	0	0	0	0	0	0	0.1	0.1	0.1	0.1	0.1	0	0	0.2	0.1	0.1	0.1	0.1	0.1	0	0.1	0.1	0.1	0.1	0.1	0.1	0.1	0.1	0.1	0	0.1	0.1	0.088	0.00666667	13.2	0.0757576
PF01242.16	0	0	0	0	0.3	0.3	0.4	0.3	0	0	0	0	0	0	0.1	0.1	0.1	0.1	0	0.1	0.1	0.2	0.1	0.2	0.1	0.1	0.1	0.2	0.1	0.1	0.1	0.1	0.1	0	0.1	0.1	0.1	0.1	0.1	0.1	0.104	0.0933333	1.11429	0.897436
PF01250.14	0.5	0.5	0.5	0.5	0.4	1	0.4	0.4	0.2	0.6	0.6	0.6	0.6	0.6	0.8	3	3	0.5	0.5	0.6	0.6	0.2	0.4	0.6	0.5	0.5	0.5	0.4	0.1	0.1	0.1	0.4	0.4	0.5	0.5	0.5	0.4	0.5	0.6	0.7	0.648	0.54	1.2	0.833333
PF01264.18	0.8	0.8	0.8	0.8	0	0	0	0	0.1	0.2	0.2	0.2	0.2	0.2	0	0	0	0.1	0	0.1	0.1	0.1	0.1	0.1	0.1	0.1	0.1	0.1	0.1	0.1	0.1	0.1	0	0.1	0.1	0.1	0.1	0.1	0.1	0.1	0.08	0.293333	0.272727	3.66667
PF01281.16	0.1	0.1	0.1	0.1	0.2	0.1	0.1	0.1	0.1	0.2	0.2	0.2	0.2	0.2	0	0.1	0.1	0.1	0.1	0.1	0.1	0	0.1	0.1	0.1	0.1	0.1	0	0.1	0.1	0.1	0.1	0	0.1	0.1	0.1	0.1	0	0.1	0.1	0.08	0.14	0.571429	1.75
PF01329.16	0.2	0.2	0.2	0.2	0.1	0.1	0.2	0.2	0	0	0	0	0	0	0	0.1	0.1	0.1	0	0	0	0.1	0	0	0	0	0	0	0.1	0.1	0.1	0.1	0	0.1	0.1	0.1	0	0.1	0.1	0.1	0.052	0.1	0.52	1.92308
PF01379.17	0	0	0	0.1	0.1	0.1	0.1	0.1	0	0	0	0	0	0	0	0	0	0.1	0.1	0.1	0.1	0	0.1	0.1	0.1	0.1	0.1	0	0.1	0.1	0.1	0.1	0.1	0	0.1	0.1	0.1	0.1	0.1	0.1	0.076	0.04	1.9	0.526316
PF01467.23	0	0	0	0	0	0	0	0	0	0.1	0.1	0.1	0.1	0.1	0.1	0.1	0.1	0.1	0.2	0.1	0.1	0.1	0.1	0	0.1	0.1	0.1	0.1	0.1	0.1	0.1	0.1	0.1	0	0.1	0.1	0.1	0.1	0.1	0.1	0.096	0.04	2.4	0.416667
PF01547.22	0.5	0.1	0.4	0.3	0.4	0.4	0.4	0.6	0	0	0	0	0	0	0	0	0	0	0	0	0	0	0	0.1	0	0	0	0.1	0.1	0.1	0.1	0	0	0.2	0	0.1	0.1	0.1	0	0	0.04	0.206667	0.193548	5.16667
PF01564.14	0	0	0	0	0	0	0	0	0	0	0	0	0	0	0	0	0	0.1	0	0	0	0	0	0.1	0	0	0	0.1	0.1	0.1	0.1	0	0	0.1	0.1	0	0.1	0.1	0.1	0	0.044	0	#DIV/0!	0
PF01715.14	0	0	0	0	0	0	0	0	0	0	0	0	0	0	0.1	0.1	0.1	0	0	0	0	0	0	0	0	0	0	0.4	0.1	0.1	0.1	0	0	0	0	0	0	0	0	0	0.04	0	#DIV/0!	0
PF01722.15	0	0	0	0	0	0	0	0	0	0	0	0	0	0	0.1	0.1	0.1	0.1	0.1	0.1	0.1	0.1	0.1	0.1	0.1	0.1	0.1	0	0.1	0.1	0.1	0.1	0.1	0.1	0	0.1	0.1	0.1	0.2	0.1	0.096	0.00666667	14.4	0.0694444
PF01729.16	0	0	0	0	0	0.1	0	0	0	0	0	0	0	0	0	0	0	0.1	0.1	0.1	0.1	0.1	0.1	0.1	0.1	0.1	0.1	0.1	0.1	0.1	0.1	0.1	0.1	0.1	0.1	0.1	0.1	0.1	0.1	0.1	0.088	0.0133333	6.6	0.151515
PF01782.15	0	0	0	0	0	0	0	0	0	0	0	0	0	0	0	0	0	0	0	0	0	0	0	0	0	0	0	0	0.1	0.1	0.1	0	0	0.4	0	0	0.4	0.2	0	0.4	0.052	0.0266667	1.95	0.512821
PF01783.20	0.2	0.2	0.2	0.2	0.2	0.2	0.2	0.2	0	0.1	0.1	0.1	0.1	0.1	0.2	0.3	0.3	0.1	0.1	0.2	0.2	0.1	0.2	0.3	0.1	0.1	0.1	0.1	0.1	0.1	0.1	0.1	0.1	0.1	0.1	0.1	0.1	0.1	0.1	0.1	0.14	0.146667	0.954545	1.04762
PF01795.16	0	0	0	0	0	0	0	0	0.1	0	0	0	0	0	0.7	0.3	0.3	0.2	0.1	0.5	0.5	0.4	0.4	0.4	0.3	0.3	0.3	0.2	0.1	0.1	0.1	0.2	0.2	0.2	0.2	0.2	0.3	0.4	0.2	0.1	0.284	0.0133333	21.3	0.0469484
PF01890.13	3.6	3.2	3.6	3.3	0	0	0	0	0.7	0	0	0	0	0	0	0	0	0	0	0.1	0.1	0	0	0.2	0.2	0.2	0.2	0	0.1	0.1	0.1	0	0	0.2	0	0	0.1	0	0	0	0.064	0.96	0.0666667	15
PF02074.12	0	0	0	0	0	0	0	0	0	0	0	0	0	0	1.1	0.4	0.4	0.2	0.2	0.2	0.2	0.2	0.1	0.2	0.2	0.2	0.2	0	0.1	0.1	0.1	0.1	0.1	0.1	0.1	0	0.1	0.1	0.1	0.1	0.192	0.00666667	28.8	0.0347222
PF02129.15	4	2.8	3.9	4.1	1.8	2.1	1.7	1.6	0	3.4	3.4	3.4	3.4	3.4	0.2	0.2	0.2	0	0	0	0	0	0.1	0	0	0	0	0	0.1	0.1	0.1	0	0.1	0	0	0.1	0	0	0	0	0.048	2.6	0.0184615	54.1667
PF02130.14	0	0	0	0	0	0	0	0	0.2	0	0	0	0	0	0.1	0.1	0.1	0.1	0.1	0.1	0.1	0.1	0	0.1	0.1	0.1	0.1	0.1	0.1	0.1	0.1	0.1	0.1	0.1	0.1	0.1	0.1	0.1	0.1	0.1	0.096	0.02	4.8	0.208333
PF02152.15	0	0	0	0	0	0	0	0	0	0	0	0	0	0	0.1	0	0	0.1	0	0.1	0.1	0	0	0	0	0	0	0.1	0.1	0.1	0.1	0.1	0.1	0.1	0.1	0.1	0.1	0.1	0	0.1	0.06	0.00666667	9	0.111111
PF02392.13	0	0	0	0	0.1	0.1	0.1	0.1	0.1	0.1	0.1	0.1	0.1	0.1	0.4	0.2	0.2	0	0.1	0.1	0.1	0.1	0.1	0.1	0.2	0.2	0.2	0.1	0.1	0.1	0.1	0.1	0.1	0	0.1	0.1	0.1	0.1	0.1	0.1	0.124	0.0733333	1.69091	0.591398
PF02410.12	0	0	0	0	0.1	0.1	0.1	0.1	0.1	0.1	0.1	0.1	0.1	0.1	0.2	0.2	0.2	0.1	0.1	0	0	0.1	0.1	0.1	0.1	0.1	0.1	0.1	0.1	0.1	0.1	0.1	0.1	0.1	0.1	0.1	0.1	0.1	0.1	0.1	0.104	0.0733333	1.41818	0.705128
PF02527.12	0	0	0	0	0	0	0	0	0	0.1	0.1	0.1	0.1	0.1	0.1	0	0	0.1	0	0.1	0.1	0.1	0	0	0	0	0	0.1	0.1	0.1	0.1	0.1	0.1	0.1	0.1	0.1	0.1	0.1	0.1	0.1	0.068	0.04	1.7	0.588235
PF02531.13	0.1	0.1	0.1	0.1	0.1	0.1	0.1	0.1	0	0.1	0.1	0.1	0.1	0.1	0.1	0.1	0.1	0	0	0	0	0	0	0	0	0	0	0	0.1	0.1	0.1	0	0	0	0	0	0	0	0	0.1	0.024	0.0933333	0.257143	3.88889
PF02565.12	2.8	2.6	2.6	2.8	0.1	0.2	0.1	0.1	0.3	0.2	0.2	0.2	0.2	0.2	0	0	0	0.1	0.1	0.1	0.1	0.1	0	0.1	0.1	0.1	0.1	0	0.1	0.1	0.1	0	0	0.1	0.1	0	0.1	0	0	0.1	0.06	0.846667	0.0708661	14.1111
PF02576.14	0	0	0	0	0.1	0.2	0.1	0.2	0.1	0.1	0.1	0.1	0.1	0.1	0.4	0.2	0.2	0.3	0.1	0.3	0.3	0.2	0.1	0.2	0.1	0.1	0.1	0.1	0.1	0.1	0.1	0.1	0.1	0.2	0.3	0.2	0.2	0.2	0.2	0.2	0.18	0.0933333	1.92857	0.518519
PF02581.14	0.1	0.2	0.1	0.1	0.1	0	0	0.1	0	0.1	0.1	0.1	0.1	0.1	0.2	0	0	0	0	0	0	0.1	0.1	0.2	0	0	0	0	0.1	0.1	0.1	0	0	0	0	0	0.1	0	0	0	0.04	0.08	0.5	2
PF02597.17	0.1	0.1	0.1	0.1	0.1	0.1	0.1	0.2	0.1	0.5	0.5	0.5	0.5	0.5	0.2	0.2	0.2	0.1	0	0.1	0.1	0.2	0.1	0.2	0.1	0.1	0.1	0.1	0.1	0.1	0.1	0.1	0.1	0.1	0.2	0.1	0.1	0.1	0.1	0.1	0.12	0.24	0.5	2
PF02681.11	0	0	0	0	0.1	0.1	0.1	0.1	0	0	0	0	0	0	0.1	0.2	0.2	0	0.2	0.1	0.1	0.1	0.1	0.1	0.2	0.2	0.2	0.1	0.1	0.1	0.1	0.1	0.1	0	0	0.1	0.1	0.1	0.1	0.1	0.112	0.0333333	3.36	0.297619
PF02800.17	0.2	0.1	0.1	0.1	0.2	0.1	0.1	0.1	0.1	0.1	0.1	0.1	0.1	0.1	0.2	0.1	0.1	0.1	0.1	0	0	0.1	0.1	0.1	0.1	0.1	0.1	0.1	0.1	0.1	0.1	0.1	0.1	0.1	0.1	0.1	0.1	0.1	0.1	0.1	0.096	0.113333	0.847059	1.18056
PF02814.12	0	0	0	0	0	0	0	0	0	0	0	0	0	0	0	0	0	0	0.2	0.1	0.1	0.4	0.4	0.1	0	0	0	0	0.1	0.1	0.1	0.6	0.1	0.1	0	0.1	0.1	0	0	0	0.104	0	#DIV/0!	0
PF02817.14	0.2	0.2	0.2	0.2	0.1	0.1	0.1	0.1	0.2	0.1	0.1	0.1	0.1	0.1	0.1	0.1	0.1	0.1	0.1	0.1	0.1	0.1	0.1	0.1	0.1	0.1	0.1	0.1	0.1	0.1	0.1	0.1	0.1	0.1	0.2	0.1	0.1	0.1	0.1	0.1	0.104	0.133333	0.78	1.28205
PF02823.13	0.1	0.1	0.1	0.1	0	0	0	0	0.1	0	0	0	0	0	0.1	0.1	0.1	0.1	0.1	0.1	0.1	0.1	0.1	0.1	0.1	0.1	0.1	0.2	0.1	0.1	0.1	0.1	0.1	0.1	0.1	0.1	0.1	0.1	0.2	0.1	0.108	0.04	2.7	0.37037
PF02965.14	0	0	0	0	0	0	0	0	0	0.2	0.2	0.2	0.2	0.2	0.1	0	0	0.8	0.1	0	0	0	0	0.1	0.1	0.1	0.1	0.6	0.1	0.1	0.1	0	0	0	0	0	0	0	0	0.1	0.092	0.0733333	1.25455	0.797101
PF03147.11	0	0	0	0	0	0	0	0	0.2	0	0	0	0	0	1	0	0	0.1	0.1	0.1	0.1	0	0.1	0.1	0	0	0	0	0.1	0.1	0.1	0	0.1	0	0.1	0.8	0	0.1	0.1	0.1	0.124	0.02	6.2	0.16129
PF03319.10	0	0	0	0	0	0	0	0	0	0.1	0.1	0.1	0.1	0.1	0.1	0	0	0.2	0	0.1	0.1	0	0.1	0.1	0.1	0.1	0.1	0	0.1	0.1	0.1	0.1	0.1	0	0.1	0.1	0.1	0.1	0.1	0.1	0.08	0.04	2	0.5
PF03372.20	0.6	0.9	0.4	1.1	0.1	0.2	0.2	0.2	0.1	0.1	0.1	0.1	0.1	0.1	0.4	0.1	0.1	0	0.2	0	0	0	0.1	0	0.1	0.1	0.1	0	0.1	0.1	0.1	0.1	0.1	0.1	0.1	0.1	0.1	0	0	0	0.084	0.286667	0.293023	3.4127
PF03492.12	0	0	0	0	0	0	0	0	0	0	0	0	0	0	0.4	0	0	0	0	0	0	0	0	0.1	0	0	0	0	0.1	0.1	0.1	0.2	0.1	0	0	0	0	0	0	0	0.044	0	#DIV/0!	0
PF03745.11	0.8	0.8	0.8	0.7	0.1	0.1	0.1	0.1	0.1	0.4	0.4	0.4	0.4	0.4	0	0.1	0.1	0.2	0.2	0.2	0.2	0.2	0.1	0.1	0.1	0.1	0.1	0.1	0.1	0.1	0.1	0.1	0.2	0.1	0.1	0.2	0.2	0.2	0.1	0.1	0.132	0.38	0.347368	2.87879
PF03775.13	0	0	0	0	0	0	0.1	0.1	0.1	0.1	0.1	0.1	0.1	0.1	0.2	0	0	0.4	0	0.1	0.1	0.2	0	0.4	0	0	0	0	0.1	0.1	0.1	0.1	0.1	0.4	0.8	0.1	0	0.6	0	0.1	0.152	0.06	2.53333	0.394737
PF03946.11	0	0	0	0	0	0	0	0	0.1	0.1	0.1	0.1	0.1	0.1	0.1	0.1	0.1	0.1	0.1	0.1	0.1	0.1	0.1	0.1	0.1	0.1	0.1	0.1	0.1	0.1	0.1	0.1	0.1	0.1	0.1	0.1	0.1	0.1	0.1	0.1	0.1	0.0466667	2.14286	0.466667
PF04452.11	0	0	0	0	0	0	0	0	0	0	0	0	0	0	0.1	0	0	0.2	0.2	0.2	0.2	0.1	0.1	0.1	0.1	0.1	0.1	0.1	0.1	0.1	0.1	0.1	0.1	0.3	0.2	0.2	0.1	0.3	0.2	0.5	0.136	0.0333333	4.08	0.245098
PF04471.9	0	0	0	0	0	0	0	0	0	0	0	0	0	0	0	0.1	0.1	0.1	0.1	0	0	0.1	0.2	0.1	0	0	0	0.1	0.1	0.1	0.1	0.1	0.1	0.1	0.1	0.1	0	0.1	0.1	0.1	0.076	0.00666667	11.4	0.0877193
PF04551.11	0	0	0	0	0.1	0.1	0.1	0.1	0.1	0	0	0	0	0	0.1	0.1	0.1	0	0.1	0.1	0.1	0.2	0.1	0.1	0.1	0.1	0.1	0.1	0.1	0.1	0.1	0.1	0.1	0.1	0.1	0.1	0.1	0.1	0.1	0.1	0.1	0.04	2.5	0.4
PF04755.9	0	0	0	0	0.8	0.3	0.6	0.9	0	0	0	0	0	0	0.9	0.1	0.1	0	0	0	0	0.1	0	0.2	0	0	0	0.1	0.1	0.1	0.1	0	0	0.2	0	0.1	0.1	0.1	0.1	0.1	0.096	0.18	0.533333	1.875
PF04760.12	2	2	2	2	7	7	7	7	3	7.6	7.6	7.6	7.6	7.6	10.8	12.2	12.2	0	12.2	12.8	0.1	8	0.1	11.6	0.1	0.1	0.1	12.2	0.1	0.1	0.1	10.4	11.8	0	10.4	12.6	0.1	12.8	12.8	12.8	6.548	5.98667	1.09376	0.914274
PF05899.9	0.2	0.2	0.2	0.1	0	0.3	0.3	0	0	0.2	0.2	0.2	0.2	0.2	0	0.1	0.1	0	0.1	0.1	0.1	0	0.1	0.1	0	0	0	0.1	0.1	0.1	0.1	0.1	0.2	0.1	0	0	0.1	0.1	0.1	0.1	0.072	0.16	0.45	2.22222
PF06470.10	0.4	0.4	0.8	0.4	0	0.1	0.4	0.6	0	0.4	0.4	0.4	0.4	0.4	0.1	0.1	0.1	0	0	0.3	0.3	0	0.4	0.1	0.3	0.3	0.3	0	0.1	0.1	0.1	0.8	0.6	0	0	0	0	0	0	0	0.16	0.34	0.470588	2.125
PF06868.8	0	0	0	0	0.1	0.1	0.1	0.1	0.1	0	0	0	0	0	0.4	0.3	0.3	0.6	0.2	0.2	0.2	0.1	0.2	0.2	0.3	0.3	0.3	0.1	0.1	0.1	0.1	0.2	0.1	0.4	0.3	0.2	0	0.2	0.6	0.5	0.24	0.0666667	3.6	0.277778
PF07687.11	0	0	0	0	0	0	0	0	0	0	0	0	0	0	0	0.2	0.2	0.1	0	0.1	0.1	0.2	0	0.1	0	0	0	0	0.1	0.1	0.1	0.1	0	0.1	0	0.1	0	0.1	0.1	0.1	0.072	0.00666667	10.8	0.0925926
PF07736.8	0	0	0	0	0	0	0	0	0	0.1	0.1	0.1	0.1	0.1	0	0.3	0.3	0	0	0	0	0	0	0	0.1	0.1	0.1	0	0.1	0.1	0.1	0	0	0	0	0.1	0	0.1	0	0	0.056	0.0333333	1.68	0.595238
PF07862.8	3.3	1.4	27.1	5.1	0.1	0.1	0.2	0.1	1.1	0.2	0.2	0.2	0.2	0.2	0.3	0.2	0.2	0.1	0	0.1	0.1	0.1	0	0	0.1	0.1	0.1	0.1	0.1	0.1	0.1	0.1	0.1	0.1	0.1	0.1	0.1	0.1	0.1	0.1	0.104	2.64	0.0393939	25.3846
PF08242.9	0	0.1	0.3	0	5.1	6.3	5.6	2.7	0.1	0	0	0	0	0	0.2	0.3	0.3	2.2	0.5	0.1	0.1	0.1	0.8	0.1	0.2	0.3	0.3	0.3	0.1	0.1	0.1	2.5	0.1	0.1	0.1	0.1	0.1	0.1	1	0.1	0.408	1.35333	0.301478	3.31699
PF08323.8	0	0	0	0	0	0	0	0	0	0	0	0	0	0	0.1	0.1	0.1	0.1	0.2	0.1	0.1	0.2	0.2	0.2	0.2	0.2	0.2	0	0.1	0.1	0.1	0.1	0.1	0.2	0.1	0.2	0.1	0.1	0.1	0.2	0.132	0.0133333	9.9	0.10101
PF08659.7	6	6.4	6	6.4	0.8	0.6	0.6	0.6	4.1	3.5	3.5	3.5	3.5	3.5	0.1	0.1	0.1	0.1	0.1	0.1	0.1	0.1	0.1	0.1	0.1	0.1	0.1	0.1	0.1	0.1	0.1	0.1	0.3	0	0.1	0.1	0.1	0.2	0.1	0.1	0.108	3.27333	0.0329939	30.3086
PF08936.7	0	0	0	0	0	0	0	0	0	0	0	0	0	0	0.1	0.1	0.1	0.1	0	0.1	0.1	0.1	0.2	0.1	0.2	0.2	0.2	0.1	0.1	0.1	0.1	0.1	0	0	0.1	0.2	0.1	0.1	0.1	0.1	0.108	0.00666667	16.2	0.0617284
PF09506.7	0	0	0	0	0.2	0.3	0.5	0.4	0	0.2	0.2	0.2	0.2	0.2	0.1	0	0	0	0	0	0	0	0	0	0	0	0	0	0.1	0.1	0.1	0	0	0	0	0	0	0	0	0	0.016	0.16	0.1	10
PF10396.6	0	0	0.2	0	0	0	0	0	0	0	0	0	0	0	0	0.1	0.1	0.1	0	0	0	0	0	0.1	0	0	0	0.1	0.1	0.1	0.1	0.1	0	0	0.1	0	0.1	0	0.1	0	0.048	0.0133333	3.6	0.277778
PF10417.6	0.2	0.2	0.2	0.2	0.1	0.1	0.1	0.1	0.1	0	0	0	0	0	0.1	0.1	0.1	0.1	0.1	0.1	0.1	0.1	0.1	0.1	0.1	0.1	0.1	0.1	0.1	0.1	0.1	0.1	0.1	0.1	0.1	0.1	0.1	0.1	0.1	0.1	0.1	0.0933333	1.07143	0.933333
PF10989.5	0.1	0.1	0.1	0.1	0.1	0.4	0.3	0.3	0	0	0	0	0	0	0	0.1	0.1	0	0	0.1	0.1	0.2	0.2	0	0.1	0.1	0.1	0	0.1	0.1	0.1	0	0	0	0	0	0	0	0.1	0.1	0.06	0.106667	0.5625	1.77778
PF11165.5	3.6	3.6	3.6	3.6	0.1	0	0.1	0.2	0.1	0.7	0.7	0.7	0.7	0.7	0.1	0.4	0.4	0.2	0.6	0.2	0.2	0.2	0.2	0	0.3	0.3	0.3	0.1	0.1	0.1	0.1	0.2	0.2	0.2	0.2	0.1	0.1	0.1	0.2	0.2	0.204	1.24	0.164516	6.07843
PF11211.5	0.7	0.7	0.7	0.7	1.3	1.5	1.5	1.5	0.1	0.1	0.1	0.1	0.1	0.1	0.1	0	0	0	0.1	0	0	0	0	0	0	0	0	0	0.1	0.1	0.1	0	0	0	0	0	0	0	0.1	0	0.024	0.613333	0.0391304	25.5556
PF11267.5	0	0	0	0	0.1	0	0	0	0	0	0.1	0.1	0.1	0.1	0.1	0.1	0.1	0.1	0.1	0.1	0.1	0.1	0.1	0.1	0.1	0.1	0.1	0.1	0.1	0.1	0.1	0.1	0.1	0.1	0.1	0.1	0.1	0.1	0.1	0.1	0.1	0.04	2.5	0.4
PF11285.5	1.6	0.6	0.8	0.9	0.2	0.2	0.2	0.2	0.2	0.6	0.6	0.6	0.6	0.6	0.1	0.1	0.1	0	0	0	0	0.1	0.1	2.2	1	1	1	0.1	0.1	0.1	0.1	0.1	0.2	0.1	0.1	0.1	0.1	0.1	0.1	0.3	0.28	0.546667	0.512195	1.95238
PF11341.5	0.2	0.2	0.2	0.2	0	0	0	0	0.1	0	0	0	0	0	0.1	0	0	0.1	0.1	0.1	0.1	0.1	0.2	0	0.1	0.1	0.1	0.1	0.1	0.1	0.1	0.1	0	0.1	0.1	0.1	0.1	0.1	0.1	0.1	0.088	0.0666667	1.32	0.757576
PF11347.5	0.1	0.1	0.1	0.1	0.1	0.1	0.1	0.1	0.1	0	0	0	0	0	0.1	0.1	0.1	0.1	0.1	0.1	0.1	0.1	0.1	0.1	0.1	0.1	0.1	0	0.1	0.1	0.1	0.1	0.1	0.1	0.1	0.1	0.1	0.1	0.1	0.1	0.096	0.0666667	1.44	0.694444
PF11371.5	0.2	0.2	0.2	0.2	0.5	0.5	0.5	0.5	0.1	0.1	0.1	0.1	0.1	0.1	0.2	0.1	0.1	0.1	0.2	0.1	0.1	0.2	0.2	0.1	0.1	0.1	0.1	0.1	0.1	0.1	0.1	0.2	0.2	0.1	0	0.1	0.1	0.1	0.1	0.1	0.12	0.233333	0.514286	1.94444
PF11384.5	2.4	6.6	2.9	2.9	1	1.3	1.3	1.5	0.4	0	0	0	0	0	1.4	0.8	0.8	0.9	0.5	0.2	0.2	0	0	0	0.5	0.5	0.5	0.6	0.1	0.1	0.1	2	1.2	0.8	0	0.4	0	0.5	0.6	0.8	0.508	1.40667	0.361137	2.76903
PF11623.5	0	0	0	0	0	0	0	0	0	0	0	0	0	0	0.2	0.3	0.3	0.1	0.2	0.1	0.1	0.2	0.1	0.2	0.1	0.1	0.1	0.1	0.1	0.1	0.1	0.1	0.1	0.1	0.1	0.1	0.2	0.1	0.1	0.1	0.136	0.00666667	20.4	0.0490196
PF11638.5	0.1	0.1	0.1	0.1	0.4	0.3	0.3	0.3	0.1	0.2	0.2	0.2	0.2	0.2	0.4	0.4	0.4	0.2	0.2	0.2	0.2	0.1	0.2	0.2	0.4	0.4	0.4	0.2	0.1	0.1	0.1	0.2	0.2	0	0.2	0.2	0.2	0.2	0.2	0.2	0.224	0.2	1.12	0.892857
PF11910.5	0	0	0	0	0	0	0	0	0	0	0	0	0	0	0.1	0.1	0.1	0.1	0.1	0	0	0.1	0	0.1	0	0	0	0.1	0.1	0.1	0.1	0.1	0.1	0.1	0	0.1	0.1	0.1	0.1	0.1	0.072	0.00666667	10.8	0.0925926
PF11965.5	0.2	0.1	0.2	0.2	0.1	0.1	0.1	0.1	0	0	0	0	0	0	0.1	0.1	0.1	0.1	0.1	0.1	0.1	0.1	0.1	0.1	0.6	0.6	0.6	0.1	0.1	0.1	0.1	0.1	0.1	0.1	0.1	0.1	0.1	0.1	0.1	0.1	0.16	0.08	2	0.5
PF12727.4	0.2	0.8	0.8	0.4	0.6	0	0	0	0	0.4	0.4	0.4	0.4	0.4	0	0.2	0.2	0	0	0.2	0.2	0	0.3	0.1	0.1	0.2	0.1	0.2	0.1	0.1	0.1	0.1	0.2	0	0	0.1	0	0	0	0	0.1	0.32	0.3125	3.2
PF13098.3	0.1	0.1	0.1	0.1	0.1	0.1	0.1	0.1	0.1	0.3	0.3	0.3	0.3	0.3	0.3	0.3	0.2	0	0.3	0.3	0.3	0.3	0.3	0.1	0.3	0.3	0.3	0.3	0.1	0.1	0.1	0.3	0.1	0.3	0.2	0.3	0.3	0.1	0.3	0.3	0.232	0.18	1.28889	0.775862
PF13155.3	0	0	0	0	0.2	0.2	0.2	0	0	0	0	0	0	0	0	0	0	0	0	0	0	0.2	0.1	0	0	0	0	0	0.1	0.1	0.1	0.2	0.8	0	1.8	0	0	0	0	0	0.136	0.04	3.4	0.294118
PF13319.3	0	0	0	0	0.1	0.1	0.1	0.1	0.3	0.2	0.2	0.2	0.2	0.2	0.1	0	0	0.1	0.1	0	0	0.1	0	0	0	0	0	0.1	0.1	0.1	0.1	0.1	0.1	0.1	0.1	0.1	0.1	0.1	0.1	0.1	0.064	0.12	0.533333	1.875
PF13328.3	0.2	0.3	0.2	0.2	0	0	0	0	0.1	0.2	0.2	0.2	0.2	0.2	0.2	0.3	0.3	0.1	0.1	0.1	0.1	0.1	0.1	0.1	0.1	0.1	0.1	0.1	0.1	0.1	0.1	0	0	0	0.1	0	0.1	0.1	0.1	0.1	0.104	0.14	0.742857	1.34615
PF13343.3	0	0	0	0	0	0	0	0	0	0	0	0	0	0	0.2	0	0	0	0.1	0.1	0.1	0.1	0.1	0.1	0.2	0.2	0.2	0.1	0.1	0.1	0.1	0.1	0	0.2	0.1	0.1	0.1	0.1	0.1	0.1	0.104	0.00666667	15.6	0.0641026
PF13413.3	2.3	1	2.3	0.6	0.2	0.1	0.2	0.6	1.4	0.1	0.1	0.1	0.1	0.1	0	1	1	0.3	0.2	3.4	3.4	1.8	0.5	1.6	0.2	0.2	0.2	0.2	0.1	0.1	0.1	1.8	1.8	0.2	0.2	0.2	0.2	0.2	1.6	0.2	0.82	0.626667	1.30851	0.764228
PF13481.3	3	3	2.6	1.6	0.3	0.3	0.3	0.3	0.2	0	0	0	0	0	0	0	0	0.1	0	0	0	0.1	0	0	0	0.1	0.1	0.1	0.1	0.1	0.1	0	0	0.1	0	0.1	0	0	0.1	0	0.044	0.773333	0.0568966	17.5758
PF13508.4	0.4	0.1	0.4	0.4	0	0	0	0	0	0	0	0	0	0	0	0	0	0	0	0	0	0.1	0.2	0.1	0	0	0	0	0.1	0.1	0.1	0	0	0	0	0	0	0	0.1	0.1	0.032	0.0933333	0.342857	2.91667
PF13538.3	0.4	0.6	0.8	0.6	0.2	0	0	0	0	0.2	0.2	0.2	0.2	0.2	0.1	0.1	0.1	0.3	0.1	0.3	0.3	0.2	0.1	0.2	0.1	0.1	0.1	0	0.1	0.1	0.1	0.1	0.1	0.1	0.4	0.3	0.2	0.2	0.2	0.2	0.16	0.253333	0.631579	1.58333
PF14714.3	0	0	0	0	0	0	0	0	0	0	0	0	0	0	0.1	0.1	0.1	0.1	0.1	0.1	0.1	0.1	0.1	1	0.1	0.1	0.1	0.1	0.1	0.1	0.1	0.1	0.1	0.1	0.1	0.1	0.1	0.1	0.1	0.1	0.136	0.00666667	20.4	0.0490196
PF16321.2	0	0	0	0	0.1	0.1	0.1	0	0	0	0	0	0	0	0	0	0	0.1	0	0.1	0.1	0.1	0.1	0.1	0.1	0.1	0.1	0.1	0.1	0.1	0.1	0.1	0.1	0.1	0	0.1	0.1	0.1	0.1	0.1	0.08	0.0266667	3	0.333333
PF00016.17	0	0	0	0	0	0	0	0	0	0	0	0	0	0	0	0	0	0	0	0	0	0	0	0	0	0	0	0	0	0	0	0	0	0	0	0	0	0	0	0	0	0	#DIV/0!	#DIV/0!
PF00023.27	0	0	0	0	0	0	0	0	0	0	0	0	0	0	0	0	0	0	0	0	0	0	0	0	0	0	0	0	0	0	0	0	0	0	0	0	0	0	0	0	0	0	#DIV/0!	#DIV/0!
PF00027.26	0	0.1	0.1	0	0	0	0	0	0	0	0	0	0	0	0	0	0	0	0	0	0	0	0	0	0	0	0	0	0	0	0	0	0	0	0	0	0	0	0	0	0	0.0133333	0	#DIV/0!
PF00028.14	0	4.2	0	0	0	0	0	0	0	0	0	0	0	0	0	0	0	0	0	0	0	0	0	0	0	0	0	0	0	0	0	0	0	0	0	163.8	0	156	0	0	12.792	0.28	45.6857	0.0218887
PF00034.18	0.1	0.1	0.1	0.1	0	0	0	0	0.1	0	0	0	0	0	0	0	0	0	0	0	0	0	0	0	0	0	0	0	0	0	0	0	0	0	0	0	0	0	0	0	0	0.0333333	0	#DIV/0!
PF00043.22	0	0	0	0	0	0	0	0	0	0	0	0	0	0	0	0	0	0	0	0	0	0	0	0	0	0	0	0	0	0	0	0	0	0	0	0	0	0	0	0	0	0	#DIV/0!	#DIV/0!
PF00060.23	0.1	0.1	0.1	0.1	0	0	0	0	0	0	0	0	0	0	0	0	0	0	0	0	0	0	0	0	0	0	0	0	0	0	0	0	0	0	0	0	0	0	0	0	0	0.0266667	0	#DIV/0!
PF00067.19	0	0	0	0	0	0	0	0	0	0	0	0	0	0	0	0	0	0	0	0	0	0	0	0	0	0	0	0	0	0	0	0	0	0	0	0	0	0	0	0	0	0	#DIV/0!	#DIV/0!
PF00069.22	0	0	0	0	0	0	0	0	0	0	0	0	0	0	0	0	0	0	0	0	0	0	0	0	0	0	0	0	0	0	0	0	0	0	0	0	0	0	0	0	0	0	#DIV/0!	#DIV/0!
PF00075.21	0	0	0	0	0	0	0	0	0	0	0	0	0	0	0.1	0	0	0	0.1	0	0	0.1	0.1	0.1	0.1	0.1	0.1	0.1	0	0	0	0	0	0	0	0	0.1	0	0.1	0	0.044	0	#DIV/0!	0
PF00078.24	0	0	0	0	0	0	0	0	0	0	0	0	0	0	0	0	0	0	0	0.2	0.2	0	0	0	0	0	0	0	0	0	0	0	0	0	0	0	0	0	0	0	0.016	0	#DIV/0!	0
PF00082.19	0	18.7	0	0	0	0	0	0	0	0	0	0	0	0	0	0	0	0	0	41.2	0	0	0	0	0	0	0	0	0	0	0	0	0	0	0	0	0	0	0	0	1.648	1.24667	1.32193	0.756472
PF00089.23	3.8	3.4	2.8	3.8	0.1	0.1	0.1	0.1	0	0	0	0	0	0	0.1	0.1	0.1	0.1	0.2	0.2	0.2	0.1	0	0.1	0.2	0.2	0.1	0	0	0	0	0.3	0.1	0	0	0.5	0	0	0.1	0	0.108	0.946667	0.114085	8.76543
PF00101.17	0	0	0	0	0	0	0	0	0	0	0	0	0	0	0	0	0	0	0	0	0	0	0	0	0	0	0	0	0	0	0	0	0	0	0	0	0	0	0	0	0	0	#DIV/0!	#DIV/0!
PF00107.23	0	0	0	0	0	0	0	0	0	0	0	0	0	0	0	0	0	0	0	0	0	0	0	0	0	0	0	0	0	0	0	0	0	0	0	0	0	0	0	0	0	0	#DIV/0!	#DIV/0!
PF00113.19	0	0.1	0	0	0.1	0.1	0.1	0.1	0.1	0	0	0	0	0	0	0	0	0	0	0	0	0	0	0	0	0	0	0	0	0	0	0	0	0	0	0	0	0	0	0	0	0.04	0	#DIV/0!
PF00116.17	0	0	0	0	0	0	0	0	0	0	0	0	0	0	0.8	0	0	0	0	0	0	0	0	0.9	1.2	1.2	1.2	0	0	0	0	0.9	1.2	0	0	0	0	0	0	0	0.296	0	#DIV/0!	0
PF00120.21	0	0	0	0	0	0	0	0	0	0	0	0	0	0	0	0	0	0	0	0	0	0	0	0	0	0	0	0	0	0	0	0	0	0	0	0	0	0	0	0	0	0	#DIV/0!	#DIV/0!
PF00121.15	0	0	0	0	0	0	0	0	0	0	0	0	0	0	0	0	0	0	0	0	0	0	0	0	0	0	0	0	0	0	0	0	0	0	0	0	0	0	0	0	0	0	#DIV/0!	#DIV/0!
PF00144.21	0	0	0	0	0	0	0	0	0	0	0	0	0	0	0	0	0	0	0	0	0	0	0	0	0	0	0	0	0	0	0	0	0	0	0	0	0	0	0	0	0	0	#DIV/0!	#DIV/0!
PF00145.14	0	0	0	0	0	0	0	0.1	0	0	0	0	0	0	0.4	0	0	0	0	3.2	3.2	0	0	0	0	0.1	0.1	0	0	0	0	1.2	0.1	0	0	2.2	0	0	0	5	0.42	0.34	1.23529	0.809524
PF00148.16	0	0	0	0	0	0	0	0	0	0	0	0	0	0	0	0	0	0	0	0	0	0	0	0	0	0	0	0	0	0	0	0	0	0	0	0	0	0	0	0	0	0	#DIV/0!	#DIV/0!
PF00152.17	0	0	0	0	0	0	0	0	0	0	0	0	0	0	0	0.2	0.2	0	0	0.1	0.1	0	0.1	0.1	0	0	0	0	0	0	0	0	0	0	0.1	0	0	0	0	0	0.036	0	#DIV/0!	0
PF00155.18	0	0	0	0	0	0	0	0	0	0.2	0.2	0.2	0.2	0.2	0	0	0	0	0	0	0	0	0	0	0	0	0	0	0	0	0	0	0	0.2	0	0.1	0.2	0	0	0	0.02	0.0666667	0.3	3.33333
PF00175.18	0	0	0	0	0	0	0	0	0	0	0	0	0	0	2	1.2	1.2	0	0	0	0	0	0	0	1.2	1.2	1.2	0	0	0	0	0	0	1.2	0	0	0	0	0	0	0.368	0	#DIV/0!	0
PF00176.20	0.2	0.2	0	0.2	0	0	0	0	0	0	0	0	0	0	0	0	0	0	0	0	0	0	0	0	0	0	0	0	0	0	0	0	0	0	0	0	0	0	0	0	0	0.04	0	#DIV/0!
PF00185.21	0	0	0	0	0.1	0.1	0.1	0.1	0	0	0	0	0	0	0	0	0	0	0	0	0	0	0	0	0	0	0	0	0	0	0	0	0	0	0.1	0	0.1	0	0	0	0.008	0.0266667	0.3	3.33333
PF00190.19	0	0	0	0	0	0	0	0	0	0	0	0	0	0	0	0	0	0	0	0	0	0	0	0	0	0	0	0	0	0	0	0	0	0	0	0	0	0	0	0	0	0	#DIV/0!	#DIV/0!
PF00195.16	0.1	0.1	0.1	0.1	0	0	0	0	0	0	0	0	0	0	0	0	0	0	0	0	0	0	0	0	0	0	0	0	0	0	0	0	0	0	0	0	0	0	0	0	0	0.0266667	0	#DIV/0!
PF00198.20	0	0	0	0	0	0	0	0	0	0	0	0	0	0	0	0	0	0	0	0	0	0	0.2	0	0	0	0	0	0	0	0	0	0	0	0	0	0	0	0	0	0.008	0	#DIV/0!	0
PF00202.18	0	0	0	0	0	0	0	0	0	0	0	0	0	0	0	0	0	0	0	0	0	0	0	0	0	0	0	0	0	0	0	0	0	0	0	0	0	0	0	0	0	0	#DIV/0!	#DIV/0!
PF00204.22	0.1	0.1	0.1	0.1	0	0	0	0	0	0	0	0	0	0	1	0.4	0.4	0.1	0.3	1.4	1.4	0.1	0.1	0.1	0.1	0	0.1	0.1	0	0	0	0	0.1	0.1	0.1	0.1	0.1	0.1	0.1	0.1	0.252	0.0333333	7.56	0.132275
PF00206.17	0	0	0	0	0.2	0.2	0.2	0.2	0	0.1	0.1	0.1	0.1	0.1	0	0	0	0	0	0	0	0	0	0	0	0	0	0	0	0	0	0	0	0	0	0	0	0	0	0	0	0.0866667	0	#DIV/0!
PF00211.17	0.2	0.2	0.2	0.2	0	0	0	0	0	0	0	0	0	0	0	0	0	0	0	0	0	0	0	0	0	0	0	0	0	0	0	0	0	0	0	0	0	0	0	0	0	0.0533333	0	#DIV/0!
PF00215.21	0	0	0	0	0	0	0	0	0	0	0	0	0	0	0	0	0	0	0	0	0	0	0	0	0	0	0	0	0	0	0	0	0	0	0	0	0	0	0	0	0	0	#DIV/0!	#DIV/0!
PF00237.16	0	0	0	0	0	0	0	0	0	0	0	0	0	0	0	0	0	0	0	0	0	0	0	0	0	0	0	0	0	0	0	0	0	0	0	0	0	0	0	0	0	0	#DIV/0!	#DIV/0!
PF00240.20	0	0	0	0	0	0	0	0	0	0	0	0	0	0	0	0	0	0	0	0	0	0	0	0	0	0	0	0	0	0	0	0	0	0	0	0	3.8	0	0	0	0.152	0	#DIV/0!	0
PF00263.18	1.2	4	0.9	0.6	0	0	0	0	1.8	0	0	0	0	0	0	0	0	0	0	0.6	0.6	2.5	1.6	2.2	0	0	0	0	0	0	0	0	0	0	0	0	0	0	4	0	0.46	0.566667	0.811765	1.23188
PF00266.16	0	0	0	0	0	0	0	0	0.1	0	0	0	0	0	0	0	0	0	0	0	0	0.1	0	0	0	0	0	0	0	0	0	0	0	0.3	0	0	0.2	0	0	0	0.024	0.00666667	3.6	0.277778
PF00274.16	0	0	0	0	0	0	0	0	0	0	0	0	0	0	0	0	0	0	0	0	0	0	0	0	0	0	0	0	0	0	0	0	0	0	0	0	0	0	0	0	0	0	#DIV/0!	#DIV/0!
PF00278.19	0	0	0	0	0	0	0	0	0	0	0	0	0	0	0	0	0	0	0	0	0	0	0	0	0	0	0	0	0	0	0	0	0	0	0	0	0	0	0	0	0	0	#DIV/0!	#DIV/0!
PF00282.16	0	0	0	0	0	0	0	0	0	0	0	0	0	0	0	0	0	0	0	0	0	0	0	0	0	0	0	0	0	0	0	0	0	0	0	0	0	0	0	0	0	0	#DIV/0!	#DIV/0!
PF00285.18	0	0	0	0	0	0	0	0	0	0	0	0	0	0	0	0	0	0	0	0	0	0	0	0	0	0	0	0	0	0	0	0	0	0	0	0	0	0	0	0	0	0	#DIV/0!	#DIV/0!
PF00289.19	0.2	0.2	0.2	0.2	0	0	0	0	0	0	0	0	0	0	0.4	0.4	0.4	0.4	0	0	0	0.4	0	0	0	0	0	0	0	0	0	0.4	0.2	0.4	0.4	0.4	0.4	0.4	0.4	0.4	0.2	0.08	2.5	0.4
PF00290.17	0	0	0	0	0	0	0	0	0	0	0	0	0	0	0	0	0	0	0	0	0	0	0	0	0	0	0	0	0	0	0	0	0	0	0	0	0	0	0	0	0	0	#DIV/0!	#DIV/0!
PF00293.25	0.3	0.2	0.1	0.1	0	0	0	0	0	0	0	0	0	0	0	0	0	0	0	0	0	0	0	0	0	0	0	0	0	0	0	0	0	0	0	0	0	0	0	0	0	0.0466667	0	#DIV/0!
PF00294.21	0.6	0.6	0.2	0.4	0	0	0	0	0.1	0.2	0.2	0.2	0.2	0.2	0	0.6	0.6	0	0	0.1	0.1	0	0	0	0	0	0	0	0	0	0	0	0	0	0	0.2	0	0	0	0	0.064	0.193333	0.331034	3.02083
PF00300.19	2.6	1.6	0.4	1.1	0	0	0	0	0	0	0	0	0	0	0	0	0	0	0	0	0	0	0	0	0	0	0	0	0	0	0	0	0	0	0	0	0	0	0	0	0	0.38	0	#DIV/0!
PF00308.15	0	0	0	0	0	0	0	0	0	0	0	0	0	0	0	0	0	0	0	0	0	0	0	0	0	0	0	0	0	0	0	0	0	0	0	0	0	0	0	0	0	0	#DIV/0!	#DIV/0!
PF00310.18	0	0	0	0	0	0	0	0	0	0	0	0	0	0	0	0	0	0	0	0	0	0	0	0	0	0	0	0	0	0	0	0	0	0	0	0	0	0	0	0	0	0	#DIV/0!	#DIV/0!
PF00318.17	0	0	0	0	0	0	0	0	0	0	0	0	0	0	0	0	0	0	0	0	0	0	0	0	0	0	0	0	0	0	0	0	0	0	0	0	0	0	0	0	0	0	#DIV/0!	#DIV/0!
PF00326.18	0	0	0	0	0	0	0	0	0	0	0	0	0	0	0	0	0	0	0	0	0	0	0	0	0	0	0	0	0	0	0	0	0	0	0	0	0	0	0	0.1	0	0.00666667	0	#DIV/0!
PF00329.16	0	0	0	0	0	0	0	0	0	0	0	0	0	0	0	0	0	0	0	0	0	0	0	0	0	0	0	0	0	0	0	0	0	0	0	0	0	0	0	0	0	0	#DIV/0!	#DIV/0!
PF00330.17	0	0	0	0	0	0	0	0	0	0	0	0	0	0	0	0	0	0	0	0	0	0	0	0	0	0	0	0	0	0	0	0	0	0	0	0	0	0	0	0	0	0	#DIV/0!	#DIV/0!
PF00334.16	0	0	0	0	0	0	0	0	0	0	0	0	0	0	0	0	0	0	0	0	0	0	0	0	0	0	0	0	0	0	0	0	0	0	0	0	0	0	0	0	0	0	#DIV/0!	#DIV/0!
PF00343.17	0	0	0	0	0	0	0	0	0	0	0	0	0	0	0	0	0	0	0	0	0	0	0	0	0	0	0	0	0	0	0	0	0	0	0	0	0	0	0	0	0	0	#DIV/0!	#DIV/0!
PF00346.16	0	0	0	0	0	0	0	0	0	0	0	0	0	0	0	0	0	0	0	0	0	0	0	0	0	0	0	0	0	0	0	0	0	0	0	0	0	0	0	0	0	0	#DIV/0!	#DIV/0!
PF00353.16	7955.4	1188.2	0	385.2	1409.6	0	0	4720.8	0	0	0	0	0	0	0	0	0	0	0	0	0	985.6	0	0	0	0	0	0	0	0	0	0	0	0	0	0	0	50910.1	0	0	2075.83	1043.95	1.98844	0.502906
PF00370.18	0	0	0	0	0	0	0	0	0	0	0	0	0	0	0	0	0	0	0	0	0	0	0	0	0	0	0	0	0	0	0	0	0	0	0	0	0	0	0	0	0	0	#DIV/0!	#DIV/0!
PF00375.15	24.4	25	24.8	23.9	0	0	0	0	0	0	0	0	0	0	0	0	0	0	0	0	0	0	0	0	0	0	0	0	0	0	0	0	0	0	0	0	0	0	0	0	0	6.54	0	#DIV/0!
PF00378.17	0	0	0	0	0	0	0	0	0	0	0	0	0	0	0	0	0	0	0	0	0	0	0	0	0	0	0	0	0	0	0	0	0	0	0	0	0	0	0	0	0	0	#DIV/0!	#DIV/0!
PF00380.16	0.1	0.1	0.1	0.1	0	0	0	0.1	0.1	0	0	0	0	0	0	0	0	0	0	0	0	0	0	0	0	0	0	0	0	0	0	0	0	0	0	0	0	0	0	0	0	0.04	0	#DIV/0!
PF00383.20	0.4	0	0	0	0	0	0	0	0	0	0	0	0	0	0	0	0	0	0.1	0	0	0	0	0	0	0	0	0	0	0	0	0	0	0	0	0	0	0	0	0	0.004	0.0266667	0.15	6.66667
PF00384.19	0	0	0	0	0	0	0	0	0	0	0	0	0	0	0	0	0	0	0	0	0	0	0	0	0	0	0	0	0	0	0	0	0	0	0	0	0	0	0	0	0	0	#DIV/0!	#DIV/0!
PF00391.20	1	0.4	0.4	0.6	0	0	0	0	0	0	0	0	0	0	0	0	0	0	0	0	0	0	0	0	0	0	0	0	0	0	0	0	0	0	0	0	0	0	0	0	0	0.16	0	#DIV/0!
PF00392.18	0	0	0	0	0	0	0	0	0	0	0	0	0	0	0	0	0	0	0	0	0	0	0	0	0	0	0	0	0	0	0	0	0	0	0	0	0	0	0	0	0	0	#DIV/0!	#DIV/0!
PF00393.16	0	0	0	0	0	0	0	0	0	0	0	0	0	0	0	0	0	0	0	0	0	0	0	0	0	0	0	0	0	0	0	0	0	0	0	0	0	0	0	0	0	0	#DIV/0!	#DIV/0!
PF00403.23	0	0	0	0	0	0	0	0	0.2	0.1	0.1	0.1	0.1	0.1	0	0	0	0	0	0	0	0.1	0	0.1	0	0	0	0	0	0	0	0	0	0.1	0	0	0	0.1	0.1	0.1	0.02	0.0533333	0.375	2.66667
PF00406.19	0	0	0	0	0	0	0	0	0	0	0.1	0	0	0	0	0	0	0.1	0.1	0.1	0.1	0.1	0.1	0.1	0	0	0	0.1	0	0	0	0.1	0.1	0.1	0.1	0.1	0.1	0	0.1	0.1	0.06	0.0133333	4.5	0.222222
PF00408.17	0.2	0.4	0.2	0.2	0	0	0	0	0	0	0	0	0	0	0	0	0	0	0	0	0	0	0	0	0	0	0	0	0	0	0	0	0	0	0	0	0	0	0	0	0	0.0666667	0	#DIV/0!
PF00425.15	0	0	0	0	0	0	0	0	0	0	0	0	0	0	0	0	0	0	0	0	0	0	0	0	0	0	0	0	0	0	0	0	0	0	0	0	0	0	0	0	0	0	#DIV/0!	#DIV/0!
PF00427.18	0	0	0	0	0	0.1	0.1	0.1	0.2	0.2	0.2	0.2	0.2	0.2	0	0	0	0	0	0	0	0	0	0	0	0	0	0	0	0	0	0	0	0	0	0	0	0	0	0	0	0.1	0	#DIV/0!
PF00437.17	1.3	1.3	1.3	1.3	0	0	0	0	1.1	0	0	0	0	0	0	0	0	0	0	0.3	0.3	1	0.2	2.9	0	0	0	0	0	0	0	0	0	0	0	0	0	0	0.2	0	0.196	0.42	0.466667	2.14286
PF00455.19	1	1.2	1	1	0	0	0	0	2.2	0	0	0	0	0	0	0	0	0	0	0	0	0	0	0	0	0	0	0	0	0	0	0	0	0	0	0	0	0	0	0	0	0.426667	0	#DIV/0!
PF00456.18	0	0	0	0	0	0	0	0	0	0.1	0.1	0.1	0.1	0.1	0	0	0	0	0	0.2	0.2	0	0	0	0	0	0	0	0	0	0	0	0	0	0	0	0	0	0	0	0.016	0.0333333	0.48	2.08333
PF00459.22	0	0	0	0	0	0	0	0	0	0	0	0	0	0	0	0	0	0	0	0	0	0	0	0	0	0	0	0	0	0	0	0	0	0	0	0	0	0	0	0	0	0	#DIV/0!	#DIV/0!
PF00462.21	0	0	0	0	0	0	0	0	0	0	0	0	0	0	0	0	0	0	0	0	0	0	0	0	0	0	0	0	0	0	0	0	0	0	0	0	0	0	0	0	0	0	#DIV/0!	#DIV/0!
PF00464.16	0	0	0	0	0	0	0	0	0	0	0	0	0	0	0	0	0	0	0	0	0	0	0	0	0	0	0	0	0	0	0	0	0	0	0	0	0	0	0	0	0	0	#DIV/0!	#DIV/0!
PF00465.16	0	0	0	0	0	0.1	0	0	0.1	0	0	0	0	0	0	0	0	0	0	0	0	0	0	0	0	0	0	0	0	0	0	0	0	0	0	0	0	0	0	0	0	0.0133333	0	#DIV/0!
PF00467.26	0	0	0	0	2.4	2.4	2.4	2.4	0	0	0	0	0	0	0	0	0	0	0	0	0	5.8	0	0	0	0	0	6	0	0	0	0	0	0	4.2	0	0	0	0	0	0.64	0.64	1	1
PF00474.14	53.8	55.2	27.4	27.4	22.5	24.7	24.3	24.2	23.7	28.1	28.1	28.1	28.1	28.1	0	0	0	0	0	0	0	0	0	0	0	0	0	0	0	0	0	0	0	0	0	0	0	0	0	0	0	28.2467	0	#DIV/0!
PF00479.19	0	0	0	0	0	0	0	0	0	0	0	0	0	0	0	0	0	0	0	0	0	0	0	0	0	0	0	0	0	0	0	0	0	0	0	0	0	0	0	0	0	0	#DIV/0!	#DIV/0!
PF00480.17	0	0.1	0	0	0	0	0	0	0	0	0	0	0	0	0	0	0	0	0	0	0	0	0	0	0	0	0	0	0	0	0	0	0	0	0	0	0	0	0	0	0	0.00666667	0	#DIV/0!
PF00482.20	24.2	26.2	22.4	24.6	0	0	0	0	21	0	0	0	0	0	0	0	0	0	0	30.9	30.9	15.8	13	53.7	0	0	0	0	0	0	0	0	0	0	0	0	0	0	10	0	6.172	7.89333	0.781926	1.27889
PF00483.20	0	0	0	0	0	0	0.2	0	0	0	0	0	0	0	0.2	0	0	0.1	0.2	0	0	0	0	0	0	0	0	0	0	0	0	0	0	0	0.2	0	0	0.2	0.3	0	0.048	0.0133333	3.6	0.277778
PF00486.25	0.2	0.2	0.4	0.4	0	0	0	0	0	0	0	0	0	0	0	0.2	0.2	0	0	0.2	0.2	0	0.2	0	0	0	0	0	0	0	0	0	0	0	0.2	0	0.2	0.2	0.2	0.2	0.072	0.0933333	0.771429	1.2963
PF00490.18	0	0	0	0	0	0	0	0	0	0	0	0	0	0	0	0	0	0	0	0	0	0	0	0	0	0	0	0	0	0	0	0	0	0	0	0	0	0	0	0	0	0	#DIV/0!	#DIV/0!
PF00491.18	0	0	0	0	0	0	0	0	0	0	0	0	0	0	0	0	0	0	0	0	0	0	0	0	0	0	0	0	0	0	0	0	0	0	0	0	0	0	0	0	0	0	#DIV/0!	#DIV/0!
PF00493.20	0	0	0	0	0	0	0	0	0	0	0	0	0	0	0	0	0	0	0	0	0	2	0	0	0	0	0	0	0	0	0	0	0	0	0	0	0	0	0	0	0.08	0	#DIV/0!	0
PF00494.16	4.7	4.7	4.6	4.4	0	0	0	0	0	0	0	0	0	0	0	0	0	0	0	0	0	0	0	0	0	0	0	0	0	0	0	0	0	0	0	0	0	0	0	0	0	1.22667	0	#DIV/0!
PF00496.19	0	0	0	0	0	0	0	0	0	0	0	0	0	0	0	0	0	0	0	0	0	0	0	0	0	0	0	0	0	0	0	0	0	0	0	0	0	0	0	0	0	0	#DIV/0!	#DIV/0!
PF00497.17	0.1	0	0.1	0	0	0	0	0	0	0	0	0	0	0	0	0	0	0	0	0	0	0	0	0	0	0	0	0	0	0	0	0	0	0	0	0	0	0	0	0	0	0.0133333	0	#DIV/0!
PF00498.23	0.6	0	0	0	0	0	0	0	0	0	0	0	0	0	0	0	0	0	0	0	0	0	0	0	0	0	0	0	0	0	0	0	0	0	0	0	0	0	0	0	0	0.04	0	#DIV/0!
PF00501.25	0.6	0	0	0	0	0	0	0	0	0	0	0	0	0	0	0	0	0	0	0	0	0	0	0	0	0	0	0	0	0	0	0	0	0	0	0	0	0	0	0	0	0.04	0	#DIV/0!
PF00520.28	7.7	2.4	7.4	2.4	7	8	7.3	8.4	0	4.9	4.9	4.9	4.9	4.9	0	0	0	0	0	0	0	0	0	0	0	0	0	0	0	0	0	0	0	0	0	0	0	0	0	0	0	5.00667	0	#DIV/0!
PF00529.17	0	0.2	0.6	0.5	0	0	0	0	0	0	0	0	0	0	0	0	0	0	0	0	0	0	0	0	0	0	0	0	0	0	0	0	0	0	0	0	0	0	0	0	0	0.0866667	0	#DIV/0!
PF00533.23	0	0	0	0	1.8	1.2	0.8	0.8	0.1	0	0	0	0	0	0	0	0	0	0	0	0	0	0	0	0	0	0	0	0	0	0	0	0	0	0	0	0	0	0	0	0	0.313333	0	#DIV/0!
PF00547.15	0	0	0	0	0	0	0	0	0	0	0	0	0	0	0	0	0	0	0	0	0	0	0	0	0	0	0	0	0	0	0	0	0	0	0	0	0	0	0	0	0	0	#DIV/0!	#DIV/0!
PF00551.16	0	0	0	0	0.2	0.2	0.2	0.2	0	0.9	0.9	0.9	0.9	0.9	0	0.1	0.1	0	0	0.2	0.2	0	0.1	0	0.1	0.1	0.1	0.1	0	0	0	0	0	0	0.2	0	0	0.1	0	0.2	0.056	0.366667	0.152727	6.54762
PF00553.16	37.4	0	0	0	0	0	0	0	0	0	0	0	0	0	0	0	0	0	0	0	0	0	0	0	0	0	0	0	0	0	0	0	0	0	0	0	0	0	0	0	0	2.49333	0	#DIV/0!
PF00557.21	0.1	0.1	0.1	0.3	0	0	0	0	0	0	0	0	0	0	0	0	0	0	0	0	0	0	0	0	0	0	0	0	0	0	0	0	0	0	0	0	0	0	0	0	0	0.04	0	#DIV/0!
PF00562.25	0	0	0	0	0	0	0	0	0	0	0	0	0	0	0	0	0	0	0	0	0	0	0	0	0	0	0	0	0	0	0	0	0	0	0	0	0	0	0	0	0	0	#DIV/0!	#DIV/0!
PF00572.15	0	0	0	0	0	0	0	0	0.1	0	0	0	0	0	0.1	0	0	0	0.1	0	0	0	0.1	0.1	0	0	0	0.1	0	0	0	0.1	0.1	0.1	0.1	0.1	0.1	0.1	0.1	0.1	0.052	0.0133333	3.9	0.25641
PF00582.23	1.2	1.6	1.6	1.7	0	0	0	0	0	0	0	0	0	0	0	0	0	0	0	0	0	0	0	0	0	0	0	0	0	0	0	0	0	0	0	0	0	0	0	0	0	0.406667	0	#DIV/0!
PF00583.22	0.3	0.4	0.5	0.2	0	0	0	0	0	0	0	0	0	0	0.1	0	0	0	0	0	0	0	0	0	0	0	0	0	0	0	0	0	0	0	0	0	0	0	0	0	0.004	0.0933333	0.0428571	23.3333
PF00587.22	0	0	0	0	0	0	0	0	0	0	0	0	0	0	13.1	0	0	0	2.7	0	0	0	0	0	0	0	0	0	0	0	0	0	0	0	0	0	0	0	0	0	0.632	0	#DIV/0!	0
PF00589.19	0	0	0	0	0.2	0	0	0	3.5	0	0	0	0	0	0	0	0	0	0	0.7	0.7	0	0	0	0	0	0	0	0	0	0	1	2.7	0	0	1	0	0	0	0	0.244	0.246667	0.989189	1.01093
PF00590.17	13	9.8	13.9	12.9	0	0.1	0	0	0.1	0.1	0.1	0.1	0.1	0.1	0	0	0	0	0	0	0	0	0	0	0	0	0	0	0	0	0	0	0	0	0	0	0	0	0	0	0	3.35333	0	#DIV/0!
PF00593.21	0	0	0	0	0	0	0	0	0	0	0	0	0	0	0	0	0	0	0	0	0	0	0	57	0	0	0	0	0	0	0	0	38.6	0	0	0	0	0	0	0	3.824	0	#DIV/0!	0
PF00596.18	0.2	0	0	0	0	0	0	0	0	0	0	0	0	0	0	0	0	0	0	0	0	0	0	0	0	0	0	0	0	0	0	0	0	0	0	0	0	0	0	0	0	0.0133333	0	#DIV/0!
PF00623.17	0.1	0.1	0.1	0.1	0.2	0.2	0.2	0.2	1.6	0.1	0.1	0.1	0.1	0.1	0	0	0	0.3	0	0	0	0	0	0	0	0	0	0	0	0	0	0	0	0	0	0	0	0	0	0	0.012	0.22	0.0545455	18.3333
PF00636.23	0	0	0	0	0	0.1	0.1	0.1	0.4	0.1	0.1	0.1	0.1	0.1	0	0	0	0	0	0	0	0	0	0	0	0	0	0	0	0	0	0	0	0	0	0	0	0	0	0	0	0.08	0	#DIV/0!
PF00639.18	0	0	0	0	0	0	0	0	0	0	0	0	0	0	0	0	0	0	0	0	0	0	0	0	0	0	0	0	0	0	0	0	0	0	0	0	0	0	0	0	0	0	#DIV/0!	#DIV/0!
PF00648.18	3.3	0	0	0	0	0	0	0	0	0	0	0	0	0	0	0	0	0	0	0	0	0	0	0	0	0	0	0	0	0	0	0	0	0	0	0	0	0	0	0	0	0.22	0	#DIV/0!
PF00657.19	0	0	0	0	0	0	0	0	0	0	0	0	0	0	0	0	0	0	0	0	0	0	0	0	0	0	0	0	0	0	0	0	7.2	0	0	0	0	0	0	0	0.288	0	#DIV/0!	0
PF00673.18	0	0	0	0	0	0	0	0	0	0	0	0	0	0	0	0	0	0	0	0	0	0	0	0	0	0	0	0	0	0	0	0	0	0	0	0	0	0	0	0	0	0	#DIV/0!	#DIV/0!
PF00675.17	0	0	0	0	0	0	0	0	0	0	0	0	0	0	0	0.9	0.9	0	0	0	0	0	0	0	0	0	0	0	0	0	0	0	0	0	0	0	0	0	0	0	0.072	0	#DIV/0!	0
PF00676.17	0	0	0	0	0	0	0	0	0	0	0	0	0	0	0	0	0	0	0	0	0	0	0	0	0	0	0	0	0	0	0	0	0	0	0	0	0	0	0	0	0	0	#DIV/0!	#DIV/0!
PF00687.18	0	0	0	0	0	0	0	0	0	0	0	0	0	0	0	0	0	0	0	0	0	0	0	0.1	0	0	0	0	0	0	0	0	0	0	0	0	0	0	0	0	0.004	0	#DIV/0!	0
PF00691.17	0	0.1	0.1	1	0	0	0	0	0	0	0	0	0	0	0	0	0	0	0	0	0	0	0	0	0	0	0	0	0	0	0	0	0	0	0	0	0	0	0	0	0	0.08	0	#DIV/0!
PF00694.16	0	0	0	0	0	0	0.3	0.2	0	0	0	0	0	0	0	0	0	0	0	0	0	0	0.2	0	0	0	0	0	0	0	0	0.2	0.2	0.2	0	0	0	0	0.1	0	0.036	0.0333333	1.08	0.925926
PF00697.19	0	0	0	0	0	0	0	0	0	0	0	0	0	0	0	0	0	0	0	0	0	0	0	0	0	0	0	0	0	0	0	0	0	0	0	0	0	0	0	0	0	0	#DIV/0!	#DIV/0!
PF00698.18	0.1	0	0.1	0.1	0	0	0	0	0	0	0	0	0	0	0	0	0	0	0	0	0	0	0	0	0	0	0	0	0	0	0	0	0	0	0	0	0	0	0	0	0	0.02	0	#DIV/0!
PF00699.17	0	0	0	0	0	0	0	0	0	0	0	0	0	0	0	0	0	0	0	0	0	0	0	0	0	0	0	0	0	0	0	0	0	0	0	0	0	0	0	0	0	0	#DIV/0!	#DIV/0!
PF00701.19	0	0	0	0	0	0	0	0	0	0	0	0	0	0	0	0	0	0	0	0	0	0	0	0	0	0	0	0	0	0	0	0	0	0	0	0	0	0	0	0	0	0	#DIV/0!	#DIV/0!
PF00704.25	6.2	0	0	0	0	0	0	0	0	0	0	0	0	0	0	0	0	0	0	0	0	0	0	0	0	0	0	0	0	0	0	0	0	0	0	0	0	0	0	0	0	0.413333	0	#DIV/0!
PF00709.18	0	0	0	0	0	0	0	0	0	0	0	0	0	0	0	0	0	0	0	0	0	0	0	0	0	0	0	0	0	0	0	0	0	0	0	0	0	0	0	0	0	0	#DIV/0!	#DIV/0!
PF00730.22	0	0	0	0	0	0	0	0	0	0	0	0	0	0	0	0	0	0	0	0	0	0	0	0	0	0	0	0	0	0	0	0	0	0	0	0	0	0	0	0	0	0	#DIV/0!	#DIV/0!
PF00732.16	0.1	0	0	0	0.3	0.1	0.2	0.2	0	0	0	0	0	0	0	0	0	0	0	0	0	0	0	0	0	0	0	0	0	0	0	0	0	0	0	0	0	0	0	0	0	0.06	0	#DIV/0!
PF00733.18	0	0	0	0	0	0	0	0	0	0	0	0	0	0	0	0	0	0	0.1	0.1	0.1	0	0	0	0	0	0	0	0	0	0	0	0	0	0	0	0	0	0	0	0.012	0	#DIV/0!	0
PF00742.16	0	0	0	0	0.2	0.2	0.2	0.2	0	0.1	0.1	0.1	0.1	0.1	0.2	0.4	0.4	0	0	0	0	0	0	0	0	0	0	0	0	0	0	0	0	0	0	0	0	0	0	0	0.04	0.0866667	0.461538	2.16667
PF00749.18	0	0	0	0	0	0	0	0	0	0	0	0	0	0	0	0	0	0	0	0	0	0	0	0	0	0	0	0	0	0	0	0	0	0	0	0	0	0	0	0	0	0	#DIV/0!	#DIV/0!
PF00762.16	0	0	0	0	0	0	0	0	0	0	0	0	0	0	0	0	0	0	0	0	0	0	0	0	0	0	0	0	0	0	0	0	0	0	0	0	0	0	0	0	0	0	#DIV/0!	#DIV/0!
PF00764.16	0	0	0	0	0	0	0	0	0	0	0	0	0	0	0	0	0	0	0	0	0	0	0	0	0	0	0	0	0	0	0	0	0	0	0	0	0	0	0	0	0	0	#DIV/0!	#DIV/0!
PF00772.18	0	0	0	0	0	0	0	0	0	0	0	0	0	0	0	0.2	0.2	0	0	0	0	0	0	0	0.2	0.2	0.2	0	0	0	0	0	0	0	0	0	0	0	0	0	0.04	0	#DIV/0!	0
PF00782.17	0	0	0	0	0	0	0	0	0	0	0	0	0	0	0	0	0	0	0	0	0	0	0	0	0	0	0	0	0	0	0	0	0	0	0	0	0	0.1	0	0	0.004	0	#DIV/0!	0
PF00793.17	0	0	0	0	0	0	0	0	0	0	0	0	0	0	0	0	0	0	0.1	0.1	0.1	0.1	0	0	0	0	0	0	0	0	0	0	0	0	0.1	0	0	0	0.1	0.1	0.024	0.00666667	3.6	0.277778
PF00795.19	0	0	0	0	0	0	0	0	0	0	0	0	0	0	0	0	0	0	0	0	0	0	0	0	0	0	0	0	0	0	0	0	0	0	0	0	0	0	0	0	0	0	#DIV/0!	#DIV/0!
PF00796.15	0	0	0	0	7.9	7.9	7.9	7.9	7.6	7.6	7.6	7.6	7.6	7.6	0	7.3	7.3	8	0	0	0	8.3	0	8.3	8.3	8.3	8.3	8.3	0	0	0	8.3	8.3	8	8	8.3	8	8	8	8	5.492	5.68	0.966901	1.03423
PF00800.15	0	0	0	0	0	0	0	0	0	0	0	0	0	0	0	0	0	0	0	0	0	0	0	0	0	0	0	0	0	0	0	0	0	0	0	0	0	0	0	0	0	0	#DIV/0!	#DIV/0!
PF00809.19	0.1	0.1	0.1	0.1	0.1	0.1	0.1	0.1	0	0	0	0	0	0	0.1	0.1	0.1	0.1	0.1	0	0	0	0.1	0	0.1	0.1	0.1	0.1	0	0	0	0.1	0.1	0	0	0	0	0	0	0	0.048	0.0533333	0.9	1.11111
PF00814.22	0.1	0.1	0.1	0.2	0	0	0	0	0	0	0	0	0	0	0	0	0	0	0	0	0	0	0	0	0	0	0	0	0	0	0	0	0	0	0	0	0	0	0	0	0	0.0333333	0	#DIV/0!
PF00815.17	0	0	0	0	0	0	0	0	0	0	0	0	0	0	0	0	0	0	0	0	0	0	0	0	0	0	0	0	0	0	0	0	0	0.1	0	0.1	0	0.1	0.1	0.1	0.016	0.00666667	2.4	0.416667
PF00817.17	0	0	0	0	0	0	0	0	0	0	0	0	0	0	0	0	0	0	0	0	0	0	0	0	0	0	0	0	0	0	0	0	0	0	0	0	0	0	0	0	0	0	#DIV/0!	#DIV/0!
PF00834.16	0	0	0	0	0	0	0	0	0	0	0	0	0	0	0	0	0	0.1	0	0	0	0.1	0.1	0	0	0	0	0	0	0	0	0	0	0	0	0	0	0	0.1	0	0.016	0	#DIV/0!	0
PF00842.18	0	0	0	0	0.2	0.2	0.4	0.2	0.2	0	0	0	0	0	0	0	0	0	0	0	0	0	0	0	0	0	0	0	0	0	0	0	0	0	0	0	0	0	0	0	0	0.08	0	#DIV/0!
PF00852.16	0	0	0	0	0	0	0	0	0	0	0	0	0	0	9.2	0	0	4	0	0	0	0	0	0	0	0	0	0	0	0	0	0	0	0	0	0	0	0	0	0	0.528	0	#DIV/0!	0
PF00862.16	0	0	0	0	0	0	0	0	0	0	0	0	0	0	0.2	0.2	0.2	0	0	0	0	0	0	0	0	0	0	0	0	0	0	0	0	0	0	0	0	0	0	0	0.024	0	#DIV/0!	0
PF00873.16	98.4	101.8	108.6	101.5	0	0	0	0	0	0	0	0	0	0	0	0	0	0	0	0	0	0	0	0	0	0	0	0	0	0	0	0	0	0	0	0	0	0	0	0	0	27.3533	0	#DIV/0!
PF00875.15	0	0	0	0	0	0	0	0	0	0	0	0	0	0	0.2	0	0	0.2	0	0	0	0	0	0.2	0	0	0	0	0	0	0	0	0	0.2	0.6	0	0	0	0	0.2	0.056	0.0133333	4.2	0.238095
PF00881.21	0	0	0	0	0	0	0	0	0	0	0	0	0	0	0	0	0	0	0	0	0	0	0	0	0	0	0	0	0	0	0	0	0	0	0	0	0	0	0	0	0	0	#DIV/0!	#DIV/0!
PF00884.20	0.2	1.1	0.3	0.2	0	0	0	0	0	0	0	0	0	0	0	0	0	0	0	0	0	0	0	0	0	0	0	0	0	0	0	0	0	0	0	0	0	0	0	0	0	0.12	0	#DIV/0!
PF00885.16	0	0	0.1	0.1	0	0	0	0	0	0	0	0	0	0	0	0	0	0	0	0	0	0	0	0	0	0	0	0	0	0	0	0	0	0	0	0	0	0	0	0	0	0.0133333	0	#DIV/0!
PF00886.16	0	0	0	0	0	0	0	0	0	0	0	0	0	0	0	0	0	0	0	0	0	0	0	0	0	0	0	0	0	0	0	0	0	0	0	0	0	0	0	0	0	0	#DIV/0!	#DIV/0!
PF00891.15	0	0	0	0	0	0	0	0	0	0	0	0	0	0	0	0	0	0	0	0	0	0	0	0	0	0	0	0	0	0	0	0	0	0	0	0	0	0	0	0	0	0	#DIV/0!	#DIV/0!
PF00899.18	0	0	0	0	0	0	0	0	0	0	0	0	0	0	0.2	0.3	0.3	0	0.1	0	0	0.2	0.1	0.1	0.1	0.1	0.1	0	0	0	0	0	0	0	0	0	0	0	0	0	0.064	0	#DIV/0!	0
PF00903.22	0	0.1	0	0	0.1	0.1	0.1	0.1	0	0	0	0	0	0	0	0	0	0	0	0	0	0	0	0	0	0	0	0.1	0	0	0	0	0	0	0	0	0	0	0	0	0.004	0.0333333	0.12	8.33333
PF00908.14	0	0	0	0	0	0	0	0	0	0	0	0	0	0	0	0	0	0	0	0	0	0	0	0	0	0	0	0	0	0	0	0	0	0	0	0	0	0	0	0	0	0	#DIV/0!	#DIV/0!
PF00925.17	0	0	0	0	0	0	0	0	0	0	0	0	0	0	0	0	0	0	0	0	0	0	0	0	0	0	0	0	0	0	0	0	0	0	0	0	0	0	0	0	0	0	#DIV/0!	#DIV/0!
PF00926.16	0	0	0	0	0	0	0	0	0	0	0	0	0	0	0	0	0	0	0	0	0	0	0	0	0	0	0	0	0	0	0	0	0	0	0	0	0	0	0	0	0	0	#DIV/0!	#DIV/0!
PF00929.21	0	0	0	0	0	0	0	0	0	0	0	0	0	0	0	0	0	0	0	0	0	0	0	0	0	0	0	0	0	0	0	0	0	0	0	0	0	0	0	0	0	0	#DIV/0!	#DIV/0!
PF00933.18	0	0	0	0	0	0	0	0	0	0	0	0	0	0	0	0	0	0	0	0	0	0	0	0	0	0	0	0	0	0	0	0	0	0	0	0	0	0	0	0	0	0	#DIV/0!	#DIV/0!
PF00958.19	0	0	0	0	0	0	0	0	0	0	0	0	0	0	0.2	0.2	0.2	0	0.1	0	0	0	0.2	0.1	0.1	0.1	0.1	0	0	0	0	0.1	0.1	0.1	0.1	0.1	0	0	0.1	0	0.076	0	#DIV/0!	0
PF00982.18	0	0	0	0	0	0	0	0	0	0	0	0	0	0	0	0	0	0	0	0	0	0	0	0	0	0	0	0	0	0	0	0	0	0	0	0	0	0	0	0	0	0	#DIV/0!	#DIV/0!
PF00989.22	0	0	0.1	0	0	0	0	0	0.1	0.4	0	0.4	0.4	0.4	0	0	0	0	0	0	0	0	0	0	0	0	0	0	0	0	0	0	0	0	0	0	0	0	0	0	0	0.12	0	#DIV/0!
PF00994.21	0	0	0	0	0	0	0	0	0	0	0	0	0	0	0	0	0	0	0	0	0	0	0	0	0	0	0	0	0	0	0	0	0	0	0	0	0	0	0	0	0	0	#DIV/0!	#DIV/0!
PF01008.14	0	0	0	0	0	0	0	0	0	0	0	0	0	0	0	0	0	0	0	0	0	0	0	0	0	0	0	0	0	0	0	0	0	0	0	0	0	0	0	0	0	0	#DIV/0!	#DIV/0!
PF01019.18	0	0	0	0	0	0	0	0	0	0	0	0	0	0	0	0	0	0	0	0	0	0	0	0	0	0	0	0	0	0	0	0	0	0	0	0	0	0	0	0	0	0	#DIV/0!	#DIV/0!
PF01026.18	0	0	0	0	0	0	0	0	0	0	0	0	0	0	0	0	0	0	0	0	0	0	0	0	0	0	0	0	0	0	0	0	0	0	0	0	0	0	0	0	0	0	#DIV/0!	#DIV/0!
PF01032.15	0	0	0	0	0	0	0	0	0	0	0	0	0	0	0	0	0	0	0	23	23	23	22.6	32.9	0	0	0	0	0	0	0	0	33.8	0	0	0	0	0	0	0	6.332	0	#DIV/0!	0
PF01035.17	0	0	0	0	0	0	0	0	0	0	0	0	0	0	0	0	0	0	0	0	0	0	0	0	0	0	0	0	0	0	0	0	0	0	0	0	0	0	0	0	0	0	#DIV/0!	#DIV/0!
PF01042.18	0	0	0	0	0	0	0	0	0	0	0	0	0	0	0	0	0	0	0	0	0	0	0	0	0	0	0	0	0	0	0	0	0	0	0	0	0	0	0	0	0	0	#DIV/0!	#DIV/0!
PF01048.17	0	0	0	0	0	0	0	0	0	0	0	0	0	0	0	0	0	0	0	0	0	0	0	0	0	0	0	0	0	0	0	0	0	0	0	0	0	0	0	0	0	0	#DIV/0!	#DIV/0!
PF01053.17	0	0	0	0	0	0	0	0	0	0	0	0	0	0	0	0	0	0	0	0	0	0	0	0	0	0	0	0	0	0	0	0	0	0	0	0	0	0	0	0	0	0	#DIV/0!	#DIV/0!
PF01058.19	0	0	0	0	0	0	0	0	0	0	0	0	0	0	0	0	0	0	0	0	0	0	0.2	0	0	0	0	0	0	0	0	0	0	0	0	0	0	0	0	0	0.008	0	#DIV/0!	0
PF01071.16	0	0	0	0	0	0	0	0	0	0	0	0	0	0	0	0	0	0	0	0	0	0	0	0	0	0	0	0	0	0	0	0	0	0	0	0	0	0	0	0	0	0	#DIV/0!	#DIV/0!
PF01073.16	0	0	0	0	0	0	0.4	0	0	0.2	0.2	0.2	0.2	0.2	0	0	0	0	0	0	0	0.2	0	0.1	0	0	0	0.4	0	0	0	0.2	1.3	0	0.1	0.3	0	0	0	0.4	0.104	0.12	0.866667	1.15385
PF01074.19	0.9	1.2	1	1.1	0	0	0	0	0	0	0	0	0	0	0	0	0	0	0	0	0	0	0	0	0	0	0	0	0	0	0	0	0	0	0	0	0	0	0	0	0	0.28	0	#DIV/0!
PF01075.14	0	0	0	0	0	0	0	0	0	0	0	0	0	0	0	0	0	0	0	0	0	0	0	0	0	0	0	0	0	0	0	0	0	0	0	0	0	0	0	0	0	0	#DIV/0!	#DIV/0!
PF01077.19	0	0	0	0	0.2	0	0	0	0	0	0	0	0	0	0	0	0	0	0	0	0	0	0	0	0	0	0	0	0	0	0	0	0	0	0	0	0	0	0	0	0	0.0133333	0	#DIV/0!
PF01081.16	0	0	0	0	0	0	0	0	0	0	0	0	0	0	0	0	0	0	0	0	0	0	0	0	0	0	0	0	0	0	0	0	0	0	0	0	0	0	0	0	0	0	#DIV/0!	#DIV/0!
PF01116.17	0.1	0.1	0.1	0.1	0	0	0	0	0	0	0	0	0	0	0	0	0	0	0	0	0	0	0	0	0	0	0	0.1	0	0	0	0	0	0	0	0	0	0	0	0	0.004	0.0266667	0.15	6.66667
PF01118.21	0.1	0.1	0	0.1	0	0	0	0	0	0	0	0	0	0	0	0.1	0.1	0	0	0	0	0	0	0	0	0	0	0	0	0	0	0	0	0	0	0	0	0	0	0	0.008	0.02	0.4	2.5
PF01121.17	0	0	0	0	0	0	0	0.1	0	0	0	0	0	0	0	0.1	0.1	0	0.1	0	0	0	0	0.1	0	0	0	0	0	0	0	0	0.1	0	0	0	0	0	0	0	0.02	0.00666667	3	0.333333
PF01128.16	1.8	1.7	1.9	1.9	0	0	0	0	0	0	0	0	0	0	0	0.2	0.2	0.1	0	0	0	0	0	0.1	0	0	0	0	0	0	0	0	0	0	0.1	0.1	0	0.1	0	0	0.036	0.486667	0.0739726	13.5185
PF01131.17	0	0	0	0	0	0	0	0	0.8	0	0	0	0	0	0.3	0.3	0.3	0.1	0.1	0.1	0.1	0.1	0.1	0.1	0	0	0	0	0	0	0	0	0.1	0.1	0.1	0	0	0.1	0.1	0	0.084	0.0533333	1.575	0.634921
PF01135.16	0	0	0	0	0	0	0	0	0	0	0	0	0	0	0	0	0	0	0	0	0	0	0	0	0	0	0	0	0	0	0	0	0	0	0	0	0	0	0	0	0	0	#DIV/0!	#DIV/0!
PF01138.18	0	0	0	0	0	0	0	0	0	0	0	0	0	0	0	0	0	0	0	0	0	0	0	0	0	0	0	0	0	0	0	0	0	0	0	0	0	0	0	0	0	0	#DIV/0!	#DIV/0!
PF01149.21	0	0	0	0	0.1	0.1	0.1	0.1	0	0	0	0	0	0	0	0	0	0	0	0	0	0	0	0	0	0	0	0	0	0	0	0	0	0	0	0	0	0	0	0	0	0.0266667	0	#DIV/0!
PF01155.16	0	0	0	0	0	0	0	0	0	0	0	0	0	0	0	0	0	0	0	0	0	0	0	0	0	0	0	0	0	0	0	0	0	0	0.2	0	0	0	0	0.1	0.008	0.00666667	1.2	0.833333
PF01161.17	0	0	0	0	0	0	0	0	0	0	0	0	0	0	0	0	0	0	0	0	0	0	0	0	0	0	0	0	0	0	0	0	0	0	0	0	0	0	0	0	0	0	#DIV/0!	#DIV/0!
PF01168.17	1.9	1.9	1.9	1.9	0	0	0	0	0	0	0	0	0	0	0	0	0	0	0	0	0	0	0	0	0	0	0	0	0	0	0	0	0	0	0	0	0	0	0	0	0	0.506667	0	#DIV/0!
PF01170.15	0	0	0	0	0	0	0	0	0	0	0	0	0	0	0	0	0	0	0	0	0	0	0	0	0	0	0	0	0	0	0	0	0	0	0	0	0	0	0	0	0	0	#DIV/0!	#DIV/0!
PF01176.16	0	0	0	0	0	0	0	0	0	0	0	0	0	0	0	0	0	0	0	0	0	0	0	0	0	0	0	0	0	0	0	0	0	0	0	0	0	0	0	0	0	0	#DIV/0!	#DIV/0!
PF01177.19	0	0	0	0	0	0	0	0	0	0	0	0	0	0	0	0	0	0	0	0	0	0	0	0	0	0	0	0	0	0	0	0	0	0	0	0	0	0	0	0	0	0	#DIV/0!	#DIV/0!
PF01182.17	0	0	0	0	0	0	0	0	0	0	0	0	0	0	0	0	0	0	0	0	0	0	0	0	0	0	0	0	0	0	0	0	0	0	0	0	0	0	0	0	0	0	#DIV/0!	#DIV/0!
PF01187.15	0	0	0	0	0.1	0.1	0.1	0.1	0	0	0	0	0	0	0	0	0	0	0	0	0	0	0	0	0	0	0	0	0	0	0	0	0	0	0	0	0	0	0	0	0	0.0266667	0	#DIV/0!
PF01189.14	0	0	0	0	0	0	0	0	0	0	0	0	0	0	0	0.3	0.3	0	0	0	0	0	0	0	0.2	0.2	0.2	0	0	0	0	0	0	0	0	0	0	0	0	0	0.048	0	#DIV/0!	0
PF01193.21	0	0	0	0	0	0	0	0	0	0	0	0	0	0	0	0	0	0	0	0	0	0	0	0	0	0	0	0	0	0	0	0	0	0	0	0	0	0	0	0	0	0	#DIV/0!	#DIV/0!
PF01197.15	0	0	0	0	0	0	0	0	0	0	0	0	0	0	0.1	0.1	0.1	0	0	0	0	0.1	0	0	0	0	0	0	0	0	0	0	0	0	0	0	0	0	0	0	0.016	0	#DIV/0!	0
PF01206.14	0.1	0.1	0.1	0.1	0	0	0	0	0	0.1	0.1	0.1	0.1	0.1	0.2	0.1	0.1	0.2	0.1	0.2	0.2	0.3	0.2	0.3	0	0	0	0.1	0	0	0	0.1	0.2	0.1	0.2	0.3	0.2	0.3	0.1	0.1	0.14	0.0666667	2.1	0.47619
PF01207.14	0	0	0	0	0	0	0	0	0	0.6	0.6	0.6	0.6	0.6	0	0	0	0	0	0	0	0	0	0	0	0	0	0	0	0	0	0	0	0	0	0	0	0	0	0	0	0.2	0	#DIV/0!
PF01208.14	0	0	0	0	0	0	0	0	0	0	0	0	0	0	0	0	0	0	0	0	0	0	0	0	0	0	0	0	0	0	0	0	0	0	0	0	0	0	0	0	0	0	#DIV/0!	#DIV/0!
PF01212.18	0	0	0	0	0	0	0	0	0	0	0	0	0	0	0	0	0	0	0	0	0	0	0	0	0	0	0	0	0	0	0	0	0	0	0	0	0	0	0	0	0	0	#DIV/0!	#DIV/0!
PF01225.22	0.4	0.2	0.4	0.1	0.6	0.6	0.8	0.8	0.1	0.2	0.2	0.2	0.2	0.2	0.1	0.1	0.1	0.2	0.1	0	0	0	0	0	0	0	0	0	0	0	0	0	0	0	0	0	0	0	0	0.1	0.024	0.34	0.0705882	14.1667
PF01226.14	28.2	30.3	30.2	28	29.5	29.1	29.1	29.1	0	0	0	0	0	0	0	0	0	0	0	0	0	0	0	0	0	0	0	0	0	0	0	0	0	0	0	0	0	0	0	0	0	15.5667	0	#DIV/0!
PF01227.19	0	0	0.1	0	0	0	0	0	0	0	0	0	0	0	0	0	0	0	0	0	0	0	0	0	0	0	0	0	0	0	0	0	0	0	0	0	0	0	0	0	0	0.00666667	0	#DIV/0!
PF01230.20	0	0	0	0	0	0	0	0	0	0	0	0	0	0	0	0	0	0	0	0	0	0	0	0	0	0	0	0	0	0	0	0	0.1	0	0	0	0	0	0	0	0.004	0	#DIV/0!	0
PF01235.14	31.2	31	29.7	31.1	0	0	0	0	30.1	30.2	30.2	30.2	30.2	30.2	0	0	0	0	0	0	0	0	0	0	0	0	0	0	0	0	0	0	0	0	0	0	0	0	0	0	0	20.2733	0	#DIV/0!
PF01243.17	0	0	0	0	0	0	0	0	0	0	0	0	0	0	0	0	0	0	0	0	0	0	0	0	0	0	0	0	0	0	0	0	0	0	0	0	0	0	0	0	0	0	#DIV/0!	#DIV/0!
PF01255.16	0	0	0	0	0	0	0	0	0	0	0	0	0	0	0	0	0	0	0	0	0	0	0	0	0	0	0	0	0	0	0	0	0	0	0	0	0	0	0	0	0	0	#DIV/0!	#DIV/0!
PF01256.14	1.3	1.2	1.2	1.3	0	0	0	0	0.3	0	0	0	0	0	0	0	0	0	0	0	0	0	0	0	0	0	0	0	0	0	0	0	0	0	0	0	0	0	0	0	0	0.353333	0	#DIV/0!
PF01261.21	0	0	0	0	0	0	0	0	0	0	0	0	0	0	0	0	0	0	0	0	0	0	0	0	0	0	0	0	0	0	0	0	0	0	0	0	0	0	0	0	0	0	#DIV/0!	#DIV/0!
PF01263.17	0	0	0	0	0	0	0	0	0	0	0	0	0	0	0	0	0	0	0	0	0	0	0	0	0	0	0	0	0	0	0	0	0	0	0	0	0	0	0	0	0	0	#DIV/0!	#DIV/0!
PF01276.17	0	0	0	0	0	0	0	0	0	0	0	0	0	0	0	0	0	0	0	0	0	0	0	0	0	0	0	0	0	0	0	0	0	0	0	0	0	0	0	0	0	0	#DIV/0!	#DIV/0!
PF01288.17	0	0	0	0	0	0	0	0	0	0	0	0	0	0	0	0	0	0	0	0	0	0	0	0	0	0	0	0	0	0	0	0	0	0	0	0	0	0	0	0	0	0	#DIV/0!	#DIV/0!
PF01300.15	0	0	0	0	0	0	0	0	0	0	0	0	0	0	0	0	0	0	0	0	0	0	0	0	0	0	0	0	0	0	0	0	0	0	0	0	0	0	0	0	0	0	#DIV/0!	#DIV/0!
PF01327.18	0	0	0	0	0	0	0	0	0	0	0	0	0	0	0	0	0	0	0	0	0	0	0	0	0	0	0	0	0	0	0	0	0	0	0	0	0	0	0	0	0	0	#DIV/0!	#DIV/0!
PF01330.18	0	0	0	0	1.2	0.2	0.2	0.2	0	0	0	0	0	0	0.3	0	0	0	0	0	0	0	0	0	0	0	0	0	0	0	0	0	0	0	0	0	0	0	0	0.3	0.012	0.14	0.0857143	11.6667
PF01343.15	0	0	0	0	0	0	0	0	0	0	0	0	0	0	0	0	0	0	0	0	0	0	0	0	0	0	0	0	0	0	0	0	0	0	0	0	0	0	0	0	0	0	#DIV/0!	#DIV/0!
PF01351.15	0	0	0	0	0	0	0	0	0	0.1	0.1	0.1	0.1	0.1	0	0	0	0	0	0.1	0.1	0	0	0.1	0.1	0.1	0.1	0.1	0	0	0	0	0	0	0.1	0	0	0	0	0.1	0.032	0.04	0.8	1.25
PF01368.17	0.2	0.2	0.4	0.2	0.1	0.1	0.1	0.1	0	0.2	0.2	0.2	0.2	0.2	0	0	0	0	0	0	0	0	0	0	0	0	0	0	0	0	0	0	0	0	0	0	0	0	0	0	0	0.16	0	#DIV/0!
PF01370.18	0	0	0	0	0	0	0	0	0	0.3	0.3	0.3	0.3	0.3	0	0	0	0	0	0	0	0.1	0.1	0	0	0	0	0	0	0	0	0	0.4	0	0.1	0	0	0	0.1	0.1	0.032	0.106667	0.3	3.33333
PF01408.19	0.1	0.1	0.1	0.1	0.4	0.6	0.6	0.4	0.2	0.4	0.4	0.4	0.4	0.4	0.1	0	0	0	0	0.1	0.1	0	0	0	0	0	0	0	0	0	0	0.2	0.2	0.1	0.2	0	0	0	0	0.4	0.04	0.333333	0.12	8.33333
PF01409.17	0	0	0	0	0	0	0	0	0	0	0	0	0	0	0	0	0	0	0	0	0	0	0	0	0	0	0	0	0	0	0	0	0	0	0	0	0	0	0	0	0	0	#DIV/0!	#DIV/0!
PF01416.17	0	0	0	0	0	0	0	0	0	0	0	0	0	0	0	0	0	0	0	0	0	0	0	0	0	0	0	0	0	0	0	0	0	0	0	0	0	0	0	0	0	0	#DIV/0!	#DIV/0!
PF01420.16	0	0	0	0	0	0	0	0	0	35.6	35.6	35.6	35.6	35.6	0	0	0	0	5.2	0	0	0	23	15.2	46	27	26.6	4.5	0	0	0	0	0	0	0	0	0	0	0	0	5.9	11.8667	0.497191	2.0113
PF01425.18	0.2	0.2	0.2	0.2	0	0	0	0	0	0	0	0	0	0	0	0	0	0	0	0	0	0	0	0	0	0	0	0	0	0	0	0	0	0	0	0	0	0	0	0	0	0.0533333	0	#DIV/0!
PF01427.14	0	0.1	0	0	0	0	0	0	0.1	0	0	0	0	0	0	0	0	0.1	0	0	0	0.1	0	0	0.2	0.2	0.2	0.1	0	0	0	0.1	0	0.2	0.1	0	0	0	0.1	0	0.056	0.0133333	4.2	0.238095
PF01430.16	0	0	0	0	0	0	0	0	0	0	0	0	0	0	0	0	0	0	0	0	0	0	0	0	0	0	0	0	0	0	0	0	0	0	0	0	0	0	0	0	0	0	#DIV/0!	#DIV/0!
PF01436.18	8.4	11.2	11.2	8.4	0	0	0	0	0	0	0	0	0	0	0	0	0	0	0	0	0	0	0	0	0	0	0	0	0	0	0	0	0	0	0	0	0	0	0	0	0	2.61333	0	#DIV/0!
PF01443.15	0	0	0	0	2.6	2	1.8	0.6	0.6	1.4	1.4	1.4	1.4	1.4	0.4	0.2	0.2	1.2	0.4	0.4	0.4	0.8	2.7	0.4	0.8	0.8	0.8	0	0	0	0	1	0.8	3.4	0.8	0.8	1.2	3.4	1	0.2	0.876	0.986667	0.887838	1.12633
PF01451.18	0	0	0	0	0	0	0	0	0	0	0	0	0	0	0	0	0	0	0	0	0	0	0	0	0	0	0	0	0	0	0	0	0	0	0	0	0	0	0	0	0	0	#DIV/0!	#DIV/0!
PF01464.17	0	0	0	0	0	0	0	0	0	0	0	0	0	0	0	0	0	0	0	0	0	0	0	0	0	0	0	0	0	0	0	0	0	0	0	0	0	0	0	0	0	0	#DIV/0!	#DIV/0!
PF01478.15	28	31.4	27.8	28.6	7.2	8.4	8.8	8.2	16	5.7	5.7	5.7	5.7	5.7	0	0	0	0	0	31	31	28.8	23.4	31.2	0	0	0	0	0	0	0	0	0	0	0	0	0	0	20.6	0	6.64	12.86	0.51633	1.93675
PF01486.14	0	0	0	0	0	0	0	0	0	0	0	0	0	0	0	0	0	0	0	0	0	0	0	0	0	0	0	0	0	0	0	0	0	0	0	75.9	0	0	0	0	3.036	0	#DIV/0!	0
PF01497.15	0	0	0	0	0	0	0	0	0	0	0	0	0	0	0	0	0	0	0	0	0	0	0	0.5	0	0	0	0	0	0	0	0	0	0	0	0	0	0	0	0	0.02	0	#DIV/0!	0
PF01507.16	0	0	0	0	0	0	0	0	0	0	0	0	0	0	0.2	0.1	0.1	0	0	0	0	0	0	0	0.1	0.1	0.1	0	0	0	0	0	0	0	0.4	0	0.1	0	0	0	0.048	0	#DIV/0!	0
PF01509.15	0	0	0	0	0	0	0	0	0	0	0	0	0	0	0	0	0	0	0	0	0	0	0	0	0	0	0	0	0	0	0	0.1	0	0	0	0	0	0	0	0	0.004	0	#DIV/0!	0
PF01510.22	0	0	0	0	0	0	0	0	0	0	0	0	0	0	0	0	0	0	0	0	0	0	0	0	0	0	0	0	0	0	0	0	0	0	0	0	0	0	0	0	0	0	#DIV/0!	#DIV/0!
PF01513.18	0	0	0	0	0	0	0	0	0	0	0	0	0	0	0	0	0	0	0	0	0	0	0	0	0	0	0	0	0	0	0	0	0	0	0	0	0	0	0	0	0	0	#DIV/0!	#DIV/0!
PF01520.15	0	0	0	0	0	0	0	0	0	0	0	0	0	0	0	0	0	0	0	0	0	0	0	0	0	0	0	0	0	0	0	0	0	0	0	0	0	0	0	0	0	0	#DIV/0!	#DIV/0!
PF01521.17	0	0	0	0	0	0	0	0	0	0	0	0	0	0	0	0.1	0.1	0	0	0	0	0	0	0	0	0	0	0	0	0	0	0	0	0	0	0	0	0	0	0	0.008	0	#DIV/0!	0
PF01522.18	0	0	0	0	0	0	0	0	0	0	0	0	0	0	0	0	0	0	0	0	0	0	0	0	0	0	0	0	0	0	0	0	0	0	0	0	0	0	0	0	0	0	#DIV/0!	#DIV/0!
PF01531.13	0	0	0	0	0	0	0	0	0	0	0	0	0	0	6.8	0.8	0.8	0	1.4	0	0	0	0	0	0	0	0	0	0	0	0	0	0	11.1	0	4.3	0	0	0	0	1.008	0	#DIV/0!	0
PF01545.18	0	0	0	0	0	0	0	0	0	0	0	0	0	0	14.9	0	0	0	0	0	0	0	0	0	0	0	0	0	0	0	0	0	0	0	0	0	0	0	0	0	0.596	0	#DIV/0!	0
PF01546.25	0	0	0	0	0	0	0	0	0	0.1	0.1	0.1	0.1	0.1	0	0	0	0	0	0	0	0	0	0	0	0	0	0	0	0	0	0	0	0	0	0	0	0	0	0	0	0.0333333	0	#DIV/0!
PF01551.19	5.2	4.3	5.3	5.6	0	0	0	0	0	0	0	0	0	0	0	0	0	0	0	0	0	0	0	0	0	0	0	0	0	0	0	0	0	0	0	0	0	0	0	0	0	1.36	0	#DIV/0!
PF01553.18	0	0	0	0	0	0	0	0	0	0	0	0	0	0	0.1	0.1	0.1	0	0	0	0	0	0	0	0	0	0	0	0	0	0	0	0	0	0	0	0	0	0	0	0.012	0	#DIV/0!	0
PF01556.15	0	0	0	0	0.1	0	0.1	0.1	0	0	0	0	0	0	0.8	1.8	1.8	0.1	0.1	0	0	0.1	0.1	0.1	0.1	0.1	0.1	0.1	0	0	0	0.1	0.1	0.1	0.1	0.1	0.1	0.1	0.1	0.1	0.244	0.0266667	9.15	0.10929
PF01558.15	0.1	0.1	0.1	0.1	0	0	0	0	0	0	0	0	0	0	0	0	0	0	0	0	0	0	0	0	0	0	0	0	0	0	0	0	0	0	0	0	0	0	0	0	0	0.0266667	0	#DIV/0!
PF01565.20	7.9	4.9	10.3	5.3	0	0	0	0	0.7	0.2	0.2	0.2	0.2	0.2	0	0.2	0.2	0	0	0	0	0	0	0.1	0	0	0	0	0	0	0	0	0	0	0	0	0	0	0	0.1	0.02	2.01333	0.00993377	100.667
PF01568.18	0	0	0	0	0	0	0	0	0	0	0	0	0	0	0	0	0	0	0	0	0	0	0	0	0	0	0	0	0	0	0	0	0	0	0	0	0	0	0	0	0	0	#DIV/0!	#DIV/0!
PF01569.18	0	0	0	0	0	0	0	0	0	0	0	0	0	0	0	0	0	0	0	0	0	0	0	0	0	0	0	0	0	0	0	0	0	0	0	0	0	0	0	0	0	0	#DIV/0!	#DIV/0!
PF01571.18	0	0	0	0	0	0	0	0	0	0	0	0	0	0	0	0	0	0	0	0	0	0	0	0	0	0	0	0	0	0	0	0	0	0	0	0	0	0	0	0	0	0	#DIV/0!	#DIV/0!
PF01583.17	0	0	0	0	0	0	0	0	0	0	0	0	0	0	0	0	0	0	0	0	0	0	0	0	0	0	0	0	0	0	0	0	0	0	0	0	0	0	0	0	0	0	#DIV/0!	#DIV/0!
PF01590.23	0	0	0	0	0	0	0	0	0	0	0	0	0	0	0	0	0	0	0	0	0	0	0	0	0	0	0	0	0	0	0	0	0	0	0	0	0	0	0	0	0	0	#DIV/0!	#DIV/0!
PF01593.21	0.9	0.5	1.4	0.9	0	0	0	0	0.1	0.2	0.2	0.2	0.2	0.2	0	0	0	0.1	0	0	0	0.1	0	0.1	0	0	0	0	0	0	0	0	0.1	0	0	0	0	0	0	0	0.016	0.32	0.05	20
PF01613.15	0	0	0	0	0	0	0	0	0	0	0	0	0	0	0	0	0	0	0	0	0	0	0	0	0	0	0	0	0	0	0	0	0	0	0	0	0	0	0	0	0	0	#DIV/0!	#DIV/0!
PF01618.13	0	0	0	0	0	0	0	0	0	0	0	0	0	0	0	0	0	0	0	0	0	0	0	0.1	0	0	0	0	0	0	0	0	0.1	0	0	0	0	0	0	0	0.008	0	#DIV/0!	0
PF01624.17	0	0	0	0	0	0	0	0	0	0	0	0	0	0	0	0	0	0	0	0	0	0	0	0	0	0	0	0	0	0	0	0	0	0	0	0	0	0	0	0	0	0	#DIV/0!	#DIV/0!
PF01628.18	0	0	0	0	0	0	0	0	0	0	0	0	0	0	0	0	0	0	0	0	0	0	0	0	0	0	0	0	0	0	0	0	0	0	0	0	0	0	0	0	0	0	#DIV/0!	#DIV/0!
PF01634.15	0	0	0	0	0	0	0	0	0	0	0	0	0	0	0	0	0	0	0	0	0	0	0	0	0	0	0	0	0	0	0	0	0	0	0	0	0	0	0	0	0	0	#DIV/0!	#DIV/0!
PF01636.20	2.7	2.1	3.2	3.4	0	0	0	0	0	0	0	0	0	0	0	0	0	0	0	0	0	0	0	0	0	0	0	0	0	0	0	0	0	0	0	0	0	0	0	0	0	0.76	0	#DIV/0!
PF01641.15	0.6	0.6	0.6	0.7	0	0	0	0	0	0	0	0	0	0	0.1	0	0	0	0	0	0	0	0	0.1	0	0	0	0	0	0	0	0	0	0.1	0	0	0	0	0	0	0.012	0.166667	0.072	13.8889
PF01648.17	0	0	0	0	1.2	1.2	1	1.1	0	0.5	0.5	0.5	0.5	0.5	0	0	0	0	0	0	0	0	0	0	0	0	0	0	0	0	0	0	0	0	0	0	0	0	0	0	0	0.466667	0	#DIV/0!
PF01663.19	0	0	0	0.2	0	0	0	0	0	0	0	0	0	0	0	0	0	0	0	0	0	0	0	0	0	0	0	0	0	0	0	0	0	0	0	0	0	0	0	0	0	0.0133333	0	#DIV/0!
PF01676.15	0	0	0	0	0	0	0	0	0	0	0	0	0	0	0	0.1	0.1	0	0	0	0	0	0	0	0	0	0	0	0	0	0	0	0	0	0	0	0	0	0	0	0.008	0	#DIV/0!	0
PF01687.14	0	0	0	0	0	0	0	0	0	0	0	0	0	0	0	0	0	0	0	0	0	0	0	0	0	0	0	0	0	0	0	0	0	0	0	0	0	0	0	0	0	0	#DIV/0!	#DIV/0!
PF01695.14	0	0	0	0	0	0	0	0	0	0	0	0	0	0	0	0	0	0	0	0	0	0	0	0	0	0	0	0	0	0	0	0	0	0	0	0	0	0	0	0	0	0	#DIV/0!	#DIV/0!
PF01702.15	0	0	0	0	0	0	0	0	0	0	0	0	0	0	0	0	0	0	0	0	0	0	0	0	0	0	0	0	0	0	0	0	0	0	0	0	0	0	0	0	0	0	#DIV/0!	#DIV/0!
PF01709.17	0	0	0	0	0	0	0	0	0	0	0	0	0	0	0	0	0	0	0	0	0	0	0	0	0	0	0	0	0	0	0	0	0	0	0	0	0	0	0	0	0	0	#DIV/0!	#DIV/0!
PF01713.18	0.3	0.3	0.4	0.3	0	0	0	0	0.3	0.2	0.2	0.2	0.2	0.2	0	0.1	0.1	0	0	0	0	0	0.1	0	0.1	0.1	0.1	0	0	0	0	0.1	0	0	0	0	0	0	0	0	0.028	0.173333	0.161538	6.19048
PF01725.13	0	0	0	0	0	0	0	0	0	0	0	0	0	0	0	0	0	0	0	0	0	0	0	0	0	0	0	0	0	0	0	0	0	0	0	0	0	0	0	0	0	0	#DIV/0!	#DIV/0!
PF01726.13	0	0	0	0	0	0	0	0	0	0	0	0	0	0	0	0	0	0	0	0	0	0	0	0	0	0	0	0	0	0	0	0	0	0	0	0	0	0	0	0	0	0	#DIV/0!	#DIV/0!
PF01728.16	0	0	0	0	0	0	0	0	0	0	0	0	0	0	0	0	0	0	0	0	0	0	0	0	0	0	0	0	0	0	0	0	0	0	0	0	0	0	0	0	0	0	#DIV/0!	#DIV/0!
PF01730.13	7.2	8.5	7.9	7.2	0	0	0	0	0	0	0	0	0	0	0	0	0	0	0	0	0	0	0	0	0	0	0	0	0	0	0	0	0	0	0	0	0	0	0	0	0	2.05333	0	#DIV/0!
PF01738.15	0	0	0	0	0	0	0	0	0	0	0	0	0	0	0	0	0	0	0	0	0	0	0	0	0	0	0	0	0	0	0	0	0	0	0	0	0	0	0	0	0	0	#DIV/0!	#DIV/0!
PF01741.15	3.3	3.7	3.9	3.2	0	0	0	0	0	0	0	0	0	0	0	0	0	0	0	0	0	0	0	0	0	0	0	0	0	0	0	0	0	0	0	0	0	0	0	0	0	0.94	0	#DIV/0!
PF01746.18	0	0	0	0	0	0	0	0	0	0	0	0	0	0	0	0	0	0	0	0	0	0	0	0	0	0	0	0	0	0	0	0	0	0	0	0	0	0	0	0	0	0	#DIV/0!	#DIV/0!
PF01747.14	0.2	0.2	0.2	0.2	0	0	0	0	0	0.1	0.1	0.1	0.1	0.1	0	0	0	0	0	0	0	0	0	0	0	0	0	0	0	0	0	0	0	0	0	0	0	0	0	0	0	0.0866667	0	#DIV/0!
PF01751.19	0	0	0	0	0	0	0	0	0	0	0	0	0	0	0.8	0	0	0	0	0	0	0	0	0	0	0	0	0	0	0	0	0	0	0	0	0	0	0	0	0	0.032	0	#DIV/0!	0
PF01757.19	0	0	42.1	0	0	0	0	0	32.9	130.7	130.7	130.7	130.7	130.7	30.8	82.4	82.4	0	0	0	0	39.2	0	0	0	0	0	0	0	0	0	0	0	0	0	0	0	25.6	0	0	10.416	48.5667	0.214468	4.6627
PF01758.13	0	0	24.2	0	0	0	45.6	47.4	0	0	0	0	0	0	0	38.6	38.6	0	0	0	0	0	39.2	0	0	0	0	0	0	0	0	0	0	0	0	0	0	0	35.8	0	6.088	7.81333	0.779181	1.2834
PF01774.14	0.1	0.1	0.1	0.1	0	0	0	0	0	0	0	0	0	0	0	0	0	0	0	0	0	0	0	0	0	0	0	0	0	0	0	0	0	0	0	0	0	0	0	0	0	0.0266667	0	#DIV/0!
PF01789.13	0	0	0	0	0	0	0	0	0	0	0	0	0	0	0	0	0	0	0	0	0	0	0	0	0	0	0	0	0	0	0	0	0	0	0	0	0	0	0	0	0	0	#DIV/0!	#DIV/0!
PF01797.13	0	0.1	0.1	0	0	0	0	0	0	0	0	0	0	0	0	0	0	0	0	0	0	0	0	0	0	0	0	0	0	0	0	0	0	0	0	0	0	0	0	0	0	0.0133333	0	#DIV/0!
PF01812.17	0	0	0	0	0	0	0	0	0	0	0	0	0	0	0	0	0	0	0	0	0	0	0	0	0	0	0	0	0	0	0	0	0	0	0	0	0	0	0	0	0	0	#DIV/0!	#DIV/0!
PF01816.14	0	0	0	0	0	0	0	0	0	121	0	0	0	0	0	0	0	0	0	0	0	0	0	0	0	0	0	0	0	0	0	0	0	0	0	0	0	0	0	0	0	8.06667	0	#DIV/0!
PF01820.18	0	0	0	0	0	0	0	0	0	0	0	0	0	0	0	0	0	0	0	0	0	0	0	0	0	0	0	0	0	0	0	0	0	0	0	0	0.1	0	0	0	0.004	0	#DIV/0!	0
PF01839.20	2032.8	0	0	0	0	0	0	0	0	0	0	0	0	0	0	0	0	0	0	0	0	0	0	0	0	0	0	0	0	0	0	0	0	0	0	0	0	0	0	0	0	135.52	0	#DIV/0!
PF01841.16	0	0	0	0	0	0	0	0	0	0	0	0	0	0	0	0	0	0	0	0	0	0	0	0	0	0	0	0	0	0	0	0	0	0	0	0	0	0	0	0	0	0	#DIV/0!	#DIV/0!
PF01855.16	0	0	0	0	0	0	0	0	0	0	0	0	0	0	0	0	0	0	0	0	0	0	0	0	0	0	0	0	0	0	0	0	0	0	0	0	0	0	0	0	0	0	#DIV/0!	#DIV/0!
PF01863.14	0	0	0	0	0	0	0	0	0	0	0	0	0	0	0	0	0	0	0	0	0	0	0	4.8	3.3	0	0	0	0	0	0	0	0	0	0	0	0	0	0	0	0.324	0	#DIV/0!	0
PF01869.17	0.1	0.1	0.1	0	0	0	0	0	0	0	0	0	0	0	0	0	0	0	0	0	0	0	0	0	0	0	0	0	0	0	0	0	0	0	0	0	0	0	0	0	0	0.02	0	#DIV/0!
PF01871.14	0	0	0	0	0	0	0	0	0	0	0	0	0	0	0	0	0	0	0	0	0	0	0	0	0	0	0	0	0	0	0	0	0	0	0	0	0	0	0	0	0	0	#DIV/0!	#DIV/0!
PF01872.14	0	0	0	0	0	0	0	0	0	0	0	0	0	0	0	0	0	0	0	0	0	0	0	0	0	0	0	0	0	0	0	0	0	0	0	0	0	0	0	0	0	0	#DIV/0!	#DIV/0!
PF01875.14	0	0	0	0	0	0	0	0	0	0	0	0	0	0	0	0	0	0	0	0	0	0	0	0	0	0	0	0	0	0	0	0	0	0	0	0	0	0	0	0	0	0	#DIV/0!	#DIV/0!
PF01878.15	0	0	0	0	0.1	0.1	0.1	0.1	0	0	0	0	0	0	0	0.1	0.1	0	0	0	0	0	0.1	0	0	0	0	0.1	0	0	0	0.1	0.1	0	0	0	0	0	0	0	0.024	0.0266667	0.9	1.11111
PF01894.14	0	0	0	0	0	0	0	0	0.4	0.1	0.1	0.1	0.1	0.1	0	0	0	0.1	0.1	0	0	0	0	0	0	0	0	0	0	0	0	0	0	0	0	0	0	0	0.1	0	0.012	0.06	0.2	5
PF01903.14	0	0	0	0	0	0	0	0	0	0	0	0	0	0	0	0	0	0	0	0	0	0	0	0	0	0	0	0	0	0	0	0	0	0	0	0	0	0	0	0	0	0	#DIV/0!	#DIV/0!
PF01910.14	0	0	0	0	0	0	0	0	0	0	0	0	0	0	0	0	0	0	0	0	0	0	0	0	0	0	0	0	0	0	0	0	0	0	0	0	0	0	0	0	0	0	#DIV/0!	#DIV/0!
PF01914.14	8.5	7.7	0	8.5	0	0	0	0	0	0	0	0	0	0	0	0	0	0	0	0	0	0	0	0	0	0	0	0	0	0	0	0	0	0	0	0	0	0	0	0	0	1.64667	0	#DIV/0!
PF01930.14	0	0	0	0	0	0	0	0	0	0	0	0	0	0	1.6	2.7	2.7	0	0	0	0	0	0	0	0	0	0	0	0	0	0	0	0	0	6.6	0	0	0	0	0	0.544	0	#DIV/0!	0
PF01933.15	0	0	0	0	0	0	0	0	0	0	0	0	0	0	0	0	0	0	0	0	0	0	0	0	0	0	0	0	0	0	0	0	0	0	0	0	0	0	0	0	0	0	#DIV/0!	#DIV/0!
PF01938.17	0	0	0	0	0	0	0	0	0	0	0	0	0	0	0	0	0	0	0	0	0	0	0	0	0	0	0	0	0	0	0	0	0	0	0	0.1	0	0	0	0	0.004	0	#DIV/0!	0
PF01943.14	0	0	0	0	0	0	0	0	0	0	0	0	0	0	0	0	0	0	0	0	0	47.8	0	0	95.4	95.4	95.4	110.8	0	0	0	0	0	0	0	0	80	47.8	0	0	22.904	0	#DIV/0!	0
PF01946.14	0.3	0.2	0	0.3	0	0	0	0	0	0	0	0	0	0	0	0	0	0	0	0	0	0	0	0	0	0	0	0	0	0	0	0	0	0	0	0	0	0	0	0	0	0.0533333	0	#DIV/0!
PF01957.15	1.2	1.2	1.3	1.2	0	0	0	0	0	0	0	0	0	0	0	0	0	0	0	0	0	0	0	0	0	0	0	0	0	0	0	0	0	0	0	0	0	0	0	0	0	0.326667	0	#DIV/0!
PF01964.15	0	0	0	0	0	0	0	0	0	0	0	0	0	0	0	0	0	0	0	0	0	0	0	0	0	0	0	0	0	0	0	0	0	0	0	0	0	0	0	0	0	0	#DIV/0!	#DIV/0!
PF01967.18	0	0	0	0	0.1	0	0	0	0	0	0	0	0	0	0	0	0	0	0	0	0	0	0	0	0	0	0	0	0	0	0	0	0	0	0	0	0	0.4	0	0	0.016	0.00666667	2.4	0.416667
PF01968.15	0	0	0	0	0	0	0	0	0	0	0	0	0	0	0	0	0	0	0	0	0	0	0	0	0	0	0	0	0	0	0	0	0	0	0	0	0	0	0	0	0	0	#DIV/0!	#DIV/0!
PF01969.14	0	0	0	0	0	0	0	0	0	0	0	0	0	0	0	0	0	0	0	0	0	0	0	0	0	0	0	0	0	0	0	0	0	0	0	0	0	0	0	0	0	0	#DIV/0!	#DIV/0!
PF01973.15	0	0	0.1	0	0	0	0	0	0	0	0	0	0	0	0	0	0	0	0	0	0	0	0	0	0	0	0	0	0	0	0	0	0	0	0	0	0	0	0	0	0	0.00666667	0	#DIV/0!
PF01975.14	0	0	0	0	0	0	0	0	0	0	0	0	0	0	0	0	0	0	0	0	0	0	0	0	0	0	0	0	0	0	0	0	0	0	0	0	0	0	0	0	0	0	#DIV/0!	#DIV/0!
PF01977.13	0	0	0	0	0	0	0	0	0	0	0	0	0	0	0	0	0	0	0	0	0	0	0	0	0	0	0	0	0	0	0	0	0	0	0	0	0	0	0	0	0	0	#DIV/0!	#DIV/0!
PF02005.13	0	0	0	0	0	0	0	0	0	0	0	0	0	0	0	0	0	0	0	0	0	0	0	0	0	0	0	0	0	0	0	0	0	0	0	0	0	0	0	0	0	0	#DIV/0!	#DIV/0!
PF02012.17	0	0	0	0	58	58	58	61	0	0	0	0	0	0	0	0	0	0	0	0	0	0	0	24.4	0	0	0	0	0	0	0	0	0	0	0	0	0	0	0	0	0.976	15.6667	0.0622979	16.0519
PF02016.12	0	0	0	0	0	0	0	0	0	0	0	0	0	0	0	0	0	0	0	0	0	0	0	0	0	0	0	0	0	0	0	0	0	0	0	0	0	0	0	0	0	0	#DIV/0!	#DIV/0!
PF02021.14	0	0	0	0	0	0	0	0	0	0	0	0	0	0	0	0	0	0	0	0	0	0	0	0	0	0	0	0	0	0	0	0	0	0	0	0	0	0	0	0	0	0	#DIV/0!	#DIV/0!
PF02028.14	0	0	0	0	0	0	0	0	0	0	0	0	0	0	27.1	0	0	0	0	0	0	0	0	0	0	0	0	0	0	0	0	0	0	0	0	0	0	0	0	0	1.084	0	#DIV/0!	0
PF02036.14	0	0	0	0	0	0	0	0	0	0	0	0	0	0	0	0	0	0	0	0	0	0	0	0	0	0	0	0	0	0	0	0	0	0	0	0	0	0	0	0	0	0	#DIV/0!	#DIV/0!
PF02075.14	0	0	0	0	0	0	0	0	0	0	0	0	0	0	0	0	0	0	0	0	0	0	0	0	0	0	0	0	0	0	0	0	0	0	0	0	0	0	0	0	0	0	#DIV/0!	#DIV/0!
PF02077.12	0	0	0	0	0	0	0	0	0	0	0	0	0	0	1.5	0	0	0	0	0	0	0	0.3	0	1.1	1.1	1.1	0	0	0	0	1.2	0.9	0	0	0	0	0	0	0	0.288	0	#DIV/0!	0
PF02086.12	0	0	0	0	0	0	0	0	0	0	0	0	0	0	0	0	0	0	0	0	0	7	0	0	0	0	0	0	0	0	0	0	0	0	0	0	0	0	0	0	0.28	0	#DIV/0!	0
PF02091.12	0	0	0	0	0	0	0	0	0	0	0	0	0	0	0	0	0	0	0	0	0	0	0	0	0	0	0	0	0	0	0	0	0	0	0	0.1	0	0	0	0	0.004	0	#DIV/0!	0
PF02092.14	0	0	0	0	0	0	0	0	0	0	0	0	0	0	0	0	0	0	0	0	0	0	0	0	0	0	0	0	0	0	0	0	0	0	0	0	0	0	0	0	0	0	#DIV/0!	#DIV/0!
PF02113.12	0.4	0.4	0.6	0.6	0	0	0	0	0	0	0	0	0	0	0.2	0	0	0	0	0	0	0	0	0	0.2	0.2	0.2	0	0	0	0	0	0	0	0	0	0	0	0	0	0.032	0.133333	0.24	4.16667
PF02153.14	0	0	0	0	0	0	0	0	0	0	0	0	0	0	0	0	0	0	0	0	0	0	0	0	0	0	0	0	0	0	0	0	0	0	0	0	0	0	0	0	0	0	#DIV/0!	#DIV/0!
PF02190.13	0	0	0	0	0	0	0	0	0	0	0	0	0	0	0	0	0	0	0	0.1	0.1	0	0	0	0	0	0	0	0	0	0	0	0	0	0	0	0	0	0	0	0.008	0	#DIV/0!	0
PF02223.14	0	0	0	0	0	0	0	0	0	0	0	0	0	0	0	0	0	0	0	0	0	0	0	0	0	0	0	0	0	0	0	0	0	0	0	0	0	0	0	0	0	0	#DIV/0!	#DIV/0!
PF02230.13	0	0	0	0	0	0	0	0	0	0	0	0	0	0	0	0	0	0	0	0.1	0.1	0	0	0	1.5	1.5	1.5	0.1	0	0	0	0	0	0	0	0	0	0	0.1	0.1	0.196	0.00666667	29.4	0.0340136
PF02245.13	0	0	0	0	0	0	0	0	0	0	0	0	0	0	0	0	0	0	0	0	0	0	0	0	0	0	0	0	0	0	0	0	0	0	0	0	0	0	0	0	0	0	#DIV/0!	#DIV/0!
