# Supplementary material for: Adaptive Evolution Signatures in Prochlorococcus: Open Reading Frame (ORF)eome Resources and Insights from Comparative Genomics
Source: Microorganisms. 2024 Aug 20;12(8):1720. doi: 10.3390/microorganisms12081720 (PMC11357015; doi:10.3390/microorganisms12081720)
Supplement: Supplementary file 1 [file microorganisms-12-01720-s001.zip › Table S3-response screening.xlsx]

## Sheet: Sheet 1 - Top50PractDiff_HLvLL_
Top50PractDiff_HLvLL_PFAMs
Y	DESC	SYM	Y	UP_in_HL-or_LL	AbsDiff	Std Err Dif	Plain Dif PValue	Practical Difference	Practical Dif PValue	Practical Equiv PValue	Practical Result
PF13414	TPR repeat	TPR_11	PF13414	LL	592.348	169.589	0.000821054	230.941	0.0182526	0.981751	Different
PF00515	Tetratricopeptide repeat	TPR_1	PF00515	LL	578.109	189.098	0.00313457	251.924	0.0444326	0.955587	Different
PF13424	Tetratricopeptide repeat	TPR_12	PF13424	LL	277.59	76.6061	0.00053802	59.1892	0.00286011	0.997159	Different
PF00421	Photosystem II protein	PSII	PF00421	LL	275.242	4.83298	1.26e-61	92.4254	1.5e-49	1	Different
PF00528	Binding-protein-dependent transport system inner membrane component	BPD_transp_1	PF00528	LL	92.109	11.8199	3.74e-11	36.4498	5.89e-06	0.999994	Different
PF13646	HEAT repeats	HEAT_2	PF13646	LL	91.872	6.66923	7.22e-22	39.5855	1.52e-11	1	Different
PF02463	RecF/RecN/SMC N terminal domain	SMC_N	PF02463	HL	85.7387	3.37794	1.19e-37	34.2704	1.59e-24	1	Different
PF12848	ABC transporter	ABC_tran_Xtn	PF12848	LL	80.3059	9.65512	3.92e-12	19.0811	8.84e-09	1	Different
PF06182	ABC-2 family transporter protein	ABC2_membrane_6	PF06182	HL	52.6924	2.2892	6.34e-35	19.2479	1.57e-23	1	Different
PF13347	MFS/sugar transport protein	MFS_2	PF13347	LL	46.535	4.22147	4.09e-17	17.5355	9.61e-10	1	Different
PF01757	Acyltransferase family	Acyl_transf_3	PF01757	LL	45.3176	7.97856	2.67e-07	14.3998	0.000116384	0.999884	Different
PF04851	Type III restriction enzyme, res subunit	ResIII	PF04851	HL	42.0962	2.57403	5.99e-26	19.1589	1.53e-13	1	Different
PF00271	Helicase conserved C-terminal domain	Helicase_C	PF00271	HL	41.3744	2.08051	5.75e-31	17.7467	5.19e-18	1	Different
PF05698	Bacterial trigger factor protein (TF) C-terminus	Trigger_C	PF05698	LL	39.1249	2.67428	2.92e-23	7.8059	1.22e-18	1	Different
PF13513	HEAT-like repeat	HEAT_EZ	PF13513	LL	37.6605	4.51156	3.44e-12	27.2935	0.0122383	0.987762	Different
PF00133	tRNA synthetases class I (I, L, M and V)	tRNA-synt_1	PF00133	HL	36.3433	1.8234	5.01e-31	18.8921	9.12e-15	1	Different
PF13191	AAA ATPase domain	AAA_16	PF13191	LL	35.9935	1.35209	5.34e-39	15.3449	1.4e-24	1	Different
PF09334	tRNA synthetases class I (M)	tRNA-synt_1g	PF09334	HL	35.6553	3.1744	1.73e-17	24.2405	0.000294455	0.999706	Different
PF13576	Pentapeptide repeats (9 copies)	Pentapeptide_3	PF13576	LL	34.112	2.56623	4.61e-21	12.9098	2.49e-12	1	Different
PF13368	Topoisomerase C-terminal repeat	Toprim_C_rpt	PF13368	LL	27.2129	2.22251	2.85e-19	6.31589	1.87e-14	1	Different
PF02386	Cation transport protein	TrkH	PF02386	HL	26.7081	2.48348	1.25e-16	19.7816	0.00337965	0.99662	Different
PF00474	Sodium:solute symporter family	SSF	PF00474	LL	26.2296	0.309896	7.87e-74	10.9416	1.51e-57	1	Different
PF01061	ABC-2 type transporter	ABC2_membrane	PF01061	LL	26.2002	1.1298	3.94e-35	10.5413	2.62e-22	1	Different
PF09903	Uncharacterized protein conserved in bacteria (DUF2130)	DUF2130	PF09903	HL	26.0882	1.79678	4.4e-23	15.3783	4.26e-08	1	Different
PF07698	7TM receptor with intracellular HD hydrolase	7TM-7TMR_HD	PF07698	HL	24.7129	1.12644	1.31e-33	13.3212	9.16e-16	1	Different
PF00270	DEAD/DEAH box helicase	DEAD	PF00270	HL	24.2732	1.2837	1.22e-29	9.76294	6.45e-18	1	Different
PF12698	ABC-2 family transporter protein	ABC2_membrane_3	PF12698	HL	23.5844	4.08485	1.82e-07	3.71392	3.28e-06	0.999997	Different
PF00580	UvrD/REP helicase N-terminal domain	UvrD-helicase	PF00580	HL	22.712	2.05028	3.27e-17	11.8534	6.15e-07	0.999999	Different
PF00902	Sec-independent protein translocase protein (TatC)	TatC	PF00902	HL	22.4446	0.342307	5.99e-66	9.96309	1.85e-48	1	Different
PF01010	NADH-dehyrogenase subunit F, TMs, (complex I) C-terminus	Proton_antipo_C	PF01010	HL	21.1256	1.11423	1.04e-29	10.1855	3.18e-15	1	Different
PF13231	Dolichyl-phosphate-mannose-protein mannosyltransferase	PMT_2	PF13231	LL	21.0658	4.19247	3.54e-06	9.81853	0.00452587	0.995474	Different
PF02628	Cytochrome oxidase assembly protein	COX15-CtaA	PF02628	LL	20.2918	3.59872	3.15e-07	9.38487	0.00169381	0.998306	Different
PF02012	BNR/Asp-box repeat	BNR	PF02012	LL	19.9296	3.36255	9.77e-08	10.8385	0.00427557	0.995724	Different
PF14667	Polysaccharide biosynthesis C-terminal domain	Polysacc_synt_C	PF14667	HL	19.3897	2.39372	9.97e-12	12.0758	0.00157539	0.998425	Different
PF12800	4Fe-4S binding domain	Fer4_4	PF12800	HL	18.686	2.6441	8.31e-10	9.82965	0.000645598	0.999354	Different
PF01235	Sodium:alanine symporter family	Na_Ala_symp	PF01235	LL	18.5726	1.80421	8.55e-16	9.90749	4.14e-06	0.999996	Different
PF00004	ATPase family associated with various cellular activities (AAA)	AAA	PF00004	HL	18.4525	2.00835	9.34e-14	6.88298	9.61e-08	1	Different
PF00400	WD domain, G-beta repeat	WD40	PF00400	LL	17.9724	1.85041	9.98e-15	8.17284	6.16e-07	0.999999	Different
PF13187	4Fe-4S dicluster domain	Fer4_9	PF13187	HL	17.8784	2.66309	3.72e-09	8.91344	0.000612444	0.999388	Different
PF02684	Lipid-A-disaccharide synthetase	LpxB	PF02684	HL	17.7007	0.536351	3.26e-45	8.50643	2e-27	1	Different
PF01098	Cell cycle protein	FTSW_RODA_SPOVE	PF01098	HL	15.2522	3.99054	0.000278463	4.9593	0.00597219	0.994029	Different
PF03989	DNA gyrase C-terminal domain, beta-propeller	DNA_gyraseA_C	PF03989	LL	14.7286	1.58916	6.63e-14	2.93555	9.19e-11	1	Different
PF07724	AAA domain (Cdc48 subfamily)	AAA_2	PF07724	HL	14.6791	1.39722	3.52e-16	5.13722	1.14e-09	1	Different
PF01226	Formate/nitrite transporter	Form_Nir_trans	PF01226	LL	14.1032	1.82973	5.38e-11	7.09734	0.00013607	0.999864	Different
PF00070	Pyridine nucleotide-disulphide oxidoreductase	Pyr_redox	PF00070	LL	13.7213	1.07726	4.03e-20	5.39297	2.43e-11	1	Different
PF00037	4Fe-4S binding domain	Fer4	PF00037	LL	13.4619	2.019	4.51e-09	7.09232	0.00117191	0.998828	Different
PF00183	Hsp90 protein	HSP90	PF00183	HL	13.2006	1.07844	2.89e-19	6.04902	2.62e-09	1	Different
PF04932	O-Antigen ligase	Wzy_C	PF04932	HL	12.7546	1.5645	7.96e-12	7.61687	0.00079106	0.999209	Different
PF07728	AAA domain (dynein-related subfamily)	AAA_5	PF07728	LL	12.7034	2.30347	5.17e-07	3.2469	5.2616e-05	0.999947	Different
PF00209	Sodium:neurotransmitter symporter family	SNF	PF00209	HL	11.9705	0.595444	2.96e-31	6.40484	2.37e-14	1	Different
