# Supplementary material for: Adaptive Evolution Signatures in Prochlorococcus: Open Reading Frame (ORF)eome Resources and Insights from Comparative Genomics
Source: Microorganisms. 2024 Aug 20;12(8):1720. doi: 10.3390/microorganisms12081720 (PMC11357015; doi:10.3390/microorganisms12081720)
Supplement: Supplementary file 1 [file microorganisms-12-01720-s001.zip › Table S4-aNN top PFAM contributors.xlsx]

## Sheet: Top20Balanced_PFAMs
Y	DESC	SYM	Y	UP_in_HL-or_LL	AbsDiff	Std Err Dif	Plain Dif PValue	Practical Difference	Practical Dif PValue	Practical Equiv PValue	Practical Result
PF02463	RecF/RecN/SMC N terminal domain	SMC_N	PF02463	HL	85.7387	3.37794	1.19e-37	34.2704	1.59e-24	1	Different
PF06182	ABC-2 family transporter protein	ABC2_membrane_6	PF06182	HL	52.6924	2.2892	6.34e-35	19.2479	1.57e-23	1	Different
PF04851	Type III restriction enzyme, res subunit	ResIII	PF04851	HL	42.0962	2.57403	5.99e-26	19.1589	1.53e-13	1	Different
PF00271	Helicase conserved C-terminal domain	Helicase_C	PF00271	HL	41.3744	2.08051	5.75e-31	17.7467	5.19e-18	1	Different
PF00133	tRNA synthetases class I (I, L, M and V)	tRNA-synt_1	PF00133	HL	36.3433	1.8234	5.01e-31	18.8921	9.12e-15	1	Different
PF09334	tRNA synthetases class I (M)	tRNA-synt_1g	PF09334	HL	35.6553	3.1744	1.73e-17	24.2405	0.000294455	0.999706	Different
PF02386	Cation transport protein	TrkH	PF02386	HL	26.7081	2.48348	1.25e-16	19.7816	0.00337965	0.99662	Different
PF09903	Uncharacterized protein conserved in bacteria (DUF2130)	DUF2130	PF09903	HL	26.0882	1.79678	4.4e-23	15.3783	4.26e-08	1	Different
PF07698	7TM receptor with intracellular HD hydrolase	7TM-7TMR_HD	PF07698	HL	24.7129	1.12644	1.31e-33	13.3212	9.16e-16	1	Different
PF00270	DEAD/DEAH box helicase	DEAD	PF00270	HL	24.2732	1.2837	1.22e-29	9.76294	6.45e-18	1	Different
PF13414	TPR repeat	TPR_11	PF13414	LL	592.348	169.589	0.000821054	230.941	0.0182526	0.981751	Different
PF00515	Tetratricopeptide repeat	TPR_1	PF00515	LL	578.109	189.098	0.00313457	251.924	0.0444326	0.955587	Different
PF13424	Tetratricopeptide repeat	TPR_12	PF13424	LL	277.59	76.6061	0.00053802	59.1892	0.00286011	0.997159	Different
PF00421	Photosystem II protein	PSII	PF00421	LL	275.242	4.83298	1.26e-61	92.4254	1.5e-49	1	Different
PF00528	Binding-protein-dependent transport system inner membrane component	BPD_transp_1	PF00528	LL	92.109	11.8199	3.74e-11	36.4498	5.89e-06	0.999994	Different
PF13646	HEAT repeats	HEAT_2	PF13646	LL	91.872	6.66923	7.22e-22	39.5855	1.52e-11	1	Different
PF12848	ABC transporter	ABC_tran_Xtn	PF12848	LL	80.3059	9.65512	3.92e-12	19.0811	8.84e-09	1	Different
PF13347	MFS/sugar transport protein	MFS_2	PF13347	LL	46.535	4.22147	4.09e-17	17.5355	9.61e-10	1	Different
PF01757	Acyltransferase family	Acyl_transf_3	PF01757	LL	45.3176	7.97856	2.67e-07	14.3998	0.000116384	0.999884	Different
PF05698	Bacterial trigger factor protein (TF) C-terminus	Trigger_C	PF05698	LL	39.1249	2.67428	2.92e-23	7.8059	1.22e-18	1	Different
