# Supplementary material for: Adaptive Evolution Signatures in Prochlorococcus: Open Reading Frame (ORF)eome Resources and Insights from Comparative Genomics
Source: Microorganisms. 2024 Aug 20;12(8):1720. doi: 10.3390/microorganisms12081720 (PMC11357015; doi:10.3390/microorganisms12081720)
Supplement: Supplementary file 1 [file microorganisms-12-01720-s001.zip › Table S5-VFAMS.xlsx]

## Sheet: VFAM-ALL-RESULTS
GCF_000007925.1_ASM792v1_protein.vfam	vFam_1019	83.8
GCF_000007925.1_ASM792v1_protein.vfam	vFam_1034	236.3
GCF_000007925.1_ASM792v1_protein.vfam	vFam_1034	236.3
GCF_000007925.1_ASM792v1_protein.vfam	vFam_1141	53
GCF_000007925.1_ASM792v1_protein.vfam	vFam_1166	62.1
GCF_000007925.1_ASM792v1_protein.vfam	vFam_126	209.5
GCF_000007925.1_ASM792v1_protein.vfam	vFam_126	208.5
GCF_000007925.1_ASM792v1_protein.vfam	vFam_126	68.2
GCF_000007925.1_ASM792v1_protein.vfam	vFam_126	68.2
GCF_000007925.1_ASM792v1_protein.vfam	vFam_126	68.2
GCF_000007925.1_ASM792v1_protein.vfam	vFam_1576	136.7
GCF_000007925.1_ASM792v1_protein.vfam	vFam_167	91.9
GCF_000007925.1_ASM792v1_protein.vfam	vFam_167	91.9
GCF_000007925.1_ASM792v1_protein.vfam	vFam_167	91.9
GCF_000007925.1_ASM792v1_protein.vfam	vFam_167	91.9
GCF_000007925.1_ASM792v1_protein.vfam	vFam_174	49.7
GCF_000007925.1_ASM792v1_protein.vfam	vFam_174	49.7
GCF_000007925.1_ASM792v1_protein.vfam	vFam_174	43.6
GCF_000007925.1_ASM792v1_protein.vfam	vFam_183	211.7
GCF_000007925.1_ASM792v1_protein.vfam	vFam_183	103.9
GCF_000007925.1_ASM792v1_protein.vfam	vFam_183	91.9
GCF_000007925.1_ASM792v1_protein.vfam	vFam_1956	545
GCF_000007925.1_ASM792v1_protein.vfam	vFam_1956	545
GCF_000007925.1_ASM792v1_protein.vfam	vFam_1956	545
GCF_000007925.1_ASM792v1_protein.vfam	vFam_1977	53
GCF_000007925.1_ASM792v1_protein.vfam	vFam_2058	45.9
GCF_000007925.1_ASM792v1_protein.vfam	vFam_236	61.6
GCF_000007925.1_ASM792v1_protein.vfam	vFam_236	61.6
GCF_000007925.1_ASM792v1_protein.vfam	vFam_2570	140.6
GCF_000007925.1_ASM792v1_protein.vfam	vFam_2570	75.2
GCF_000007925.1_ASM792v1_protein.vfam	vFam_2642	120.8
GCF_000007925.1_ASM792v1_protein.vfam	vFam_2642	120.8
GCF_000007925.1_ASM792v1_protein.vfam	vFam_2740	58.5
GCF_000007925.1_ASM792v1_protein.vfam	vFam_2740	58.5
GCF_000007925.1_ASM792v1_protein.vfam	vFam_2740	58.5
GCF_000007925.1_ASM792v1_protein.vfam	vFam_2760	65.3
GCF_000007925.1_ASM792v1_protein.vfam	vFam_2760	65.3
GCF_000007925.1_ASM792v1_protein.vfam	vFam_2798	41.9
GCF_000007925.1_ASM792v1_protein.vfam	vFam_2798	41.9
GCF_000007925.1_ASM792v1_protein.vfam	vFam_2798	41.9
GCF_000007925.1_ASM792v1_protein.vfam	vFam_2798	41.9
GCF_000007925.1_ASM792v1_protein.vfam	vFam_290	251.6
GCF_000007925.1_ASM792v1_protein.vfam	vFam_2918	58.2
GCF_000007925.1_ASM792v1_protein.vfam	vFam_2918	58.2
GCF_000007925.1_ASM792v1_protein.vfam	vFam_2918	55.2
GCF_000007925.1_ASM792v1_protein.vfam	vFam_2918	55.2
GCF_000007925.1_ASM792v1_protein.vfam	vFam_2918	54.8
GCF_000007925.1_ASM792v1_protein.vfam	vFam_2918	54.8
GCF_000007925.1_ASM792v1_protein.vfam	vFam_2918	53.3
GCF_000007925.1_ASM792v1_protein.vfam	vFam_2918	53.3
GCF_000007925.1_ASM792v1_protein.vfam	vFam_2918	53.3
GCF_000007925.1_ASM792v1_protein.vfam	vFam_3032	71.2
GCF_000007925.1_ASM792v1_protein.vfam	vFam_3032	71.2
GCF_000007925.1_ASM792v1_protein.vfam	vFam_3251	268.3
GCF_000007925.1_ASM792v1_protein.vfam	vFam_3289	49.7
GCF_000007925.1_ASM792v1_protein.vfam	vFam_3299	115.9
GCF_000007925.1_ASM792v1_protein.vfam	vFam_3299	73.4
GCF_000007925.1_ASM792v1_protein.vfam	vFam_3299	55.6
GCF_000007925.1_ASM792v1_protein.vfam	vFam_3305	46.8
GCF_000007925.1_ASM792v1_protein.vfam	vFam_3337	66.6
GCF_000007925.1_ASM792v1_protein.vfam	vFam_3355	334.3
GCF_000007925.1_ASM792v1_protein.vfam	vFam_3445	74.8
GCF_000007925.1_ASM792v1_protein.vfam	vFam_3679	159.2
GCF_000007925.1_ASM792v1_protein.vfam	vFam_3713	42.7
GCF_000007925.1_ASM792v1_protein.vfam	vFam_3823	140.8
GCF_000007925.1_ASM792v1_protein.vfam	vFam_3949	96.6
GCF_000007925.1_ASM792v1_protein.vfam	vFam_4000	173.8
GCF_000007925.1_ASM792v1_protein.vfam	vFam_4000	173.8
GCF_000007925.1_ASM792v1_protein.vfam	vFam_4036	57.4
GCF_000007925.1_ASM792v1_protein.vfam	vFam_4078	58.1
GCF_000007925.1_ASM792v1_protein.vfam	vFam_4078	58.1
GCF_000007925.1_ASM792v1_protein.vfam	vFam_4079	50.4
GCF_000007925.1_ASM792v1_protein.vfam	vFam_4079	50.4
GCF_000007925.1_ASM792v1_protein.vfam	vFam_4079	41.1
GCF_000007925.1_ASM792v1_protein.vfam	vFam_4079	41.1
GCF_000007925.1_ASM792v1_protein.vfam	vFam_4273	41.9
GCF_000007925.1_ASM792v1_protein.vfam	vFam_4586	68.4
GCF_000007925.1_ASM792v1_protein.vfam	vFam_4586	68.4
GCF_000007925.1_ASM792v1_protein.vfam	vFam_4614	46
GCF_000007925.1_ASM792v1_protein.vfam	vFam_4802	127
GCF_000007925.1_ASM792v1_protein.vfam	vFam_5143	75.8
GCF_000007925.1_ASM792v1_protein.vfam	vFam_517	146.7
GCF_000007925.1_ASM792v1_protein.vfam	vFam_5194	77.3
GCF_000007925.1_ASM792v1_protein.vfam	vFam_5194	77.3
GCF_000007925.1_ASM792v1_protein.vfam	vFam_5194	77.3
GCF_000007925.1_ASM792v1_protein.vfam	vFam_5317	148.8
GCF_000007925.1_ASM792v1_protein.vfam	vFam_5317	148.8
GCF_000007925.1_ASM792v1_protein.vfam	vFam_5363	323.5
GCF_000007925.1_ASM792v1_protein.vfam	vFam_5367	41.8
GCF_000007925.1_ASM792v1_protein.vfam	vFam_5531	67.7
GCF_000007925.1_ASM792v1_protein.vfam	vFam_5531	67.7
GCF_000007925.1_ASM792v1_protein.vfam	vFam_5531	67.7
GCF_000007925.1_ASM792v1_protein.vfam	vFam_5531	67.7
GCF_000007925.1_ASM792v1_protein.vfam	vFam_5671	59.4
GCF_000007925.1_ASM792v1_protein.vfam	vFam_5710	120
GCF_000007925.1_ASM792v1_protein.vfam	vFam_5710	120
GCF_000007925.1_ASM792v1_protein.vfam	vFam_5792	45.9
GCF_000007925.1_ASM792v1_protein.vfam	vFam_5845	127.9
GCF_000007925.1_ASM792v1_protein.vfam	vFam_5927	108.8
GCF_000007925.1_ASM792v1_protein.vfam	vFam_5927	90.5
GCF_000007925.1_ASM792v1_protein.vfam	vFam_917	497.7
GCF_000007925.1_ASM792v1_protein.vfam	vFam_917	84
GCF_000011465.1_ASM1146v1_protein.vfam	vFam_1019	77.2
GCF_000011465.1_ASM1146v1_protein.vfam	vFam_1034	44.6
GCF_000011465.1_ASM1146v1_protein.vfam	vFam_1141	48
GCF_000011465.1_ASM1146v1_protein.vfam	vFam_1166	56.1
GCF_000011465.1_ASM1146v1_protein.vfam	vFam_1255	46.6
GCF_000011465.1_ASM1146v1_protein.vfam	vFam_126	211.2
GCF_000011465.1_ASM1146v1_protein.vfam	vFam_126	207.2
GCF_000011465.1_ASM1146v1_protein.vfam	vFam_126	53
GCF_000011465.1_ASM1146v1_protein.vfam	vFam_126	53
GCF_000011465.1_ASM1146v1_protein.vfam	vFam_1576	144.5
GCF_000011465.1_ASM1146v1_protein.vfam	vFam_1583	43.1
GCF_000011465.1_ASM1146v1_protein.vfam	vFam_1583	43.1
GCF_000011465.1_ASM1146v1_protein.vfam	vFam_167	88.8
GCF_000011465.1_ASM1146v1_protein.vfam	vFam_167	88.8
GCF_000011465.1_ASM1146v1_protein.vfam	vFam_167	88.8
GCF_000011465.1_ASM1146v1_protein.vfam	vFam_174	47.9
GCF_000011465.1_ASM1146v1_protein.vfam	vFam_183	218.5
GCF_000011465.1_ASM1146v1_protein.vfam	vFam_183	218.5
GCF_000011465.1_ASM1146v1_protein.vfam	vFam_183	105
GCF_000011465.1_ASM1146v1_protein.vfam	vFam_183	94.4
GCF_000011465.1_ASM1146v1_protein.vfam	vFam_183	94.4
GCF_000011465.1_ASM1146v1_protein.vfam	vFam_1956	566.2
GCF_000011465.1_ASM1146v1_protein.vfam	vFam_1956	566.2
GCF_000011465.1_ASM1146v1_protein.vfam	vFam_1956	566.2
GCF_000011465.1_ASM1146v1_protein.vfam	vFam_1977	49.4
GCF_000011465.1_ASM1146v1_protein.vfam	vFam_2058	58
GCF_000011465.1_ASM1146v1_protein.vfam	vFam_2316	51.7
GCF_000011465.1_ASM1146v1_protein.vfam	vFam_2570	155.5
GCF_000011465.1_ASM1146v1_protein.vfam	vFam_2570	59.6
GCF_000011465.1_ASM1146v1_protein.vfam	vFam_2642	112.9
GCF_000011465.1_ASM1146v1_protein.vfam	vFam_2642	112.9
GCF_000011465.1_ASM1146v1_protein.vfam	vFam_2740	59
GCF_000011465.1_ASM1146v1_protein.vfam	vFam_2740	59
GCF_000011465.1_ASM1146v1_protein.vfam	vFam_2760	60
GCF_000011465.1_ASM1146v1_protein.vfam	vFam_2760	60
GCF_000011465.1_ASM1146v1_protein.vfam	vFam_2798	58.6
GCF_000011465.1_ASM1146v1_protein.vfam	vFam_2798	58.6
GCF_000011465.1_ASM1146v1_protein.vfam	vFam_2918	58.8
GCF_000011465.1_ASM1146v1_protein.vfam	vFam_2918	58.8
GCF_000011465.1_ASM1146v1_protein.vfam	vFam_2918	57.8
GCF_000011465.1_ASM1146v1_protein.vfam	vFam_2918	57.8
GCF_000011465.1_ASM1146v1_protein.vfam	vFam_2918	54.1
GCF_000011465.1_ASM1146v1_protein.vfam	vFam_2918	54.1
GCF_000011465.1_ASM1146v1_protein.vfam	vFam_2918	51.2
GCF_000011465.1_ASM1146v1_protein.vfam	vFam_2918	51.2
GCF_000011465.1_ASM1146v1_protein.vfam	vFam_3251	279.4
GCF_000011465.1_ASM1146v1_protein.vfam	vFam_3289	55.8
GCF_000011465.1_ASM1146v1_protein.vfam	vFam_3299	117.5
GCF_000011465.1_ASM1146v1_protein.vfam	vFam_3299	75
GCF_000011465.1_ASM1146v1_protein.vfam	vFam_3299	59.6
GCF_000011465.1_ASM1146v1_protein.vfam	vFam_3337	72.9
GCF_000011465.1_ASM1146v1_protein.vfam	vFam_3355	364.2
GCF_000011465.1_ASM1146v1_protein.vfam	vFam_3445	83.3
GCF_000011465.1_ASM1146v1_protein.vfam	vFam_3679	164.2
GCF_000011465.1_ASM1146v1_protein.vfam	vFam_3713	46.3
GCF_000011465.1_ASM1146v1_protein.vfam	vFam_4000	187
GCF_000011465.1_ASM1146v1_protein.vfam	vFam_4000	187
GCF_000011465.1_ASM1146v1_protein.vfam	vFam_4078	48.3
GCF_000011465.1_ASM1146v1_protein.vfam	vFam_4078	48.3
GCF_000011465.1_ASM1146v1_protein.vfam	vFam_4078	42.4
GCF_000011465.1_ASM1146v1_protein.vfam	vFam_4078	42.4
GCF_000011465.1_ASM1146v1_protein.vfam	vFam_4078	42.4
GCF_000011465.1_ASM1146v1_protein.vfam	vFam_4079	46.4
GCF_000011465.1_ASM1146v1_protein.vfam	vFam_4079	46.4
GCF_000011465.1_ASM1146v1_protein.vfam	vFam_4079	41.2
GCF_000011465.1_ASM1146v1_protein.vfam	vFam_4079	41.2
GCF_000011465.1_ASM1146v1_protein.vfam	vFam_4273	43.6
GCF_000011465.1_ASM1146v1_protein.vfam	vFam_4273	43.6
GCF_000011465.1_ASM1146v1_protein.vfam	vFam_4586	67.3
GCF_000011465.1_ASM1146v1_protein.vfam	vFam_4586	67.3
GCF_000011465.1_ASM1146v1_protein.vfam	vFam_4586	67.3
GCF_000011465.1_ASM1146v1_protein.vfam	vFam_4586	42.7
GCF_000011465.1_ASM1146v1_protein.vfam	vFam_4802	124.2
GCF_000011465.1_ASM1146v1_protein.vfam	vFam_4867	41.7
GCF_000011465.1_ASM1146v1_protein.vfam	vFam_4867	41.7
GCF_000011465.1_ASM1146v1_protein.vfam	vFam_5143	73.9
GCF_000011465.1_ASM1146v1_protein.vfam	vFam_5194	70.1
GCF_000011465.1_ASM1146v1_protein.vfam	vFam_5194	70.1
GCF_000011465.1_ASM1146v1_protein.vfam	vFam_5317	144.2
GCF_000011465.1_ASM1146v1_protein.vfam	vFam_5317	144.2
GCF_000011465.1_ASM1146v1_protein.vfam	vFam_5363	319.7
GCF_000011465.1_ASM1146v1_protein.vfam	vFam_5671	59.3
GCF_000011465.1_ASM1146v1_protein.vfam	vFam_5710	145.9
GCF_000011465.1_ASM1146v1_protein.vfam	vFam_5710	145.9
GCF_000011465.1_ASM1146v1_protein.vfam	vFam_5792	44.2
GCF_000011465.1_ASM1146v1_protein.vfam	vFam_5845	121.4
GCF_000011465.1_ASM1146v1_protein.vfam	vFam_5927	119.3
GCF_000011465.1_ASM1146v1_protein.vfam	vFam_5927	97.8
GCF_000011465.1_ASM1146v1_protein.vfam	vFam_601	43.2
GCF_000011465.1_ASM1146v1_protein.vfam	vFam_601	43.2
GCF_000011465.1_ASM1146v1_protein.vfam	vFam_601	43.2
GCF_000011465.1_ASM1146v1_protein.vfam	vFam_601	43.2
GCF_000011465.1_ASM1146v1_protein.vfam	vFam_6137	44.6
GCF_000011465.1_ASM1146v1_protein.vfam	vFam_917	506.7
GCF_000011465.1_ASM1146v1_protein.vfam	vFam_917	89.7
GCF_000011485.1_ASM1148v1_protein.vfam	vFam_1019	73.1
GCF_000011485.1_ASM1148v1_protein.vfam	vFam_1166	52.1
GCF_000011485.1_ASM1148v1_protein.vfam	vFam_1203	48.7
GCF_000011485.1_ASM1148v1_protein.vfam	vFam_126	215.3
GCF_000011485.1_ASM1148v1_protein.vfam	vFam_126	192.9
GCF_000011485.1_ASM1148v1_protein.vfam	vFam_126	47.4
GCF_000011485.1_ASM1148v1_protein.vfam	vFam_126	47.4
GCF_000011485.1_ASM1148v1_protein.vfam	vFam_126	47.4
GCF_000011485.1_ASM1148v1_protein.vfam	vFam_1576	130.9
GCF_000011485.1_ASM1148v1_protein.vfam	vFam_167	80.4
GCF_000011485.1_ASM1148v1_protein.vfam	vFam_167	80.4
GCF_000011485.1_ASM1148v1_protein.vfam	vFam_167	80.4
GCF_000011485.1_ASM1148v1_protein.vfam	vFam_167	80.4
GCF_000011485.1_ASM1148v1_protein.vfam	vFam_183	192.4
GCF_000011485.1_ASM1148v1_protein.vfam	vFam_183	192.4
GCF_000011485.1_ASM1148v1_protein.vfam	vFam_183	97.9
GCF_000011485.1_ASM1148v1_protein.vfam	vFam_183	92.6
GCF_000011485.1_ASM1148v1_protein.vfam	vFam_183	92.6
GCF_000011485.1_ASM1148v1_protein.vfam	vFam_1956	527.8
GCF_000011485.1_ASM1148v1_protein.vfam	vFam_1956	527.8
GCF_000011485.1_ASM1148v1_protein.vfam	vFam_1956	527.8
GCF_000011485.1_ASM1148v1_protein.vfam	vFam_21	41.7
GCF_000011485.1_ASM1148v1_protein.vfam	vFam_236	50.7
GCF_000011485.1_ASM1148v1_protein.vfam	vFam_236	50.7
GCF_000011485.1_ASM1148v1_protein.vfam	vFam_236	50.7
GCF_000011485.1_ASM1148v1_protein.vfam	vFam_2570	114.6
GCF_000011485.1_ASM1148v1_protein.vfam	vFam_2642	95.6
GCF_000011485.1_ASM1148v1_protein.vfam	vFam_2642	95.6
GCF_000011485.1_ASM1148v1_protein.vfam	vFam_2642	95.6
GCF_000011485.1_ASM1148v1_protein.vfam	vFam_290	247.3
GCF_000011485.1_ASM1148v1_protein.vfam	vFam_290	89.2
GCF_000011485.1_ASM1148v1_protein.vfam	vFam_290	89.2
GCF_000011485.1_ASM1148v1_protein.vfam	vFam_2918	54.1
GCF_000011485.1_ASM1148v1_protein.vfam	vFam_2918	54.1
GCF_000011485.1_ASM1148v1_protein.vfam	vFam_2918	53.8
GCF_000011485.1_ASM1148v1_protein.vfam	vFam_2918	53.8
GCF_000011485.1_ASM1148v1_protein.vfam	vFam_2918	53.5
GCF_000011485.1_ASM1148v1_protein.vfam	vFam_2918	53.5
GCF_000011485.1_ASM1148v1_protein.vfam	vFam_2918	53.2
GCF_000011485.1_ASM1148v1_protein.vfam	vFam_2918	53.2
GCF_000011485.1_ASM1148v1_protein.vfam	vFam_2933	105.1
GCF_000011485.1_ASM1148v1_protein.vfam	vFam_2933	105.1
GCF_000011485.1_ASM1148v1_protein.vfam	vFam_3032	49.4
GCF_000011485.1_ASM1148v1_protein.vfam	vFam_3032	49.4
GCF_000011485.1_ASM1148v1_protein.vfam	vFam_3234	80.5
GCF_000011485.1_ASM1148v1_protein.vfam	vFam_3234	80.5
GCF_000011485.1_ASM1148v1_protein.vfam	vFam_3251	260.8
GCF_000011485.1_ASM1148v1_protein.vfam	vFam_3280	52.4
GCF_000011485.1_ASM1148v1_protein.vfam	vFam_3289	53
GCF_000011485.1_ASM1148v1_protein.vfam	vFam_3299	88.6
GCF_000011485.1_ASM1148v1_protein.vfam	vFam_3299	67.5
GCF_000011485.1_ASM1148v1_protein.vfam	vFam_3299	54.7
GCF_000011485.1_ASM1148v1_protein.vfam	vFam_3337	60.2
GCF_000011485.1_ASM1148v1_protein.vfam	vFam_3337	60.2
GCF_000011485.1_ASM1148v1_protein.vfam	vFam_3355	57.1
GCF_000011485.1_ASM1148v1_protein.vfam	vFam_3355	57.1
GCF_000011485.1_ASM1148v1_protein.vfam	vFam_3355	47.2
GCF_000011485.1_ASM1148v1_protein.vfam	vFam_3355	47.2
GCF_000011485.1_ASM1148v1_protein.vfam	vFam_3445	98.4
GCF_000011485.1_ASM1148v1_protein.vfam	vFam_3679	156.9
GCF_000011485.1_ASM1148v1_protein.vfam	vFam_3823	135.5
GCF_000011485.1_ASM1148v1_protein.vfam	vFam_3949	78.9
GCF_000011485.1_ASM1148v1_protein.vfam	vFam_4000	179.1
GCF_000011485.1_ASM1148v1_protein.vfam	vFam_4000	179.1
GCF_000011485.1_ASM1148v1_protein.vfam	vFam_4036	55.1
GCF_000011485.1_ASM1148v1_protein.vfam	vFam_4078	54.4
GCF_000011485.1_ASM1148v1_protein.vfam	vFam_4078	54.4
GCF_000011485.1_ASM1148v1_protein.vfam	vFam_4206	69
GCF_000011485.1_ASM1148v1_protein.vfam	vFam_4206	69
GCF_000011485.1_ASM1148v1_protein.vfam	vFam_4273	51.2
GCF_000011485.1_ASM1148v1_protein.vfam	vFam_4273	45.1
GCF_000011485.1_ASM1148v1_protein.vfam	vFam_4273	45.1
GCF_000011485.1_ASM1148v1_protein.vfam	vFam_4273	42.5
GCF_000011485.1_ASM1148v1_protein.vfam	vFam_4586	67.2
GCF_000011485.1_ASM1148v1_protein.vfam	vFam_4586	67.2
GCF_000011485.1_ASM1148v1_protein.vfam	vFam_4802	125
GCF_000011485.1_ASM1148v1_protein.vfam	vFam_5143	78.3
GCF_000011485.1_ASM1148v1_protein.vfam	vFam_517	112
GCF_000011485.1_ASM1148v1_protein.vfam	vFam_5194	71.4
GCF_000011485.1_ASM1148v1_protein.vfam	vFam_5194	71.4
GCF_000011485.1_ASM1148v1_protein.vfam	vFam_5317	145.9
GCF_000011485.1_ASM1148v1_protein.vfam	vFam_5317	145.9
GCF_000011485.1_ASM1148v1_protein.vfam	vFam_5363	342.8
GCF_000011485.1_ASM1148v1_protein.vfam	vFam_5367	46.7
GCF_000011485.1_ASM1148v1_protein.vfam	vFam_5531	75.6
GCF_000011485.1_ASM1148v1_protein.vfam	vFam_5531	75.6
GCF_000011485.1_ASM1148v1_protein.vfam	vFam_5531	75.6
GCF_000011485.1_ASM1148v1_protein.vfam	vFam_5531	75.6
GCF_000011485.1_ASM1148v1_protein.vfam	vFam_5531	75.6
GCF_000011485.1_ASM1148v1_protein.vfam	vFam_5671	52.8
GCF_000011485.1_ASM1148v1_protein.vfam	vFam_5710	125
GCF_000011485.1_ASM1148v1_protein.vfam	vFam_5710	125
GCF_000011485.1_ASM1148v1_protein.vfam	vFam_5792	46
GCF_000011485.1_ASM1148v1_protein.vfam	vFam_5845	105.2
GCF_000011485.1_ASM1148v1_protein.vfam	vFam_5927	83.7
GCF_000011485.1_ASM1148v1_protein.vfam	vFam_5927	81.2
GCF_000011485.1_ASM1148v1_protein.vfam	vFam_917	463.8
GCF_000011485.1_ASM1148v1_protein.vfam	vFam_917	72.2
GCF_000012465.1_ASM1246v1_protein.vfam	vFam_1019	98.1
GCF_000012465.1_ASM1246v1_protein.vfam	vFam_1141	63.4
GCF_000012465.1_ASM1246v1_protein.vfam	vFam_1166	101.6
GCF_000012465.1_ASM1246v1_protein.vfam	vFam_1166	59.3
GCF_000012465.1_ASM1246v1_protein.vfam	vFam_1177	54
GCF_000012465.1_ASM1246v1_protein.vfam	vFam_1177	54
GCF_000012465.1_ASM1246v1_protein.vfam	vFam_126	209
GCF_000012465.1_ASM1246v1_protein.vfam	vFam_126	209
GCF_000012465.1_ASM1246v1_protein.vfam	vFam_126	203.1
GCF_000012465.1_ASM1246v1_protein.vfam	vFam_126	72.9
GCF_000012465.1_ASM1246v1_protein.vfam	vFam_126	72.9
GCF_000012465.1_ASM1246v1_protein.vfam	vFam_126	72.9
GCF_000012465.1_ASM1246v1_protein.vfam	vFam_1576	130.9
GCF_000012465.1_ASM1246v1_protein.vfam	vFam_167	67
GCF_000012465.1_ASM1246v1_protein.vfam	vFam_167	67
GCF_000012465.1_ASM1246v1_protein.vfam	vFam_167	67
GCF_000012465.1_ASM1246v1_protein.vfam	vFam_167	67
GCF_000012465.1_ASM1246v1_protein.vfam	vFam_174	56.7
GCF_000012465.1_ASM1246v1_protein.vfam	vFam_174	56.7
GCF_000012465.1_ASM1246v1_protein.vfam	vFam_174	50.1
GCF_000012465.1_ASM1246v1_protein.vfam	vFam_183	207.2
GCF_000012465.1_ASM1246v1_protein.vfam	vFam_183	103.5
GCF_000012465.1_ASM1246v1_protein.vfam	vFam_183	93.8
GCF_000012465.1_ASM1246v1_protein.vfam	vFam_183	93.8
GCF_000012465.1_ASM1246v1_protein.vfam	vFam_1956	544.3
GCF_000012465.1_ASM1246v1_protein.vfam	vFam_1956	544.3
GCF_000012465.1_ASM1246v1_protein.vfam	vFam_1956	544.3
GCF_000012465.1_ASM1246v1_protein.vfam	vFam_1956	544.3
GCF_000012465.1_ASM1246v1_protein.vfam	vFam_1977	50.5
GCF_000012465.1_ASM1246v1_protein.vfam	vFam_2058	49.9
GCF_000012465.1_ASM1246v1_protein.vfam	vFam_2316	48
GCF_000012465.1_ASM1246v1_protein.vfam	vFam_2570	129.5
GCF_000012465.1_ASM1246v1_protein.vfam	vFam_2570	129.5
GCF_000012465.1_ASM1246v1_protein.vfam	vFam_2570	66.3
GCF_000012465.1_ASM1246v1_protein.vfam	vFam_2642	106.8
GCF_000012465.1_ASM1246v1_protein.vfam	vFam_2642	106.8
GCF_000012465.1_ASM1246v1_protein.vfam	vFam_2740	52.5
GCF_000012465.1_ASM1246v1_protein.vfam	vFam_2760	65.9
GCF_000012465.1_ASM1246v1_protein.vfam	vFam_2760	65.9
GCF_000012465.1_ASM1246v1_protein.vfam	vFam_2760	62.7
GCF_000012465.1_ASM1246v1_protein.vfam	vFam_2798	51.8
GCF_000012465.1_ASM1246v1_protein.vfam	vFam_2798	51.8
GCF_000012465.1_ASM1246v1_protein.vfam	vFam_2798	51.8
GCF_000012465.1_ASM1246v1_protein.vfam	vFam_2798	51.8
GCF_000012465.1_ASM1246v1_protein.vfam	vFam_2827	48.6
GCF_000012465.1_ASM1246v1_protein.vfam	vFam_2827	48.6
GCF_000012465.1_ASM1246v1_protein.vfam	vFam_2918	56.2
GCF_000012465.1_ASM1246v1_protein.vfam	vFam_2918	56.2
GCF_000012465.1_ASM1246v1_protein.vfam	vFam_2918	56
GCF_000012465.1_ASM1246v1_protein.vfam	vFam_2918	56
GCF_000012465.1_ASM1246v1_protein.vfam	vFam_2918	53.9
GCF_000012465.1_ASM1246v1_protein.vfam	vFam_2918	53.9
GCF_000012465.1_ASM1246v1_protein.vfam	vFam_2918	53.9
GCF_000012465.1_ASM1246v1_protein.vfam	vFam_2918	53.9
GCF_000012465.1_ASM1246v1_protein.vfam	vFam_3032	57
GCF_000012465.1_ASM1246v1_protein.vfam	vFam_3032	57
GCF_000012465.1_ASM1246v1_protein.vfam	vFam_3251	277.6
GCF_000012465.1_ASM1246v1_protein.vfam	vFam_3289	54.7
GCF_000012465.1_ASM1246v1_protein.vfam	vFam_3299	119.9
GCF_000012465.1_ASM1246v1_protein.vfam	vFam_3299	87.7
GCF_000012465.1_ASM1246v1_protein.vfam	vFam_3299	68
GCF_000012465.1_ASM1246v1_protein.vfam	vFam_3337	87
GCF_000012465.1_ASM1246v1_protein.vfam	vFam_3355	45.1
GCF_000012465.1_ASM1246v1_protein.vfam	vFam_3355	45.1
GCF_000012465.1_ASM1246v1_protein.vfam	vFam_3445	68.2
GCF_000012465.1_ASM1246v1_protein.vfam	vFam_3679	160
GCF_000012465.1_ASM1246v1_protein.vfam	vFam_3713	47.6
GCF_000012465.1_ASM1246v1_protein.vfam	vFam_3894	60.5
GCF_000012465.1_ASM1246v1_protein.vfam	vFam_3894	60.5
GCF_000012465.1_ASM1246v1_protein.vfam	vFam_4000	170.5
GCF_000012465.1_ASM1246v1_protein.vfam	vFam_4000	170.5
GCF_000012465.1_ASM1246v1_protein.vfam	vFam_4078	49.5
GCF_000012465.1_ASM1246v1_protein.vfam	vFam_4078	49.5
GCF_000012465.1_ASM1246v1_protein.vfam	vFam_4079	42.1
GCF_000012465.1_ASM1246v1_protein.vfam	vFam_4079	42.1
GCF_000012465.1_ASM1246v1_protein.vfam	vFam_4273	43
GCF_000012465.1_ASM1246v1_protein.vfam	vFam_4273	42
GCF_000012465.1_ASM1246v1_protein.vfam	vFam_4273	42
GCF_000012465.1_ASM1246v1_protein.vfam	vFam_4273	41.7
GCF_000012465.1_ASM1246v1_protein.vfam	vFam_4505	46
GCF_000012465.1_ASM1246v1_protein.vfam	vFam_4505	46
GCF_000012465.1_ASM1246v1_protein.vfam	vFam_4586	76.4
GCF_000012465.1_ASM1246v1_protein.vfam	vFam_4586	76.4
GCF_000012465.1_ASM1246v1_protein.vfam	vFam_4614	42
GCF_000012465.1_ASM1246v1_protein.vfam	vFam_4802	125
GCF_000012465.1_ASM1246v1_protein.vfam	vFam_4802	125
GCF_000012465.1_ASM1246v1_protein.vfam	vFam_5143	72.3
GCF_000012465.1_ASM1246v1_protein.vfam	vFam_517	150.4
GCF_000012465.1_ASM1246v1_protein.vfam	vFam_5194	66.8
GCF_000012465.1_ASM1246v1_protein.vfam	vFam_5194	66.8
GCF_000012465.1_ASM1246v1_protein.vfam	vFam_5317	159.9
GCF_000012465.1_ASM1246v1_protein.vfam	vFam_5317	159.9
GCF_000012465.1_ASM1246v1_protein.vfam	vFam_5363	334.2
GCF_000012465.1_ASM1246v1_protein.vfam	vFam_5367	42.1
GCF_000012465.1_ASM1246v1_protein.vfam	vFam_5671	51.1
GCF_000012465.1_ASM1246v1_protein.vfam	vFam_5710	137
GCF_000012465.1_ASM1246v1_protein.vfam	vFam_5792	43.6
GCF_000012465.1_ASM1246v1_protein.vfam	vFam_5845	110.2
GCF_000012465.1_ASM1246v1_protein.vfam	vFam_5927	101.7
GCF_000012465.1_ASM1246v1_protein.vfam	vFam_5927	85
GCF_000012465.1_ASM1246v1_protein.vfam	vFam_707	44.3
GCF_000012465.1_ASM1246v1_protein.vfam	vFam_707	44.3
GCF_000012465.1_ASM1246v1_protein.vfam	vFam_707	44.3
GCF_000012465.1_ASM1246v1_protein.vfam	vFam_917	490.4
GCF_000012465.1_ASM1246v1_protein.vfam	vFam_917	78.6
GCF_000012645.1_ASM1264v1_protein.vfam	vFam_1019	84.9
GCF_000012645.1_ASM1264v1_protein.vfam	vFam_1034	258.5
GCF_000012645.1_ASM1264v1_protein.vfam	vFam_1034	258.5
GCF_000012645.1_ASM1264v1_protein.vfam	vFam_1034	45.5
GCF_000012645.1_ASM1264v1_protein.vfam	vFam_1141	54.4
GCF_000012645.1_ASM1264v1_protein.vfam	vFam_1166	59
GCF_000012645.1_ASM1264v1_protein.vfam	vFam_1255	53.4
GCF_000012645.1_ASM1264v1_protein.vfam	vFam_126	214.2
GCF_000012645.1_ASM1264v1_protein.vfam	vFam_126	204.4
GCF_000012645.1_ASM1264v1_protein.vfam	vFam_126	45.9
GCF_000012645.1_ASM1264v1_protein.vfam	vFam_126	45.9
GCF_000012645.1_ASM1264v1_protein.vfam	vFam_126	45.9
GCF_000012645.1_ASM1264v1_protein.vfam	vFam_1576	146.1
GCF_000012645.1_ASM1264v1_protein.vfam	vFam_167	101.2
GCF_000012645.1_ASM1264v1_protein.vfam	vFam_167	101.2
GCF_000012645.1_ASM1264v1_protein.vfam	vFam_167	101.2
GCF_000012645.1_ASM1264v1_protein.vfam	vFam_174	51.8
GCF_000012645.1_ASM1264v1_protein.vfam	vFam_183	215.4
GCF_000012645.1_ASM1264v1_protein.vfam	vFam_183	215.4
GCF_000012645.1_ASM1264v1_protein.vfam	vFam_183	111.2
GCF_000012645.1_ASM1264v1_protein.vfam	vFam_183	111.2
GCF_000012645.1_ASM1264v1_protein.vfam	vFam_183	101
GCF_000012645.1_ASM1264v1_protein.vfam	vFam_1956	548.4
GCF_000012645.1_ASM1264v1_protein.vfam	vFam_1956	548.4
GCF_000012645.1_ASM1264v1_protein.vfam	vFam_1956	548.4
GCF_000012645.1_ASM1264v1_protein.vfam	vFam_1977	49
GCF_000012645.1_ASM1264v1_protein.vfam	vFam_2058	56.1
GCF_000012645.1_ASM1264v1_protein.vfam	vFam_2316	50.7
GCF_000012645.1_ASM1264v1_protein.vfam	vFam_2570	163.5
GCF_000012645.1_ASM1264v1_protein.vfam	vFam_2570	41.5
GCF_000012645.1_ASM1264v1_protein.vfam	vFam_2570	41.5
GCF_000012645.1_ASM1264v1_protein.vfam	vFam_2642	103.9
GCF_000012645.1_ASM1264v1_protein.vfam	vFam_2642	103.9
GCF_000012645.1_ASM1264v1_protein.vfam	vFam_2740	54.6
GCF_000012645.1_ASM1264v1_protein.vfam	vFam_2740	54.6
GCF_000012645.1_ASM1264v1_protein.vfam	vFam_2760	62.4
GCF_000012645.1_ASM1264v1_protein.vfam	vFam_2798	55
GCF_000012645.1_ASM1264v1_protein.vfam	vFam_2798	55
GCF_000012645.1_ASM1264v1_protein.vfam	vFam_2918	58
GCF_000012645.1_ASM1264v1_protein.vfam	vFam_2918	58
GCF_000012645.1_ASM1264v1_protein.vfam	vFam_2918	55.7
GCF_000012645.1_ASM1264v1_protein.vfam	vFam_2918	55.7
GCF_000012645.1_ASM1264v1_protein.vfam	vFam_2918	54.2
GCF_000012645.1_ASM1264v1_protein.vfam	vFam_2918	54.2
GCF_000012645.1_ASM1264v1_protein.vfam	vFam_2918	51.3
GCF_000012645.1_ASM1264v1_protein.vfam	vFam_2918	51.3
GCF_000012645.1_ASM1264v1_protein.vfam	vFam_3251	269.9
GCF_000012645.1_ASM1264v1_protein.vfam	vFam_3289	55.9
GCF_000012645.1_ASM1264v1_protein.vfam	vFam_3299	117.1
GCF_000012645.1_ASM1264v1_protein.vfam	vFam_3299	85
GCF_000012645.1_ASM1264v1_protein.vfam	vFam_3299	52.6
GCF_000012645.1_ASM1264v1_protein.vfam	vFam_3337	67.4
GCF_000012645.1_ASM1264v1_protein.vfam	vFam_3337	67.4
GCF_000012645.1_ASM1264v1_protein.vfam	vFam_3355	377.9
GCF_000012645.1_ASM1264v1_protein.vfam	vFam_3445	69.1
GCF_000012645.1_ASM1264v1_protein.vfam	vFam_3679	156.6
GCF_000012645.1_ASM1264v1_protein.vfam	vFam_3679	96.4
GCF_000012645.1_ASM1264v1_protein.vfam	vFam_3679	96.4
GCF_000012645.1_ASM1264v1_protein.vfam	vFam_3713	45.8
GCF_000012645.1_ASM1264v1_protein.vfam	vFam_4000	188.1
GCF_000012645.1_ASM1264v1_protein.vfam	vFam_4000	188.1
GCF_000012645.1_ASM1264v1_protein.vfam	vFam_4061	42.8
GCF_000012645.1_ASM1264v1_protein.vfam	vFam_4078	49.2
GCF_000012645.1_ASM1264v1_protein.vfam	vFam_4078	49.2
GCF_000012645.1_ASM1264v1_protein.vfam	vFam_4078	41.8
GCF_000012645.1_ASM1264v1_protein.vfam	vFam_4078	41.8
GCF_000012645.1_ASM1264v1_protein.vfam	vFam_4078	41.8
GCF_000012645.1_ASM1264v1_protein.vfam	vFam_4079	50.1
GCF_000012645.1_ASM1264v1_protein.vfam	vFam_4079	50.1
GCF_000012645.1_ASM1264v1_protein.vfam	vFam_4273	44
GCF_000012645.1_ASM1264v1_protein.vfam	vFam_4273	41.7
GCF_000012645.1_ASM1264v1_protein.vfam	vFam_4586	72.7
GCF_000012645.1_ASM1264v1_protein.vfam	vFam_4586	72.7
GCF_000012645.1_ASM1264v1_protein.vfam	vFam_4586	53.2
GCF_000012645.1_ASM1264v1_protein.vfam	vFam_4802	122.3
GCF_000012645.1_ASM1264v1_protein.vfam	vFam_4867	43
GCF_000012645.1_ASM1264v1_protein.vfam	vFam_4867	43
GCF_000012645.1_ASM1264v1_protein.vfam	vFam_5143	73.5
GCF_000012645.1_ASM1264v1_protein.vfam	vFam_5194	60.9
GCF_000012645.1_ASM1264v1_protein.vfam	vFam_5194	60.9
GCF_000012645.1_ASM1264v1_protein.vfam	vFam_5317	144.1
GCF_000012645.1_ASM1264v1_protein.vfam	vFam_5317	144.1
GCF_000012645.1_ASM1264v1_protein.vfam	vFam_5363	315.3
GCF_000012645.1_ASM1264v1_protein.vfam	vFam_5671	55.2
GCF_000012645.1_ASM1264v1_protein.vfam	vFam_5710	142.8
GCF_000012645.1_ASM1264v1_protein.vfam	vFam_5710	142.8
GCF_000012645.1_ASM1264v1_protein.vfam	vFam_5792	42
GCF_000012645.1_ASM1264v1_protein.vfam	vFam_5845	124.4
GCF_000012645.1_ASM1264v1_protein.vfam	vFam_5927	111.2
GCF_000012645.1_ASM1264v1_protein.vfam	vFam_5927	97.3
GCF_000012645.1_ASM1264v1_protein.vfam	vFam_6137	44.5
GCF_000012645.1_ASM1264v1_protein.vfam	vFam_6137	44.5
GCF_000012645.1_ASM1264v1_protein.vfam	vFam_917	526.7
GCF_000012645.1_ASM1264v1_protein.vfam	vFam_917	89.4
GCF_000012645.1_ASM1264v1_protein.vfam	vFam_917	40.9
GCF_000012645.1_ASM1264v1_protein.vfam	vFam_917	40.9
GCF_000012645.1_ASM1264v1_protein.vfam	vFam_917	40.9
GCF_000015645.1_ASM1564v1_protein.vfam	vFam_1019	86.1
GCF_000015645.1_ASM1564v1_protein.vfam	vFam_1034	44.2
GCF_000015645.1_ASM1564v1_protein.vfam	vFam_1141	54.8
GCF_000015645.1_ASM1564v1_protein.vfam	vFam_1203	40.9
GCF_000015645.1_ASM1564v1_protein.vfam	vFam_1203	40.9
GCF_000015645.1_ASM1564v1_protein.vfam	vFam_1255	52.6
GCF_000015645.1_ASM1564v1_protein.vfam	vFam_126	213.1
GCF_000015645.1_ASM1564v1_protein.vfam	vFam_126	202.5
GCF_000015645.1_ASM1564v1_protein.vfam	vFam_126	44.2
GCF_000015645.1_ASM1564v1_protein.vfam	vFam_126	44.2
GCF_000015645.1_ASM1564v1_protein.vfam	vFam_126	44.2
GCF_000015645.1_ASM1564v1_protein.vfam	vFam_1576	145.6
GCF_000015645.1_ASM1564v1_protein.vfam	vFam_167	91
GCF_000015645.1_ASM1564v1_protein.vfam	vFam_167	91
GCF_000015645.1_ASM1564v1_protein.vfam	vFam_167	91
GCF_000015645.1_ASM1564v1_protein.vfam	vFam_174	49.7
GCF_000015645.1_ASM1564v1_protein.vfam	vFam_183	214.4
GCF_000015645.1_ASM1564v1_protein.vfam	vFam_183	102
GCF_000015645.1_ASM1564v1_protein.vfam	vFam_183	102
GCF_000015645.1_ASM1564v1_protein.vfam	vFam_183	99.8
GCF_000015645.1_ASM1564v1_protein.vfam	vFam_1956	565.7
GCF_000015645.1_ASM1564v1_protein.vfam	vFam_1956	565.7
GCF_000015645.1_ASM1564v1_protein.vfam	vFam_1956	565.7
GCF_000015645.1_ASM1564v1_protein.vfam	vFam_1977	52.4
GCF_000015645.1_ASM1564v1_protein.vfam	vFam_2058	54
GCF_000015645.1_ASM1564v1_protein.vfam	vFam_2316	52.4
GCF_000015645.1_ASM1564v1_protein.vfam	vFam_2570	155.3
GCF_000015645.1_ASM1564v1_protein.vfam	vFam_2570	51
GCF_000015645.1_ASM1564v1_protein.vfam	vFam_2570	51
GCF_000015645.1_ASM1564v1_protein.vfam	vFam_2642	105.8
GCF_000015645.1_ASM1564v1_protein.vfam	vFam_2642	105.8
GCF_000015645.1_ASM1564v1_protein.vfam	vFam_2740	56.8
GCF_000015645.1_ASM1564v1_protein.vfam	vFam_2740	56.8
GCF_000015645.1_ASM1564v1_protein.vfam	vFam_2760	69.8
GCF_000015645.1_ASM1564v1_protein.vfam	vFam_2798	56.1
GCF_000015645.1_ASM1564v1_protein.vfam	vFam_2798	56.1
GCF_000015645.1_ASM1564v1_protein.vfam	vFam_2918	58
GCF_000015645.1_ASM1564v1_protein.vfam	vFam_2918	58
GCF_000015645.1_ASM1564v1_protein.vfam	vFam_2918	56.2
GCF_000015645.1_ASM1564v1_protein.vfam	vFam_2918	56.2
GCF_000015645.1_ASM1564v1_protein.vfam	vFam_2918	54.3
GCF_000015645.1_ASM1564v1_protein.vfam	vFam_2918	54.3
GCF_000015645.1_ASM1564v1_protein.vfam	vFam_2918	50.9
GCF_000015645.1_ASM1564v1_protein.vfam	vFam_2918	50.9
GCF_000015645.1_ASM1564v1_protein.vfam	vFam_2918	50.9
GCF_000015645.1_ASM1564v1_protein.vfam	vFam_3251	264.3
GCF_000015645.1_ASM1564v1_protein.vfam	vFam_3289	55.9
GCF_000015645.1_ASM1564v1_protein.vfam	vFam_3299	117.9
GCF_000015645.1_ASM1564v1_protein.vfam	vFam_3299	77
GCF_000015645.1_ASM1564v1_protein.vfam	vFam_3305	41.8
GCF_000015645.1_ASM1564v1_protein.vfam	vFam_3305	41.8
GCF_000015645.1_ASM1564v1_protein.vfam	vFam_3337	75.3
GCF_000015645.1_ASM1564v1_protein.vfam	vFam_3355	367.4
GCF_000015645.1_ASM1564v1_protein.vfam	vFam_3445	71.2
GCF_000015645.1_ASM1564v1_protein.vfam	vFam_3679	158.1
GCF_000015645.1_ASM1564v1_protein.vfam	vFam_3713	49.2
GCF_000015645.1_ASM1564v1_protein.vfam	vFam_4000	185.1
GCF_000015645.1_ASM1564v1_protein.vfam	vFam_4000	185.1
GCF_000015645.1_ASM1564v1_protein.vfam	vFam_4078	52.2
GCF_000015645.1_ASM1564v1_protein.vfam	vFam_4078	52.2
GCF_000015645.1_ASM1564v1_protein.vfam	vFam_4079	47.7
GCF_000015645.1_ASM1564v1_protein.vfam	vFam_4079	47.7
GCF_000015645.1_ASM1564v1_protein.vfam	vFam_4273	42.3
GCF_000015645.1_ASM1564v1_protein.vfam	vFam_4273	41.7
GCF_000015645.1_ASM1564v1_protein.vfam	vFam_4586	72.1
GCF_000015645.1_ASM1564v1_protein.vfam	vFam_4586	72.1
GCF_000015645.1_ASM1564v1_protein.vfam	vFam_4586	53
GCF_000015645.1_ASM1564v1_protein.vfam	vFam_4802	118.6
GCF_000015645.1_ASM1564v1_protein.vfam	vFam_4802	118.6
GCF_000015645.1_ASM1564v1_protein.vfam	vFam_4867	43.7
GCF_000015645.1_ASM1564v1_protein.vfam	vFam_4867	43.7
GCF_000015645.1_ASM1564v1_protein.vfam	vFam_5143	73.5
GCF_000015645.1_ASM1564v1_protein.vfam	vFam_517	42.6
GCF_000015645.1_ASM1564v1_protein.vfam	vFam_5194	58.6
GCF_000015645.1_ASM1564v1_protein.vfam	vFam_5194	58.6
GCF_000015645.1_ASM1564v1_protein.vfam	vFam_5194	58.6
GCF_000015645.1_ASM1564v1_protein.vfam	vFam_5194	58.6
GCF_000015645.1_ASM1564v1_protein.vfam	vFam_5317	145.6
GCF_000015645.1_ASM1564v1_protein.vfam	vFam_5317	145.6
GCF_000015645.1_ASM1564v1_protein.vfam	vFam_5363	321.1
GCF_000015645.1_ASM1564v1_protein.vfam	vFam_5671	58.7
GCF_000015645.1_ASM1564v1_protein.vfam	vFam_5710	140.1
GCF_000015645.1_ASM1564v1_protein.vfam	vFam_5710	140.1
GCF_000015645.1_ASM1564v1_protein.vfam	vFam_5792	42
GCF_000015645.1_ASM1564v1_protein.vfam	vFam_5845	125.6
GCF_000015645.1_ASM1564v1_protein.vfam	vFam_5927	119.8
GCF_000015645.1_ASM1564v1_protein.vfam	vFam_5927	94
GCF_000015645.1_ASM1564v1_protein.vfam	vFam_6137	43.7
GCF_000015645.1_ASM1564v1_protein.vfam	vFam_917	528.4
GCF_000015645.1_ASM1564v1_protein.vfam	vFam_917	89.5
GCF_000015665.1_ASM1566v1_protein.vfam	vFam_1019	75.8
GCF_000015665.1_ASM1566v1_protein.vfam	vFam_1034	47.4
GCF_000015665.1_ASM1566v1_protein.vfam	vFam_1141	49.3
GCF_000015665.1_ASM1566v1_protein.vfam	vFam_1166	65.1
GCF_000015665.1_ASM1566v1_protein.vfam	vFam_1255	48.2
GCF_000015665.1_ASM1566v1_protein.vfam	vFam_126	212.4
GCF_000015665.1_ASM1566v1_protein.vfam	vFam_126	206.4
GCF_000015665.1_ASM1566v1_protein.vfam	vFam_126	52.4
GCF_000015665.1_ASM1566v1_protein.vfam	vFam_126	52.4
GCF_000015665.1_ASM1566v1_protein.vfam	vFam_126	52.4
GCF_000015665.1_ASM1566v1_protein.vfam	vFam_1576	147.7
GCF_000015665.1_ASM1566v1_protein.vfam	vFam_167	82.9
GCF_000015665.1_ASM1566v1_protein.vfam	vFam_167	82.9
GCF_000015665.1_ASM1566v1_protein.vfam	vFam_167	82.9
GCF_000015665.1_ASM1566v1_protein.vfam	vFam_174	42.2
GCF_000015665.1_ASM1566v1_protein.vfam	vFam_183	220.9
GCF_000015665.1_ASM1566v1_protein.vfam	vFam_183	220.9
GCF_000015665.1_ASM1566v1_protein.vfam	vFam_183	106.3
GCF_000015665.1_ASM1566v1_protein.vfam	vFam_183	106.3
GCF_000015665.1_ASM1566v1_protein.vfam	vFam_183	101
GCF_000015665.1_ASM1566v1_protein.vfam	vFam_1956	570.8
GCF_000015665.1_ASM1566v1_protein.vfam	vFam_1956	570.8
GCF_000015665.1_ASM1566v1_protein.vfam	vFam_1956	570.8
GCF_000015665.1_ASM1566v1_protein.vfam	vFam_1977	53.3
GCF_000015665.1_ASM1566v1_protein.vfam	vFam_2058	61.5
GCF_000015665.1_ASM1566v1_protein.vfam	vFam_2316	53.3
GCF_000015665.1_ASM1566v1_protein.vfam	vFam_2570	150.2
GCF_000015665.1_ASM1566v1_protein.vfam	vFam_2570	49.8
GCF_000015665.1_ASM1566v1_protein.vfam	vFam_2642	107.6
GCF_000015665.1_ASM1566v1_protein.vfam	vFam_2642	107.6
GCF_000015665.1_ASM1566v1_protein.vfam	vFam_2642	107.6
GCF_000015665.1_ASM1566v1_protein.vfam	vFam_2740	55.2
GCF_000015665.1_ASM1566v1_protein.vfam	vFam_2740	55.2
GCF_000015665.1_ASM1566v1_protein.vfam	vFam_2760	61.1
GCF_000015665.1_ASM1566v1_protein.vfam	vFam_2760	61.1
GCF_000015665.1_ASM1566v1_protein.vfam	vFam_2798	59.7
GCF_000015665.1_ASM1566v1_protein.vfam	vFam_2798	59.7
GCF_000015665.1_ASM1566v1_protein.vfam	vFam_289	47.1
GCF_000015665.1_ASM1566v1_protein.vfam	vFam_289	47.1
GCF_000015665.1_ASM1566v1_protein.vfam	vFam_2918	58.6
GCF_000015665.1_ASM1566v1_protein.vfam	vFam_2918	58.6
GCF_000015665.1_ASM1566v1_protein.vfam	vFam_2918	57.8
GCF_000015665.1_ASM1566v1_protein.vfam	vFam_2918	57.8
GCF_000015665.1_ASM1566v1_protein.vfam	vFam_2918	54.1
GCF_000015665.1_ASM1566v1_protein.vfam	vFam_2918	54.1
GCF_000015665.1_ASM1566v1_protein.vfam	vFam_2918	51.1
GCF_000015665.1_ASM1566v1_protein.vfam	vFam_2918	51.1
GCF_000015665.1_ASM1566v1_protein.vfam	vFam_3251	274.5
GCF_000015665.1_ASM1566v1_protein.vfam	vFam_3289	55.9
GCF_000015665.1_ASM1566v1_protein.vfam	vFam_3299	109.8
GCF_000015665.1_ASM1566v1_protein.vfam	vFam_3299	77.4
GCF_000015665.1_ASM1566v1_protein.vfam	vFam_3299	53.1
GCF_000015665.1_ASM1566v1_protein.vfam	vFam_3337	73.3
GCF_000015665.1_ASM1566v1_protein.vfam	vFam_3355	349.7
GCF_000015665.1_ASM1566v1_protein.vfam	vFam_3355	326.2
GCF_000015665.1_ASM1566v1_protein.vfam	vFam_3355	65.5
GCF_000015665.1_ASM1566v1_protein.vfam	vFam_3445	82.7
GCF_000015665.1_ASM1566v1_protein.vfam	vFam_3679	161.1
GCF_000015665.1_ASM1566v1_protein.vfam	vFam_3679	94.8
GCF_000015665.1_ASM1566v1_protein.vfam	vFam_3679	94.8
GCF_000015665.1_ASM1566v1_protein.vfam	vFam_3713	54.1
GCF_000015665.1_ASM1566v1_protein.vfam	vFam_4000	185.1
GCF_000015665.1_ASM1566v1_protein.vfam	vFam_4000	185.1
GCF_000015665.1_ASM1566v1_protein.vfam	vFam_4078	52.8
GCF_000015665.1_ASM1566v1_protein.vfam	vFam_4078	52.8
GCF_000015665.1_ASM1566v1_protein.vfam	vFam_4078	44.5
GCF_000015665.1_ASM1566v1_protein.vfam	vFam_4078	44.5
GCF_000015665.1_ASM1566v1_protein.vfam	vFam_4078	44.5
GCF_000015665.1_ASM1566v1_protein.vfam	vFam_4079	46.5
GCF_000015665.1_ASM1566v1_protein.vfam	vFam_4079	46.5
GCF_000015665.1_ASM1566v1_protein.vfam	vFam_4079	41.3
GCF_000015665.1_ASM1566v1_protein.vfam	vFam_4079	41.3
GCF_000015665.1_ASM1566v1_protein.vfam	vFam_4273	43.1
GCF_000015665.1_ASM1566v1_protein.vfam	vFam_4273	43.1
GCF_000015665.1_ASM1566v1_protein.vfam	vFam_4273	41.3
GCF_000015665.1_ASM1566v1_protein.vfam	vFam_4372	42.9
GCF_000015665.1_ASM1566v1_protein.vfam	vFam_4372	42.9
GCF_000015665.1_ASM1566v1_protein.vfam	vFam_4529	52.8
GCF_000015665.1_ASM1566v1_protein.vfam	vFam_4586	69.5
GCF_000015665.1_ASM1566v1_protein.vfam	vFam_4586	69.5
GCF_000015665.1_ASM1566v1_protein.vfam	vFam_4586	69.5
GCF_000015665.1_ASM1566v1_protein.vfam	vFam_4586	54.2
GCF_000015665.1_ASM1566v1_protein.vfam	vFam_4802	122.5
GCF_000015665.1_ASM1566v1_protein.vfam	vFam_4802	122.5
GCF_000015665.1_ASM1566v1_protein.vfam	vFam_5143	73.6
GCF_000015665.1_ASM1566v1_protein.vfam	vFam_5194	64.6
GCF_000015665.1_ASM1566v1_protein.vfam	vFam_5194	64.6
GCF_000015665.1_ASM1566v1_protein.vfam	vFam_5194	64.6
GCF_000015665.1_ASM1566v1_protein.vfam	vFam_5317	142.3
GCF_000015665.1_ASM1566v1_protein.vfam	vFam_5317	142.3
GCF_000015665.1_ASM1566v1_protein.vfam	vFam_5363	319.6
GCF_000015665.1_ASM1566v1_protein.vfam	vFam_5671	60.1
GCF_000015665.1_ASM1566v1_protein.vfam	vFam_5710	145
GCF_000015665.1_ASM1566v1_protein.vfam	vFam_5792	42.1
GCF_000015665.1_ASM1566v1_protein.vfam	vFam_5845	122.5
GCF_000015665.1_ASM1566v1_protein.vfam	vFam_5927	120.2
GCF_000015665.1_ASM1566v1_protein.vfam	vFam_5927	89.3
GCF_000015665.1_ASM1566v1_protein.vfam	vFam_6137	42.5
GCF_000015665.1_ASM1566v1_protein.vfam	vFam_917	521.8
GCF_000015665.1_ASM1566v1_protein.vfam	vFam_917	89.3
GCF_000015685.1_ASM1568v1_protein.vfam	vFam_1019	99.1
GCF_000015685.1_ASM1568v1_protein.vfam	vFam_1034	141.4
GCF_000015685.1_ASM1568v1_protein.vfam	vFam_1034	141.4
GCF_000015685.1_ASM1568v1_protein.vfam	vFam_1034	141.4
GCF_000015685.1_ASM1568v1_protein.vfam	vFam_1141	61.4
GCF_000015685.1_ASM1568v1_protein.vfam	vFam_1166	59.4
GCF_000015685.1_ASM1568v1_protein.vfam	vFam_1177	46.1
GCF_000015685.1_ASM1568v1_protein.vfam	vFam_1177	46.1
GCF_000015685.1_ASM1568v1_protein.vfam	vFam_126	208.8
GCF_000015685.1_ASM1568v1_protein.vfam	vFam_126	203.1
GCF_000015685.1_ASM1568v1_protein.vfam	vFam_126	75.7
GCF_000015685.1_ASM1568v1_protein.vfam	vFam_126	75.7
GCF_000015685.1_ASM1568v1_protein.vfam	vFam_126	75.7
GCF_000015685.1_ASM1568v1_protein.vfam	vFam_1576	132
GCF_000015685.1_ASM1568v1_protein.vfam	vFam_167	72
GCF_000015685.1_ASM1568v1_protein.vfam	vFam_167	72
GCF_000015685.1_ASM1568v1_protein.vfam	vFam_167	72
GCF_000015685.1_ASM1568v1_protein.vfam	vFam_174	57.3
GCF_000015685.1_ASM1568v1_protein.vfam	vFam_174	57.3
GCF_000015685.1_ASM1568v1_protein.vfam	vFam_174	53.6
GCF_000015685.1_ASM1568v1_protein.vfam	vFam_183	204.2
GCF_000015685.1_ASM1568v1_protein.vfam	vFam_183	104
GCF_000015685.1_ASM1568v1_protein.vfam	vFam_183	93.4
GCF_000015685.1_ASM1568v1_protein.vfam	vFam_1956	543.9
GCF_000015685.1_ASM1568v1_protein.vfam	vFam_1956	543.9
GCF_000015685.1_ASM1568v1_protein.vfam	vFam_1956	543.9
GCF_000015685.1_ASM1568v1_protein.vfam	vFam_1956	543.9
GCF_000015685.1_ASM1568v1_protein.vfam	vFam_1977	50.8
GCF_000015685.1_ASM1568v1_protein.vfam	vFam_2058	49.9
GCF_000015685.1_ASM1568v1_protein.vfam	vFam_2316	48
GCF_000015685.1_ASM1568v1_protein.vfam	vFam_2570	126.3
GCF_000015685.1_ASM1568v1_protein.vfam	vFam_2570	67.4
GCF_000015685.1_ASM1568v1_protein.vfam	vFam_2642	106.8
GCF_000015685.1_ASM1568v1_protein.vfam	vFam_2642	106.8
GCF_000015685.1_ASM1568v1_protein.vfam	vFam_2740	49.8
GCF_000015685.1_ASM1568v1_protein.vfam	vFam_2760	68.4
GCF_000015685.1_ASM1568v1_protein.vfam	vFam_2760	68.4
GCF_000015685.1_ASM1568v1_protein.vfam	vFam_2760	64.9
GCF_000015685.1_ASM1568v1_protein.vfam	vFam_2798	52.4
GCF_000015685.1_ASM1568v1_protein.vfam	vFam_2798	52.4
GCF_000015685.1_ASM1568v1_protein.vfam	vFam_2798	52.4
GCF_000015685.1_ASM1568v1_protein.vfam	vFam_2798	52.4
GCF_000015685.1_ASM1568v1_protein.vfam	vFam_2827	45
GCF_000015685.1_ASM1568v1_protein.vfam	vFam_2827	45
GCF_000015685.1_ASM1568v1_protein.vfam	vFam_2918	56.8
GCF_000015685.1_ASM1568v1_protein.vfam	vFam_2918	56.8
GCF_000015685.1_ASM1568v1_protein.vfam	vFam_2918	56.2
GCF_000015685.1_ASM1568v1_protein.vfam	vFam_2918	56.2
GCF_000015685.1_ASM1568v1_protein.vfam	vFam_2918	53.9
GCF_000015685.1_ASM1568v1_protein.vfam	vFam_2918	53.9
GCF_000015685.1_ASM1568v1_protein.vfam	vFam_2918	53.5
GCF_000015685.1_ASM1568v1_protein.vfam	vFam_2918	53.5
GCF_000015685.1_ASM1568v1_protein.vfam	vFam_3032	57.6
GCF_000015685.1_ASM1568v1_protein.vfam	vFam_3032	57.6
GCF_000015685.1_ASM1568v1_protein.vfam	vFam_3251	277.2
GCF_000015685.1_ASM1568v1_protein.vfam	vFam_3289	54.7
GCF_000015685.1_ASM1568v1_protein.vfam	vFam_3299	120.6
GCF_000015685.1_ASM1568v1_protein.vfam	vFam_3299	86.4
GCF_000015685.1_ASM1568v1_protein.vfam	vFam_3299	86.4
GCF_000015685.1_ASM1568v1_protein.vfam	vFam_3299	67.6
GCF_000015685.1_ASM1568v1_protein.vfam	vFam_3337	84
GCF_000015685.1_ASM1568v1_protein.vfam	vFam_3355	42.6
GCF_000015685.1_ASM1568v1_protein.vfam	vFam_3355	42.6
GCF_000015685.1_ASM1568v1_protein.vfam	vFam_3445	68.2
GCF_000015685.1_ASM1568v1_protein.vfam	vFam_3679	159.9
GCF_000015685.1_ASM1568v1_protein.vfam	vFam_3713	48
GCF_000015685.1_ASM1568v1_protein.vfam	vFam_4000	170.5
GCF_000015685.1_ASM1568v1_protein.vfam	vFam_4000	170.5
GCF_000015685.1_ASM1568v1_protein.vfam	vFam_4078	50.7
GCF_000015685.1_ASM1568v1_protein.vfam	vFam_4078	50.7
GCF_000015685.1_ASM1568v1_protein.vfam	vFam_4079	42
GCF_000015685.1_ASM1568v1_protein.vfam	vFam_4079	42
GCF_000015685.1_ASM1568v1_protein.vfam	vFam_4273	42.9
GCF_000015685.1_ASM1568v1_protein.vfam	vFam_4273	42.1
GCF_000015685.1_ASM1568v1_protein.vfam	vFam_4273	42.1
GCF_000015685.1_ASM1568v1_protein.vfam	vFam_440	74.7
GCF_000015685.1_ASM1568v1_protein.vfam	vFam_4586	75.2
GCF_000015685.1_ASM1568v1_protein.vfam	vFam_4586	75.2
GCF_000015685.1_ASM1568v1_protein.vfam	vFam_4614	42.3
GCF_000015685.1_ASM1568v1_protein.vfam	vFam_4802	124.6
GCF_000015685.1_ASM1568v1_protein.vfam	vFam_4802	124.6
GCF_000015685.1_ASM1568v1_protein.vfam	vFam_5143	72.3
GCF_000015685.1_ASM1568v1_protein.vfam	vFam_517	153.4
GCF_000015685.1_ASM1568v1_protein.vfam	vFam_5194	66
GCF_000015685.1_ASM1568v1_protein.vfam	vFam_5194	66
GCF_000015685.1_ASM1568v1_protein.vfam	vFam_5194	66
GCF_000015685.1_ASM1568v1_protein.vfam	vFam_5317	159.4
GCF_000015685.1_ASM1568v1_protein.vfam	vFam_5317	159.4
GCF_000015685.1_ASM1568v1_protein.vfam	vFam_5363	330.9
GCF_000015685.1_ASM1568v1_protein.vfam	vFam_5367	42.1
GCF_000015685.1_ASM1568v1_protein.vfam	vFam_5671	51
GCF_000015685.1_ASM1568v1_protein.vfam	vFam_5710	137
GCF_000015685.1_ASM1568v1_protein.vfam	vFam_5792	43.6
GCF_000015685.1_ASM1568v1_protein.vfam	vFam_5845	113.1
GCF_000015685.1_ASM1568v1_protein.vfam	vFam_5927	103.5
GCF_000015685.1_ASM1568v1_protein.vfam	vFam_5927	86.4
GCF_000015685.1_ASM1568v1_protein.vfam	vFam_6409	45.9
GCF_000015685.1_ASM1568v1_protein.vfam	vFam_707	50.8
GCF_000015685.1_ASM1568v1_protein.vfam	vFam_707	50.8
GCF_000015685.1_ASM1568v1_protein.vfam	vFam_917	493.3
GCF_000015685.1_ASM1568v1_protein.vfam	vFam_917	77.6
GCF_000015965.1_ASM1596v1_protein.vfam	vFam_1019	82.5
GCF_000015965.1_ASM1596v1_protein.vfam	vFam_1034	42.9
GCF_000015965.1_ASM1596v1_protein.vfam	vFam_1141	53.5
GCF_000015965.1_ASM1596v1_protein.vfam	vFam_1203	40.9
GCF_000015965.1_ASM1596v1_protein.vfam	vFam_1203	40.9
GCF_000015965.1_ASM1596v1_protein.vfam	vFam_1203	40.9
GCF_000015965.1_ASM1596v1_protein.vfam	vFam_1255	52.9
GCF_000015965.1_ASM1596v1_protein.vfam	vFam_126	213.2
GCF_000015965.1_ASM1596v1_protein.vfam	vFam_126	204.6
GCF_000015965.1_ASM1596v1_protein.vfam	vFam_126	45
GCF_000015965.1_ASM1596v1_protein.vfam	vFam_126	45
GCF_000015965.1_ASM1596v1_protein.vfam	vFam_126	45
GCF_000015965.1_ASM1596v1_protein.vfam	vFam_1576	142.7
GCF_000015965.1_ASM1596v1_protein.vfam	vFam_167	90
GCF_000015965.1_ASM1596v1_protein.vfam	vFam_167	90
GCF_000015965.1_ASM1596v1_protein.vfam	vFam_167	90
GCF_000015965.1_ASM1596v1_protein.vfam	vFam_174	54
GCF_000015965.1_ASM1596v1_protein.vfam	vFam_183	219.8
GCF_000015965.1_ASM1596v1_protein.vfam	vFam_183	106.3
GCF_000015965.1_ASM1596v1_protein.vfam	vFam_183	106.3
GCF_000015965.1_ASM1596v1_protein.vfam	vFam_183	104.7
GCF_000015965.1_ASM1596v1_protein.vfam	vFam_1956	563.2
GCF_000015965.1_ASM1596v1_protein.vfam	vFam_1956	563.2
GCF_000015965.1_ASM1596v1_protein.vfam	vFam_1956	563.2
GCF_000015965.1_ASM1596v1_protein.vfam	vFam_1977	51.9
GCF_000015965.1_ASM1596v1_protein.vfam	vFam_2058	55.8
GCF_000015965.1_ASM1596v1_protein.vfam	vFam_2316	54.5
GCF_000015965.1_ASM1596v1_protein.vfam	vFam_2570	157.1
GCF_000015965.1_ASM1596v1_protein.vfam	vFam_2570	45.3
GCF_000015965.1_ASM1596v1_protein.vfam	vFam_2570	45.3
GCF_000015965.1_ASM1596v1_protein.vfam	vFam_2642	104.8
GCF_000015965.1_ASM1596v1_protein.vfam	vFam_2642	104.8
GCF_000015965.1_ASM1596v1_protein.vfam	vFam_2740	53.9
GCF_000015965.1_ASM1596v1_protein.vfam	vFam_2740	53.9
GCF_000015965.1_ASM1596v1_protein.vfam	vFam_2760	67.3
GCF_000015965.1_ASM1596v1_protein.vfam	vFam_2798	52.1
GCF_000015965.1_ASM1596v1_protein.vfam	vFam_2798	52.1
GCF_000015965.1_ASM1596v1_protein.vfam	vFam_289	47.6
GCF_000015965.1_ASM1596v1_protein.vfam	vFam_289	47.6
GCF_000015965.1_ASM1596v1_protein.vfam	vFam_2918	58.3
GCF_000015965.1_ASM1596v1_protein.vfam	vFam_2918	58.3
GCF_000015965.1_ASM1596v1_protein.vfam	vFam_2918	57.9
GCF_000015965.1_ASM1596v1_protein.vfam	vFam_2918	57.9
GCF_000015965.1_ASM1596v1_protein.vfam	vFam_2918	54.3
GCF_000015965.1_ASM1596v1_protein.vfam	vFam_2918	54.3
GCF_000015965.1_ASM1596v1_protein.vfam	vFam_2918	50.9
GCF_000015965.1_ASM1596v1_protein.vfam	vFam_2918	50.9
GCF_000015965.1_ASM1596v1_protein.vfam	vFam_2918	50.9
GCF_000015965.1_ASM1596v1_protein.vfam	vFam_3251	267.8
GCF_000015965.1_ASM1596v1_protein.vfam	vFam_3289	55.9
GCF_000015965.1_ASM1596v1_protein.vfam	vFam_3299	115
GCF_000015965.1_ASM1596v1_protein.vfam	vFam_3299	75.8
GCF_000015965.1_ASM1596v1_protein.vfam	vFam_3299	53.5
GCF_000015965.1_ASM1596v1_protein.vfam	vFam_3337	75.1
GCF_000015965.1_ASM1596v1_protein.vfam	vFam_3355	358.1
GCF_000015965.1_ASM1596v1_protein.vfam	vFam_3355	54.7
GCF_000015965.1_ASM1596v1_protein.vfam	vFam_3355	54.7
GCF_000015965.1_ASM1596v1_protein.vfam	vFam_3355	50.8
GCF_000015965.1_ASM1596v1_protein.vfam	vFam_3355	43.7
GCF_000015965.1_ASM1596v1_protein.vfam	vFam_3355	43.6
GCF_000015965.1_ASM1596v1_protein.vfam	vFam_3445	71.2
GCF_000015965.1_ASM1596v1_protein.vfam	vFam_3679	157.4
GCF_000015965.1_ASM1596v1_protein.vfam	vFam_3713	47.7
GCF_000015965.1_ASM1596v1_protein.vfam	vFam_4000	183.7
GCF_000015965.1_ASM1596v1_protein.vfam	vFam_4000	183.7
GCF_000015965.1_ASM1596v1_protein.vfam	vFam_4078	47.3
GCF_000015965.1_ASM1596v1_protein.vfam	vFam_4078	47.3
GCF_000015965.1_ASM1596v1_protein.vfam	vFam_4079	49.6
GCF_000015965.1_ASM1596v1_protein.vfam	vFam_4079	49.6
GCF_000015965.1_ASM1596v1_protein.vfam	vFam_4273	44.3
GCF_000015965.1_ASM1596v1_protein.vfam	vFam_4273	41.8
GCF_000015965.1_ASM1596v1_protein.vfam	vFam_4273	41.1
GCF_000015965.1_ASM1596v1_protein.vfam	vFam_4273	41.1
GCF_000015965.1_ASM1596v1_protein.vfam	vFam_4586	72.8
GCF_000015965.1_ASM1596v1_protein.vfam	vFam_4586	72.8
GCF_000015965.1_ASM1596v1_protein.vfam	vFam_4586	52.3
GCF_000015965.1_ASM1596v1_protein.vfam	vFam_4665	108.9
GCF_000015965.1_ASM1596v1_protein.vfam	vFam_4802	120.7
GCF_000015965.1_ASM1596v1_protein.vfam	vFam_4802	120.7
GCF_000015965.1_ASM1596v1_protein.vfam	vFam_4802	103.7
GCF_000015965.1_ASM1596v1_protein.vfam	vFam_4867	44.2
GCF_000015965.1_ASM1596v1_protein.vfam	vFam_4867	44.2
GCF_000015965.1_ASM1596v1_protein.vfam	vFam_5143	73.6
GCF_000015965.1_ASM1596v1_protein.vfam	vFam_517	44.3
GCF_000015965.1_ASM1596v1_protein.vfam	vFam_5194	56.2
GCF_000015965.1_ASM1596v1_protein.vfam	vFam_5194	56.2
GCF_000015965.1_ASM1596v1_protein.vfam	vFam_5194	56.2
GCF_000015965.1_ASM1596v1_protein.vfam	vFam_5317	140.7
GCF_000015965.1_ASM1596v1_protein.vfam	vFam_5317	140.7
GCF_000015965.1_ASM1596v1_protein.vfam	vFam_5363	318.7
GCF_000015965.1_ASM1596v1_protein.vfam	vFam_5367	42
GCF_000015965.1_ASM1596v1_protein.vfam	vFam_5671	59.9
GCF_000015965.1_ASM1596v1_protein.vfam	vFam_5710	142.2
GCF_000015965.1_ASM1596v1_protein.vfam	vFam_5710	142.2
GCF_000015965.1_ASM1596v1_protein.vfam	vFam_5792	42
GCF_000015965.1_ASM1596v1_protein.vfam	vFam_5845	125.8
GCF_000015965.1_ASM1596v1_protein.vfam	vFam_5927	106.8
GCF_000015965.1_ASM1596v1_protein.vfam	vFam_5927	105.7
GCF_000015965.1_ASM1596v1_protein.vfam	vFam_6137	42.2
GCF_000015965.1_ASM1596v1_protein.vfam	vFam_917	526.3
GCF_000015965.1_ASM1596v1_protein.vfam	vFam_917	86
GCF_000018065.1_ASM1806v1_protein.vfam	vFam_1019	86.2
GCF_000018065.1_ASM1806v1_protein.vfam	vFam_1034	209.5
GCF_000018065.1_ASM1806v1_protein.vfam	vFam_1034	209.5
GCF_000018065.1_ASM1806v1_protein.vfam	vFam_1034	148.2
GCF_000018065.1_ASM1806v1_protein.vfam	vFam_1034	148.2
GCF_000018065.1_ASM1806v1_protein.vfam	vFam_1034	57.3
GCF_000018065.1_ASM1806v1_protein.vfam	vFam_1034	43.3
GCF_000018065.1_ASM1806v1_protein.vfam	vFam_1141	50.7
GCF_000018065.1_ASM1806v1_protein.vfam	vFam_1255	51.9
GCF_000018065.1_ASM1806v1_protein.vfam	vFam_126	211.6
GCF_000018065.1_ASM1806v1_protein.vfam	vFam_126	201.4
GCF_000018065.1_ASM1806v1_protein.vfam	vFam_126	41.2
GCF_000018065.1_ASM1806v1_protein.vfam	vFam_126	41.2
GCF_000018065.1_ASM1806v1_protein.vfam	vFam_126	41.2
GCF_000018065.1_ASM1806v1_protein.vfam	vFam_1576	146
GCF_000018065.1_ASM1806v1_protein.vfam	vFam_167	84.5
GCF_000018065.1_ASM1806v1_protein.vfam	vFam_167	84.5
GCF_000018065.1_ASM1806v1_protein.vfam	vFam_167	84.5
GCF_000018065.1_ASM1806v1_protein.vfam	vFam_174	50.8
GCF_000018065.1_ASM1806v1_protein.vfam	vFam_183	219.7
GCF_000018065.1_ASM1806v1_protein.vfam	vFam_183	107.4
GCF_000018065.1_ASM1806v1_protein.vfam	vFam_183	107.1
GCF_000018065.1_ASM1806v1_protein.vfam	vFam_183	107.1
GCF_000018065.1_ASM1806v1_protein.vfam	vFam_1956	554.5
GCF_000018065.1_ASM1806v1_protein.vfam	vFam_1956	554.5
GCF_000018065.1_ASM1806v1_protein.vfam	vFam_1956	554.5
GCF_000018065.1_ASM1806v1_protein.vfam	vFam_1977	51
GCF_000018065.1_ASM1806v1_protein.vfam	vFam_2058	55.4
GCF_000018065.1_ASM1806v1_protein.vfam	vFam_2316	51.8
GCF_000018065.1_ASM1806v1_protein.vfam	vFam_2570	158.9
GCF_000018065.1_ASM1806v1_protein.vfam	vFam_2642	104.8
GCF_000018065.1_ASM1806v1_protein.vfam	vFam_2642	104.8
GCF_000018065.1_ASM1806v1_protein.vfam	vFam_2740	54.6
GCF_000018065.1_ASM1806v1_protein.vfam	vFam_2740	54.6
GCF_000018065.1_ASM1806v1_protein.vfam	vFam_2760	58.7
GCF_000018065.1_ASM1806v1_protein.vfam	vFam_2798	56.1
GCF_000018065.1_ASM1806v1_protein.vfam	vFam_2798	56.1
GCF_000018065.1_ASM1806v1_protein.vfam	vFam_2918	58.8
GCF_000018065.1_ASM1806v1_protein.vfam	vFam_2918	58.8
GCF_000018065.1_ASM1806v1_protein.vfam	vFam_2918	58
GCF_000018065.1_ASM1806v1_protein.vfam	vFam_2918	58
GCF_000018065.1_ASM1806v1_protein.vfam	vFam_2918	54.3
GCF_000018065.1_ASM1806v1_protein.vfam	vFam_2918	54.3
GCF_000018065.1_ASM1806v1_protein.vfam	vFam_2918	51.3
GCF_000018065.1_ASM1806v1_protein.vfam	vFam_2918	51.3
GCF_000018065.1_ASM1806v1_protein.vfam	vFam_3251	269.6
GCF_000018065.1_ASM1806v1_protein.vfam	vFam_3289	55.8
GCF_000018065.1_ASM1806v1_protein.vfam	vFam_3299	113.7
GCF_000018065.1_ASM1806v1_protein.vfam	vFam_3299	82.1
GCF_000018065.1_ASM1806v1_protein.vfam	vFam_3299	58.5
GCF_000018065.1_ASM1806v1_protein.vfam	vFam_3337	67.2
GCF_000018065.1_ASM1806v1_protein.vfam	vFam_3337	67.2
GCF_000018065.1_ASM1806v1_protein.vfam	vFam_3355	341
GCF_000018065.1_ASM1806v1_protein.vfam	vFam_3355	55.7
GCF_000018065.1_ASM1806v1_protein.vfam	vFam_3355	55.7
GCF_000018065.1_ASM1806v1_protein.vfam	vFam_3445	73.7
GCF_000018065.1_ASM1806v1_protein.vfam	vFam_3679	158.4
GCF_000018065.1_ASM1806v1_protein.vfam	vFam_3679	99.6
GCF_000018065.1_ASM1806v1_protein.vfam	vFam_3679	99.6
GCF_000018065.1_ASM1806v1_protein.vfam	vFam_3679	99.6
GCF_000018065.1_ASM1806v1_protein.vfam	vFam_3713	46.9
GCF_000018065.1_ASM1806v1_protein.vfam	vFam_4000	188.4
GCF_000018065.1_ASM1806v1_protein.vfam	vFam_4000	188.4
GCF_000018065.1_ASM1806v1_protein.vfam	vFam_4078	49.5
GCF_000018065.1_ASM1806v1_protein.vfam	vFam_4078	49.5
GCF_000018065.1_ASM1806v1_protein.vfam	vFam_4078	42.7
GCF_000018065.1_ASM1806v1_protein.vfam	vFam_4078	42.7
GCF_000018065.1_ASM1806v1_protein.vfam	vFam_4078	42.7
GCF_000018065.1_ASM1806v1_protein.vfam	vFam_4079	45.6
GCF_000018065.1_ASM1806v1_protein.vfam	vFam_4079	45.6
GCF_000018065.1_ASM1806v1_protein.vfam	vFam_4273	44.2
GCF_000018065.1_ASM1806v1_protein.vfam	vFam_4273	41.8
GCF_000018065.1_ASM1806v1_protein.vfam	vFam_4372	42.3
GCF_000018065.1_ASM1806v1_protein.vfam	vFam_4372	42.3
GCF_000018065.1_ASM1806v1_protein.vfam	vFam_4586	73.5
GCF_000018065.1_ASM1806v1_protein.vfam	vFam_4586	73.5
GCF_000018065.1_ASM1806v1_protein.vfam	vFam_4586	73.5
GCF_000018065.1_ASM1806v1_protein.vfam	vFam_4586	54.6
GCF_000018065.1_ASM1806v1_protein.vfam	vFam_4802	121
GCF_000018065.1_ASM1806v1_protein.vfam	vFam_4802	121
GCF_000018065.1_ASM1806v1_protein.vfam	vFam_4802	85.3
GCF_000018065.1_ASM1806v1_protein.vfam	vFam_4802	85.3
GCF_000018065.1_ASM1806v1_protein.vfam	vFam_4867	42.3
GCF_000018065.1_ASM1806v1_protein.vfam	vFam_4867	42.3
GCF_000018065.1_ASM1806v1_protein.vfam	vFam_5143	72.1
GCF_000018065.1_ASM1806v1_protein.vfam	vFam_517	43.5
GCF_000018065.1_ASM1806v1_protein.vfam	vFam_5194	57.8
GCF_000018065.1_ASM1806v1_protein.vfam	vFam_5194	57.8
GCF_000018065.1_ASM1806v1_protein.vfam	vFam_5194	57.8
GCF_000018065.1_ASM1806v1_protein.vfam	vFam_5317	141.2
GCF_000018065.1_ASM1806v1_protein.vfam	vFam_5317	141.2
GCF_000018065.1_ASM1806v1_protein.vfam	vFam_5363	321.2
GCF_000018065.1_ASM1806v1_protein.vfam	vFam_5671	57.7
GCF_000018065.1_ASM1806v1_protein.vfam	vFam_5710	140.5
GCF_000018065.1_ASM1806v1_protein.vfam	vFam_5710	140.5
GCF_000018065.1_ASM1806v1_protein.vfam	vFam_5792	42
GCF_000018065.1_ASM1806v1_protein.vfam	vFam_5845	126.2
GCF_000018065.1_ASM1806v1_protein.vfam	vFam_5927	119
GCF_000018065.1_ASM1806v1_protein.vfam	vFam_5927	100.3
GCF_000018065.1_ASM1806v1_protein.vfam	vFam_642	89.7
GCF_000018065.1_ASM1806v1_protein.vfam	vFam_642	89.7
GCF_000018065.1_ASM1806v1_protein.vfam	vFam_917	525.7
GCF_000018065.1_ASM1806v1_protein.vfam	vFam_917	90
GCF_000018585.1_ASM1858v1_protein.vfam	vFam_1019	80.7
GCF_000018585.1_ASM1858v1_protein.vfam	vFam_1034	47
GCF_000018585.1_ASM1858v1_protein.vfam	vFam_1141	51.4
GCF_000018585.1_ASM1858v1_protein.vfam	vFam_1166	51.1
GCF_000018585.1_ASM1858v1_protein.vfam	vFam_126	220.4
GCF_000018585.1_ASM1858v1_protein.vfam	vFam_126	205.2
GCF_000018585.1_ASM1858v1_protein.vfam	vFam_126	69.8
GCF_000018585.1_ASM1858v1_protein.vfam	vFam_126	69.8
GCF_000018585.1_ASM1858v1_protein.vfam	vFam_126	69.8
GCF_000018585.1_ASM1858v1_protein.vfam	vFam_1576	131.9
GCF_000018585.1_ASM1858v1_protein.vfam	vFam_167	82.5
GCF_000018585.1_ASM1858v1_protein.vfam	vFam_167	82.5
GCF_000018585.1_ASM1858v1_protein.vfam	vFam_167	82.5
GCF_000018585.1_ASM1858v1_protein.vfam	vFam_167	82.5
GCF_000018585.1_ASM1858v1_protein.vfam	vFam_174	56
GCF_000018585.1_ASM1858v1_protein.vfam	vFam_174	56
GCF_000018585.1_ASM1858v1_protein.vfam	vFam_174	48.8
GCF_000018585.1_ASM1858v1_protein.vfam	vFam_183	201.9
GCF_000018585.1_ASM1858v1_protein.vfam	vFam_183	201.9
GCF_000018585.1_ASM1858v1_protein.vfam	vFam_183	94
GCF_000018585.1_ASM1858v1_protein.vfam	vFam_183	89.3
GCF_000018585.1_ASM1858v1_protein.vfam	vFam_1956	556.3
GCF_000018585.1_ASM1858v1_protein.vfam	vFam_1956	556.3
GCF_000018585.1_ASM1858v1_protein.vfam	vFam_1956	556.3
GCF_000018585.1_ASM1858v1_protein.vfam	vFam_1977	54.2
GCF_000018585.1_ASM1858v1_protein.vfam	vFam_2058	49.9
GCF_000018585.1_ASM1858v1_protein.vfam	vFam_236	54.4
GCF_000018585.1_ASM1858v1_protein.vfam	vFam_236	54.4
GCF_000018585.1_ASM1858v1_protein.vfam	vFam_2570	118.4
GCF_000018585.1_ASM1858v1_protein.vfam	vFam_2570	68.8
GCF_000018585.1_ASM1858v1_protein.vfam	vFam_2642	112.5
GCF_000018585.1_ASM1858v1_protein.vfam	vFam_2642	112.5
GCF_000018585.1_ASM1858v1_protein.vfam	vFam_2740	53.5
GCF_000018585.1_ASM1858v1_protein.vfam	vFam_2740	53.5
GCF_000018585.1_ASM1858v1_protein.vfam	vFam_2740	53.5
GCF_000018585.1_ASM1858v1_protein.vfam	vFam_2760	48.3
GCF_000018585.1_ASM1858v1_protein.vfam	vFam_2760	48.3
GCF_000018585.1_ASM1858v1_protein.vfam	vFam_290	259.3
GCF_000018585.1_ASM1858v1_protein.vfam	vFam_2918	63.1
GCF_000018585.1_ASM1858v1_protein.vfam	vFam_2918	63.1
GCF_000018585.1_ASM1858v1_protein.vfam	vFam_2918	55.9
GCF_000018585.1_ASM1858v1_protein.vfam	vFam_2918	55.9
GCF_000018585.1_ASM1858v1_protein.vfam	vFam_2918	55
GCF_000018585.1_ASM1858v1_protein.vfam	vFam_2918	55
GCF_000018585.1_ASM1858v1_protein.vfam	vFam_2918	51.5
GCF_000018585.1_ASM1858v1_protein.vfam	vFam_2918	51.5
GCF_000018585.1_ASM1858v1_protein.vfam	vFam_3032	69.3
GCF_000018585.1_ASM1858v1_protein.vfam	vFam_3032	69.3
GCF_000018585.1_ASM1858v1_protein.vfam	vFam_3251	292.7
GCF_000018585.1_ASM1858v1_protein.vfam	vFam_3289	51
GCF_000018585.1_ASM1858v1_protein.vfam	vFam_3299	109.3
GCF_000018585.1_ASM1858v1_protein.vfam	vFam_3299	81.5
GCF_000018585.1_ASM1858v1_protein.vfam	vFam_3299	71.7
GCF_000018585.1_ASM1858v1_protein.vfam	vFam_3337	70.4
GCF_000018585.1_ASM1858v1_protein.vfam	vFam_3445	80.8
GCF_000018585.1_ASM1858v1_protein.vfam	vFam_3679	158.8
GCF_000018585.1_ASM1858v1_protein.vfam	vFam_3713	45.4
GCF_000018585.1_ASM1858v1_protein.vfam	vFam_3823	130.8
GCF_000018585.1_ASM1858v1_protein.vfam	vFam_4000	184.7
GCF_000018585.1_ASM1858v1_protein.vfam	vFam_4000	184.7
GCF_000018585.1_ASM1858v1_protein.vfam	vFam_4036	54.1
GCF_000018585.1_ASM1858v1_protein.vfam	vFam_4078	56.5
GCF_000018585.1_ASM1858v1_protein.vfam	vFam_4078	56.5
GCF_000018585.1_ASM1858v1_protein.vfam	vFam_4078	41.7
GCF_000018585.1_ASM1858v1_protein.vfam	vFam_4078	41.7
GCF_000018585.1_ASM1858v1_protein.vfam	vFam_4078	41.7
GCF_000018585.1_ASM1858v1_protein.vfam	vFam_4079	44.3
GCF_000018585.1_ASM1858v1_protein.vfam	vFam_4079	44.3
GCF_000018585.1_ASM1858v1_protein.vfam	vFam_4273	43.5
GCF_000018585.1_ASM1858v1_protein.vfam	vFam_4273	41.3
GCF_000018585.1_ASM1858v1_protein.vfam	vFam_4273	41.3
GCF_000018585.1_ASM1858v1_protein.vfam	vFam_4586	75.4
GCF_000018585.1_ASM1858v1_protein.vfam	vFam_4586	75.4
GCF_000018585.1_ASM1858v1_protein.vfam	vFam_4614	50.7
GCF_000018585.1_ASM1858v1_protein.vfam	vFam_4802	126.7
GCF_000018585.1_ASM1858v1_protein.vfam	vFam_4802	126.7
GCF_000018585.1_ASM1858v1_protein.vfam	vFam_4802	84.6
GCF_000018585.1_ASM1858v1_protein.vfam	vFam_5143	77.1
GCF_000018585.1_ASM1858v1_protein.vfam	vFam_517	162.3
GCF_000018585.1_ASM1858v1_protein.vfam	vFam_5194	72.4
GCF_000018585.1_ASM1858v1_protein.vfam	vFam_5194	72.4
GCF_000018585.1_ASM1858v1_protein.vfam	vFam_5194	72.4
GCF_000018585.1_ASM1858v1_protein.vfam	vFam_5317	152.1
GCF_000018585.1_ASM1858v1_protein.vfam	vFam_5317	152.1
GCF_000018585.1_ASM1858v1_protein.vfam	vFam_5363	338.9
GCF_000018585.1_ASM1858v1_protein.vfam	vFam_5531	79.4
GCF_000018585.1_ASM1858v1_protein.vfam	vFam_5531	79.4
GCF_000018585.1_ASM1858v1_protein.vfam	vFam_5531	79.4
GCF_000018585.1_ASM1858v1_protein.vfam	vFam_5531	79.4
GCF_000018585.1_ASM1858v1_protein.vfam	vFam_5531	79.4
GCF_000018585.1_ASM1858v1_protein.vfam	vFam_5671	56.8
GCF_000018585.1_ASM1858v1_protein.vfam	vFam_5710	131.4
GCF_000018585.1_ASM1858v1_protein.vfam	vFam_5710	131.4
GCF_000018585.1_ASM1858v1_protein.vfam	vFam_5710	44.4
GCF_000018585.1_ASM1858v1_protein.vfam	vFam_5792	47
GCF_000018585.1_ASM1858v1_protein.vfam	vFam_5845	111.9
GCF_000018585.1_ASM1858v1_protein.vfam	vFam_5927	95.6
GCF_000018585.1_ASM1858v1_protein.vfam	vFam_5927	94.8
GCF_000018585.1_ASM1858v1_protein.vfam	vFam_6409	47.9
GCF_000018585.1_ASM1858v1_protein.vfam	vFam_917	493.5
GCF_000018585.1_ASM1858v1_protein.vfam	vFam_917	82.6
GCF_000158595.1_ASM15859v1_protein.vfam	vFam_1019	82.9
GCF_000158595.1_ASM15859v1_protein.vfam	vFam_1034	184.3
GCF_000158595.1_ASM15859v1_protein.vfam	vFam_1034	164.6
GCF_000158595.1_ASM15859v1_protein.vfam	vFam_1034	164.6
GCF_000158595.1_ASM15859v1_protein.vfam	vFam_1034	42.9
GCF_000158595.1_ASM15859v1_protein.vfam	vFam_1141	51.3
GCF_000158595.1_ASM15859v1_protein.vfam	vFam_1255	52.8
GCF_000158595.1_ASM15859v1_protein.vfam	vFam_126	212.1
GCF_000158595.1_ASM15859v1_protein.vfam	vFam_126	201.4
GCF_000158595.1_ASM15859v1_protein.vfam	vFam_126	41.3
GCF_000158595.1_ASM15859v1_protein.vfam	vFam_126	41.3
GCF_000158595.1_ASM15859v1_protein.vfam	vFam_126	41.3
GCF_000158595.1_ASM15859v1_protein.vfam	vFam_1576	145.9
GCF_000158595.1_ASM15859v1_protein.vfam	vFam_167	81.4
GCF_000158595.1_ASM15859v1_protein.vfam	vFam_167	81.4
GCF_000158595.1_ASM15859v1_protein.vfam	vFam_167	81.4
GCF_000158595.1_ASM15859v1_protein.vfam	vFam_174	51.4
GCF_000158595.1_ASM15859v1_protein.vfam	vFam_183	219.5
GCF_000158595.1_ASM15859v1_protein.vfam	vFam_183	219.5
GCF_000158595.1_ASM15859v1_protein.vfam	vFam_183	106.9
GCF_000158595.1_ASM15859v1_protein.vfam	vFam_183	106.3
GCF_000158595.1_ASM15859v1_protein.vfam	vFam_183	106.3
GCF_000158595.1_ASM15859v1_protein.vfam	vFam_1956	556.3
GCF_000158595.1_ASM15859v1_protein.vfam	vFam_1956	556.3
GCF_000158595.1_ASM15859v1_protein.vfam	vFam_1956	556.3
GCF_000158595.1_ASM15859v1_protein.vfam	vFam_1977	50.8
GCF_000158595.1_ASM15859v1_protein.vfam	vFam_2058	55.9
GCF_000158595.1_ASM15859v1_protein.vfam	vFam_2316	50.8
GCF_000158595.1_ASM15859v1_protein.vfam	vFam_2570	156.8
GCF_000158595.1_ASM15859v1_protein.vfam	vFam_2570	42
GCF_000158595.1_ASM15859v1_protein.vfam	vFam_2570	42
GCF_000158595.1_ASM15859v1_protein.vfam	vFam_2642	105.8
GCF_000158595.1_ASM15859v1_protein.vfam	vFam_2642	105.8
GCF_000158595.1_ASM15859v1_protein.vfam	vFam_2740	54.8
GCF_000158595.1_ASM15859v1_protein.vfam	vFam_2740	54.8
GCF_000158595.1_ASM15859v1_protein.vfam	vFam_2760	58.6
GCF_000158595.1_ASM15859v1_protein.vfam	vFam_2798	56.7
GCF_000158595.1_ASM15859v1_protein.vfam	vFam_2798	56.7
GCF_000158595.1_ASM15859v1_protein.vfam	vFam_2918	60
GCF_000158595.1_ASM15859v1_protein.vfam	vFam_2918	60
GCF_000158595.1_ASM15859v1_protein.vfam	vFam_2918	58
GCF_000158595.1_ASM15859v1_protein.vfam	vFam_2918	58
GCF_000158595.1_ASM15859v1_protein.vfam	vFam_2918	54
GCF_000158595.1_ASM15859v1_protein.vfam	vFam_2918	54
GCF_000158595.1_ASM15859v1_protein.vfam	vFam_2918	51.3
GCF_000158595.1_ASM15859v1_protein.vfam	vFam_2918	51.3
GCF_000158595.1_ASM15859v1_protein.vfam	vFam_3251	269.6
GCF_000158595.1_ASM15859v1_protein.vfam	vFam_3289	55.8
GCF_000158595.1_ASM15859v1_protein.vfam	vFam_3299	115
GCF_000158595.1_ASM15859v1_protein.vfam	vFam_3299	80.3
GCF_000158595.1_ASM15859v1_protein.vfam	vFam_3299	60.1
GCF_000158595.1_ASM15859v1_protein.vfam	vFam_3337	67
GCF_000158595.1_ASM15859v1_protein.vfam	vFam_3355	66.7
GCF_000158595.1_ASM15859v1_protein.vfam	vFam_3445	73.7
GCF_000158595.1_ASM15859v1_protein.vfam	vFam_3679	157
GCF_000158595.1_ASM15859v1_protein.vfam	vFam_3679	98.7
GCF_000158595.1_ASM15859v1_protein.vfam	vFam_3679	98.7
GCF_000158595.1_ASM15859v1_protein.vfam	vFam_3679	98.7
GCF_000158595.1_ASM15859v1_protein.vfam	vFam_3713	46.9
GCF_000158595.1_ASM15859v1_protein.vfam	vFam_4000	188.3
GCF_000158595.1_ASM15859v1_protein.vfam	vFam_4000	188.3
GCF_000158595.1_ASM15859v1_protein.vfam	vFam_4078	49.1
GCF_000158595.1_ASM15859v1_protein.vfam	vFam_4078	49.1
GCF_000158595.1_ASM15859v1_protein.vfam	vFam_4078	43.4
GCF_000158595.1_ASM15859v1_protein.vfam	vFam_4078	43.4
GCF_000158595.1_ASM15859v1_protein.vfam	vFam_4078	43.4
GCF_000158595.1_ASM15859v1_protein.vfam	vFam_4079	46.9
GCF_000158595.1_ASM15859v1_protein.vfam	vFam_4079	46.9
GCF_000158595.1_ASM15859v1_protein.vfam	vFam_4273	44
GCF_000158595.1_ASM15859v1_protein.vfam	vFam_4273	41.7
GCF_000158595.1_ASM15859v1_protein.vfam	vFam_4372	42.3
GCF_000158595.1_ASM15859v1_protein.vfam	vFam_4372	42.3
GCF_000158595.1_ASM15859v1_protein.vfam	vFam_440	61.3
GCF_000158595.1_ASM15859v1_protein.vfam	vFam_440	61.3
GCF_000158595.1_ASM15859v1_protein.vfam	vFam_4586	73
GCF_000158595.1_ASM15859v1_protein.vfam	vFam_4586	73
GCF_000158595.1_ASM15859v1_protein.vfam	vFam_4586	53
GCF_000158595.1_ASM15859v1_protein.vfam	vFam_4802	124.1
GCF_000158595.1_ASM15859v1_protein.vfam	vFam_4802	124.1
GCF_000158595.1_ASM15859v1_protein.vfam	vFam_4867	43.4
GCF_000158595.1_ASM15859v1_protein.vfam	vFam_4867	43.4
GCF_000158595.1_ASM15859v1_protein.vfam	vFam_5143	72.1
GCF_000158595.1_ASM15859v1_protein.vfam	vFam_517	43.6
GCF_000158595.1_ASM15859v1_protein.vfam	vFam_5194	55.9
GCF_000158595.1_ASM15859v1_protein.vfam	vFam_5194	55.9
GCF_000158595.1_ASM15859v1_protein.vfam	vFam_5194	55.9
GCF_000158595.1_ASM15859v1_protein.vfam	vFam_5317	139.5
GCF_000158595.1_ASM15859v1_protein.vfam	vFam_5317	139.5
GCF_000158595.1_ASM15859v1_protein.vfam	vFam_5363	319.6
GCF_000158595.1_ASM15859v1_protein.vfam	vFam_5671	57.7
GCF_000158595.1_ASM15859v1_protein.vfam	vFam_5710	140.6
GCF_000158595.1_ASM15859v1_protein.vfam	vFam_5710	140.6
GCF_000158595.1_ASM15859v1_protein.vfam	vFam_5792	42
GCF_000158595.1_ASM15859v1_protein.vfam	vFam_5845	124.1
GCF_000158595.1_ASM15859v1_protein.vfam	vFam_5927	119
GCF_000158595.1_ASM15859v1_protein.vfam	vFam_5927	99.9
GCF_000158595.1_ASM15859v1_protein.vfam	vFam_917	527.4
GCF_000158595.1_ASM15859v1_protein.vfam	vFam_917	89.6
GCF_000158595.1_ASM15859v1_protein.vfam	vFam_917	41.3
GCF_000158595.1_ASM15859v1_protein.vfam	vFam_917	41.3
GCF_000759855.1_ASM75985v1_protein.vfam	vFam_1019	82.3
GCF_000759855.1_ASM75985v1_protein.vfam	vFam_1034	47.9
GCF_000759855.1_ASM75985v1_protein.vfam	vFam_1141	59
GCF_000759855.1_ASM75985v1_protein.vfam	vFam_1255	49.5
GCF_000759855.1_ASM75985v1_protein.vfam	vFam_126	214.6
GCF_000759855.1_ASM75985v1_protein.vfam	vFam_126	202.9
GCF_000759855.1_ASM75985v1_protein.vfam	vFam_126	43.1
GCF_000759855.1_ASM75985v1_protein.vfam	vFam_126	43.1
GCF_000759855.1_ASM75985v1_protein.vfam	vFam_126	43.1
GCF_000759855.1_ASM75985v1_protein.vfam	vFam_1576	142.4
GCF_000759855.1_ASM75985v1_protein.vfam	vFam_167	90.7
GCF_000759855.1_ASM75985v1_protein.vfam	vFam_167	90.7
GCF_000759855.1_ASM75985v1_protein.vfam	vFam_167	90.7
GCF_000759855.1_ASM75985v1_protein.vfam	vFam_174	50
GCF_000759855.1_ASM75985v1_protein.vfam	vFam_183	215.9
GCF_000759855.1_ASM75985v1_protein.vfam	vFam_183	215.9
GCF_000759855.1_ASM75985v1_protein.vfam	vFam_183	107.4
GCF_000759855.1_ASM75985v1_protein.vfam	vFam_183	107.4
GCF_000759855.1_ASM75985v1_protein.vfam	vFam_183	103.3
GCF_000759855.1_ASM75985v1_protein.vfam	vFam_1956	559.2
GCF_000759855.1_ASM75985v1_protein.vfam	vFam_1956	559.2
GCF_000759855.1_ASM75985v1_protein.vfam	vFam_1956	559.2
GCF_000759855.1_ASM75985v1_protein.vfam	vFam_1977	53.1
GCF_000759855.1_ASM75985v1_protein.vfam	vFam_2058	55.2
GCF_000759855.1_ASM75985v1_protein.vfam	vFam_2316	46.8
GCF_000759855.1_ASM75985v1_protein.vfam	vFam_2570	155.6
GCF_000759855.1_ASM75985v1_protein.vfam	vFam_2642	102.9
GCF_000759855.1_ASM75985v1_protein.vfam	vFam_2642	102.9
GCF_000759855.1_ASM75985v1_protein.vfam	vFam_2740	54.6
GCF_000759855.1_ASM75985v1_protein.vfam	vFam_2740	54.6
GCF_000759855.1_ASM75985v1_protein.vfam	vFam_2760	61.6
GCF_000759855.1_ASM75985v1_protein.vfam	vFam_2798	54.2
GCF_000759855.1_ASM75985v1_protein.vfam	vFam_2798	54.2
GCF_000759855.1_ASM75985v1_protein.vfam	vFam_2918	58
GCF_000759855.1_ASM75985v1_protein.vfam	vFam_2918	58
GCF_000759855.1_ASM75985v1_protein.vfam	vFam_2918	54.2
GCF_000759855.1_ASM75985v1_protein.vfam	vFam_2918	54.2
GCF_000759855.1_ASM75985v1_protein.vfam	vFam_2918	52.8
GCF_000759855.1_ASM75985v1_protein.vfam	vFam_2918	52.8
GCF_000759855.1_ASM75985v1_protein.vfam	vFam_2918	52.8
GCF_000759855.1_ASM75985v1_protein.vfam	vFam_2918	51.6
GCF_000759855.1_ASM75985v1_protein.vfam	vFam_2918	51.6
GCF_000759855.1_ASM75985v1_protein.vfam	vFam_3251	269.8
GCF_000759855.1_ASM75985v1_protein.vfam	vFam_3289	55.9
GCF_000759855.1_ASM75985v1_protein.vfam	vFam_3299	110.3
GCF_000759855.1_ASM75985v1_protein.vfam	vFam_3299	81.7
GCF_000759855.1_ASM75985v1_protein.vfam	vFam_3299	60.8
GCF_000759855.1_ASM75985v1_protein.vfam	vFam_3337	69.3
GCF_000759855.1_ASM75985v1_protein.vfam	vFam_3355	322.2
GCF_000759855.1_ASM75985v1_protein.vfam	vFam_3355	165.2
GCF_000759855.1_ASM75985v1_protein.vfam	vFam_3355	43.5
GCF_000759855.1_ASM75985v1_protein.vfam	vFam_3355	42.3
GCF_000759855.1_ASM75985v1_protein.vfam	vFam_3445	71.2
GCF_000759855.1_ASM75985v1_protein.vfam	vFam_3639	55.8
GCF_000759855.1_ASM75985v1_protein.vfam	vFam_3679	158.1
GCF_000759855.1_ASM75985v1_protein.vfam	vFam_3713	46
GCF_000759855.1_ASM75985v1_protein.vfam	vFam_4000	192.5
GCF_000759855.1_ASM75985v1_protein.vfam	vFam_4000	192.5
GCF_000759855.1_ASM75985v1_protein.vfam	vFam_4078	51.7
GCF_000759855.1_ASM75985v1_protein.vfam	vFam_4078	51.7
GCF_000759855.1_ASM75985v1_protein.vfam	vFam_4078	42.8
GCF_000759855.1_ASM75985v1_protein.vfam	vFam_4078	42.8
GCF_000759855.1_ASM75985v1_protein.vfam	vFam_4078	42.8
GCF_000759855.1_ASM75985v1_protein.vfam	vFam_4079	46.9
GCF_000759855.1_ASM75985v1_protein.vfam	vFam_4079	46.9
GCF_000759855.1_ASM75985v1_protein.vfam	vFam_4273	44
GCF_000759855.1_ASM75985v1_protein.vfam	vFam_4273	41.7
GCF_000759855.1_ASM75985v1_protein.vfam	vFam_4586	70.1
GCF_000759855.1_ASM75985v1_protein.vfam	vFam_4586	70.1
GCF_000759855.1_ASM75985v1_protein.vfam	vFam_4802	121
GCF_000759855.1_ASM75985v1_protein.vfam	vFam_4867	44.4
GCF_000759855.1_ASM75985v1_protein.vfam	vFam_4867	44.4
GCF_000759855.1_ASM75985v1_protein.vfam	vFam_5143	73.6
GCF_000759855.1_ASM75985v1_protein.vfam	vFam_517	46.1
GCF_000759855.1_ASM75985v1_protein.vfam	vFam_5194	58.7
GCF_000759855.1_ASM75985v1_protein.vfam	vFam_5194	58.7
GCF_000759855.1_ASM75985v1_protein.vfam	vFam_5317	141.3
GCF_000759855.1_ASM75985v1_protein.vfam	vFam_5317	141.3
GCF_000759855.1_ASM75985v1_protein.vfam	vFam_5363	314.9
GCF_000759855.1_ASM75985v1_protein.vfam	vFam_5367	41.8
GCF_000759855.1_ASM75985v1_protein.vfam	vFam_5671	54.4
GCF_000759855.1_ASM75985v1_protein.vfam	vFam_5710	141.7
GCF_000759855.1_ASM75985v1_protein.vfam	vFam_5792	42
GCF_000759855.1_ASM75985v1_protein.vfam	vFam_5845	125.9
GCF_000759855.1_ASM75985v1_protein.vfam	vFam_5927	112.8
GCF_000759855.1_ASM75985v1_protein.vfam	vFam_5927	104.1
GCF_000759855.1_ASM75985v1_protein.vfam	vFam_6137	43.4
GCF_000759855.1_ASM75985v1_protein.vfam	vFam_917	523.9
GCF_000759855.1_ASM75985v1_protein.vfam	vFam_917	88
GCF_000759865.1_ASM75986v1_protein.vfam	vFam_1019	82.3
GCF_000759865.1_ASM75986v1_protein.vfam	vFam_1034	47.9
GCF_000759865.1_ASM75986v1_protein.vfam	vFam_1141	59
GCF_000759865.1_ASM75986v1_protein.vfam	vFam_126	214.3
GCF_000759865.1_ASM75986v1_protein.vfam	vFam_126	202.9
GCF_000759865.1_ASM75986v1_protein.vfam	vFam_1576	142.4
GCF_000759865.1_ASM75986v1_protein.vfam	vFam_167	90.7
GCF_000759865.1_ASM75986v1_protein.vfam	vFam_167	90.7
GCF_000759865.1_ASM75986v1_protein.vfam	vFam_167	90.7
GCF_000759865.1_ASM75986v1_protein.vfam	vFam_174	51.3
GCF_000759865.1_ASM75986v1_protein.vfam	vFam_183	107.4
GCF_000759865.1_ASM75986v1_protein.vfam	vFam_183	107.4
GCF_000759865.1_ASM75986v1_protein.vfam	vFam_183	103.3
GCF_000759865.1_ASM75986v1_protein.vfam	vFam_1956	559.2
GCF_000759865.1_ASM75986v1_protein.vfam	vFam_1956	559.2
GCF_000759865.1_ASM75986v1_protein.vfam	vFam_1956	559.2
GCF_000759865.1_ASM75986v1_protein.vfam	vFam_1977	53.1
GCF_000759865.1_ASM75986v1_protein.vfam	vFam_2058	55.2
GCF_000759865.1_ASM75986v1_protein.vfam	vFam_2316	46.8
GCF_000759865.1_ASM75986v1_protein.vfam	vFam_2570	155.6
GCF_000759865.1_ASM75986v1_protein.vfam	vFam_2642	102.9
GCF_000759865.1_ASM75986v1_protein.vfam	vFam_2642	102.9
GCF_000759865.1_ASM75986v1_protein.vfam	vFam_2740	54.6
GCF_000759865.1_ASM75986v1_protein.vfam	vFam_2740	54.6
GCF_000759865.1_ASM75986v1_protein.vfam	vFam_2760	61.6
GCF_000759865.1_ASM75986v1_protein.vfam	vFam_2798	54.2
GCF_000759865.1_ASM75986v1_protein.vfam	vFam_2798	54.2
GCF_000759865.1_ASM75986v1_protein.vfam	vFam_2918	58
GCF_000759865.1_ASM75986v1_protein.vfam	vFam_2918	58
GCF_000759865.1_ASM75986v1_protein.vfam	vFam_2918	54.2
GCF_000759865.1_ASM75986v1_protein.vfam	vFam_2918	54.2
GCF_000759865.1_ASM75986v1_protein.vfam	vFam_2918	52.8
GCF_000759865.1_ASM75986v1_protein.vfam	vFam_2918	52.8
GCF_000759865.1_ASM75986v1_protein.vfam	vFam_2918	52.8
GCF_000759865.1_ASM75986v1_protein.vfam	vFam_2918	51.6
GCF_000759865.1_ASM75986v1_protein.vfam	vFam_2918	51.6
GCF_000759865.1_ASM75986v1_protein.vfam	vFam_3251	269.8
GCF_000759865.1_ASM75986v1_protein.vfam	vFam_3289	55.9
GCF_000759865.1_ASM75986v1_protein.vfam	vFam_3299	110.3
GCF_000759865.1_ASM75986v1_protein.vfam	vFam_3299	81.7
GCF_000759865.1_ASM75986v1_protein.vfam	vFam_3299	60.8
GCF_000759865.1_ASM75986v1_protein.vfam	vFam_3337	69.3
GCF_000759865.1_ASM75986v1_protein.vfam	vFam_3355	322.2
GCF_000759865.1_ASM75986v1_protein.vfam	vFam_3355	165.2
GCF_000759865.1_ASM75986v1_protein.vfam	vFam_3355	43.5
GCF_000759865.1_ASM75986v1_protein.vfam	vFam_3355	42.3
GCF_000759865.1_ASM75986v1_protein.vfam	vFam_3445	71.2
GCF_000759865.1_ASM75986v1_protein.vfam	vFam_3639	55.8
GCF_000759865.1_ASM75986v1_protein.vfam	vFam_3679	158.1
GCF_000759865.1_ASM75986v1_protein.vfam	vFam_3713	46
GCF_000759865.1_ASM75986v1_protein.vfam	vFam_4000	192.5
GCF_000759865.1_ASM75986v1_protein.vfam	vFam_4000	192.5
GCF_000759865.1_ASM75986v1_protein.vfam	vFam_4078	51.7
GCF_000759865.1_ASM75986v1_protein.vfam	vFam_4078	51.7
GCF_000759865.1_ASM75986v1_protein.vfam	vFam_4078	42.8
GCF_000759865.1_ASM75986v1_protein.vfam	vFam_4078	42.8
GCF_000759865.1_ASM75986v1_protein.vfam	vFam_4078	42.8
GCF_000759865.1_ASM75986v1_protein.vfam	vFam_4079	46.9
GCF_000759865.1_ASM75986v1_protein.vfam	vFam_4079	46.9
GCF_000759865.1_ASM75986v1_protein.vfam	vFam_4273	44
GCF_000759865.1_ASM75986v1_protein.vfam	vFam_4273	41.7
GCF_000759865.1_ASM75986v1_protein.vfam	vFam_440	45.7
GCF_000759865.1_ASM75986v1_protein.vfam	vFam_440	45.7
GCF_000759865.1_ASM75986v1_protein.vfam	vFam_440	45.7
GCF_000759865.1_ASM75986v1_protein.vfam	vFam_4586	70.1
GCF_000759865.1_ASM75986v1_protein.vfam	vFam_4586	70.1
GCF_000759865.1_ASM75986v1_protein.vfam	vFam_4802	121
GCF_000759865.1_ASM75986v1_protein.vfam	vFam_5143	73
GCF_000759865.1_ASM75986v1_protein.vfam	vFam_517	46.1
GCF_000759865.1_ASM75986v1_protein.vfam	vFam_5194	58.7
GCF_000759865.1_ASM75986v1_protein.vfam	vFam_5194	58.7
GCF_000759865.1_ASM75986v1_protein.vfam	vFam_5317	141.3
GCF_000759865.1_ASM75986v1_protein.vfam	vFam_5317	141.3
GCF_000759865.1_ASM75986v1_protein.vfam	vFam_5363	314.9
GCF_000759865.1_ASM75986v1_protein.vfam	vFam_5367	41.8
GCF_000759865.1_ASM75986v1_protein.vfam	vFam_5671	54.4
GCF_000759865.1_ASM75986v1_protein.vfam	vFam_5710	144.6
GCF_000759865.1_ASM75986v1_protein.vfam	vFam_5792	42
GCF_000759865.1_ASM75986v1_protein.vfam	vFam_5845	125.9
GCF_000759865.1_ASM75986v1_protein.vfam	vFam_5927	112.8
GCF_000759865.1_ASM75986v1_protein.vfam	vFam_5927	104.1
GCF_000759865.1_ASM75986v1_protein.vfam	vFam_6137	43.4
GCF_000759865.1_ASM75986v1_protein.vfam	vFam_917	523.9
GCF_000759865.1_ASM75986v1_protein.vfam	vFam_917	88
GCF_000759875.1_ASM75987v1_protein.vfam	vFam_1019	77.2
GCF_000759875.1_ASM75987v1_protein.vfam	vFam_1034	44.6
GCF_000759875.1_ASM75987v1_protein.vfam	vFam_1141	48
GCF_000759875.1_ASM75987v1_protein.vfam	vFam_1166	56.1
GCF_000759875.1_ASM75987v1_protein.vfam	vFam_1255	46.6
GCF_000759875.1_ASM75987v1_protein.vfam	vFam_126	211.2
GCF_000759875.1_ASM75987v1_protein.vfam	vFam_126	207.2
GCF_000759875.1_ASM75987v1_protein.vfam	vFam_126	53
GCF_000759875.1_ASM75987v1_protein.vfam	vFam_126	53
GCF_000759875.1_ASM75987v1_protein.vfam	vFam_1576	144.5
GCF_000759875.1_ASM75987v1_protein.vfam	vFam_1583	43.1
GCF_000759875.1_ASM75987v1_protein.vfam	vFam_1583	43.1
GCF_000759875.1_ASM75987v1_protein.vfam	vFam_167	88.8
GCF_000759875.1_ASM75987v1_protein.vfam	vFam_167	88.8
GCF_000759875.1_ASM75987v1_protein.vfam	vFam_167	88.8
GCF_000759875.1_ASM75987v1_protein.vfam	vFam_174	47.9
GCF_000759875.1_ASM75987v1_protein.vfam	vFam_183	218.5
GCF_000759875.1_ASM75987v1_protein.vfam	vFam_183	218.5
GCF_000759875.1_ASM75987v1_protein.vfam	vFam_183	105
GCF_000759875.1_ASM75987v1_protein.vfam	vFam_183	94.4
GCF_000759875.1_ASM75987v1_protein.vfam	vFam_183	94.4
GCF_000759875.1_ASM75987v1_protein.vfam	vFam_1956	566.2
GCF_000759875.1_ASM75987v1_protein.vfam	vFam_1956	566.2
GCF_000759875.1_ASM75987v1_protein.vfam	vFam_1956	566.2
GCF_000759875.1_ASM75987v1_protein.vfam	vFam_1977	49.4
GCF_000759875.1_ASM75987v1_protein.vfam	vFam_2058	58
GCF_000759875.1_ASM75987v1_protein.vfam	vFam_2316	51.7
GCF_000759875.1_ASM75987v1_protein.vfam	vFam_2570	155.5
GCF_000759875.1_ASM75987v1_protein.vfam	vFam_2570	59.6
GCF_000759875.1_ASM75987v1_protein.vfam	vFam_2642	112.9
GCF_000759875.1_ASM75987v1_protein.vfam	vFam_2642	112.9
GCF_000759875.1_ASM75987v1_protein.vfam	vFam_2740	59
GCF_000759875.1_ASM75987v1_protein.vfam	vFam_2740	59
GCF_000759875.1_ASM75987v1_protein.vfam	vFam_2760	60
GCF_000759875.1_ASM75987v1_protein.vfam	vFam_2760	60
GCF_000759875.1_ASM75987v1_protein.vfam	vFam_2798	58.6
GCF_000759875.1_ASM75987v1_protein.vfam	vFam_2798	58.6
GCF_000759875.1_ASM75987v1_protein.vfam	vFam_2918	58.8
GCF_000759875.1_ASM75987v1_protein.vfam	vFam_2918	58.8
GCF_000759875.1_ASM75987v1_protein.vfam	vFam_2918	57.8
GCF_000759875.1_ASM75987v1_protein.vfam	vFam_2918	57.8
GCF_000759875.1_ASM75987v1_protein.vfam	vFam_2918	54.1
GCF_000759875.1_ASM75987v1_protein.vfam	vFam_2918	54.1
GCF_000759875.1_ASM75987v1_protein.vfam	vFam_2918	51.2
GCF_000759875.1_ASM75987v1_protein.vfam	vFam_2918	51.2
GCF_000759875.1_ASM75987v1_protein.vfam	vFam_3251	279.4
GCF_000759875.1_ASM75987v1_protein.vfam	vFam_3289	53
GCF_000759875.1_ASM75987v1_protein.vfam	vFam_3299	117.5
GCF_000759875.1_ASM75987v1_protein.vfam	vFam_3299	75
GCF_000759875.1_ASM75987v1_protein.vfam	vFam_3299	59.6
GCF_000759875.1_ASM75987v1_protein.vfam	vFam_3337	72.9
GCF_000759875.1_ASM75987v1_protein.vfam	vFam_3355	364.2
GCF_000759875.1_ASM75987v1_protein.vfam	vFam_3445	83.3
GCF_000759875.1_ASM75987v1_protein.vfam	vFam_3679	164.2
GCF_000759875.1_ASM75987v1_protein.vfam	vFam_3713	46.3
GCF_000759875.1_ASM75987v1_protein.vfam	vFam_4000	187
GCF_000759875.1_ASM75987v1_protein.vfam	vFam_4000	187
GCF_000759875.1_ASM75987v1_protein.vfam	vFam_4078	48.3
GCF_000759875.1_ASM75987v1_protein.vfam	vFam_4078	48.3
GCF_000759875.1_ASM75987v1_protein.vfam	vFam_4078	42.4
GCF_000759875.1_ASM75987v1_protein.vfam	vFam_4078	42.4
GCF_000759875.1_ASM75987v1_protein.vfam	vFam_4078	42.4
GCF_000759875.1_ASM75987v1_protein.vfam	vFam_4079	46.4
GCF_000759875.1_ASM75987v1_protein.vfam	vFam_4079	46.4
GCF_000759875.1_ASM75987v1_protein.vfam	vFam_4079	41.2
GCF_000759875.1_ASM75987v1_protein.vfam	vFam_4079	41.2
GCF_000759875.1_ASM75987v1_protein.vfam	vFam_4273	43.6
GCF_000759875.1_ASM75987v1_protein.vfam	vFam_4273	43.6
GCF_000759875.1_ASM75987v1_protein.vfam	vFam_4586	67.3
GCF_000759875.1_ASM75987v1_protein.vfam	vFam_4586	67.3
GCF_000759875.1_ASM75987v1_protein.vfam	vFam_4586	67.3
GCF_000759875.1_ASM75987v1_protein.vfam	vFam_4586	42.7
GCF_000759875.1_ASM75987v1_protein.vfam	vFam_4802	124.2
GCF_000759875.1_ASM75987v1_protein.vfam	vFam_4867	41.7
GCF_000759875.1_ASM75987v1_protein.vfam	vFam_4867	41.7
GCF_000759875.1_ASM75987v1_protein.vfam	vFam_5143	73.9
GCF_000759875.1_ASM75987v1_protein.vfam	vFam_5194	70.1
GCF_000759875.1_ASM75987v1_protein.vfam	vFam_5194	70.1
GCF_000759875.1_ASM75987v1_protein.vfam	vFam_5317	144.2
GCF_000759875.1_ASM75987v1_protein.vfam	vFam_5317	144.2
GCF_000759875.1_ASM75987v1_protein.vfam	vFam_5363	319.7
GCF_000759875.1_ASM75987v1_protein.vfam	vFam_5671	59.3
GCF_000759875.1_ASM75987v1_protein.vfam	vFam_5710	145.9
GCF_000759875.1_ASM75987v1_protein.vfam	vFam_5710	145.9
GCF_000759875.1_ASM75987v1_protein.vfam	vFam_5845	121.4
GCF_000759875.1_ASM75987v1_protein.vfam	vFam_5927	119.3
GCF_000759875.1_ASM75987v1_protein.vfam	vFam_5927	97.8
GCF_000759875.1_ASM75987v1_protein.vfam	vFam_601	43.2
GCF_000759875.1_ASM75987v1_protein.vfam	vFam_601	43.2
GCF_000759875.1_ASM75987v1_protein.vfam	vFam_601	43.2
GCF_000759875.1_ASM75987v1_protein.vfam	vFam_601	43.2
GCF_000759875.1_ASM75987v1_protein.vfam	vFam_6137	44.6
GCF_000759875.1_ASM75987v1_protein.vfam	vFam_917	506.7
GCF_000759875.1_ASM75987v1_protein.vfam	vFam_917	89.7
GCF_000759885.1_ASM75988v1_protein.vfam	vFam_1019	84.6
GCF_000759885.1_ASM75988v1_protein.vfam	vFam_1034	217.3
GCF_000759885.1_ASM75988v1_protein.vfam	vFam_1034	217.3
GCF_000759885.1_ASM75988v1_protein.vfam	vFam_1034	46.9
GCF_000759885.1_ASM75988v1_protein.vfam	vFam_1141	55.3
GCF_000759885.1_ASM75988v1_protein.vfam	vFam_1255	53.7
GCF_000759885.1_ASM75988v1_protein.vfam	vFam_126	212.5
GCF_000759885.1_ASM75988v1_protein.vfam	vFam_126	204.2
GCF_000759885.1_ASM75988v1_protein.vfam	vFam_126	50.6
GCF_000759885.1_ASM75988v1_protein.vfam	vFam_126	50.6
GCF_000759885.1_ASM75988v1_protein.vfam	vFam_126	50.6
GCF_000759885.1_ASM75988v1_protein.vfam	vFam_1576	144.1
GCF_000759885.1_ASM75988v1_protein.vfam	vFam_167	99
GCF_000759885.1_ASM75988v1_protein.vfam	vFam_167	99
GCF_000759885.1_ASM75988v1_protein.vfam	vFam_167	99
GCF_000759885.1_ASM75988v1_protein.vfam	vFam_174	51.8
GCF_000759885.1_ASM75988v1_protein.vfam	vFam_183	216.4
GCF_000759885.1_ASM75988v1_protein.vfam	vFam_183	216.4
GCF_000759885.1_ASM75988v1_protein.vfam	vFam_183	104.8
GCF_000759885.1_ASM75988v1_protein.vfam	vFam_183	99.9
GCF_000759885.1_ASM75988v1_protein.vfam	vFam_183	99.9
GCF_000759885.1_ASM75988v1_protein.vfam	vFam_1956	562.7
GCF_000759885.1_ASM75988v1_protein.vfam	vFam_1956	562.7
GCF_000759885.1_ASM75988v1_protein.vfam	vFam_1956	562.7
GCF_000759885.1_ASM75988v1_protein.vfam	vFam_1977	51.6
GCF_000759885.1_ASM75988v1_protein.vfam	vFam_2058	53
GCF_000759885.1_ASM75988v1_protein.vfam	vFam_2316	54.3
GCF_000759885.1_ASM75988v1_protein.vfam	vFam_2570	153.4
GCF_000759885.1_ASM75988v1_protein.vfam	vFam_2570	42
GCF_000759885.1_ASM75988v1_protein.vfam	vFam_2570	42
GCF_000759885.1_ASM75988v1_protein.vfam	vFam_2642	105.8
GCF_000759885.1_ASM75988v1_protein.vfam	vFam_2642	105.8
GCF_000759885.1_ASM75988v1_protein.vfam	vFam_2740	56.9
GCF_000759885.1_ASM75988v1_protein.vfam	vFam_2740	56.9
GCF_000759885.1_ASM75988v1_protein.vfam	vFam_2760	57.6
GCF_000759885.1_ASM75988v1_protein.vfam	vFam_2798	56.1
GCF_000759885.1_ASM75988v1_protein.vfam	vFam_2798	56.1
GCF_000759885.1_ASM75988v1_protein.vfam	vFam_2918	58
GCF_000759885.1_ASM75988v1_protein.vfam	vFam_2918	58
GCF_000759885.1_ASM75988v1_protein.vfam	vFam_2918	58
GCF_000759885.1_ASM75988v1_protein.vfam	vFam_2918	58
GCF_000759885.1_ASM75988v1_protein.vfam	vFam_2918	54.3
GCF_000759885.1_ASM75988v1_protein.vfam	vFam_2918	54.3
GCF_000759885.1_ASM75988v1_protein.vfam	vFam_2918	51.3
GCF_000759885.1_ASM75988v1_protein.vfam	vFam_2918	51.3
GCF_000759885.1_ASM75988v1_protein.vfam	vFam_3251	273.7
GCF_000759885.1_ASM75988v1_protein.vfam	vFam_3289	55.9
GCF_000759885.1_ASM75988v1_protein.vfam	vFam_3299	113
GCF_000759885.1_ASM75988v1_protein.vfam	vFam_3299	82.5
GCF_000759885.1_ASM75988v1_protein.vfam	vFam_3299	63
GCF_000759885.1_ASM75988v1_protein.vfam	vFam_3305	41.8
GCF_000759885.1_ASM75988v1_protein.vfam	vFam_3337	73.3
GCF_000759885.1_ASM75988v1_protein.vfam	vFam_3355	337.5
GCF_000759885.1_ASM75988v1_protein.vfam	vFam_3355	41.1
GCF_000759885.1_ASM75988v1_protein.vfam	vFam_3355	41.1
GCF_000759885.1_ASM75988v1_protein.vfam	vFam_3445	68.7
GCF_000759885.1_ASM75988v1_protein.vfam	vFam_3679	156.7
GCF_000759885.1_ASM75988v1_protein.vfam	vFam_3713	46.4
GCF_000759885.1_ASM75988v1_protein.vfam	vFam_4000	185.3
GCF_000759885.1_ASM75988v1_protein.vfam	vFam_4000	185.3
GCF_000759885.1_ASM75988v1_protein.vfam	vFam_4061	43
GCF_000759885.1_ASM75988v1_protein.vfam	vFam_4078	50.9
GCF_000759885.1_ASM75988v1_protein.vfam	vFam_4078	50.9
GCF_000759885.1_ASM75988v1_protein.vfam	vFam_4078	41.2
GCF_000759885.1_ASM75988v1_protein.vfam	vFam_4078	41.2
GCF_000759885.1_ASM75988v1_protein.vfam	vFam_4078	41.2
GCF_000759885.1_ASM75988v1_protein.vfam	vFam_4079	47.3
GCF_000759885.1_ASM75988v1_protein.vfam	vFam_4079	47.3
GCF_000759885.1_ASM75988v1_protein.vfam	vFam_4079	47.3
GCF_000759885.1_ASM75988v1_protein.vfam	vFam_4273	44.2
GCF_000759885.1_ASM75988v1_protein.vfam	vFam_4273	41.7
GCF_000759885.1_ASM75988v1_protein.vfam	vFam_4449	43.5
GCF_000759885.1_ASM75988v1_protein.vfam	vFam_4586	71.9
GCF_000759885.1_ASM75988v1_protein.vfam	vFam_4586	71.9
GCF_000759885.1_ASM75988v1_protein.vfam	vFam_4586	53.9
GCF_000759885.1_ASM75988v1_protein.vfam	vFam_4802	116.3
GCF_000759885.1_ASM75988v1_protein.vfam	vFam_4802	116.3
GCF_000759885.1_ASM75988v1_protein.vfam	vFam_5143	72.1
GCF_000759885.1_ASM75988v1_protein.vfam	vFam_5143	72.1
GCF_000759885.1_ASM75988v1_protein.vfam	vFam_5194	60.5
GCF_000759885.1_ASM75988v1_protein.vfam	vFam_5194	60.5
GCF_000759885.1_ASM75988v1_protein.vfam	vFam_5194	60.5
GCF_000759885.1_ASM75988v1_protein.vfam	vFam_5317	145.9
GCF_000759885.1_ASM75988v1_protein.vfam	vFam_5317	145.9
GCF_000759885.1_ASM75988v1_protein.vfam	vFam_5363	320.4
GCF_000759885.1_ASM75988v1_protein.vfam	vFam_5671	59.2
GCF_000759885.1_ASM75988v1_protein.vfam	vFam_5710	144.2
GCF_000759885.1_ASM75988v1_protein.vfam	vFam_5710	144.2
GCF_000759885.1_ASM75988v1_protein.vfam	vFam_5792	42
GCF_000759885.1_ASM75988v1_protein.vfam	vFam_5845	126.4
GCF_000759885.1_ASM75988v1_protein.vfam	vFam_5927	106.8
GCF_000759885.1_ASM75988v1_protein.vfam	vFam_5927	97.6
GCF_000759885.1_ASM75988v1_protein.vfam	vFam_6137	43.7
GCF_000759885.1_ASM75988v1_protein.vfam	vFam_917	524.2
GCF_000759885.1_ASM75988v1_protein.vfam	vFam_917	87.8
GCF_000759885.1_ASM75988v1_protein.vfam	vFam_917	61.5
GCF_000759885.1_ASM75988v1_protein.vfam	vFam_917	43.3
GCF_000759885.1_ASM75988v1_protein.vfam	vFam_917	43.3
GCF_000759935.1_ASM75993v1_protein.vfam	vFam_1019	82.3
GCF_000759935.1_ASM75993v1_protein.vfam	vFam_1034	47.9
GCF_000759935.1_ASM75993v1_protein.vfam	vFam_1141	59
GCF_000759935.1_ASM75993v1_protein.vfam	vFam_1255	50.2
GCF_000759935.1_ASM75993v1_protein.vfam	vFam_126	214.3
GCF_000759935.1_ASM75993v1_protein.vfam	vFam_126	202.9
GCF_000759935.1_ASM75993v1_protein.vfam	vFam_126	43.1
GCF_000759935.1_ASM75993v1_protein.vfam	vFam_126	43.1
GCF_000759935.1_ASM75993v1_protein.vfam	vFam_126	43.1
GCF_000759935.1_ASM75993v1_protein.vfam	vFam_1576	142.4
GCF_000759935.1_ASM75993v1_protein.vfam	vFam_167	90.7
GCF_000759935.1_ASM75993v1_protein.vfam	vFam_167	90.7
GCF_000759935.1_ASM75993v1_protein.vfam	vFam_167	90.7
GCF_000759935.1_ASM75993v1_protein.vfam	vFam_174	50
GCF_000759935.1_ASM75993v1_protein.vfam	vFam_183	215.9
GCF_000759935.1_ASM75993v1_protein.vfam	vFam_183	215.9
GCF_000759935.1_ASM75993v1_protein.vfam	vFam_183	107.4
GCF_000759935.1_ASM75993v1_protein.vfam	vFam_183	107.4
GCF_000759935.1_ASM75993v1_protein.vfam	vFam_183	103.3
GCF_000759935.1_ASM75993v1_protein.vfam	vFam_1956	559.2
GCF_000759935.1_ASM75993v1_protein.vfam	vFam_1956	559.2
GCF_000759935.1_ASM75993v1_protein.vfam	vFam_1956	559.2
GCF_000759935.1_ASM75993v1_protein.vfam	vFam_1977	53.1
GCF_000759935.1_ASM75993v1_protein.vfam	vFam_2058	55.2
GCF_000759935.1_ASM75993v1_protein.vfam	vFam_2316	46.8
GCF_000759935.1_ASM75993v1_protein.vfam	vFam_2570	155.6
GCF_000759935.1_ASM75993v1_protein.vfam	vFam_2642	102.9
GCF_000759935.1_ASM75993v1_protein.vfam	vFam_2642	102.9
GCF_000759935.1_ASM75993v1_protein.vfam	vFam_2740	54.6
GCF_000759935.1_ASM75993v1_protein.vfam	vFam_2740	54.6
GCF_000759935.1_ASM75993v1_protein.vfam	vFam_2760	61.6
GCF_000759935.1_ASM75993v1_protein.vfam	vFam_2798	54.2
GCF_000759935.1_ASM75993v1_protein.vfam	vFam_2798	54.2
GCF_000759935.1_ASM75993v1_protein.vfam	vFam_2918	58
GCF_000759935.1_ASM75993v1_protein.vfam	vFam_2918	58
GCF_000759935.1_ASM75993v1_protein.vfam	vFam_2918	54.2
GCF_000759935.1_ASM75993v1_protein.vfam	vFam_2918	54.2
GCF_000759935.1_ASM75993v1_protein.vfam	vFam_2918	52.8
GCF_000759935.1_ASM75993v1_protein.vfam	vFam_2918	52.8
GCF_000759935.1_ASM75993v1_protein.vfam	vFam_2918	52.8
GCF_000759935.1_ASM75993v1_protein.vfam	vFam_2918	51.6
GCF_000759935.1_ASM75993v1_protein.vfam	vFam_2918	51.6
GCF_000759935.1_ASM75993v1_protein.vfam	vFam_3251	269.8
GCF_000759935.1_ASM75993v1_protein.vfam	vFam_3289	55.9
GCF_000759935.1_ASM75993v1_protein.vfam	vFam_3299	110.3
GCF_000759935.1_ASM75993v1_protein.vfam	vFam_3299	81.7
GCF_000759935.1_ASM75993v1_protein.vfam	vFam_3299	60.8
GCF_000759935.1_ASM75993v1_protein.vfam	vFam_3337	69.3
GCF_000759935.1_ASM75993v1_protein.vfam	vFam_3355	322.2
GCF_000759935.1_ASM75993v1_protein.vfam	vFam_3355	165.2
GCF_000759935.1_ASM75993v1_protein.vfam	vFam_3355	43.5
GCF_000759935.1_ASM75993v1_protein.vfam	vFam_3355	42.3
GCF_000759935.1_ASM75993v1_protein.vfam	vFam_3445	71.2
GCF_000759935.1_ASM75993v1_protein.vfam	vFam_3639	55.8
GCF_000759935.1_ASM75993v1_protein.vfam	vFam_3679	144
GCF_000759935.1_ASM75993v1_protein.vfam	vFam_3713	46
GCF_000759935.1_ASM75993v1_protein.vfam	vFam_4000	192.5
GCF_000759935.1_ASM75993v1_protein.vfam	vFam_4000	192.5
GCF_000759935.1_ASM75993v1_protein.vfam	vFam_4078	51.7
GCF_000759935.1_ASM75993v1_protein.vfam	vFam_4078	51.7
GCF_000759935.1_ASM75993v1_protein.vfam	vFam_4078	42.8
GCF_000759935.1_ASM75993v1_protein.vfam	vFam_4078	42.8
GCF_000759935.1_ASM75993v1_protein.vfam	vFam_4078	42.8
GCF_000759935.1_ASM75993v1_protein.vfam	vFam_4079	46.9
GCF_000759935.1_ASM75993v1_protein.vfam	vFam_4079	46.9
GCF_000759935.1_ASM75993v1_protein.vfam	vFam_4273	44
GCF_000759935.1_ASM75993v1_protein.vfam	vFam_4273	41.7
GCF_000759935.1_ASM75993v1_protein.vfam	vFam_440	45.7
GCF_000759935.1_ASM75993v1_protein.vfam	vFam_440	45.7
GCF_000759935.1_ASM75993v1_protein.vfam	vFam_440	45.7
GCF_000759935.1_ASM75993v1_protein.vfam	vFam_4802	121
GCF_000759935.1_ASM75993v1_protein.vfam	vFam_4867	44.8
GCF_000759935.1_ASM75993v1_protein.vfam	vFam_4867	44.8
GCF_000759935.1_ASM75993v1_protein.vfam	vFam_5143	73.6
GCF_000759935.1_ASM75993v1_protein.vfam	vFam_517	46.1
GCF_000759935.1_ASM75993v1_protein.vfam	vFam_5194	58.7
GCF_000759935.1_ASM75993v1_protein.vfam	vFam_5194	58.7
GCF_000759935.1_ASM75993v1_protein.vfam	vFam_5317	141.3
GCF_000759935.1_ASM75993v1_protein.vfam	vFam_5317	141.3
GCF_000759935.1_ASM75993v1_protein.vfam	vFam_5363	314.9
GCF_000759935.1_ASM75993v1_protein.vfam	vFam_5367	41.8
GCF_000759935.1_ASM75993v1_protein.vfam	vFam_5671	54.4
GCF_000759935.1_ASM75993v1_protein.vfam	vFam_5710	144.6
GCF_000759935.1_ASM75993v1_protein.vfam	vFam_5792	42
GCF_000759935.1_ASM75993v1_protein.vfam	vFam_5845	125.9
GCF_000759935.1_ASM75993v1_protein.vfam	vFam_5927	112.8
GCF_000759935.1_ASM75993v1_protein.vfam	vFam_5927	78.3
GCF_000759935.1_ASM75993v1_protein.vfam	vFam_5927	66.4
GCF_000759935.1_ASM75993v1_protein.vfam	vFam_6137	43.4
GCF_000759935.1_ASM75993v1_protein.vfam	vFam_917	523.9
GCF_000759935.1_ASM75993v1_protein.vfam	vFam_917	88
GCF_000759955.1_ASM75995v1_protein.vfam	vFam_1019	86.5
GCF_000759955.1_ASM75995v1_protein.vfam	vFam_1034	42.2
GCF_000759955.1_ASM75995v1_protein.vfam	vFam_1141	55.3
GCF_000759955.1_ASM75995v1_protein.vfam	vFam_1255	51.9
GCF_000759955.1_ASM75995v1_protein.vfam	vFam_126	214.6
GCF_000759955.1_ASM75995v1_protein.vfam	vFam_126	204.4
GCF_000759955.1_ASM75995v1_protein.vfam	vFam_1576	141
GCF_000759955.1_ASM75995v1_protein.vfam	vFam_167	90.9
GCF_000759955.1_ASM75995v1_protein.vfam	vFam_167	90.9
GCF_000759955.1_ASM75995v1_protein.vfam	vFam_167	90.9
GCF_000759955.1_ASM75995v1_protein.vfam	vFam_174	49.5
GCF_000759955.1_ASM75995v1_protein.vfam	vFam_183	217.8
GCF_000759955.1_ASM75995v1_protein.vfam	vFam_183	104.4
GCF_000759955.1_ASM75995v1_protein.vfam	vFam_183	104
GCF_000759955.1_ASM75995v1_protein.vfam	vFam_183	104
GCF_000759955.1_ASM75995v1_protein.vfam	vFam_1956	562.1
GCF_000759955.1_ASM75995v1_protein.vfam	vFam_1956	562.1
GCF_000759955.1_ASM75995v1_protein.vfam	vFam_1956	562.1
GCF_000759955.1_ASM75995v1_protein.vfam	vFam_1977	47.6
GCF_000759955.1_ASM75995v1_protein.vfam	vFam_2058	53
GCF_000759955.1_ASM75995v1_protein.vfam	vFam_2316	56.1
GCF_000759955.1_ASM75995v1_protein.vfam	vFam_2570	154.5
GCF_000759955.1_ASM75995v1_protein.vfam	vFam_2570	52.3
GCF_000759955.1_ASM75995v1_protein.vfam	vFam_2642	105.7
GCF_000759955.1_ASM75995v1_protein.vfam	vFam_2642	105.7
GCF_000759955.1_ASM75995v1_protein.vfam	vFam_2740	52.6
GCF_000759955.1_ASM75995v1_protein.vfam	vFam_2740	52.6
GCF_000759955.1_ASM75995v1_protein.vfam	vFam_2760	63.5
GCF_000759955.1_ASM75995v1_protein.vfam	vFam_2798	53.3
GCF_000759955.1_ASM75995v1_protein.vfam	vFam_2798	53.3
GCF_000759955.1_ASM75995v1_protein.vfam	vFam_2918	58
GCF_000759955.1_ASM75995v1_protein.vfam	vFam_2918	58
GCF_000759955.1_ASM75995v1_protein.vfam	vFam_2918	55.8
GCF_000759955.1_ASM75995v1_protein.vfam	vFam_2918	55.8
GCF_000759955.1_ASM75995v1_protein.vfam	vFam_2918	54.3
GCF_000759955.1_ASM75995v1_protein.vfam	vFam_2918	54.3
GCF_000759955.1_ASM75995v1_protein.vfam	vFam_2918	51.5
GCF_000759955.1_ASM75995v1_protein.vfam	vFam_2918	51.5
GCF_000759955.1_ASM75995v1_protein.vfam	vFam_3251	273.8
GCF_000759955.1_ASM75995v1_protein.vfam	vFam_3289	55.9
GCF_000759955.1_ASM75995v1_protein.vfam	vFam_3299	114
GCF_000759955.1_ASM75995v1_protein.vfam	vFam_3299	81.5
GCF_000759955.1_ASM75995v1_protein.vfam	vFam_3299	63.4
GCF_000759955.1_ASM75995v1_protein.vfam	vFam_3337	71.6
GCF_000759955.1_ASM75995v1_protein.vfam	vFam_3355	323.1
GCF_000759955.1_ASM75995v1_protein.vfam	vFam_3355	42
GCF_000759955.1_ASM75995v1_protein.vfam	vFam_3445	75.1
GCF_000759955.1_ASM75995v1_protein.vfam	vFam_3679	157.7
GCF_000759955.1_ASM75995v1_protein.vfam	vFam_3713	47.9
GCF_000759955.1_ASM75995v1_protein.vfam	vFam_4000	184.6
GCF_000759955.1_ASM75995v1_protein.vfam	vFam_4000	184.6
GCF_000759955.1_ASM75995v1_protein.vfam	vFam_4078	44.7
GCF_000759955.1_ASM75995v1_protein.vfam	vFam_4078	44.7
GCF_000759955.1_ASM75995v1_protein.vfam	vFam_4079	47.9
GCF_000759955.1_ASM75995v1_protein.vfam	vFam_4079	47.9
GCF_000759955.1_ASM75995v1_protein.vfam	vFam_4273	42.3
GCF_000759955.1_ASM75995v1_protein.vfam	vFam_4273	41.7
GCF_000759955.1_ASM75995v1_protein.vfam	vFam_4586	73.4
GCF_000759955.1_ASM75995v1_protein.vfam	vFam_4586	73.4
GCF_000759955.1_ASM75995v1_protein.vfam	vFam_4586	52.1
GCF_000759955.1_ASM75995v1_protein.vfam	vFam_4802	122.6
GCF_000759955.1_ASM75995v1_protein.vfam	vFam_4802	122.6
GCF_000759955.1_ASM75995v1_protein.vfam	vFam_4867	43.5
GCF_000759955.1_ASM75995v1_protein.vfam	vFam_4867	43.5
GCF_000759955.1_ASM75995v1_protein.vfam	vFam_5143	73.8
GCF_000759955.1_ASM75995v1_protein.vfam	vFam_5194	60.9
GCF_000759955.1_ASM75995v1_protein.vfam	vFam_5194	60.9
GCF_000759955.1_ASM75995v1_protein.vfam	vFam_5317	144.2
GCF_000759955.1_ASM75995v1_protein.vfam	vFam_5317	144.2
GCF_000759955.1_ASM75995v1_protein.vfam	vFam_5363	319.2
GCF_000759955.1_ASM75995v1_protein.vfam	vFam_5671	58.5
GCF_000759955.1_ASM75995v1_protein.vfam	vFam_5710	142.4
GCF_000759955.1_ASM75995v1_protein.vfam	vFam_5792	42
GCF_000759955.1_ASM75995v1_protein.vfam	vFam_5845	124.6
GCF_000759955.1_ASM75995v1_protein.vfam	vFam_5927	109.2
GCF_000759955.1_ASM75995v1_protein.vfam	vFam_5927	100.8
GCF_000759955.1_ASM75995v1_protein.vfam	vFam_6137	41.9
GCF_000759955.1_ASM75995v1_protein.vfam	vFam_6409	46.3
GCF_000759955.1_ASM75995v1_protein.vfam	vFam_917	531.9
GCF_000759955.1_ASM75995v1_protein.vfam	vFam_917	87.9
GCF_000759975.1_ASM75997v1_protein.vfam	vFam_1019	91.6
GCF_000759975.1_ASM75997v1_protein.vfam	vFam_1034	46.2
GCF_000759975.1_ASM75997v1_protein.vfam	vFam_1141	52.9
GCF_000759975.1_ASM75997v1_protein.vfam	vFam_1166	59.3
GCF_000759975.1_ASM75997v1_protein.vfam	vFam_1255	51.4
GCF_000759975.1_ASM75997v1_protein.vfam	vFam_126	212
GCF_000759975.1_ASM75997v1_protein.vfam	vFam_126	202.7
GCF_000759975.1_ASM75997v1_protein.vfam	vFam_1576	144.4
GCF_000759975.1_ASM75997v1_protein.vfam	vFam_1583	43.1
GCF_000759975.1_ASM75997v1_protein.vfam	vFam_1583	43.1
GCF_000759975.1_ASM75997v1_protein.vfam	vFam_167	94.2
GCF_000759975.1_ASM75997v1_protein.vfam	vFam_167	94.2
GCF_000759975.1_ASM75997v1_protein.vfam	vFam_167	94.2
GCF_000759975.1_ASM75997v1_protein.vfam	vFam_174	46.8
GCF_000759975.1_ASM75997v1_protein.vfam	vFam_183	211.2
GCF_000759975.1_ASM75997v1_protein.vfam	vFam_183	211.2
GCF_000759975.1_ASM75997v1_protein.vfam	vFam_183	121.1
GCF_000759975.1_ASM75997v1_protein.vfam	vFam_183	121.1
GCF_000759975.1_ASM75997v1_protein.vfam	vFam_183	101.6
GCF_000759975.1_ASM75997v1_protein.vfam	vFam_1956	556.1
GCF_000759975.1_ASM75997v1_protein.vfam	vFam_1956	556.1
GCF_000759975.1_ASM75997v1_protein.vfam	vFam_1956	556.1
GCF_000759975.1_ASM75997v1_protein.vfam	vFam_1977	50.1
GCF_000759975.1_ASM75997v1_protein.vfam	vFam_2058	54.3
GCF_000759975.1_ASM75997v1_protein.vfam	vFam_220	44.1
GCF_000759975.1_ASM75997v1_protein.vfam	vFam_220	44.1
GCF_000759975.1_ASM75997v1_protein.vfam	vFam_2316	48.9
GCF_000759975.1_ASM75997v1_protein.vfam	vFam_2570	153.8
GCF_000759975.1_ASM75997v1_protein.vfam	vFam_2570	43.1
GCF_000759975.1_ASM75997v1_protein.vfam	vFam_2570	43.1
GCF_000759975.1_ASM75997v1_protein.vfam	vFam_2642	101
GCF_000759975.1_ASM75997v1_protein.vfam	vFam_2642	101
GCF_000759975.1_ASM75997v1_protein.vfam	vFam_2740	53.7
GCF_000759975.1_ASM75997v1_protein.vfam	vFam_2740	53.7
GCF_000759975.1_ASM75997v1_protein.vfam	vFam_2740	53.7
GCF_000759975.1_ASM75997v1_protein.vfam	vFam_2760	57.4
GCF_000759975.1_ASM75997v1_protein.vfam	vFam_2798	56
GCF_000759975.1_ASM75997v1_protein.vfam	vFam_2798	56
GCF_000759975.1_ASM75997v1_protein.vfam	vFam_2798	56
GCF_000759975.1_ASM75997v1_protein.vfam	vFam_289	67.6
GCF_000759975.1_ASM75997v1_protein.vfam	vFam_2918	58
GCF_000759975.1_ASM75997v1_protein.vfam	vFam_2918	58
GCF_000759975.1_ASM75997v1_protein.vfam	vFam_2918	56.1
GCF_000759975.1_ASM75997v1_protein.vfam	vFam_2918	56.1
GCF_000759975.1_ASM75997v1_protein.vfam	vFam_2918	54.3
GCF_000759975.1_ASM75997v1_protein.vfam	vFam_2918	54.3
GCF_000759975.1_ASM75997v1_protein.vfam	vFam_2918	51.5
GCF_000759975.1_ASM75997v1_protein.vfam	vFam_2918	51.5
GCF_000759975.1_ASM75997v1_protein.vfam	vFam_3251	268.8
GCF_000759975.1_ASM75997v1_protein.vfam	vFam_3289	55.9
GCF_000759975.1_ASM75997v1_protein.vfam	vFam_3299	114.6
GCF_000759975.1_ASM75997v1_protein.vfam	vFam_3299	78.2
GCF_000759975.1_ASM75997v1_protein.vfam	vFam_3299	66.2
GCF_000759975.1_ASM75997v1_protein.vfam	vFam_3337	65.2
GCF_000759975.1_ASM75997v1_protein.vfam	vFam_3337	65.2
GCF_000759975.1_ASM75997v1_protein.vfam	vFam_3355	355.8
GCF_000759975.1_ASM75997v1_protein.vfam	vFam_3445	68.8
GCF_000759975.1_ASM75997v1_protein.vfam	vFam_3679	156.2
GCF_000759975.1_ASM75997v1_protein.vfam	vFam_3679	97.2
GCF_000759975.1_ASM75997v1_protein.vfam	vFam_3679	97.2
GCF_000759975.1_ASM75997v1_protein.vfam	vFam_3713	45.9
GCF_000759975.1_ASM75997v1_protein.vfam	vFam_4000	184.9
GCF_000759975.1_ASM75997v1_protein.vfam	vFam_4000	184.9
GCF_000759975.1_ASM75997v1_protein.vfam	vFam_4078	54.7
GCF_000759975.1_ASM75997v1_protein.vfam	vFam_4078	54.7
GCF_000759975.1_ASM75997v1_protein.vfam	vFam_4079	47.7
GCF_000759975.1_ASM75997v1_protein.vfam	vFam_4079	47.7
GCF_000759975.1_ASM75997v1_protein.vfam	vFam_4273	42.3
GCF_000759975.1_ASM75997v1_protein.vfam	vFam_4273	41.7
GCF_000759975.1_ASM75997v1_protein.vfam	vFam_4372	43.2
GCF_000759975.1_ASM75997v1_protein.vfam	vFam_4372	43.2
GCF_000759975.1_ASM75997v1_protein.vfam	vFam_4586	74.4
GCF_000759975.1_ASM75997v1_protein.vfam	vFam_4586	74.4
GCF_000759975.1_ASM75997v1_protein.vfam	vFam_4665	107.1
GCF_000759975.1_ASM75997v1_protein.vfam	vFam_4782	41.6
GCF_000759975.1_ASM75997v1_protein.vfam	vFam_4802	119.7
GCF_000759975.1_ASM75997v1_protein.vfam	vFam_4802	119.7
GCF_000759975.1_ASM75997v1_protein.vfam	vFam_4802	98.5
GCF_000759975.1_ASM75997v1_protein.vfam	vFam_4802	88.8
GCF_000759975.1_ASM75997v1_protein.vfam	vFam_4867	42
GCF_000759975.1_ASM75997v1_protein.vfam	vFam_4867	42
GCF_000759975.1_ASM75997v1_protein.vfam	vFam_5143	73.1
GCF_000759975.1_ASM75997v1_protein.vfam	vFam_5194	51.9
GCF_000759975.1_ASM75997v1_protein.vfam	vFam_5194	51.9
GCF_000759975.1_ASM75997v1_protein.vfam	vFam_5317	141.2
GCF_000759975.1_ASM75997v1_protein.vfam	vFam_5317	141.2
GCF_000759975.1_ASM75997v1_protein.vfam	vFam_5363	320.1
GCF_000759975.1_ASM75997v1_protein.vfam	vFam_5671	54.7
GCF_000759975.1_ASM75997v1_protein.vfam	vFam_5710	144.4
GCF_000759975.1_ASM75997v1_protein.vfam	vFam_5710	144.4
GCF_000759975.1_ASM75997v1_protein.vfam	vFam_5792	42
GCF_000759975.1_ASM75997v1_protein.vfam	vFam_5845	123.2
GCF_000759975.1_ASM75997v1_protein.vfam	vFam_5927	120.9
GCF_000759975.1_ASM75997v1_protein.vfam	vFam_5927	98.8
GCF_000759975.1_ASM75997v1_protein.vfam	vFam_6137	44.2
GCF_000759975.1_ASM75997v1_protein.vfam	vFam_917	523.7
GCF_000759975.1_ASM75997v1_protein.vfam	vFam_917	88.1
GCF_000760015.1_ASM76001v1_protein.vfam	vFam_1019	84.9
GCF_000760015.1_ASM76001v1_protein.vfam	vFam_1034	258.5
GCF_000760015.1_ASM76001v1_protein.vfam	vFam_1034	258.5
GCF_000760015.1_ASM76001v1_protein.vfam	vFam_1034	45.5
GCF_000760015.1_ASM76001v1_protein.vfam	vFam_1141	54.4
GCF_000760015.1_ASM76001v1_protein.vfam	vFam_1166	59
GCF_000760015.1_ASM76001v1_protein.vfam	vFam_1255	53.4
GCF_000760015.1_ASM76001v1_protein.vfam	vFam_126	214.2
GCF_000760015.1_ASM76001v1_protein.vfam	vFam_126	204.4
GCF_000760015.1_ASM76001v1_protein.vfam	vFam_126	45.9
GCF_000760015.1_ASM76001v1_protein.vfam	vFam_126	45.9
GCF_000760015.1_ASM76001v1_protein.vfam	vFam_126	45.9
GCF_000760015.1_ASM76001v1_protein.vfam	vFam_1576	146.1
GCF_000760015.1_ASM76001v1_protein.vfam	vFam_167	101.2
GCF_000760015.1_ASM76001v1_protein.vfam	vFam_167	101.2
GCF_000760015.1_ASM76001v1_protein.vfam	vFam_167	101.2
GCF_000760015.1_ASM76001v1_protein.vfam	vFam_174	51.8
GCF_000760015.1_ASM76001v1_protein.vfam	vFam_183	215.4
GCF_000760015.1_ASM76001v1_protein.vfam	vFam_183	215.4
GCF_000760015.1_ASM76001v1_protein.vfam	vFam_183	111.2
GCF_000760015.1_ASM76001v1_protein.vfam	vFam_183	111.2
GCF_000760015.1_ASM76001v1_protein.vfam	vFam_183	101
GCF_000760015.1_ASM76001v1_protein.vfam	vFam_1956	548.4
GCF_000760015.1_ASM76001v1_protein.vfam	vFam_1956	548.4
GCF_000760015.1_ASM76001v1_protein.vfam	vFam_1956	548.4
GCF_000760015.1_ASM76001v1_protein.vfam	vFam_1977	49
GCF_000760015.1_ASM76001v1_protein.vfam	vFam_2058	56.1
GCF_000760015.1_ASM76001v1_protein.vfam	vFam_2316	50.7
GCF_000760015.1_ASM76001v1_protein.vfam	vFam_2570	163.5
GCF_000760015.1_ASM76001v1_protein.vfam	vFam_2570	41.5
GCF_000760015.1_ASM76001v1_protein.vfam	vFam_2570	41.5
GCF_000760015.1_ASM76001v1_protein.vfam	vFam_2642	103.9
GCF_000760015.1_ASM76001v1_protein.vfam	vFam_2642	103.9
GCF_000760015.1_ASM76001v1_protein.vfam	vFam_2740	54.6
GCF_000760015.1_ASM76001v1_protein.vfam	vFam_2740	54.6
GCF_000760015.1_ASM76001v1_protein.vfam	vFam_2760	62.4
GCF_000760015.1_ASM76001v1_protein.vfam	vFam_2798	55
GCF_000760015.1_ASM76001v1_protein.vfam	vFam_2798	55
GCF_000760015.1_ASM76001v1_protein.vfam	vFam_2918	58
GCF_000760015.1_ASM76001v1_protein.vfam	vFam_2918	58
GCF_000760015.1_ASM76001v1_protein.vfam	vFam_2918	55.7
GCF_000760015.1_ASM76001v1_protein.vfam	vFam_2918	55.7
GCF_000760015.1_ASM76001v1_protein.vfam	vFam_2918	54.2
GCF_000760015.1_ASM76001v1_protein.vfam	vFam_2918	54.2
GCF_000760015.1_ASM76001v1_protein.vfam	vFam_2918	51.3
GCF_000760015.1_ASM76001v1_protein.vfam	vFam_2918	51.3
GCF_000760015.1_ASM76001v1_protein.vfam	vFam_3251	269.9
GCF_000760015.1_ASM76001v1_protein.vfam	vFam_3289	55.9
GCF_000760015.1_ASM76001v1_protein.vfam	vFam_3299	117.1
GCF_000760015.1_ASM76001v1_protein.vfam	vFam_3299	85
GCF_000760015.1_ASM76001v1_protein.vfam	vFam_3299	52.6
GCF_000760015.1_ASM76001v1_protein.vfam	vFam_3337	67.4
GCF_000760015.1_ASM76001v1_protein.vfam	vFam_3337	67.4
GCF_000760015.1_ASM76001v1_protein.vfam	vFam_3355	377.9
GCF_000760015.1_ASM76001v1_protein.vfam	vFam_3445	69.1
GCF_000760015.1_ASM76001v1_protein.vfam	vFam_3679	156.6
GCF_000760015.1_ASM76001v1_protein.vfam	vFam_3679	96.4
GCF_000760015.1_ASM76001v1_protein.vfam	vFam_3679	96.4
GCF_000760015.1_ASM76001v1_protein.vfam	vFam_3713	45.8
GCF_000760015.1_ASM76001v1_protein.vfam	vFam_4000	188.1
GCF_000760015.1_ASM76001v1_protein.vfam	vFam_4000	188.1
GCF_000760015.1_ASM76001v1_protein.vfam	vFam_4061	42.8
GCF_000760015.1_ASM76001v1_protein.vfam	vFam_4078	49.2
GCF_000760015.1_ASM76001v1_protein.vfam	vFam_4078	49.2
GCF_000760015.1_ASM76001v1_protein.vfam	vFam_4078	41.8
GCF_000760015.1_ASM76001v1_protein.vfam	vFam_4078	41.8
GCF_000760015.1_ASM76001v1_protein.vfam	vFam_4078	41.8
GCF_000760015.1_ASM76001v1_protein.vfam	vFam_4079	50.1
GCF_000760015.1_ASM76001v1_protein.vfam	vFam_4079	50.1
GCF_000760015.1_ASM76001v1_protein.vfam	vFam_4273	44
GCF_000760015.1_ASM76001v1_protein.vfam	vFam_4273	41.7
GCF_000760015.1_ASM76001v1_protein.vfam	vFam_4586	72.7
GCF_000760015.1_ASM76001v1_protein.vfam	vFam_4586	72.7
GCF_000760015.1_ASM76001v1_protein.vfam	vFam_4586	53.2
GCF_000760015.1_ASM76001v1_protein.vfam	vFam_4802	122.3
GCF_000760015.1_ASM76001v1_protein.vfam	vFam_4867	43
GCF_000760015.1_ASM76001v1_protein.vfam	vFam_4867	43
GCF_000760015.1_ASM76001v1_protein.vfam	vFam_5143	73.5
GCF_000760015.1_ASM76001v1_protein.vfam	vFam_5194	60.9
GCF_000760015.1_ASM76001v1_protein.vfam	vFam_5194	60.9
GCF_000760015.1_ASM76001v1_protein.vfam	vFam_5317	144.1
GCF_000760015.1_ASM76001v1_protein.vfam	vFam_5317	144.1
GCF_000760015.1_ASM76001v1_protein.vfam	vFam_5363	315.3
GCF_000760015.1_ASM76001v1_protein.vfam	vFam_5671	55.2
GCF_000760015.1_ASM76001v1_protein.vfam	vFam_5710	142.8
GCF_000760015.1_ASM76001v1_protein.vfam	vFam_5710	142.8
GCF_000760015.1_ASM76001v1_protein.vfam	vFam_5792	42
GCF_000760015.1_ASM76001v1_protein.vfam	vFam_5845	124.4
GCF_000760015.1_ASM76001v1_protein.vfam	vFam_5927	111.2
GCF_000760015.1_ASM76001v1_protein.vfam	vFam_5927	97.3
GCF_000760015.1_ASM76001v1_protein.vfam	vFam_6137	44.5
GCF_000760015.1_ASM76001v1_protein.vfam	vFam_6137	44.5
GCF_000760015.1_ASM76001v1_protein.vfam	vFam_917	526.7
GCF_000760015.1_ASM76001v1_protein.vfam	vFam_917	89.4
GCF_000760015.1_ASM76001v1_protein.vfam	vFam_917	40.9
GCF_000760015.1_ASM76001v1_protein.vfam	vFam_917	40.9
GCF_000760015.1_ASM76001v1_protein.vfam	vFam_917	40.9
GCF_000760035.1_ASM76003v1_protein.vfam	vFam_1019	84.2
GCF_000760035.1_ASM76003v1_protein.vfam	vFam_1034	226.4
GCF_000760035.1_ASM76003v1_protein.vfam	vFam_1034	226.4
GCF_000760035.1_ASM76003v1_protein.vfam	vFam_1034	44.7
GCF_000760035.1_ASM76003v1_protein.vfam	vFam_1141	57
GCF_000760035.1_ASM76003v1_protein.vfam	vFam_1255	51.1
GCF_000760035.1_ASM76003v1_protein.vfam	vFam_126	214.8
GCF_000760035.1_ASM76003v1_protein.vfam	vFam_126	203.4
GCF_000760035.1_ASM76003v1_protein.vfam	vFam_126	43.9
GCF_000760035.1_ASM76003v1_protein.vfam	vFam_126	43.9
GCF_000760035.1_ASM76003v1_protein.vfam	vFam_126	43.9
GCF_000760035.1_ASM76003v1_protein.vfam	vFam_1576	144.7
GCF_000760035.1_ASM76003v1_protein.vfam	vFam_167	86.5
GCF_000760035.1_ASM76003v1_protein.vfam	vFam_167	86.5
GCF_000760035.1_ASM76003v1_protein.vfam	vFam_167	86.5
GCF_000760035.1_ASM76003v1_protein.vfam	vFam_174	52.3
GCF_000760035.1_ASM76003v1_protein.vfam	vFam_183	215.3
GCF_000760035.1_ASM76003v1_protein.vfam	vFam_183	105.6
GCF_000760035.1_ASM76003v1_protein.vfam	vFam_183	105.6
GCF_000760035.1_ASM76003v1_protein.vfam	vFam_183	102.1
GCF_000760035.1_ASM76003v1_protein.vfam	vFam_1956	559.9
GCF_000760035.1_ASM76003v1_protein.vfam	vFam_1956	559.9
GCF_000760035.1_ASM76003v1_protein.vfam	vFam_1956	559.9
GCF_000760035.1_ASM76003v1_protein.vfam	vFam_1977	47.7
GCF_000760035.1_ASM76003v1_protein.vfam	vFam_2058	60.3
GCF_000760035.1_ASM76003v1_protein.vfam	vFam_2316	56
GCF_000760035.1_ASM76003v1_protein.vfam	vFam_2570	153.7
GCF_000760035.1_ASM76003v1_protein.vfam	vFam_2570	49.8
GCF_000760035.1_ASM76003v1_protein.vfam	vFam_2570	49.8
GCF_000760035.1_ASM76003v1_protein.vfam	vFam_2642	104.4
GCF_000760035.1_ASM76003v1_protein.vfam	vFam_2740	54.5
GCF_000760035.1_ASM76003v1_protein.vfam	vFam_2740	54.5
GCF_000760035.1_ASM76003v1_protein.vfam	vFam_2740	54.5
GCF_000760035.1_ASM76003v1_protein.vfam	vFam_2760	66.5
GCF_000760035.1_ASM76003v1_protein.vfam	vFam_2798	53.7
GCF_000760035.1_ASM76003v1_protein.vfam	vFam_2798	53.7
GCF_000760035.1_ASM76003v1_protein.vfam	vFam_2918	57.9
GCF_000760035.1_ASM76003v1_protein.vfam	vFam_2918	57.9
GCF_000760035.1_ASM76003v1_protein.vfam	vFam_2918	56.1
GCF_000760035.1_ASM76003v1_protein.vfam	vFam_2918	56.1
GCF_000760035.1_ASM76003v1_protein.vfam	vFam_2918	54
GCF_000760035.1_ASM76003v1_protein.vfam	vFam_2918	54
GCF_000760035.1_ASM76003v1_protein.vfam	vFam_2918	50.9
GCF_000760035.1_ASM76003v1_protein.vfam	vFam_2918	50.9
GCF_000760035.1_ASM76003v1_protein.vfam	vFam_2918	50.9
GCF_000760035.1_ASM76003v1_protein.vfam	vFam_3251	266.7
GCF_000760035.1_ASM76003v1_protein.vfam	vFam_3289	55.9
GCF_000760035.1_ASM76003v1_protein.vfam	vFam_3299	115.3
GCF_000760035.1_ASM76003v1_protein.vfam	vFam_3299	79
GCF_000760035.1_ASM76003v1_protein.vfam	vFam_3299	56
GCF_000760035.1_ASM76003v1_protein.vfam	vFam_3337	70.5
GCF_000760035.1_ASM76003v1_protein.vfam	vFam_3355	326.2
GCF_000760035.1_ASM76003v1_protein.vfam	vFam_3355	162.3
GCF_000760035.1_ASM76003v1_protein.vfam	vFam_3355	45.7
GCF_000760035.1_ASM76003v1_protein.vfam	vFam_3445	71.1
GCF_000760035.1_ASM76003v1_protein.vfam	vFam_3639	54.8
GCF_000760035.1_ASM76003v1_protein.vfam	vFam_3679	156.6
GCF_000760035.1_ASM76003v1_protein.vfam	vFam_4000	186.7
GCF_000760035.1_ASM76003v1_protein.vfam	vFam_4000	186.7
GCF_000760035.1_ASM76003v1_protein.vfam	vFam_4078	52.4
GCF_000760035.1_ASM76003v1_protein.vfam	vFam_4078	52.4
GCF_000760035.1_ASM76003v1_protein.vfam	vFam_4079	47.9
GCF_000760035.1_ASM76003v1_protein.vfam	vFam_4079	47.9
GCF_000760035.1_ASM76003v1_protein.vfam	vFam_4273	45
GCF_000760035.1_ASM76003v1_protein.vfam	vFam_4273	41.7
GCF_000760035.1_ASM76003v1_protein.vfam	vFam_4586	73.8
GCF_000760035.1_ASM76003v1_protein.vfam	vFam_4586	73.8
GCF_000760035.1_ASM76003v1_protein.vfam	vFam_4586	53.9
GCF_000760035.1_ASM76003v1_protein.vfam	vFam_4614	41.8
GCF_000760035.1_ASM76003v1_protein.vfam	vFam_4802	120.3
GCF_000760035.1_ASM76003v1_protein.vfam	vFam_4802	120.3
GCF_000760035.1_ASM76003v1_protein.vfam	vFam_4867	42.7
GCF_000760035.1_ASM76003v1_protein.vfam	vFam_4867	42.7
GCF_000760035.1_ASM76003v1_protein.vfam	vFam_5143	73.6
GCF_000760035.1_ASM76003v1_protein.vfam	vFam_5194	55.9
GCF_000760035.1_ASM76003v1_protein.vfam	vFam_5194	55.9
GCF_000760035.1_ASM76003v1_protein.vfam	vFam_5194	55.9
[truncated: 1,762 more rows]
