# Supplementary material for: Adaptive Evolution Signatures in Prochlorococcus: Open Reading Frame (ORF)eome Resources and Insights from Comparative Genomics
Source: Microorganisms. 2024 Aug 20;12(8):1720. doi: 10.3390/microorganisms12081720 (PMC11357015; doi:10.3390/microorganisms12081720)
Supplement: Supplementary file 1 [file microorganisms-12-01720-s001.zip › Table S6-B2GO results.xlsx]

## Sheet: EC Distribution MED4 NATL1A
EC Classes	#Seqs (MED4)	#Seqs (NATL1A)
n/a	15	13
Isomerases	30	34
Lyases	59	64
Ligases	65	70
Oxidoreductases	77	93
Hydrolases	130	146
Transferases	168	183

## Sheet: GO Distribution MED4 NATL1A
GO Distribution by Level (2)
GO-id	GO-term	#Seqs (MED4)	#Seqs (NATL1A)
GO:0008152	metabolic process	873	897	BP
GO:0009987	cellular process	789	835	BP
GO:0065007	biological regulation	135	137	BP
GO:0071840	cellular component organization or biogenesis	133	136	BP
GO:0051179	localization	94	99	BP
GO:0050896	response to stimulus	65	68	BP
GO:0032502	developmental process	18	20	BP
GO:0023052	signaling	13	12	BP
GO:0015976	carbon utilization	9	9	BP
GO:0048511	rhythmic process	3	3	BP
GO:0000003	reproduction	2	1	BP
GO:0019740	nitrogen utilization	1	1	BP
GO:0022610	biological adhesion	1	1	BP
GO-id	GO-term	#Seqs	#Seqs
GO:0003824	catalytic activity	822	839	MF
GO:0005488	binding	613	616	MF
GO:0005215	transporter activity	58	64	MF
GO:0005198	structural molecule activity	52	52	MF
GO:0140110	transcription regulator activity	13	13	MF
GO:0045182	translation regulator activity	12	12	MF
GO:0016209	antioxidant activity	9	11	MF
GO:0140299	small molecule sensor activity	5	5	MF
GO:0098772	molecular function regulator	3	4	MF
GO:0140104	molecular carrier activity	2	2	MF
GO-id	GO-term	#Seqs	#Seqs
GO:0016020	membrane	489	531	CC
GO:0005623	cell	480	496	CC
GO:0032991	protein-containing complex	219	233	CC
GO:0043226	organelle	98	99	CC
GO:0031974	membrane-enclosed lumen	6	7	CC
GO:0018995	host cellular component	1	1	CC
GO:0005576	extracellular region	1	1	CC
GO:0009295	nucleoid	1	1	CC

## Sheet: Nb of Sequences w Length MED4
Length	#Seqs
78	1	CAP16404
90	1	CAX37112
96	2	CAP16326, CAP16521
99	1	CAE18773
102	3	CAP16327, CAP16315, CAX37129
105	5	CAE18999, CAP16360, CAX37131, CAE19199, CAP16323
108	4	CAE19858, CAE19843, CAE19577, CAE19277
111	1	CAP16319
114	7	CAX37123, CAP16502, CAE19979, CAX37111, CAP16382, CAP16517, CAP16340
117	9	CAX37125, CAP16504, CAP16425, CAE19997, CAE19576, CAP16450, CAP16435, CAP16412, CAX37128
120	8	CAE18758, CAE19517, CAP16506, CAP16373, CAP16501, CAP16478, CAP16489, CAP16333
123	2	CAP16365, CAX37119
126	5	CAX37114, CAP16390, CAP16405, CAP16342, CAP16523
129	8	CAE19849, CAE18712, CAP16482, CAE19855, CAP16331, CAP16472, CAE19274, CAP16443
132	5	CAP16381, CAP16491, CAP16445, CAP16366, CAP16498
133	1	PMM2065
135	11	CAP16505, CAP16337, CAX37124, CAE19736, CAE19149, CAP16485, CAP16303, CAP16313, CAP16500, CAE18927, CAP16422
138	11	CAP16417, CAP16304, CAP16436, CAP16460, CAP16481, CAP16380, CAP16353, CAP16364, CAE19642, CAP16484, CAP16423
141	8	PMM2043, CAP16316, CAE19844, CAE18521, CAE18731, CAP16402, CAP16413, CAP16378
144	8	CAP16348, CAP16469, CAE18757, CAP16508, CAP16330, CAP16314, CAX37118, CAP16334
147	9	CAP16339, CAX37121, CAP16321, CAP16453, CAP16497, CAE18552, CAX37116, CAP16455, CAP16510
150	6	CAP16503, CAP16414, CAP16361, CAP16496, CAP16385, CAE19210
153	8	CAX37115, CAE18776, CAE19941, CAE20139, CAP16302, CAP16357, CAP16411, CAP16454
154	1	PMM1942
156	10	CAP16307, CAX37113, CAP16372, CAP16409, CAP16492, CAE19863, CAP16346, CAP16368, CAP16433, CAP16377
159	11	CAE19703, CAX37132, CAP16470, CAE19900, CAP16518, CAP16397, CAP16495, CAP16336, CAE18818, CAP16399, CAP16410
160	1	PMM1858
162	10	CAP16403, CAE20046, CAP16374, CAP16457, CAP16512, CAP16477, CAP16499, CAP16322, CAX37117, CAP16465
165	8	CAP16338, CAP16415, CAX37130, CAP16490, CAE18840, CAP16440, CAP16312, CAX37127
168	8	CAE19174, CAP16516, CAP16459, CAE19735, CAP16408, CAP16480, CAP16324, CAP16401
171	6	CAP16305, CAP16426, CAP16437, CAP16407, CAP16486, CAP16476
174	7	CAP16329, CAP16394, CAP16370, CAP16325, CAP16434, CAP16456, CAP16511
175	1	PMM1916
176	1	PMM2017
177	10	CAP16427, CAP16419, CAE18711, CAP16391, CAE19446, CAE19312, CAP16461, CAE19287, CAP16356, CAP16367
180	11	CAP16509, CAE18766, CAP16354, CAP16464, CAP16396, CAP16424, CAP16446, CAP16400, CAP16444, CAP16488, CAP16487
183	15	CAP16493, CAE18930, CAE18678, CAP16332, CAE19479, CAP16474, CAE18640, CAE18960, CAP16384, CAP16395, CAE19145, CAP16389, CAP16466, CAP16306, CAE18690
186	9	CAP16416, CAE20063, CAP16525, CAE19458, CAP16431, CAP16341, CAP16468, CAP16335, CAP16388
189	6	CAP16406, CAP16328, CAE18933, CAP16393, CAE19259, CAP16432
192	5	CAE18833, CAX37120, CAP16375, CAP16379, CAP16344
193	1	PMM1947
195	9	CAP16428, CAE19294, CAP16349, CAE18759, CAP16458, CAE19329, CAP16398, CAP16352, CAP16462
198	7	CAP16317, CAE20120, CAP16350, CAE20103, CAP16463, CAE18493, CAE19462
201	8	CAP16513, CAE19846, CAE18710, CAP16418, CAP16442, CAP16363, CAP16358, CAP16311
204	7	CAP16318, CAP16449, CAE19194, CAP16376, CAP16473, CAP16351, CAP16355
207	6	CAE19150, CAP16387, CAE19279, CAP16451, CAP16494, CAE19594
210	8	CAE19857, CAP16371, CAP16392, CAE19734, CAE18788, CAP16369, CAE19276, CAE19907
213	3	CAP16471, CAP16519, CAE18570
216	6	CAE19938, CAE19151, CAE18800, CAE19203, CAE20071, CAP16467
219	5	CAE19316, CAE19653, CAP16347, CAP16479, CAE20009
222	9	CAP16439, CAE19328, CAE19834, CAE18689, CAP16429, CAP16475, CAE19335, CAE19014, CAP16520
225	5	CAX37122, CAE19633, CAP16430, CAE19850, CAE19894
228	5	CAE19417, CAE19439, CAE19867, CAE19016, CAE19156
231	11	CAP16514, CAE18547, CAE18888, CAE19569, CAE19975, CAP16343, CAE19864, CAE19886, CAP16386, CAE19144, CAE19176
234	6	CAP16515, CAE19181, CAE18523, CAE19029, CAE18477, PMM0220
237	13	CAE19608, CAE19318, CAP16441, CAE19158, CAE18883, CAP16483, CAE18870, CAE19496, CAE19890, CAE19361, CAE19085, CAP16438, CAP16359
240	6	CAE18803, CAE19954, CAE18665, CAE19015, CAE19320, CAE18807
243	7	CAE18580, CAX37110, CAE19406, CAE20067, CAE19159, CAE19883, CAE19464
246	9	CAE19273, CAE19470, CAE19628, CAE19914, CAE20022, CAE20066, CAE18877, CAE19778, CAE19921
249	4	CAE19319, CAE19487, CAE18809, CAE19331
251	1	PMM1879
252	14	CAE19635, CAE19888, CAE19238, CAE18599, CAE20126, CAE19620, CAE19157, CAE19595, CAE19285, CAE19472, CAE19482, CAE19590, CAE20076, CAE18718
255	12	CAE18969, CAE19381, CAE18638, CAE19083, CAE18756, CAE19469, CAE19148, CAE19588, CAE19587, CAE19179, CAE18793, CAE19155
258	6	CAE18567, CAE19932, CAE19106, CAE19870, CAE19088, CAE18708
261	10	CAE19509, CAE19804, CAE18924, CAE19879, CAE19989, CAE19856, CAE18810, CAE18876, CAE19952, CAE19275
264	8	CAE19152, CAE18836, CAE19119, CAE19822, CAE20169, CAE19853, CAE18550, CAE19365
267	10	CAE20044, CAE19821, CAE19754, CAE19776, CAE18852, CAE19456, CAE19610, CAE20008, CAE19013, CAE19045
270	7	CAE18578, CAE19402, CAE18583, CAE19584, CAE19197, CAE19483, CAE19571
273	4	CAE18837, CAE19632, CAE19033, CAE19495
276	4	CAE20013, CAE19589, CAE19032, CAE19780
279	8	CAE18613, CAE19835, CAE20167, CAE19416, CAE19559, CAE19369, CAE19831, CAE19198
282	7	CAE18838, CAE19272, CAE19504, CAE18671, CAE19860, PMM2002, CAE18719
285	2	CAE18801, CAE19477
288	4	CAE18525, CAE19191, CAE19866, CAE19777
291	9	CAE18802, CAE19438, CAE18950, CAE19116, CAE18489, CAE19234, CAE19486, CAE19264, CAE19593
294	5	CAE19946, CAE19851, CAE19972, CAE19475, CAE18694
297	8	CAE19605, CAE18944, CAE19008, CAE18821, CAE19269, CAE19412, CAE19114, CAE19596
300	5	CAE18805, CAE19307, CAE19811, CAE18797, CAE19278
303	7	CAE19084, CAE19649, CAE20015, CAE19424, CAE19478, CAE18871, CAE19363
306	3	CAE19459, CAE18520, CAE19178
309	6	CAE19185, CAE18827, CAE18935, CAE18545, CAE18796, CAE19872
312	5	CAE19160, CAE18624, CAE18863, CAE19896, CAE18551
315	2	CAE19824, CAE19323
318	8	CAE19390, CAE18669, CAE18922, CAE19885, CAE19147, CAE19455, CAE19565, CAE19454
321	8	CAE19030, CAE18616, CAE19868, CAE18779, CAE18823, CAE19966, CAE19423, CAE19034
324	5	CAE19570, CAE19802, CAE18834, CAE19789, CAE19520
327	8	CAE19308, CAE18963, CAE18553, CAE19146, CAE19311, CAE19166, CAE19908, CAE19494
330	6	CAE19370, CAE19779, CAE19602, CAE19833, CAE20090, CAE20092
333	5	CAE20142, CAE19626, CAE19447, CAE18828, CAE20061
336	2	CAE19832, CAE19364
339	5	CAE19064, CAE19180, CAE19922, CAE18546, CAE19873
342	5	CAE18814, CAE18526, CAE19441, CAE18691, CAE19010
345	4	CAE19282, CAE19744, CAE19268, CAE18806
348	5	CAE19481, CAE18604, CAE19309, CAE20121, CAE19000
351	6	CAE19195, CAE19040, CAE18968, CAE18479, CAE18622, CAE19993
354	7	CAE19162, CAE19393, CAP16448, CAE18902, CAE18986, CAE19143, CAE19385
357	2	CAE19958, CAE20006
360	4	CAE19502, CAE19400, CAE18586, CAE19861
363	6	CAE19050, CAE19726, CAE18515, CAE18533, CAE18753, CAE18775
366	7	CAE19271, CAE19936, CAE19193, CAE19810, CAE19996, CAE20027, CAE20007
369	8	CAE18727, CAE18835, CAE20002, CAE19317, CAE19005, CAE18971, CAE19297, CAE19880
372	4	CAE19889, CAE19865, CAE20091, CAE20082
375	2	CAE19357, CAE19035
378	4	CAE18824, CAE18820, CAE19970, CAE19111
381	2	CAE19173, CAE19704
384	3	CAE19270, CAE19222, CAE19640
387	7	CAE19161, CAE20012, CAE18513, CAE18562, CAE19232, CAE19980, CAE19395
390	6	CAE18826, CAE19625, CAE19643, CAE20128, CAE19112, CAE19242
393	15	CAE19937, CAE19408, CAE19526, CAE19854, CAE18675, CAE19017, CAE19467, CAE19995, CAE18882, CAE19334, CAE18575, CAE19354, CAE19592, CAE19709, PMM0950
396	5	CAE19434, CAE19489, CAE19444, CAE18660, CAE19485
399	3	CAE19707, CAE19877, CAE18571
402	4	CAE18822, CAE20004, CAE19862, CAE19442
405	8	CAE18490, CAE18825, CAE19516, CAE19878, CAE19898, CAE19784, CAE19474, CAE19451
408	3	CAE19876, CAE19046, CAE19484
411	4	CAE19190, CAE19766, CAE19920, CAE19990
414	4	CAE19394, CAE19471, CAE19081, CAE19644
417	3	CAE19109, CAE18642, CAE18808
420	4	CAE18491, CAE18768, CAE18601, CAE20137
423	1	CAE20037
426	2	CAE19511, CAE18663
429	4	CAE20031, CAE18754, CAE18576, CAE19871
432	3	CAE18976, CAE20101, CAE19991
435	4	CAE19548, CAE18794, CAE19113, CAE18891
438	6	CAE19196, CAE20085, CAE18966, CAE19457, CAE19353, CAE18707
441	3	CAE18846, CAE19803, CAE19538
444	4	CAE19382, CAE18832, CAE19126, CAE19047
447	5	CAE19738, CAE20033, CAE19933, CAE19403, CAE18862
450	3	CAE18804, CAE20157, CAE18961
453	7	CAE19096, CAE18649, CAE20100, CAE19711, CAE18632, CAE19115, CAE19882
456	6	CAE19250, CAE20099, CAE20132, CAE19305, CAE19058, CAE19397
459	3	CAE18505, CAE20000, CAE19795
462	5	CAE19913, CAE18514, CAE19887, CAE19453, CAE19374
465	6	CAE20165, CAE20054, CAE19426, CAE19038, CAE19445, CAE18819
468	3	CAE18538, CAE19950, CAE18839
471	4	CAE19969, CAE19753, CAE20018, CAE18573
474	4	CAE19108, CAE19513, CAE19563, CAE20050
477	3	CAE18614, CAE19899, CAE20102
480	5	CAE19916, CAE19852, CAE18772, CAE19343, CAE19530
483	6	CAE18849, CAE18934, CAE20010, CAE18785, CAE19368, CAE19321
486	2	CAE19827, CAE18951
489	3	CAE19325, CAE19541, CAE19342
492	3	CAE18626, CAE19586, CAE18917
495	3	CAE19281, CAE19248, CAE18474
498	4	CAE18940, CAE19377, CAE18693, CAE19110
501	2	CAE19725, CAE18799
504	2	CAE19443, CAE19134
507	4	CAE19987, CAE18841, CAE18486, CAE19573
510	1	CAE18795
513	9	CAE18492, CAE19869, CAE18910, CAE19912, CAE19622, CAE19236, CAE19554, CAE19465, CAE18939
516	1	CAE19581
519	5	CAE19859, CAE19501, CAP16320, CAE19962, CAE19881
522	1	CAE18591
525	4	CAE19613, CAE18500, CAE18696, CAE19630
528	4	CAE20075, CAE18764, CAE19741, CAE18661
531	4	CAE19295, CAE18959, CAE18751, CAE19021
534	4	CAE19614, CAE20136, CAE19731, CAE19362
537	6	CAE19826, CAE18921, CAE19249, CAE19535, CAE20005, CAE19177
540	3	CAE20064, CAE20079, CAE20003
543	8	CAE19537, CAE19911, CAE19090, CAE19257, CAE18641, CAE19476, CAE19892, CAE19253
546	1	CAE18701
549	5	CAE19847, CAE18970, CAE19322, CAE18980, CAE19231
552	3	CAE19817, CAE18765, CAE19304
555	4	CAE18926, CAE19998, CAE18928, CAE19263
558	6	CAE19095, CAE19615, CAE20122, CAE19557, CAE19512, CAE18566
561	5	CAE20042, CAE18734, CAE18724, CAE18485, CAE19818
564	3	CAE18745, CAE18746, CAE19568
567	1	CAE19814
570	1	CAP16524
573	3	CAE19752, CAE20095, CAE19373
576	5	CAE18738, CAE20174, CAE18704, CAE18854, CAE19641
579	2	CAE19607, CAE19809
582	1	CAE19904
585	6	CAE18859, CAE18778, CAE19315, CAE18896, CAE19500, CAE19065
588	3	CAE19518, CAE18953, CAE19007
591	1	CAE19201
594	4	CAE18703, CAE19051, CAE18742, CAE18791
597	3	CAE18643, CAE19786, CAE19265
600	5	CAE18617, CAE18945, CAE19978, CAE19556, CAE19340
603	2	CAE18903, CAE19792
606	5	CAE18527, CAE19428, CAE19448, CAE18740, CAE19773
609	5	CAE18847, CAE18869, CAE18498, CAE19696, CAE19023
612	6	CAE19790, CAE20140, CAE18664, CAE19258, CAE19676, CAE18709
615	2	CAE18508, CAE20047
618	4	CAE19519, CAE18605, CAE18726, CAE19235
621	4	CAE18714, CAE20001, CAE18597, CAE19296
624	7	CAE18816, CAE19816, CAE19073, CAE19721, CAE19842, CAE20105, CAE18698
627	4	CAE18618, CAE19618, CAE18625, CAE19324
630	4	CAE18813, CAE18468, CAE18699, CAE19961
633	2	CAE19848, CAE20016
636	1	CAE18767
639	5	CAE19283, CAE18702, CAE18853, CAE18897, CAE19840
642	3	CAE20043, CAE19712, CAE18684
645	8	CAE19292, CAE19627, CAE18845, CAE18589, CAE19129, CAE20135, CAE18860, CAE19186
648	5	CAE19339, CAE19019, CAE20115, CAE19125, CAE19345
651	3	CAE19629, CAE18598, CAE19673
654	3	CAE19261, CAE20017, CAE19200
657	8	CAE19350, CAE19737, CAE18537, CAE19965, CAE19654, CAE19213, CAE18784, CAE19918
660	7	CAE18901, CAE19260, CAE18858, CAE19401, CAE19089, CAE19100, CAE20083
663	5	CAE18996, CAE19930, CAE18564, CAE18781, CAE19772
666	4	CAE19239, CAE19037, CAE18472, CAE19153
669	1	CAE19755
672	8	CAE19805, CAE18913, CAE18998, CAE18510, CAE19699, CAE20149, CAE19466, CAE18881
675	2	CAE19123, CAE20150
678	3	CAE19839, CAE19567, CAE18581
681	2	CAE18539, CAE19685
684	2	CAE18584, CAE19022
687	5	CAE19427, CAE19216, CAE18972, CAE19974, CAE18893
693	2	CAE19288, CAE19671
696	3	CAE19948, CAE18982, CAE19121
699	1	CAE19452
702	2	CAE18627, CAE18890
705	5	CAE18873, CAE18544, CAE18981, CAE19212, CAE19582
708	5	CAE20130, CAE19091, CAE18994, CAE18662, CAE18461
711	5	CAE20053, CAE20052, CAE18568, CAE19433, CAE19299
714	3	CAE18937, CAE18610, CAE18497
717	4	CAE19460, CAE19566, CAE18991, CAE19928
720	4	CAE19934, CAE19787, CAE18475, CAE19675
723	5	CAE18659, CAE19209, CAE19117, CAE19079, CAE18540
726	4	CAE19915, CAE18569, CAE19206, CAE19767
729	8	CAE18628, CAE18607, CAE18644, CAE19414, CAE19798, CAE19223, CAE19154, CAE19164
732	4	CAE20011, CAE19825, CAE18655, CAE19220
735	5	CAE18705, CAE19383, CAE20097, CAE18752, CAE19631
738	5	CAE18467, CAE19742, CAE19572, CAE19131, CAE19230
741	4	CAE19758, CAE19018, CAE18995, CAE18729
744	2	CAE19515, CAE19128
747	3	CAE20078, CAE18721, CAE18593
750	7	CAE18912, CAE19490, CAE19118, CAE20080, CAE19310, CAE18892, CAE20062
753	1	CAE19828
756	8	CAE18848, CAE19480, CAE19977, CAE18587, CAE19225, CAE19432, CAE18918, CAE19783
759	2	CAE18923, CAE19929
762	1	CAE18789
765	1	CAE19061
768	5	CAE18558, CAE18889, CAE19663, CAE19255, CAE19708
771	2	CAE19006, CAE19939
774	4	CAE19769, CAE19127, CAE19314, CAE20051
777	1	CAE20020
780	1	CAE18857
783	5	CAE18987, CAE18842, CAP16310, CAE18741, CAE18830
786	3	CAE20153, CAE19634, CAE18531
789	3	CAE19488, CAE18817, CAE20073
792	2	CAE19815, CAE19436
795	5	CAE19945, CAE18875, CAE19437, CAE18687, CAE19076
798	4	CAE20123, CAE19139, CAE18555, CAE18990
801	1	CAE19415
804	3	CAE19419, CAE19985, CAE18905
807	4	CAE18855, CAE18941, CAE19266, CAE19992
810	6	CAE19184, CAE19639, CAE18962, CAE19730, CAE18572, CAE20109
813	3	CAE19923, CAE19080, CAE19440
816	1	CAE18780
819	2	CAE18749, CAE19551
825	2	CAE20030, CAE18909
828	3	CAE20152, CAE19074, CAE19450
831	2	CAE19333, CAE19694
834	3	CAE19392, CAE18812, CAE18880
837	1	CAE19796
840	4	CAE18936, CAE19031, CAE20024, CAE19692
843	2	CAE19289, CAE19794
846	4	CAE18748, CAE18943, CAE19702, CAE19963
849	4	CAE19291, CAE18735, CAE19700, CAE19358
852	1	CAE20144
855	7	CAE18958, CAE20143, CAE20057, CAE18831, CAE18465, CAE19661, CAE20161
858	3	CAE20164, CAE19544, CAE19067
861	2	CAE19347, CAE19499
864	2	CAE20014, CAE19652
867	2	CAE18647, CAE18653
870	3	CAE19624, CAE18777, CAE19138
873	3	CAE18914, CAE19062, CAE19473
876	1	CAE19830
879	5	CAE19715, CAE18811, CAE18787, CAE20026, CAE19243
885	2	CAE19838, CAE20145
888	7	CAE18915, CAE19756, CAE18488, CAE19399, CAE18792, CAE19002, CAE18681
891	4	CAE18480, CAE18612, CAE19102, CAE19550
894	4	CAE19183, CAE19425, CAE19973, CAE18919
897	2	CAE19528, CAE18596
900	6	CAE18615, CAE19976, CAE19545, CAE19555, CAE19244, CAE20094
903	5	CAE19529, CAE19060, CAE19812, CAE18630, CAE19124
906	3	CAE18988, CAE20058, CAE19132
909	4	CAE19690, CAE19728, CAE18602, CAE20112
912	1	CAE19740
915	4	CAE20087, CAE19337, CAE18851, CAE19137
918	7	CAE19806, CAE18635, CAE19207, CAE18478, CAE19211, CAE19387, CAE19695
921	1	CAE19256
924	4	CAE18637, CAE19732, CAE19036, CAE18760
927	3	CAE19722, CAE18554, CAE18565
930	2	CAE19689, CAE19820
933	5	CAE19097, CAE19071, CAE18579, CAE18522, CAE19553
936	4	CAE19964, CAE18560, CAE18906, CAE19719
939	3	CAE19391, CAE19994, CAE19808
942	5	CAE19638, CAE19748, CAE18585, CAE19355, CAE19651
945	3	CAE18947, CAE18466, CAE19224
948	6	CAE18815, CAE19182, CAE18887, CAE19678, CAE18680, CAE19054
951	2	CAE18954, CAE19909
954	4	CAE18606, CAE19659, CAE18920, CAE19666
957	4	CAE19418, CAE19743, CAE19498, CAE18670
960	2	CAE19679, CAE18588
963	3	CAE19611, CAE18511, CAE19981
966	3	CAE19280, CAE18634, CAE19175
969	2	CAE18652, CAE18582
972	6	CAE18706, CAE20096, CAE20032, CAE19169, CAE19344, CAE19077
975	2	CAE19713, CAE19688
978	3	CAE19902, CAE19503, CAE19686
981	1	CAE19874
984	4	CAE19041, CAE18677, CAE19389, CAE19681
987	4	CAE20131, CAE18866, CAE19300, CAE18483
990	4	CAE19716, CAE19435, CAE19774, PMM0236
993	3	CAE18899, CAE19701, CAE19189
996	2	CAE19539, CAE19836
999	3	CAE20086, CAE18907, CAE18672
1002	6	CAE18978, CAE20088, CAE19093, CAE19226, CAE18674, CAE20106
1005	3	CAE18732, CAE18473, CAE19001
1008	5	CAE19729, CAE19697, CAE18993, CAE19552, CAE18595
1011	3	CAE20110, CAE19785, CAE20019
1014	3	CAE18755, CAE19775, CAE19332
1017	5	CAE18517, CAE18964, CAE19057, CAE18908, CAE18692
1020	1	CAE20156
1023	6	CAE19172, CAE19507, CAE19612, CAE19623, CAE19468, CAE18482
1026	1	CAE19669
1029	1	CAE20041
1032	4	CAE19094, CAE20113, CAE19411, CAE19693
1035	1	CAE19246
1038	2	CAE19747, CAE19055
1041	3	CAE19042, CAE18992, CAE18487
1044	2	CAE20048, CAE19386
1047	1	CAE19940
1050	2	CAE19028, CAE19660
1053	2	CAE20081, CAE19384
1056	7	CAE19163, CAE19251, CAE19380, CAE19733, CAE19237, CAE19683, CAE19351
1059	4	CAE19086, CAE19262, CAE20074, CAE19906
1062	1	CAE19598
1068	3	CAE20158, CAE19765, CAE20040
1071	1	CAE18929
1074	5	CAE19240, CAE19493, CAE19667, CAE19214, CAE19245
1077	1	CAE19616
1080	3	CAE19648, CAE20168, CAE19027
1083	4	CAE20162, CAE19247, CAE18682, CAE19662
1089	3	CAE19075, CAE19724, CAE19514
1092	7	CAE19141, CAE19956, CAE19603, CAE19668, CAE19597, CAE18484, CAE18771
1095	6	CAE19637, CAE19988, CAE18656, CAE19546, CAE18683, CAE18949
1101	1	CAE19680
1104	2	CAE20175, CAE19241
1107	3	CAE19837, CAE18957, CAE18534
1110	4	CAE18506, CAE18645, CAE19771, CAE18938
1113	4	CAE20021, CAE19658, CAE20146, CAE19534
1116	1	CAE19768
1119	5	CAE20035, CAE19536, CAE18730, CAE18495, CAE18619
1122	1	CAE18639
1125	4	CAE18657, CAE18512, CAE18865, CAE18476
1131	1	CAE19606
1134	2	CAE18979, CAE20125
1137	2	CAE18728, CAE19431
1140	2	CAE19645, CAE19819
1143	3	CAE19949, CAE19578, CAE19410
1146	4	CAE19927, CAE19580, CAE18900, CAE18620
1149	6	CAE18629, CAE19717, CAE18549, CAE20028, CAE19165, CAE19682
1152	1	CAE19359
1155	4	CAE19293, CAE18563, CAE19430, CAE18494
1158	2	CAE18898, CAE18460
1161	4	CAE20029, CAE19672, CAE19252, CAE20072
1164	3	CAE18868, CAE19449, CAE19521
1167	5	CAE19718, CAE19063, CAE18856, CAE19687, CAE19670
1170	2	CAE18658, CAE18983
1173	4	CAE19303, CAE19346, CAE19750, CAE19463
1176	3	CAE19208, CAE18686, CAE18984
1179	3	CAE18611, CAE19841, CAE19793
1182	2	CAE18874, CAE19133
1185	3	CAE19327, CAE18541, CAE19378
1188	2	CAE19986, CAE18631
1191	3	CAE19140, CAE18955, CAE19142
1194	3	CAE19706, CAE20124, CAE19807
1197	1	CAE18723
1200	5	CAE19935, CAE19967, CAE18931, CAE18577, CAE19664
1203	1	CAE19845
1206	1	CAE18743
1209	2	CAE18654, CAE18509
1212	2	CAE19523, CAE19098
1215	2	CAE20166, CAE19601
1218	4	CAE18989, CAE18633, CAE18530, CAE19135
1224	4	CAE19739, CAE18946, CAE19105, CAE19674
1227	5	CAE19959, CAE19170, CAE18997, CAE19421, CAE19770
1230	5	CAE19372, CAE18769, CAE19505, CAE19204, CAE19917
1233	1	CAE19761
1236	1	CAE19763
1239	2	CAE19788, CAE19025
1242	2	CAE19903, CAE18770
1245	3	CAE20068, CAE18623, CAE19829
1248	2	CAE18600, CAE18762
1251	2	CAE20154, CAE19205
1254	2	CAE18973, CAE19760
1257	3	CAE19691, CAE18688, CAE19004
1260	2	CAE19171, CAE18782
1269	1	CAE18733
1272	2	CAE18717, CAE20039
1275	1	CAE19647
1278	2	CAE18529, CAE19104
1281	1	CAE19727
1284	1	CAE19092
1287	3	CAE19947, CAE19407, CAE19919
1290	6	CAE18518, CAE18536, CAE19082, CAE18783, CAE19136, CAE20129
1293	3	CAE19714, CAE18667, CAE19396
1296	2	CAE19924, CAE19228
1302	7	CAE18716, CAE18942, CAE19227, CAE19931, CAE19510, CAE19532, CAE20118
1308	1	CAE20045
1311	2	CAE18965, CAE19049
1314	1	CAE18885
1317	2	CAE19072, CAE19192
1320	3	CAE20151, CAE19429, CAE19999
1323	3	CAE18469, CAE18750, CAE19267
1326	2	CAE19901, CAE19059
1329	2	CAE18974, CAE19101
1332	2	CAE19219, CAE20138
1338	1	CAE19799
1341	1	CAE19884
1344	1	CAE18470
1350	3	CAE18519, CAE19070, CAE19782
1353	2	CAE19301, CAE18592
1356	1	CAE19762
1359	6	CAE19492, CAE20056, CAE18700, CAE18975, CAE19168, CAE20160
1362	1	CAE19656
1365	1	CAE18561
1368	4	CAE18864, CAE20059, CAE20116, CAE20038
1371	2	CAE19069, CAE20070
1374	4	CAE19759, CAE19549, CAE19657, CAE19087
1377	2	CAE18850, CAE19609
1380	2	CAE19026, CAE18471
1383	4	CAE18648, CAE19617, CAE20133, CAE19376
1386	1	CAE19925
1392	3	CAE19665, CAE19024, CAE18790
1395	2	CAE19764, CAE19531
1398	2	CAE18636, CAE19543
1401	1	CAE18594
1404	2	CAE18543, CAE19951
1407	1	CAE20170
1410	2	CAE18715, CAE20089
1413	2	CAE18557, CAE19575
1416	1	CAE19009
1419	3	CAE18736, CAE19229, CAE20084
1422	6	CAE18481, CAE19491, CAE18603, CAE19823, CAE20114, CAE19379
1425	3	CAE20055, CAE19302, CAE19720
1428	1	CAE18878
1431	1	CAE18556
1437	4	CAE18932, CAE19604, CAE18744, CAE18786
1440	1	CAE19757
1443	1	CAE18532
1446	1	CAE19497
1449	1	CAE20023
1452	1	CAE19068
1455	2	CAE19405, CAE18574
1458	2	CAE19655, CAE18621
1461	5	CAE18737, CAE18722, CAE19897, CAE19388, CAE18463
1467	1	CAE19646
1470	1	CAE18867
1473	2	CAE18507, CAE19527
1476	2	CAE19583, CAE19791
1479	1	CAE19600
1485	1	CAE19053
1491	3	CAE18884, CAE19751, CAP16345
1497	1	CAE19745
1503	3	CAE19130, CAE19677, CAE19375
1506	2	CAE18952, CAE20025
1518	1	CAE19910
1521	3	CAE20036, CAE18894, CAE19540
1524	3	CAE18739, CAE18774, CAE19533
1527	1	CAE19099
1530	3	CAE19619, CAE19801, CAE19012
1533	2	CAE18798, CAE20049
1536	2	CAE19326, CAE18872
1539	2	CAE20077, CAE20119
1542	1	CAE19367
1548	1	CAE19955
1554	1	CAE18725
1563	1	CAE19506
1566	2	CAE19749, CAE19891
1569	1	CAE19103
1572	1	CAE19508
1578	1	CAE19044
1581	3	CAE19349, CAE18720, CAE19003
1584	1	CAE19524
1587	2	CAE19813, CAE18496
1596	2	CAE18948, CAE18651
1599	1	CAE18916
1602	1	CAE19574
1611	1	CAE20148
1620	1	CAE19957
1623	3	CAE18548, CAE19893, CAE19254
1626	1	CAE18904
1635	1	CAE19895
1638	3	CAE18535, CAE19122, CAE19188
1641	2	CAE19525, CAE18609
1647	1	CAE19107
1656	1	CAE18673
1659	1	CAE19542
1668	2	CAE18668, CAE18559
1680	2	CAE19233, CAE20172
1686	1	CAE18829
1689	1	CAE19561
1698	1	CAE19905
1701	1	CAE18925
1704	1	CAE19591
1710	1	CAE19422
1734	1	CAE19352
1740	1	CAE20117
1746	2	CAE18911, CAE19413
1752	1	CAE18977
1755	1	CAE19313
1758	1	CAE19420
1761	1	CAE20107
1764	2	CAE18886, CAE18985
1767	1	CAE19066
1773	1	CAE19558
1776	1	CAE18502
1779	1	CAE19560
1785	1	CAE19698
1791	3	CAE19371, CAE19217, CAE18499
1797	2	CAE19020, CAE20147
1803	3	CAE18967, CAE18501, CAE19221
1806	1	CAE19636
1809	3	CAE18879, CAE19621, CAE18542
1812	2	CAE18646, CAE19684
1818	1	CAE19960
1821	2	CAE19984, CAE19286
1833	1	CAE19705
1842	1	CAE19579
1854	1	CAE19710
1857	2	CAE20173, CAE18685
1863	1	CAE19723
1896	1	CAE20065
1905	3	CAE20163, CAE19360, CAE19943
1914	2	CAE19202, CAE19366
1917	1	CAE19056
1926	1	CAE18861
1929	1	CAE18528
1947	1	CAE18504
1965	1	CAE20134
1968	1	CAE20093
1971	1	CAE19341
1983	2	CAE18524, CAE19078
1998	1	CAE19356
2004	1	CAE20111
2007	1	CAE20069
2013	1	CAE18608
2016	1	CAE19585
2034	1	CAE19781
2037	2	CAE18713, CAE19398
2040	1	CAE20108
2070	1	CAE19800
2076	1	CAE19968
2085	1	CAE19875
2088	2	CAE19052, CAE20155
2109	1	CAE19746
2142	1	CAE19797
2163	2	CAE18747, CAE19218
2166	1	CAE19650
2193	1	CAE18761
2220	1	CAE19306
2229	1	CAE19982
2265	1	CAE19043
2277	1	CAE18956
2283	1	CAE19167
2298	2	CAE18590, CAE19011
2304	1	CAE19983
2310	1	CAE18650
2340	1	CAE18462
2409	2	CAE18763, CAE19120
2412	1	CAE18676
2442	1	CAE18464
2457	1	CAE19215
2466	1	CAE19330
2478	1	CAE19187
2490	1	CAE18843
2529	1	CAE19547
2547	1	CAE20060
2574	1	CAE20159
2577	1	CAE19348
2583	1	CAE19039
2604	1	CAE19522
2610	1	CAE19461
2613	1	CAE18895
2661	1	CAE18503
2727	1	CAE19926
2748	1	CAE20104
2757	1	CAE20141
2760	1	CAE18666
2832	1	CAE20098
2898	1	CAE18697
2901	1	CAE20171
2910	1	CAE20127
2931	1	CAE19599
2970	1	CAE20034
3174	1	CAE19564
3294	1	CAE19944
3300	1	CAE19284
3498	1	CAE19404
3510	1	CAE19953
3516	1	CAE19298
3561	1	CAE19336
3585	1	CAE18516
3630	1	CAE19562
3738	1	CAE19338
3945	1	CAE19048
4008	1	CAE19290
4101	1	CAE19942
4566	1	CAE19971

## Sheet: Nb of Sequences w Length NATL1A
Length (Avg.: 741, Total Symbols: 1625580)	#Seqs
93	6	ABM76249, ABM76436, ABM76009, ABM74829, ABM75094, ABM74737
96	3	ABM76205, ABM74968, ABM75508
99	5	ABM76679, ABM75744, ABM75910, ABM76159, ABM75939
102	4	ABM75520, ABM76067, ABM75802, ABM75858
105	5	ABM75662, ABM76587, ABM75696, ABM76364, ABM74713
108	9	ABM75952, ABM76238, ABM74667, ABM75668, ABM75977, ABM75970, ABM76356, ABM75676, ABM75912
111	4	ABM75878, ABM76484, ABM75917, ABM75293
114	7	ABM75721, ABM75387, ABM75962, ABM76005, ABM76357, ABM75001, ABM75040
117	5	ABM76516, ABM75933, ABM75981, ABM75896, ABM74638
120	22	ABM75853, ABM75865, ABM75876, ABM74645, ABM74942, ABM74997, ABM75888, ABM74646, ABM74760, ABM75795, ABM76355, ABM75037, ABM75675, ABM74873, ABM76120, ABM76233, ABM75195, ABM76085, ABM75938, ABM75759, ABM75969, ABM75915
123	5	ABM76106, ABM75954, ABM75867, ABM74970, ABM75256
126	11	ABM75920, ABM75874, ABM76115, ABM75450, ABM75000, ABM75672, ABM75793, ABM74911, ABM75967, ABM75913, ABM75518
129	8	ABM75457, ABM75897, ABM75843, ABM75997, ABM74895, ABM75654, ABM76275, ABM75892
132	2	ABM76059, ABM75813
135	17	ABM75304, ABM75722, ABM75844, ABM74866, ABM75911, ABM76521, ABM75476, ABM75597, ABM76487, ABM75862, ABM75247, ABM75731, ABM75742, ABM75775, ABM75940, ABM75033, ABM75030
138	12	ABM75701, ABM75965, ABM74683, ABM75685, ABM76234, ABM76214, ABM75818, ABM76134, ABM76232, ABM75726, ABM75815, ABM75085
141	5	ABM75971, ABM75683, ABM75824, ABM74846, ABM75814
144	12	ABM75589, ABM75535, ABM76018, ABM75855, ABM75515, ABM76465, ABM75587, ABM74851, ABM74915, ABM75945, ABM75978, ABM76470
147	18	ABM75875, ABM74655, ABM75656, ABM75305, ABM75921, ABM74998, ABM75794, ABM75674, ABM75950, ABM76002, ABM76288, ABM76354, ABM75819, ABM75934, ABM74725, ABM75869, ABM75914, ABM75948
150	10	ABM75116, ABM75673, ABM76004, ABM75994, ABM75951, ABM74791, ABM75781, ABM74999, ABM75968, ABM75629
153	6	ABM75930, ABM76439, ABM76366, ABM75687, ABM76341, ABM76374
156	7	ABM75723, ABM74635, ABM74679, ABM76103, ABM75345, ABM75584, ABM75847
159	10	ABM74975, ABM75306, ABM75702, ABM75585, ABM74641, ABM74971, ABM75637, ABM76707, ABM75690, ABM75827
162	9	ABM75963, ABM75800, ABM75779, ABM75856, ABM76201, ABM75741, ABM75806, ABM75926, ABM76371
165	15	ABM74643, ABM74720, ABM75941, ABM74652, ABM75412, ABM76000, ABM75980, ABM75480, ABM76361, ABM74819, ABM74747, ABM75738, ABM75936, ABM75838, ABM75904
168	18	ABM75039, ABM75854, ABM76304, ABM74799, ABM75636, ABM75845, ABM75465, ABM76369, ABM74961, ABM76412, ABM76198, ABM76253, ABM75681, ABM75891, ABM76690, ABM74636, ABM75439, ABM75836
171	14	ABM74677, ABM75634, ABM76524, ABM74668, ABM75860, ABM76015, ABM75410, ABM76168, ABM75786, ABM74690, ABM75273, ABM76485, ABM75809, ABM74704
174	10	ABM74644, ABM75944, ABM74650, ABM76466, ABM75751, ABM75961, ABM75771, ABM75870, ABM75725, ABM76184
177	14	ABM75699, ABM75820, ABM75700, ABM75899, ABM75069, ABM76003, ABM75730, ABM74653, ABM75693, ABM75792, ABM76491, ABM74609, ABM75307, ABM75318
180	11	ABM75567, ABM75688, ABM75776, ABM74633, ABM75579, ABM75932, ABM75900, ABM75851, ABM75593, ABM76592, ABM76173
183	12	ABM75468, ABM75645, ABM75964, ABM75834, ABM74861, ABM76351, ABM75088, ABM75880, ABM76001, ABM76528, ABM75639, ABM75849
186	7	ABM75578, ABM75666, ABM76007, ABM76656, ABM76611, ABM76368, ABM75375
189	6	ABM76107, ABM75092, ABM76300, ABM75905, ABM75949, ABM76020
192	8	ABM74821, ABM75310, ABM76334, ABM75774, ABM75863, ABM76654, ABM75121, ABM75758
195	13	ABM75922, ABM76114, ABM75840, ABM76187, ABM76363, ABM75274, ABM75100, ABM76188, ABM76353, ABM75729, ABM74916, ABM75918, ABM74604
198	16	ABM75513, ABM75942, ABM74733, ABM74943, ABM76389, ABM76686, ABM74894, ABM75753, ABM75570, ABM76011, ABM75760, ABM75868, ABM75956, ABM75649, ABM76726, ABM75727
201	6	ABM75757, ABM75955, ABM75797, ABM76362, ABM75671, ABM75650
204	11	ABM75398, ABM75323, ABM75763, ABM75895, ABM76434, ABM75031, ABM75829, ABM75808, ABM75901, ABM75989, ABM75409
207	23	ABM74996, ABM75635, ABM75778, ABM75998, ABM76747, ABM74991, ABM75244, ABM76367, ABM74596, ABM74651, ABM75641, ABM75686, ABM76116, ABM76468, ABM74642, ABM76231, ABM76101, ABM75580, ABM75807, ABM75703, ABM75835, ABM74748, ABM75739
210	7	ABM74654, ABM75831, ABM75469, ABM75711, ABM75830, ABM75906, ABM75616
213	10	ABM75943, ABM75762, ABM75828, ABM76387, ABM75694, ABM76298, ABM76551, ABM74659, ABM75848, ABM75903
216	17	ABM75303, ABM75974, ABM75745, ABM75877, ABM75647, ABM74893, ABM75663, ABM76157, ABM75796, ABM75581, ABM75790, ABM76189, ABM76251, ABM75916, ABM74669, ABM76716, ABM75826
219	9	ABM75864, ABM74985, ABM75623, ABM75455, ABM74862, ABM76194, ABM75924, ABM76094, ABM75937
222	12	ABM75755, ABM75338, ABM75822, ABM75046, ABM75651, ABM76620, ABM75586, ABM75632, ABM75571, ABM76172, ABM76381, ABM75902
225	6	ABM76037, ABM75630, ABM75995, ABM75319, ABM76193, ABM76492
228	8	ABM76403, ABM76417, ABM75009, ABM75625, ABM75992, ABM75565, ABM76483, ABM75627
231	13	ABM76525, ABM76029, ABM76526, ABM75872, ABM74960, ABM76225, ABM75174, ABM76154, ABM75991, ABM75490, ABM76391, ABM74719, ABM75728
234	7	ABM75512, ABM76170, ABM75610, ABM76132, ABM75660, ABM75441, ABM76383
237	5	ABM75536, ABM76235, ABM75719, ABM75648, ABM75946
240	10	ABM75799, ABM75976, ABM76014, ABM76564, ABM75026, ABM74948, ABM74581, ABM76076, ABM74692, ABM76299
243	4	ABM75246, ABM75927, ABM74660, ABM76616
246	12	ABM75732, ABM76615, ABM75801, ABM75035, ABM76345, ABM75665, ABM75698, ABM76104, ABM75482, ABM75817, ABM76177, ABM75846
249	8	ABM74941, ABM76348, ABM75130, ABM74593, ABM76490, ABM74902, ABM75958, ABM76409
252	11	ABM75655, ABM74776, ABM76711, ABM76625, ABM75653, ABM75720, ABM75841, ABM76750, ABM75082, ABM75171, ABM74727
255	5	ABM75789, ABM75669, ABM75670, ABM75253, ABM75583
258	7	ABM75787, ABM76119, ABM76455, ABM74891, ABM75329, ABM75935, ABM75250
261	17	ABM76668, ABM75889, ABM75988, ABM75695, ABM76532, ABM74992, ABM75531, ABM75740, ABM74762, ABM75312, ABM75764, ABM76693, ABM76420, ABM75034, ABM74614, ABM75638, ABM75979
264	7	ABM75777, ABM74744, ABM76385, ABM75582, ABM74757, ABM75825, ABM75173
267	6	ABM75996, ABM75316, ABM74739, ABM76550, ABM75919, ABM76199
270	14	ABM74962, ABM75204, ABM76488, ABM75784, ABM75785, ABM76589, ABM75269, ABM76027, ABM75691, ABM75494, ABM75187, ABM76156, ABM75190, ABM75517
273	12	ABM74632, ABM75677, ABM76328, ABM75376, ABM76301, ABM75311, ABM74663, ABM76016, ABM76489, ABM74790, ABM76023, ABM75925
276	9	ABM75679, ABM76017, ABM76303, ABM76555, ABM76450, ABM75908, ABM75170, ABM76748, ABM76195
279	6	ABM75006, ABM74723, ABM76207, ABM76358, ABM75928, ABM76200
282	8	ABM74995, ABM74853, ABM75403, ABM74694, ABM75477, ABM75873, ABM75275, ABM75736
285	5	ABM75833, ABM75993, ABM76013, ABM75804, ABM75816
288	5	ABM75743, ABM75466, ABM76242, ABM75241, ABM74878
291	6	ABM75871, ABM74994, ABM76373, ABM74818, ABM76012, ABM75626
294	5	ABM75975, ABM75684, ABM76203, ABM76297, ABM76151
297	8	ABM75746, ABM76444, ABM75960, ABM75697, ABM75599, ABM75780, ABM76021, ABM75770
300	6	ABM74689, ABM75487, ABM75499, ABM76336, ABM75859, ABM75371
303	7	ABM75761, ABM74664, ABM74717, ABM76221, ABM75527, ABM76480, ABM75519
306	1	ABM75110
309	2	ABM75611, ABM75533
312	9	ABM75754, ABM76557, ABM74850, ABM75027, ABM75165, ABM75484, ABM75907, ABM75990, ABM76393
315	2	ABM75322, ABM75959
318	7	ABM74678, ABM75866, ABM76313, ABM76462, ABM76343, ABM74658, ABM74615
321	7	ABM76504, ABM76379, ABM75594, ABM75748, ABM76185, ABM76382, ABM76481
324	9	ABM76326, ABM76082, ABM75124, ABM76028, ABM76022, ABM76365, ABM74989, ABM74803, ABM75716
327	5	ABM75766, ABM75823, ABM75909, ABM76510, ABM75890
330	5	ABM75526, ABM75812, ABM74794, ABM76643, ABM74728
333	6	ABM75646, ABM74631, ABM75188, ABM75782, ABM75857, ABM76261
336	6	ABM75315, ABM75953, ABM74656, ABM74695, ABM75454, ABM75104
339	3	ABM75245, ABM76609, ABM76418
342	6	ABM75325, ABM74875, ABM75734, ABM76108, ABM75167, ABM76186
345	7	ABM75689, ABM75223, ABM76641, ABM75532, ABM75839, ABM75192, ABM75516
348	8	ABM74976, ABM75999, ABM75146, ABM75850, ABM75598, ABM76687, ABM74583, ABM74781
351	5	ABM76536, ABM76712, ABM75302, ABM76099, ABM75199
354	3	ABM75479, ABM75657, ABM74672
357	7	ABM76192, ABM76548, ABM75059, ABM75664, ABM74718, ABM74801, ABM75879
360	1	ABM75887
363	10	ABM74665, ABM76569, ABM74612, ABM75080, ABM76102, ABM74938, ABM76452, ABM74702, ABM75507, ABM76372
366	6	ABM75712, ABM76549, ABM75504, ABM75193, ABM76539, ABM75162
369	3	ABM74910, ABM76544, ABM76350
372	7	ABM75986, ABM75191, ABM76135, ABM74993, ABM76352, ABM76496, ABM74749
375	6	ABM75448, ABM76642, ABM75894, ABM76167, ABM75803, ABM74617
378	5	ABM75475, ABM76212, ABM76302, ABM76271, ABM76075
381	5	ABM75811, ABM76554, ABM75357, ABM75132, ABM76386
384	3	ABM75464, ABM75089, ABM74724
387	7	ABM75987, ABM76416, ABM75453, ABM76215, ABM74681, ABM76695, ABM75496
390	7	ABM74754, ABM76631, ABM74684, ABM76335, ABM75718, ABM75209, ABM76086
393	8	ABM75545, ABM76538, ABM74613, ABM75328, ABM76433, ABM75973, ABM75707, ABM75791
396	5	ABM74841, ABM75369, ABM75317, ABM74661, ABM75972
399	3	ABM76008, ABM75488, ABM75467
402	7	ABM76349, ABM76546, ABM76378, ABM75631, ABM75661, ABM75309, ABM74738
405	5	ABM76228, ABM76459, ABM75458, ABM75380, ABM74858
408	5	ABM75442, ABM76533, ABM75175, ABM76395, ABM76319
411	7	ABM75733, ABM76216, ABM75724, ABM74594, ABM75590, ABM76283, ABM76508
414	5	ABM75810, ABM76109, ABM75290, ABM75445, ABM76308
417	2	ABM76745, ABM75205
420	6	ABM76327, ABM74755, ABM76411, ABM76432, ABM75049, ABM75737
423	4	ABM74595, ABM76344, ABM75881, ABM76705
426	5	ABM74844, ABM76191, ABM75157, ABM74939, ABM76580
429	1	ABM76202
432	6	ABM75898, ABM74778, ABM76731, ABM75260, ABM75947, ABM76591
435	4	ABM75127, ABM75502, ABM75019, ABM75389
438	7	ABM75503, ABM75547, ABM75002, ABM76138, ABM74890, ABM75682, ABM75122
441	5	ABM74972, ABM76478, ABM75493, ABM75957, ABM76429
444	2	ABM74634, ABM76456
447	1	ABM76204
450	2	ABM76122, ABM75282
453	7	ABM76576, ABM76542, ABM76534, ABM74752, ABM76296, ABM74812, ABM76062
456	8	ABM74830, ABM74624, ABM76048, ABM76710, ABM76255, ABM74682, ABM75308, ABM76196
459	6	ABM76699, ABM75852, ABM76056, ABM74823, ABM75923, ABM76608
462	4	ABM75129, ABM76136, ABM75111, ABM76408
465	5	ABM76090, ABM76744, ABM76092, ABM75136, ABM76560
468	7	ABM74578, ABM74640, ABM75333, ABM74950, ABM74708, ABM76574, ABM75805
471	4	ABM75313, ABM75197, ABM76507, ABM75271
474	3	ABM76597, ABM76384, ABM75067
477	3	ABM75557, ABM76667, ABM76640
480	3	ABM76666, ABM74901, ABM74967
483	2	ABM75558, ABM74982
486	4	ABM74840, ABM76552, ABM74955, ABM75382
489	4	ABM76227, ABM75882, ABM75054, ABM75093
492	1	ABM76270
498	5	ABM76624, ABM75447, ABM75075, ABM75099, ABM74590
501	4	ABM75577, ABM76396, ABM76010, ABM74792
504	5	ABM75752, ABM75500, ABM75692, ABM76161, ABM76628
507	4	ABM76530, ABM75463, ABM75528, ABM76517
510	2	ABM76469, ABM74675
513	7	ABM76258, ABM76500, ABM75373, ABM76407, ABM76042, ABM76493, ABM76570
516	1	ABM76071
519	4	ABM75098, ABM74880, ABM75615, ABM75747
522	2	ABM74768, ABM74936
525	2	ABM76634, ABM74619
528	4	ABM74842, ABM76515, ABM75131, ABM76183
531	4	ABM75337, ABM76612, ABM75217, ABM74657
534	4	ABM76703, ABM76241, ABM76057, ABM74907
537	4	ABM75336, ABM75079, ABM75388, ABM74805
540	7	ABM75886, ABM76547, ABM75206, ABM75438, ABM76545, ABM75252, ABM74670
543	6	ABM75658, ABM75893, ABM75179, ABM75555, ABM75588, ABM76360
546	1	ABM76039
549	7	ABM76406, ABM76333, ABM74949, ABM76540, ABM76040, ABM75172, ABM75140
552	4	ABM75402, ABM76448, ABM75603, ABM75783
555	7	ABM75534, ABM76755, ABM74822, ABM75861, ABM76105, ABM76269, ABM75295
558	8	ABM75321, ABM76586, ABM75576, ABM76688, ABM75086, ABM76033, ABM75392, ABM76063
561	5	ABM74930, ABM75602, ABM75772, ABM75444, ABM75084
564	6	ABM74589, ABM76247, ABM76522, ABM75120, ABM75560, ABM75291
567	2	ABM76339, ABM75224
570	2	ABM74877, ABM74884
573	2	ABM76190, ABM75396
576	4	ABM76213, ABM75368, ABM75011, ABM76163
579	2	ABM76153, ABM76084
582	6	ABM75413, ABM74931, ABM76229, ABM74919, ABM74649, ABM74913
585	1	ABM75016
588	6	ABM75765, ABM75767, ABM76702, ABM76400, ABM76499, ABM75113
591	3	ABM74630, ABM75164, ABM74923
594	2	ABM74886, ABM76125
597	9	ABM74951, ABM76091, ABM74743, ABM74887, ABM75404, ABM76310, ABM74824, ABM75837, ABM75591
600	5	ABM74974, ABM75613, ABM74954, ABM75521, ABM76314
603	5	ABM75667, ABM75931, ABM76291, ABM74795, ABM75210
606	2	ABM74909, ABM75060
609	7	ABM76646, ABM75601, ABM74892, ABM75025, ABM74696, ABM76236, ABM75628
612	6	ABM75259, ABM76316, ABM74882, ABM74616, ABM76130, ABM74925
615	2	ABM75003, ABM76006
618	7	ABM75575, ABM76476, ABM76457, ABM75522, ABM75372, ABM76704, ABM74639
621	3	ABM76206, ABM74897, ABM74927
627	4	ABM76543, ABM75884, ABM74572, ABM75281
630	2	ABM76467, ABM76083
633	5	ABM75678, ABM75355, ABM76594, ABM75704, ABM76052
636	4	ABM74766, ABM75449, ABM76166, ABM74869
639	4	ABM74885, ABM76558, ABM75750, ABM74804
642	5	ABM76720, ABM75196, ABM75010, ABM76708, ABM76171
645	6	ABM76180, ABM74883, ABM76588, ABM76670, ABM74978, ABM74627
648	4	ABM75105, ABM75285, ABM76254, ABM75618
651	3	ABM75612, ABM76181, ABM76427
654	6	ABM76735, ABM75058, ABM75377, ABM75400, ABM75434, ABM74758
657	6	ABM75348, ABM76559, ABM74981, ABM74796, ABM76632, ABM76681
660	5	ABM76359, ABM74734, ABM74782, ABM75574, ABM74957
663	4	ABM74863, ABM76503, ABM75614, ABM75177
666	2	ABM76176, ABM74671
669	5	ABM75347, ABM75399, ABM75251, ABM75032, ABM74845
672	4	ABM76477, ABM74673, ABM75440, ABM75071
675	3	ABM76290, ABM75154, ABM75495
678	3	ABM76721, ABM74741, ABM75051
681	2	ABM75237, ABM76030
684	3	ABM75277, ABM75443, ABM75015
687	5	ABM75432, ABM74763, ABM74774, ABM75680, ABM75055
690	3	ABM75279, ABM75042, ABM76110
693	7	ABM75344, ABM75642, ABM75608, ABM74707, ABM75142, ABM75133, ABM76380
696	4	ABM75264, ABM75341, ABM75561, ABM76460
699	2	ABM75048, ABM75550
702	1	ABM74807
705	2	ABM75180, ABM74715
708	4	ABM74843, ABM76600, ABM76471, ABM75052
711	3	ABM76446, ABM76729, ABM76162
714	3	ABM75141, ABM75254, ABM76140
717	3	ABM75327, ABM75367, ABM76599
720	6	ABM74775, ABM75081, ABM76523, ABM75643, ABM74746, ABM74836
723	4	ABM75966, ABM75153, ABM74571, ABM75607
726	4	ABM75359, ABM76311, ABM76410, ABM75150
729	4	ABM76425, ABM75004, ABM74808, ABM75232
732	4	ABM75798, ABM74745, ABM74888, ABM75181
735	5	ABM75017, ABM75239, ABM76697, ABM76553, ABM75287
738	5	ABM74610, ABM76259, ABM76087, ABM75705, ABM76031
741	4	ABM75622, ABM75644, ABM76414, ABM76627
744	4	ABM76322, ABM76610, ABM75284, ABM74709
747	10	ABM76329, ABM75982, ABM74784, ABM75433, ABM76655, ABM76453, ABM74770, ABM75595, ABM76430, ABM75481
750	4	ABM76307, ABM75156, ABM74937, ABM74990
753	8	ABM76648, ABM75070, ABM74576, ABM75362, ABM76472, ABM75298, ABM76294, ABM76519
756	5	ABM76426, ABM75351, ABM75176, ABM76585, ABM76629
759	3	ABM75076, ABM75929, ABM75041
762	3	ABM75768, ABM76347, ABM74904
765	3	ABM76026, ABM75096, ABM75283
768	1	ABM74603
771	5	ABM74710, ABM75047, ABM74565, ABM75394, ABM76045
774	1	ABM75470
777	3	ABM76598, ABM75163, ABM75050
780	6	ABM74579, ABM75014, ABM76674, ABM75621, ABM76698, ABM76562
783	1	ABM74926
786	4	ABM76458, ABM76724, ABM74751, ABM74934
789	6	ABM74965, ABM76246, ABM76622, ABM75461, ABM76142, ABM76340
792	3	ABM74700, ABM76443, ABM74956
795	2	ABM74602, ABM76419
798	7	ABM74764, ABM75149, ABM74611, ABM75235, ABM75460, ABM75220, ABM76649
801	4	ABM75832, ABM75189, ABM75473, ABM75406
804	3	ABM75101, ABM74872, ABM75540
807	1	ABM76689
810	3	ABM75123, ABM76435, ABM76211
813	4	ABM76725, ABM76713, ABM75407, ABM75062
816	1	ABM74977
819	2	ABM74730, ABM76286
822	2	ABM74973, ABM75263
825	2	ABM75233, ABM76226
828	2	ABM76723, ABM75103
831	3	ABM76535, ABM74569, ABM76501
837	2	ABM75566, ABM76274
840	2	ABM75478, ABM75095
843	3	ABM75012, ABM76100, ABM76573
846	5	ABM75314, ABM75885, ABM76126, ABM76320, ABM74933
849	4	ABM74984, ABM74920, ABM75735, ABM75619
852	1	ABM76495
855	5	ABM76318, ABM75553, ABM76740, ABM75066, ABM75428
858	1	ABM76604
861	3	ABM74987, ABM75749, ABM76284
864	8	ABM74952, ABM76556, ABM75456, ABM74827, ABM74834, ABM74605, ABM75073, ABM76174
867	4	ABM76714, ABM76520, ABM76346, ABM75539
870	1	ABM76511
873	2	ABM76179, ABM75221
876	4	ABM74584, ABM76566, ABM75505, ABM75072
879	1	ABM75240
882	1	ABM74789
885	1	ABM75381
888	5	ABM76568, ABM75147, ABM75397, ABM76053, ABM76272
891	4	ABM75159, ABM76665, ABM75297, ABM76141
894	4	ABM75226, ABM74787, ABM75414, ABM75266
897	3	ABM75229, ABM74773, ABM74592
900	7	ABM76645, ABM76637, ABM75984, ABM75280, ABM76072, ABM76715, ABM75419
903	3	ABM76124, ABM75383, ABM76046
906	1	ABM74793
909	4	ABM75497, ABM76137, ABM76244, ABM76051
912	5	ABM75288, ABM75077, ABM76073, ABM76605, ABM76728
915	7	ABM74810, ABM75008, ABM75119, ABM75541, ABM75563, ABM76223, ABM74729
918	6	ABM74601, ABM74865, ABM75756, ABM75544, ABM75342, ABM76182
924	4	ABM76479, ABM75395, ABM75194, ABM76041
927	3	ABM74742, ABM74889, ABM75063
930	3	ABM74756, ABM74817, ABM76662
933	4	ABM75546, ABM76502, ABM75346, ABM74944
936	3	ABM76337, ABM76743, ABM74856
939	4	ABM76537, ABM74570, ABM74582, ABM74779
942	4	ABM74820, ABM76257, ABM76265, ABM74736
945	4	ABM76330, ABM76332, ABM76293, ABM75261
948	5	ABM75114, ABM75213, ABM76677, ABM75361, ABM75418
951	5	ABM76404, ABM75821, ABM74783, ABM75045, ABM76210
954	2	ABM75542, ABM76248
957	4	ABM74852, ABM76237, ABM75511, ABM74958
960	3	ABM74765, ABM76043, ABM75506
963	3	ABM75446, ABM74691, ABM76518
966	4	ABM75107, ABM76252, ABM75078, ABM75219
969	1	ABM74759
972	6	ABM75710, ABM75236, ABM76593, ABM75390, ABM76160, ABM74814
975	3	ABM74864, ABM76158, ABM76127
978	3	ABM74772, ABM76260, ABM75391
981	2	ABM74833, ABM76675
987	4	ABM75200, ABM75296, ABM75022, ABM75709
990	6	ABM76647, ABM74860, ABM74587, ABM75152, ABM75509, ABM74815
993	3	ABM74854, ABM75005, ABM76398
996	3	ABM76060, ABM75064, ABM76292
999	3	ABM75138, ABM75459, ABM74857
1002	2	ABM75057, ABM75043
1005	1	ABM75363
1008	4	ABM74577, ABM76245, ABM75125, ABM76638
1011	4	ABM75267, ABM76486, ABM75474, ABM75606
1014	4	ABM75216, ABM75158, ABM75268, ABM75065
1017	3	ABM74940, ABM76635, ABM75258
1020	1	ABM74876
1023	5	ABM76734, ABM74586, ABM75257, ABM76561, ABM74917
1026	3	ABM74591, ABM76175, ABM75715
1029	5	ABM76671, ABM75430, ABM75109, ABM76309, ABM75717
1032	2	ABM75568, ABM74879
1035	1	ABM75983
1038	4	ABM75633, ABM76678, ABM76044, ABM75485
1041	4	ABM75652, ABM74686, ABM76595, ABM75151
1044	1	ABM75214
1047	5	ABM76575, ABM75411, ABM74959, ABM76584, ABM76282
1050	3	ABM75248, ABM74986, ABM76113
1053	6	ABM75326, ABM76630, ABM76652, ABM75385, ABM76240, ABM76250
1056	2	ABM75374, ABM76111
1059	5	ABM75405, ABM76730, ABM75201, ABM75401, ABM74837
1062	2	ABM75985, ABM75330
1065	4	ABM74676, ABM76118, ABM75234, ABM75186
1068	1	ABM75378
1071	3	ABM76623, ABM76736, ABM75087
1074	3	ABM74600, ABM76088, ABM76144
1077	6	ABM74588, ABM75415, ABM76224, ABM75324, ABM76164, ABM76464
1080	3	ABM76438, ABM75384, ABM75549
1083	6	ABM76129, ABM75883, ABM74838, ABM75386, ABM74867, ABM74703
1086	2	ABM76220, ABM74868
1089	2	ABM76117, ABM76089
1092	4	ABM75118, ABM74629, ABM75097, ABM76143
1095	2	ABM75185, ABM76264
1098	3	ABM76531, ABM75021, ABM76285
1101	2	ABM76149, ABM75379
1104	4	ABM76583, ABM75452, ABM74625, ABM76096
1107	2	ABM76756, ABM75300
1110	3	ABM76289, ABM74966, ABM76209
1113	5	ABM75416, ABM76741, ABM76402, ABM76112, ABM75617
1116	4	ABM74662, ABM76123, ABM76749, ABM74825
1119	3	ABM74797, ABM76050, ABM76717
1122	3	ABM75431, ABM76664, ABM74912
1125	1	ABM74680
1128	2	ABM74798, ABM76473
1131	4	ABM75139, ABM76658, ABM74580, ABM74914
1134	2	ABM76563, ABM75706
1137	1	ABM74716
1140	1	ABM76578
1143	1	ABM76424
1146	6	ABM76447, ABM75301, ABM74598, ABM76571, ABM76064, ABM76152
1149	3	ABM76217, ABM74809, ABM76692
1152	1	ABM76572
1155	3	ABM76636, ABM75486, ABM74597
1158	2	ABM74839, ABM76474
1161	4	ABM74564, ABM74806, ABM75143, ABM74726
1164	3	ABM75788, ABM76081, ABM76065
1170	2	ABM75024, ABM74928
1173	2	ABM76317, ABM76454
1176	3	ABM75343, ABM75144, ABM75538
1179	4	ABM74722, ABM74788, ABM75222, ABM75289
1182	3	ABM76653, ABM74740, ABM75554
1185	2	ABM74811, ABM76621
1188	3	ABM74777, ABM75471, ABM75360
1194	1	ABM76691
1197	2	ABM76603, ABM75056
1200	3	ABM75349, ABM76505, ABM75262
1203	3	ABM75029, ABM76746, ABM75299
1206	2	ABM74906, ABM74835
1212	1	ABM75422
1215	1	ABM76267
1218	4	ABM75640, ABM74871, ABM75155, ABM76331
1221	1	ABM75429
1224	4	ABM76659, ABM75320, ABM75292, ABM76295
1227	4	ABM75106, ABM76256, ABM76431, ABM76497
1230	2	ABM75524, ABM74964
1233	2	ABM76413, ABM76287
1236	5	ABM75556, ABM74963, ABM75339, ABM74900, ABM74813
1239	6	ABM74699, ABM75713, ABM75332, ABM76278, ABM76148, ABM76098
1242	2	ABM74711, ABM75183
1245	3	ABM75090, ABM76732, ABM76079
1248	5	ABM75436, ABM75420, ABM76312, ABM76178, ABM76617
1251	1	ABM74698
1254	2	ABM75340, ABM74802
1257	3	ABM74874, ABM75424, ABM74946
1260	2	ABM75160, ABM74979
1263	4	ABM75115, ABM76277, ABM75714, ABM74628
1266	1	ABM76696
1269	2	ABM75230, ABM74918
1272	1	ABM75242
1275	3	ABM75013, ABM76582, ABM75572
1278	4	ABM74687, ABM75501, ABM76475, ABM76375
1281	2	ABM76415, ABM76219
1284	1	ABM76529
1287	3	ABM75255, ABM75102, ABM76243
1293	3	ABM74899, ABM76376, ABM75659
1296	3	ABM74573, ABM75365, ABM76421
1302	1	ABM74848
1305	3	ABM74953, ABM76323, ABM75294
1308	2	ABM74607, ABM76068
1314	4	ABM76280, ABM75126, ABM75462, ABM76590
1317	2	ABM76684, ABM75208
1320	3	ABM76541, ABM76397, ABM76739
1323	2	ABM76093, ABM76399
1326	4	ABM76428, ABM74771, ABM76147, ABM75364
1329	2	ABM75134, ABM75489
1332	1	ABM75354
1335	1	ABM75408
1341	1	ABM76722
1344	1	ABM74688
1347	3	ABM76070, ABM75135, ABM75044
1350	2	ABM74732, ABM76445
1353	2	ABM76602, ABM76279
1356	3	ABM75218, ABM76069, ABM76682
1359	2	ABM75265, ABM76738
1362	1	ABM75184
1365	1	ABM76047
1371	3	ABM75007, ABM75334, ABM75020
1374	2	ABM74980, ABM76606
1377	3	ABM76155, ABM76276, ABM76650
1380	2	ABM74988, ABM74769
1383	2	ABM76165, ABM76463
1386	3	ABM75249, ABM74714, ABM76581
1389	2	ABM74780, ABM75605
1392	2	ABM74575, ABM76281
1395	4	ABM76422, ABM74828, ABM76054, ABM75182
1398	4	ABM75228, ABM74574, ABM75148, ABM74935
1401	2	ABM74816, ABM76619
1404	4	ABM76306, ABM76230, ABM76024, ABM75243
1410	4	ABM74898, ABM76342, ABM75604, ABM76639
1413	1	ABM75166
1419	3	ABM76700, ABM75366, ABM76680
1422	1	ABM75331
1425	1	ABM76601
1434	2	ABM76128, ABM76633
1437	1	ABM76150
1440	1	ABM75425
1443	2	ABM74701, ABM76273
1449	2	ABM76139, ABM76565
1452	2	ABM74921, ABM74983
1455	1	ABM74606
1458	3	ABM76613, ABM74567, ABM75525
1461	3	ABM74753, ABM74922, ABM75491
1464	3	ABM75227, ABM76268, ABM76262
1467	3	ABM75426, ABM75023, ABM76394
1470	1	ABM75773
1476	1	ABM74626
1479	2	ABM75091, ABM76218
1485	2	ABM76169, ABM74585
1488	1	ABM76315
1491	3	ABM75510, ABM76121, ABM74905
1494	2	ABM76449, ABM74924
1497	1	ABM76058
1503	3	ABM76146, ABM76325, ABM74620
1509	1	ABM74647
1515	2	ABM76405, ABM74929
1518	1	ABM76567
1521	1	ABM76579
1524	2	ABM76066, ABM74969
1527	1	ABM75036
1530	4	ABM75028, ABM75112, ABM76461, ABM75769
1536	1	ABM75529
1542	1	ABM76626
1545	2	ABM76019, ABM76131
1551	3	ABM75286, ABM76596, ABM75573
1554	2	ABM76685, ABM75335
1557	2	ABM75358, ABM74908
1560	1	ABM75169
1563	1	ABM76025
1566	1	ABM76078
1572	1	ABM74761
1575	1	ABM75212
1578	4	ABM75203, ABM75231, ABM76095, ABM75161
1581	1	ABM74731
1587	4	ABM74599, ABM76338, ABM74800, ABM75108
1596	2	ABM76097, ABM75393
1599	1	ABM75551
1605	1	ABM74832
1608	1	ABM74903
1614	1	ABM76494
1617	1	ABM74786
1620	1	ABM76077
1626	2	ABM76388, ABM74849
1629	1	ABM76390
1632	1	ABM76392
1635	2	ABM74750, ABM75074
1641	1	ABM75061
1644	1	ABM75270
1647	1	ABM76055
1650	2	ABM75514, ABM74705
1659	1	ABM76660
1662	1	ABM76727
1668	3	ABM74855, ABM75278, ABM76719
1671	1	ABM75370
1686	2	ABM75548, ABM76753
1692	2	ABM75068, ABM76266
1695	1	ABM75842
1698	1	ABM76683
1701	1	ABM74735
1704	1	ABM75083
1710	2	ABM76401, ABM76482
1719	1	ABM74721
1722	1	ABM76035
1725	1	ABM75435
1728	1	ABM75592
1737	1	ABM75624
1743	1	ABM76133
1752	3	ABM76437, ABM75472, ABM75483
1764	1	ABM75145
1767	1	ABM76672
1770	2	ABM75427, ABM76036
1779	1	ABM74621
1782	1	ABM76512
1788	1	ABM74666
1791	2	ABM75128, ABM76038
1797	4	ABM75178, ABM75356, ABM75137, ABM75225
1803	1	ABM75421
1812	3	ABM75437, ABM76377, ABM75038
1818	1	ABM74712
1824	1	ABM74826
1830	1	ABM74618
1836	1	ABM74674
1839	2	ABM76208, ABM76718
1848	1	ABM74870
1860	1	ABM76754
1878	1	ABM75498
1881	1	ABM75417
1887	1	ABM75530
1890	1	ABM75596
1893	1	ABM76742
1905	2	ABM75537, ABM76614
1908	2	ABM76239, ABM76441
1920	1	ABM75423
1923	4	ABM75215, ABM75523, ABM75559, ABM76498
1926	1	ABM76370
1935	2	ABM74896, ABM74697
1944	1	ABM74623
1950	1	ABM76676
1962	1	ABM74608
1968	1	ABM76644
1971	1	ABM76701
1974	1	ABM75018
1977	1	ABM75238
1980	1	ABM76074
1989	1	ABM74693
2001	1	ABM75543
2007	1	ABM74785
2013	1	ABM76618
2037	1	ABM76673
2055	1	ABM76263
2061	1	ABM76305
2070	1	ABM76324
2073	1	ABM76706
2076	1	ABM76506
2097	1	ABM75272
2109	1	ABM76751
2112	1	ABM75211
2130	1	ABM76733
2145	1	ABM75352
2154	1	ABM74932
2163	1	ABM75353
2169	1	ABM76222
2181	1	ABM74945
2205	1	ABM74706
2229	1	ABM76514
2244	1	ABM75117
2265	1	ABM75708
2268	1	ABM75202
2304	1	ABM76321
2307	1	ABM76513
2310	1	ABM75600
2331	1	ABM74767
2337	2	ABM74831, ABM75276
2340	1	ABM76197
2391	1	ABM75168
2412	1	ABM74566
2415	1	ABM74859
2418	1	ABM74947
2451	1	ABM74637
2475	1	ABM75569
2484	1	ABM74568
2520	1	ABM76607
2541	1	ABM75350
2568	1	ABM76049
2589	1	ABM75552
2592	1	ABM75198
2598	1	ABM76527
2601	1	ABM76737
2619	1	ABM76080
2622	1	ABM76061
2661	1	ABM74622
2781	1	ABM76669
2784	1	ABM76423
2793	1	ABM76657
2796	1	ABM74847
2802	1	ABM76709
2835	1	ABM76651
2904	1	ABM74881
2907	2	ABM75053, ABM76694
2943	1	ABM76752
2961	1	ABM76145
2985	1	ABM76577
3288	1	ABM76442
3294	1	ABM76032
3309	1	ABM75451
3504	1	ABM75609
3519	1	ABM75492
3549	1	ABM75564
3552	1	ABM76451
3606	1	ABM74685
3699	1	ABM76663
3786	1	ABM76034
3789	1	ABM75562
3960	1	ABM75207
4014	1	ABM75620
4110	1	ABM76440
4428	1	ABM76509
4755	1	ABM74648
6537	1	ABM76661
