# Supplementary material for: Adaptive Evolution Signatures in Prochlorococcus: Open Reading Frame (ORF)eome Resources and Insights from Comparative Genomics
Source: Microorganisms. 2024 Aug 20;12(8):1720. doi: 10.3390/microorganisms12081720 (PMC11357015; doi:10.3390/microorganisms12081720)
Supplement: Supplementary file 1 [file microorganisms-12-01720-s001.zip › Table S7-A (MED4).xlsx]

## Sheet: 1-Plate Summary
Container Barcode	Sample Count	Product Type	Yield
pSHPs0107B611534MU	384	clonal	variable; see Plate Details
pSHPs0107B611535MU	384	clonal	variable; see Plate Details
pSHPs0107B611536MU	270	clonal	variable; see Plate Details
pSHPs0107B613663MU	384	glycerol
pSHPs0107B613664MU	384	glycerol
pSHPs0107B613665MU	286	glycerol
pSHPs0112B315296MU	20	clonal	variable; see Plate Details
pSHPs0112B316104MU	20	glycerol

## Sheet: 1-Plate Details
Plate	Well	customer_line_item_id	line_item_number	order_item_id	Insert Sequence	Insert Length	Vector name	Vector Sequence	Vector Length	Full Sequence	Full Sequence Length	Replication Origin	Copy Number	Resistance marker	Yield (ng)	Product Type	well (copy)	Plate-copy reference (96-well)			Sequence Name	Sequence Description	Sequence Length	Blast Hits Count	Blast Min E-Value	Blast Similarity Mean	Blast Top Hit Taxonomy Name	Blast Top Hit Similarity	Annotation GO Count	Annotation GO ID	Enzyme Code	InterPro Accession	InterPro GO ID	Mapping GO Category	Annotation GO Category	Annotation GO Term	Annotation GO Category	Enzyme Code	Enzyme Name
pSHPs0107B613663MU	A1	CAE18944	1	OI_5a305b3c50918300070422a7	ACATGAAATTCAAATTAAACAAAAAGATATCAAGTTTAGTGAAAATTTGCATTTTATTTGTTTCATTCATTAATATCAAATCGACTAAATTAAATGCAGAAGAGTCATACCTTAACGAAATTGAATTTGATAGCTCTACAAAAATTGACACAGATAGTTCAGCTTTACCTACTAACCCATTCGAATTAGTTGAGATGATTAGAAGGGCTAATAGTATGAATGATGCGACTAAACCATCTGATGCTATAGATGATGCATTAAAATTATTTAATAAGATTGAAGTAAAAGAAACCCCTTTGG	300	pTGW	ACCCAGCTTTCTTGTACAAAGTTGGCATTATAAGAAAGCATTGCTTATCAATTTGTTGCAACGAACAGGTCACTATCAGTCAAAATAAAATCATTATTTGAGGCTAGGTGGAGGCTCAGTGATGATAAGTCTGCGATGGTGGATGCATGTGTCATGGTCATAGCTGTTTCCTGTGTGAAATTGTTATCCGCTCAGAGGGCACAATCCTATTCCGCGCTATCCGACAATCTCCAAGACATTAGGTGGAGTTCAGTTCGGCGTATGGCATATGTCGCTGGAAAGAACATGTGAGCAAAAGGCCAGCAAAAGGCCAGGAACCGTAAAAAGGCCGCGTTGCTGGCGTTTTTCCATAGGCTCCGCCCCCCTGACGAGCATCACAAAAATCGACGCTCAAGTCAG…	2365	ACCCAGCTTTCTTGTACAAAGTTGGCATTATAAGAAAGCATTGCTTATCAATTTGTTGCAACGAACAGGTCACTATCAGTCAAAATAAAATCATTATTTGAGGCTAGGTGGAGGCTCAGTGATGATAAGTCTGCGATGGTGGATGCATGTGTCATGGTCATAGCTGTTTCCTGTGTGAAATTGTTATCCGCTCAGAGGGCACAATCCTATTCCGCGCTATCCGACAATCTCCAAGACATTAGGTGGAGTTCAGTTCGGCGTATGGCATATGTCGCTGGAAAGAACATGTGAGCAAAAGGCCAGCAAAAGGCCAGGAACCGTAAAAAGGCCGCGTTGCTGGCGTTTTTCCATAGGCTCCGCCCCCCTGACGAGCATCACAAAAATCGACGCTCAAGTCAG…	2665	pMB1	high	KAN		glycerol	A1	pSHPs0107B613663MU-A12			CAE18944	hypothetical protein	297	1	1.1e-61	1	Prochlorococcus marinus;Prochlorococcus marinus subsp. pastoris str. CCMP1986;Prochlorococcus marinus str. EQPAC1	1
pSHPs0107B613663MU	C1	CAE19008	2	OI_5a305b3c50918300070422a8	ACATGGGTATCGCACTCGGCATGATCGAGACACGCGGACTTGTACCTGCAATCGAAGCAGCAGACGCAATGACCAAGGCAGCAGAAGTTCGTCTTATTGGTCGTGAATTCGTAGGTGGCGGTTATGTCACAGTTTTGGTTAGAGGAGAAACAGGAGCTGTCAACGCAGCAGTAAGAGCTGGAGCTGATGCTTGTGAGAGAGTTGGTGATGGTCTCGTCGCAGCTCACATCATTGCTCGCCCTCATAGAGAAGTTGAGCCAGCACTTGGTAATGGCGATTTCCTTGGTCAAAAGGACTTGG	300	pTGW	ACCCAGCTTTCTTGTACAAAGTTGGCATTATAAGAAAGCATTGCTTATCAATTTGTTGCAACGAACAGGTCACTATCAGTCAAAATAAAATCATTATTTGAGGCTAGGTGGAGGCTCAGTGATGATAAGTCTGCGATGGTGGATGCATGTGTCATGGTCATAGCTGTTTCCTGTGTGAAATTGTTATCCGCTCAGAGGGCACAATCCTATTCCGCGCTATCCGACAATCTCCAAGACATTAGGTGGAGTTCAGTTCGGCGTATGGCATATGTCGCTGGAAAGAACATGTGAGCAAAAGGCCAGCAAAAGGCCAGGAACCGTAAAAAGGCCGCGTTGCTGGCGTTTTTCCATAGGCTCCGCCCCCCTGACGAGCATCACAAAAATCGACGCTCAAGTCAG…	2365	ACCCAGCTTTCTTGTACAAAGTTGGCATTATAAGAAAGCATTGCTTATCAATTTGTTGCAACGAACAGGTCACTATCAGTCAAAATAAAATCATTATTTGAGGCTAGGTGGAGGCTCAGTGATGATAAGTCTGCGATGGTGGATGCATGTGTCATGGTCATAGCTGTTTCCTGTGTGAAATTGTTATCCGCTCAGAGGGCACAATCCTATTCCGCGCTATCCGACAATCTCCAAGACATTAGGTGGAGTTCAGTTCGGCGTATGGCATATGTCGCTGGAAAGAACATGTGAGCAAAAGGCCAGCAAAAGGCCAGGAACCGTAAAAAGGCCGCGTTGCTGGCGTTTTTCCATAGGCTCCGCCCCCCTGACGAGCATCACAAAAATCGACGCTCAAGTCAG…	2665	pMB1	high	KAN		glycerol	B1	pSHPs0107B613663MU-A12			CAE19008	carboxysome shell 1	297	1	1e-50	1	Prochlorococcus marinus;Prochlorococcus marinus str. MIT 9515;Prochlorococcus marinus str. EQPAC1;Prochlorococcus sp. MED-G72	1
pSHPs0107B613663MU	E1	CAE19114	3	OI_5a305b3c50918300070422a9	ACTTGCTAACTTTCATCTTTTCACCAAATAAAACACTAGCTGAAACACCTCTTGATGTTTATATGAATGATTTTTACTCTAAATCAAATGAAGCCAGTAAAATTCTCAAAGAAATAGAAACTAATCTCAAAGATGGTTCTAGAAAAAATGTATGTTCAAGACAGAGAGAAGCTGCAAGGTTAGGATTATTAGCTAATAAATCCTTAATTAAAGCATTTGAAGTAGGAGGAACAGAACCACCGTTGGAAGCTATAAAATTTAGTCAAAAAAGATGGGAATCTATTTTCAATGAATGTTTGG	300	pTGW	ACCCAGCTTTCTTGTACAAAGTTGGCATTATAAGAAAGCATTGCTTATCAATTTGTTGCAACGAACAGGTCACTATCAGTCAAAATAAAATCATTATTTGAGGCTAGGTGGAGGCTCAGTGATGATAAGTCTGCGATGGTGGATGCATGTGTCATGGTCATAGCTGTTTCCTGTGTGAAATTGTTATCCGCTCAGAGGGCACAATCCTATTCCGCGCTATCCGACAATCTCCAAGACATTAGGTGGAGTTCAGTTCGGCGTATGGCATATGTCGCTGGAAAGAACATGTGAGCAAAAGGCCAGCAAAAGGCCAGGAACCGTAAAAAGGCCGCGTTGCTGGCGTTTTTCCATAGGCTCCGCCCCCCTGACGAGCATCACAAAAATCGACGCTCAAGTCAG…	2365	ACCCAGCTTTCTTGTACAAAGTTGGCATTATAAGAAAGCATTGCTTATCAATTTGTTGCAACGAACAGGTCACTATCAGTCAAAATAAAATCATTATTTGAGGCTAGGTGGAGGCTCAGTGATGATAAGTCTGCGATGGTGGATGCATGTGTCATGGTCATAGCTGTTTCCTGTGTGAAATTGTTATCCGCTCAGAGGGCACAATCCTATTCCGCGCTATCCGACAATCTCCAAGACATTAGGTGGAGTTCAGTTCGGCGTATGGCATATGTCGCTGGAAAGAACATGTGAGCAAAAGGCCAGCAAAAGGCCAGGAACCGTAAAAAGGCCGCGTTGCTGGCGTTTTTCCATAGGCTCCGCCCCCCTGACGAGCATCACAAAAATCGACGCTCAAGTCAG…	2665	pMB1	high	KAN		glycerol	C1	pSHPs0107B613663MU-A12			CAE19114	hypothetical protein	297	1	2.9e-65	1	Prochlorococcus marinus;Prochlorococcus marinus str. EQPAC1	1
pSHPs0107B613663MU	G1	CAE19269	4	OI_5a305b3c50918300070422aa	ACATGACTGTACATCAAGATTACGAAATAAAAATCAACATAAATGAGTTGATTGAAAAAAGAATTCCTTGTTGTGATTTATTACATCCGGATCATTGTCTAACTGAACAACAAGTTTCAGAAATTGCTCATGACATTCGGATGGATTTAAACCTTCATGACTTATATAAGCAAGTTGATCAACACATTATGAATTATGTCAACGCAGCAGGTATCGATAATAAAGAACACTGGGTAGAACCACATCTTCCTGATTTAGATAGAGATGCTAAAGAAGAAGTTGGCATTGAATTTGATTTGG	300	pTGW	ACCCAGCTTTCTTGTACAAAGTTGGCATTATAAGAAAGCATTGCTTATCAATTTGTTGCAACGAACAGGTCACTATCAGTCAAAATAAAATCATTATTTGAGGCTAGGTGGAGGCTCAGTGATGATAAGTCTGCGATGGTGGATGCATGTGTCATGGTCATAGCTGTTTCCTGTGTGAAATTGTTATCCGCTCAGAGGGCACAATCCTATTCCGCGCTATCCGACAATCTCCAAGACATTAGGTGGAGTTCAGTTCGGCGTATGGCATATGTCGCTGGAAAGAACATGTGAGCAAAAGGCCAGCAAAAGGCCAGGAACCGTAAAAAGGCCGCGTTGCTGGCGTTTTTCCATAGGCTCCGCCCCCCTGACGAGCATCACAAAAATCGACGCTCAAGTCAG…	2365	ACCCAGCTTTCTTGTACAAAGTTGGCATTATAAGAAAGCATTGCTTATCAATTTGTTGCAACGAACAGGTCACTATCAGTCAAAATAAAATCATTATTTGAGGCTAGGTGGAGGCTCAGTGATGATAAGTCTGCGATGGTGGATGCATGTGTCATGGTCATAGCTGTTTCCTGTGTGAAATTGTTATCCGCTCAGAGGGCACAATCCTATTCCGCGCTATCCGACAATCTCCAAGACATTAGGTGGAGTTCAGTTCGGCGTATGGCATATGTCGCTGGAAAGAACATGTGAGCAAAAGGCCAGCAAAAGGCCAGGAACCGTAAAAAGGCCGCGTTGCTGGCGTTTTTCCATAGGCTCCGCCCCCCTGACGAGCATCACAAAAATCGACGCTCAAGTCAG…	2665	pMB1	high	KAN		glycerol	D1	pSHPs0107B613663MU-A12			CAE19269	hypothetical protein	297	1	4.1e-53	1	Prochlorococcus marinus;Prochlorococcus marinus subsp. pastoris str. CCMP1986	1
pSHPs0107B613663MU	I1	CAE19412	5	OI_5a305b3c50918300070422ab	ACATGAGCAATGAACAAACTCATCCTCTCCATGCAACTGATAAAAAAATTATAGACTCTCTTATATCAAAAGATATGCCTGAAGATTTTGACTTGATTAATTTAGCTAGATTAATTAATAGATATGATGATTTTCCTGGTGAAATTGAGATCAAAGAGGATATTGAAAAAACACTAAAATTTTGGAAAATAACAAAGGACAATCTTTTTGAAAAGACTAAGAAATTATGGTCAAATAATTTTAGACCTTCAAATACGAATAAAGATTTAGTTGGTTCCGGTTTTGATACTTCTAATTTGG	300	pTGW	ACCCAGCTTTCTTGTACAAAGTTGGCATTATAAGAAAGCATTGCTTATCAATTTGTTGCAACGAACAGGTCACTATCAGTCAAAATAAAATCATTATTTGAGGCTAGGTGGAGGCTCAGTGATGATAAGTCTGCGATGGTGGATGCATGTGTCATGGTCATAGCTGTTTCCTGTGTGAAATTGTTATCCGCTCAGAGGGCACAATCCTATTCCGCGCTATCCGACAATCTCCAAGACATTAGGTGGAGTTCAGTTCGGCGTATGGCATATGTCGCTGGAAAGAACATGTGAGCAAAAGGCCAGCAAAAGGCCAGGAACCGTAAAAAGGCCGCGTTGCTGGCGTTTTTCCATAGGCTCCGCCCCCCTGACGAGCATCACAAAAATCGACGCTCAAGTCAG…	2365	ACCCAGCTTTCTTGTACAAAGTTGGCATTATAAGAAAGCATTGCTTATCAATTTGTTGCAACGAACAGGTCACTATCAGTCAAAATAAAATCATTATTTGAGGCTAGGTGGAGGCTCAGTGATGATAAGTCTGCGATGGTGGATGCATGTGTCATGGTCATAGCTGTTTCCTGTGTGAAATTGTTATCCGCTCAGAGGGCACAATCCTATTCCGCGCTATCCGACAATCTCCAAGACATTAGGTGGAGTTCAGTTCGGCGTATGGCATATGTCGCTGGAAAGAACATGTGAGCAAAAGGCCAGCAAAAGGCCAGGAACCGTAAAAAGGCCGCGTTGCTGGCGTTTTTCCATAGGCTCCGCCCCCCTGACGAGCATCACAAAAATCGACGCTCAAGTCAG…	2665	pMB1	high	KAN		glycerol	E1	pSHPs0107B613663MU-A12			CAE19412	DUF3288 family	297	1	5.5e-64	1	Prochlorococcus marinus;Prochlorococcus marinus subsp. pastoris str. CCMP1986;Prochlorococcus marinus str. EQPAC1	1
pSHPs0107B613663MU	K1	CAE19596	6	OI_5a305b3c50918300070422ac	ACGTGTTTAAGCTGTTCATCGCATCGCTGGTGTTCCTGATATTGTTACTGCTTGTCTTCGCCTTCATCTTCAACCAGAAGAACAGAAGCTACAAGAAGAAATTGAGCAAGTCCTTCCTTTACCAGCCCGATAACTTAAAGGAAGAGTTGAATCCGGACATCAACACAATCAACTGGGACCTGCACAAGAACCGTTTGAAGAGGTTCGGTAGGTCACAGTACAAGGGGTTAACCTTCTTCATCAACGAGCAAGGCAAGATCTACTACTTGACGAAAGAGGGGAACAAGGTCTACTGCTTGG	300	pTGW	ACCCAGCTTTCTTGTACAAAGTTGGCATTATAAGAAAGCATTGCTTATCAATTTGTTGCAACGAACAGGTCACTATCAGTCAAAATAAAATCATTATTTGAGGCTAGGTGGAGGCTCAGTGATGATAAGTCTGCGATGGTGGATGCATGTGTCATGGTCATAGCTGTTTCCTGTGTGAAATTGTTATCCGCTCAGAGGGCACAATCCTATTCCGCGCTATCCGACAATCTCCAAGACATTAGGTGGAGTTCAGTTCGGCGTATGGCATATGTCGCTGGAAAGAACATGTGAGCAAAAGGCCAGCAAAAGGCCAGGAACCGTAAAAAGGCCGCGTTGCTGGCGTTTTTCCATAGGCTCCGCCCCCCTGACGAGCATCACAAAAATCGACGCTCAAGTCAG…	2365	ACCCAGCTTTCTTGTACAAAGTTGGCATTATAAGAAAGCATTGCTTATCAATTTGTTGCAACGAACAGGTCACTATCAGTCAAAATAAAATCATTATTTGAGGCTAGGTGGAGGCTCAGTGATGATAAGTCTGCGATGGTGGATGCATGTGTCATGGTCATAGCTGTTTCCTGTGTGAAATTGTTATCCGCTCAGAGGGCACAATCCTATTCCGCGCTATCCGACAATCTCCAAGACATTAGGTGGAGTTCAGTTCGGCGTATGGCATATGTCGCTGGAAAGAACATGTGAGCAAAAGGCCAGCAAAAGGCCAGGAACCGTAAAAAGGCCGCGTTGCTGGCGTTTTTCCATAGGCTCCGCCCCCCTGACGAGCATCACAAAAATCGACGCTCAAGTCAG…	2665	pMB1	high	KAN		glycerol	F1	pSHPs0107B613663MU-A12			CAE19596	possible Cytochrome b(C-terminal) b6 petD	297	1	9.6e-37	1	Prochlorococcus marinus;Prochlorococcus marinus subsp. pastoris str. CCMP1986	1
pSHPs0107B613663MU	M1	CAE19605	7	OI_5a305b3c50918300070422ad	ACATGAATTTTGATAGCTTACTCTGGGTTTTGTTGCTTGGAAGTTTATTAGGTCTGGAATTAATAGGAAAAGTACCTCCAACACTTCATACACCTTTAATGAGTGGGGCAAATGCCATCTCAGGTATAACAATGTTGGCAGCATTAACTGCAATTATAAAAGCAGAGCCAAATAGTCCGTTATTAATAATCGGATCAATATCTCTTGGATTTGCTCTTTTTAACGTTGTAGGTGGTTTTTTTGTAACGGATAGAATGCTTGCCATGTTTAGTCGTAAACCTACAAAAAAAAATAAATTGG	300	pTGW	ACCCAGCTTTCTTGTACAAAGTTGGCATTATAAGAAAGCATTGCTTATCAATTTGTTGCAACGAACAGGTCACTATCAGTCAAAATAAAATCATTATTTGAGGCTAGGTGGAGGCTCAGTGATGATAAGTCTGCGATGGTGGATGCATGTGTCATGGTCATAGCTGTTTCCTGTGTGAAATTGTTATCCGCTCAGAGGGCACAATCCTATTCCGCGCTATCCGACAATCTCCAAGACATTAGGTGGAGTTCAGTTCGGCGTATGGCATATGTCGCTGGAAAGAACATGTGAGCAAAAGGCCAGCAAAAGGCCAGGAACCGTAAAAAGGCCGCGTTGCTGGCGTTTTTCCATAGGCTCCGCCCCCCTGACGAGCATCACAAAAATCGACGCTCAAGTCAG…	2365	ACCCAGCTTTCTTGTACAAAGTTGGCATTATAAGAAAGCATTGCTTATCAATTTGTTGCAACGAACAGGTCACTATCAGTCAAAATAAAATCATTATTTGAGGCTAGGTGGAGGCTCAGTGATGATAAGTCTGCGATGGTGGATGCATGTGTCATGGTCATAGCTGTTTCCTGTGTGAAATTGTTATCCGCTCAGAGGGCACAATCCTATTCCGCGCTATCCGACAATCTCCAAGACATTAGGTGGAGTTCAGTTCGGCGTATGGCATATGTCGCTGGAAAGAACATGTGAGCAAAAGGCCAGCAAAAGGCCAGGAACCGTAAAAAGGCCGCGTTGCTGGCGTTTTTCCATAGGCTCCGCCCCCCTGACGAGCATCACAAAAATCGACGCTCAAGTCAG…	2665	pMB1	high	KAN		glycerol	G1	pSHPs0107B613663MU-A12			CAE19605	NAD(P) transhydrogenase subunit alpha	297	1	1.6e-46	1	Prochlorococcus marinus;Prochlorococcus marinus subsp. pastoris str. CCMP1986;Prochlorococcus sp. MED-G72	1	5	GO:0006769;GO:0046497;GO:0016021;GO:0055114;GO:0008750	EC:1.6.1.2			Biological Process-IEA;Cellular Component-IEA;Molecular Function-IEA	Cellular Component;Biological Process;Molecular Function	nicotinate nucleotide metabolic process;oxidation-reduction process;NAD(P)+ transhydrogenase (AB-specific) activity;nicotinamide metabolic process;integral component of membrane	Cellular Component;Biological Process;Molecular Function	EC:1.6.1.2	Acting on NADH or NADPH
pSHPs0107B613663MU	O1	CAE18797	8	OI_5a305b3c50918300070422ae	ACTTGTCTGTAGATCGCGAACTTTTAAAAGAAGTTACTCAAGAACTTTGGAATACGGTTAAAAAGCTAAGGCCAGAAATAGATAGGGAAACTCGCCTTCAGCTAGTTTTAAAAGCTTTATTAACTATTGGGGATTTACCAGATCAACTGCAAGCAGCAATGGTGGTAGGGGTTTGTGCCGAAATGGATAAAAGCGATTTTGAAAATGCTGATGGTAATTCCAATACTAAAGAAGAGAGTAATTCCACTTCCGTTGATACTTCTACTGGAAGAAAAGTTTTTAGAAGAAGTTCTGCAAAATTGG	303	pTGW	ACCCAGCTTTCTTGTACAAAGTTGGCATTATAAGAAAGCATTGCTTATCAATTTGTTGCAACGAACAGGTCACTATCAGTCAAAATAAAATCATTATTTGAGGCTAGGTGGAGGCTCAGTGATGATAAGTCTGCGATGGTGGATGCATGTGTCATGGTCATAGCTGTTTCCTGTGTGAAATTGTTATCCGCTCAGAGGGCACAATCCTATTCCGCGCTATCCGACAATCTCCAAGACATTAGGTGGAGTTCAGTTCGGCGTATGGCATATGTCGCTGGAAAGAACATGTGAGCAAAAGGCCAGCAAAAGGCCAGGAACCGTAAAAAGGCCGCGTTGCTGGCGTTTTTCCATAGGCTCCGCCCCCCTGACGAGCATCACAAAAATCGACGCTCAAGTCAG…	2365	ACCCAGCTTTCTTGTACAAAGTTGGCATTATAAGAAAGCATTGCTTATCAATTTGTTGCAACGAACAGGTCACTATCAGTCAAAATAAAATCATTATTTGAGGCTAGGTGGAGGCTCAGTGATGATAAGTCTGCGATGGTGGATGCATGTGTCATGGTCATAGCTGTTTCCTGTGTGAAATTGTTATCCGCTCAGAGGGCACAATCCTATTCCGCGCTATCCGACAATCTCCAAGACATTAGGTGGAGTTCAGTTCGGCGTATGGCATATGTCGCTGGAAAGAACATGTGAGCAAAAGGCCAGCAAAAGGCCAGGAACCGTAAAAAGGCCGCGTTGCTGGCGTTTTTCCATAGGCTCCGCCCCCCTGACGAGCATCACAAAAATCGACGCTCAAGTCAG…	2668	pMB1	high	KAN		glycerol	H1	pSHPs0107B613663MU-A12			CAE18797	TIGR03894 family	300	1	4.5e-54	1	Prochlorococcus marinus;Prochlorococcus marinus subsp. pastoris str. CCMP1986;Prochlorococcus marinus str. EQPAC1	1
pSHPs0107B613663MU	A3	CAE19278	9	OI_5a305b3c50918300070422af	ACATGAACCTTGGAGCAGCTAATGTTTGGTCTAATTTTTCTTATGGTTATCGTAATGAGTCCCCAAGTGGTTGGCTTCTTAACCCCGATCGCAGCAGACTAATTTTATTTACAAGAAATGAAAAATCAACCAGAAATAATATCATGATTTTTGCCCATAAATATTATGCAAACGATCTTGGTGAGCCCTCAGCAATCAAGTCATCAAGTCAAATGCATTTGGAAAAAGCCTGGGATAAATGGCATGATCTTCAACTAGAAGGTTGGACTTTTGAGGAACTAGAATTACCTGAATCGGCATTGG	303	pTGW	ACCCAGCTTTCTTGTACAAAGTTGGCATTATAAGAAAGCATTGCTTATCAATTTGTTGCAACGAACAGGTCACTATCAGTCAAAATAAAATCATTATTTGAGGCTAGGTGGAGGCTCAGTGATGATAAGTCTGCGATGGTGGATGCATGTGTCATGGTCATAGCTGTTTCCTGTGTGAAATTGTTATCCGCTCAGAGGGCACAATCCTATTCCGCGCTATCCGACAATCTCCAAGACATTAGGTGGAGTTCAGTTCGGCGTATGGCATATGTCGCTGGAAAGAACATGTGAGCAAAAGGCCAGCAAAAGGCCAGGAACCGTAAAAAGGCCGCGTTGCTGGCGTTTTTCCATAGGCTCCGCCCCCCTGACGAGCATCACAAAAATCGACGCTCAAGTCAG…	2365	ACCCAGCTTTCTTGTACAAAGTTGGCATTATAAGAAAGCATTGCTTATCAATTTGTTGCAACGAACAGGTCACTATCAGTCAAAATAAAATCATTATTTGAGGCTAGGTGGAGGCTCAGTGATGATAAGTCTGCGATGGTGGATGCATGTGTCATGGTCATAGCTGTTTCCTGTGTGAAATTGTTATCCGCTCAGAGGGCACAATCCTATTCCGCGCTATCCGACAATCTCCAAGACATTAGGTGGAGTTCAGTTCGGCGTATGGCATATGTCGCTGGAAAGAACATGTGAGCAAAAGGCCAGCAAAAGGCCAGGAACCGTAAAAAGGCCGCGTTGCTGGCGTTTTTCCATAGGCTCCGCCCCCCTGACGAGCATCACAAAAATCGACGCTCAAGTCAG…	2668	pMB1	high	KAN		glycerol	A3	pSHPs0107B613663MU-A12			CAE19278	DUF1651 domain-containing	300	1	4.6e-67	1	Prochlorococcus marinus;Prochlorococcus marinus subsp. pastoris str. CCMP1986	1
pSHPs0107B613663MU	C3	CAE19307	10	OI_5a305b3c50918300070422b0	ACATGATTTTAAGTTTACTACTATCAACATTCATAACAATATTTATTGCCGAACTAGGTGACAAAACGCAATTAGCTACGTTAACGATGAGTGGGACATCCAATAAACCTCTAGCGGTATTTTTAGGTTCCTCATCAGCTCTAGTTTTAGCAAGTTTAGTAGGAGCGCTAGCAGGCGGATCAATATCAAATTTTTTACCAGAAATCATTTTAAAATCGATAGCATCTATAACCTTTTTTATTATTGGTATTAGACTATTCGTAAATTCATTTACATCAAAAGAAAATGATAATAATCAATTGG	303	pTGW	ACCCAGCTTTCTTGTACAAAGTTGGCATTATAAGAAAGCATTGCTTATCAATTTGTTGCAACGAACAGGTCACTATCAGTCAAAATAAAATCATTATTTGAGGCTAGGTGGAGGCTCAGTGATGATAAGTCTGCGATGGTGGATGCATGTGTCATGGTCATAGCTGTTTCCTGTGTGAAATTGTTATCCGCTCAGAGGGCACAATCCTATTCCGCGCTATCCGACAATCTCCAAGACATTAGGTGGAGTTCAGTTCGGCGTATGGCATATGTCGCTGGAAAGAACATGTGAGCAAAAGGCCAGCAAAAGGCCAGGAACCGTAAAAAGGCCGCGTTGCTGGCGTTTTTCCATAGGCTCCGCCCCCCTGACGAGCATCACAAAAATCGACGCTCAAGTCAG…	2365	ACCCAGCTTTCTTGTACAAAGTTGGCATTATAAGAAAGCATTGCTTATCAATTTGTTGCAACGAACAGGTCACTATCAGTCAAAATAAAATCATTATTTGAGGCTAGGTGGAGGCTCAGTGATGATAAGTCTGCGATGGTGGATGCATGTGTCATGGTCATAGCTGTTTCCTGTGTGAAATTGTTATCCGCTCAGAGGGCACAATCCTATTCCGCGCTATCCGACAATCTCCAAGACATTAGGTGGAGTTCAGTTCGGCGTATGGCATATGTCGCTGGAAAGAACATGTGAGCAAAAGGCCAGCAAAAGGCCAGGAACCGTAAAAAGGCCGCGTTGCTGGCGTTTTTCCATAGGCTCCGCCCCCCTGACGAGCATCACAAAAATCGACGCTCAAGTCAG…	2668	pMB1	high	KAN		glycerol	B3	pSHPs0107B613663MU-A12			CAE19307	TMEM165 GDT1 family	300	1	3.3e-30	1	Prochlorococcus marinus;Prochlorococcus marinus subsp. pastoris str. CCMP1986	1	1	GO:0016021				Cellular Component-IEA	Cellular Component	integral component of membrane	Cellular Component
pSHPs0107B613663MU	E3	CAE19811	11	OI_5a305b3c50918300070422b1	ACATGGCTTCTTACAAAGTTACACTTATCAGTGAAAGTGAAGGTCTCAATTCTACGATTGAAGTACCTGATGATCAGTACATTTTAGATGCTGCTGAAGAACAGGGTGTCGATCTACCATATTCTTGTAGAGCAGGAGCTTGTTCTACATGTGCAGGTAAAATCACATCAGGAACTGTTGATCAATCAGACCAAAGTTTTTTAGATGATGATCAATTAGAGGCTGGTTTTGTCCTTACTTGTGTTGCATATCCATCTTCAGATGTAACAATTACTACTCATGCTGAAGAAGAGCTCTATTTGG	303	pTGW	ACCCAGCTTTCTTGTACAAAGTTGGCATTATAAGAAAGCATTGCTTATCAATTTGTTGCAACGAACAGGTCACTATCAGTCAAAATAAAATCATTATTTGAGGCTAGGTGGAGGCTCAGTGATGATAAGTCTGCGATGGTGGATGCATGTGTCATGGTCATAGCTGTTTCCTGTGTGAAATTGTTATCCGCTCAGAGGGCACAATCCTATTCCGCGCTATCCGACAATCTCCAAGACATTAGGTGGAGTTCAGTTCGGCGTATGGCATATGTCGCTGGAAAGAACATGTGAGCAAAAGGCCAGCAAAAGGCCAGGAACCGTAAAAAGGCCGCGTTGCTGGCGTTTTTCCATAGGCTCCGCCCCCCTGACGAGCATCACAAAAATCGACGCTCAAGTCAG…	2365	ACCCAGCTTTCTTGTACAAAGTTGGCATTATAAGAAAGCATTGCTTATCAATTTGTTGCAACGAACAGGTCACTATCAGTCAAAATAAAATCATTATTTGAGGCTAGGTGGAGGCTCAGTGATGATAAGTCTGCGATGGTGGATGCATGTGTCATGGTCATAGCTGTTTCCTGTGTGAAATTGTTATCCGCTCAGAGGGCACAATCCTATTCCGCGCTATCCGACAATCTCCAAGACATTAGGTGGAGTTCAGTTCGGCGTATGGCATATGTCGCTGGAAAGAACATGTGAGCAAAAGGCCAGCAAAAGGCCAGGAACCGTAAAAAGGCCGCGTTGCTGGCGTTTTTCCATAGGCTCCGCCCCCCTGACGAGCATCACAAAAATCGACGCTCAAGTCAG…	2668	pMB1	high	KAN		glycerol	C3	pSHPs0107B613663MU-A12			CAE19811	2Fe-2S iron-sulfur cluster binding domain-containing	300	1	6.9e-53	1	Prochlorococcus marinus;Prochlorococcus marinus subsp. pastoris str. CCMP1986;Prochlorococcus marinus str. EQPAC1;Prochlorococcus sp. MED-G72	1	4	GO:0006118;GO:0009055;GO:0022900;GO:0051537				Biological Process-IEA;Molecular Function-IEA	Biological Process;Molecular Function	electron transfer activity;electron transport chain;2 iron, 2 sulfur cluster binding;obsolete electron transport	Biological Process;Molecular Function
pSHPs0107B613663MU	G3	CAE19084	12	OI_5a305b3c50918300070422b2	ACGTGGAAATTTACTGGACTTCTAATAAAGCTATTAATGGATTAAGACATTTTGTTTTAGTAAATAAAATTAATGAGCAAAATCAAATTAATTTTTTGATGGTTTCTGTTGTTGATGTAGAAATAAGTTTAAAAATCTCAAATGAGGAATTGTTAAATAGTGGGAATTGGAGTGAAGGATGGTTAAATCTTCCTAAAAGTAAAGCGATTACTAAAGATTATTCAGATTACAAATTAAGTAATAATTCAAAAGAAGACATTGAAAAAATCTTTGTTAAAAATGATTCTTTATTCGATATAACTTTGG	306	pTGW	ACCCAGCTTTCTTGTACAAAGTTGGCATTATAAGAAAGCATTGCTTATCAATTTGTTGCAACGAACAGGTCACTATCAGTCAAAATAAAATCATTATTTGAGGCTAGGTGGAGGCTCAGTGATGATAAGTCTGCGATGGTGGATGCATGTGTCATGGTCATAGCTGTTTCCTGTGTGAAATTGTTATCCGCTCAGAGGGCACAATCCTATTCCGCGCTATCCGACAATCTCCAAGACATTAGGTGGAGTTCAGTTCGGCGTATGGCATATGTCGCTGGAAAGAACATGTGAGCAAAAGGCCAGCAAAAGGCCAGGAACCGTAAAAAGGCCGCGTTGCTGGCGTTTTTCCATAGGCTCCGCCCCCCTGACGAGCATCACAAAAATCGACGCTCAAGTCAG…	2365	ACCCAGCTTTCTTGTACAAAGTTGGCATTATAAGAAAGCATTGCTTATCAATTTGTTGCAACGAACAGGTCACTATCAGTCAAAATAAAATCATTATTTGAGGCTAGGTGGAGGCTCAGTGATGATAAGTCTGCGATGGTGGATGCATGTGTCATGGTCATAGCTGTTTCCTGTGTGAAATTGTTATCCGCTCAGAGGGCACAATCCTATTCCGCGCTATCCGACAATCTCCAAGACATTAGGTGGAGTTCAGTTCGGCGTATGGCATATGTCGCTGGAAAGAACATGTGAGCAAAAGGCCAGCAAAAGGCCAGGAACCGTAAAAAGGCCGCGTTGCTGGCGTTTTTCCATAGGCTCCGCCCCCCTGACGAGCATCACAAAAATCGACGCTCAAGTCAG…	2671	pMB1	high	KAN		glycerol	D3	pSHPs0107B613663MU-A12			CAE19084	TIGR02450 family Trp-rich	303	1	7.1e-63	1	Prochlorococcus marinus;Prochlorococcus marinus subsp. pastoris str. CCMP1986;Prochlorococcus marinus str. EQPAC1	1
pSHPs0107B613663MU	I3	CAE19363	13	OI_5a305b3c50918300070422b3	ACTTGCACGAACTTTCATTTGGTACTTGGTTAATTCATATCAGCTCAGTAATAGAATGGATTTATGCAATTTTTATAATAAACAAAATAAGTAGCTATAAAAAACTAGAGCTTTATTACTGGTTAAGTCTCGCGATGATACCTAATTTAATTGGAGCTATGTGTGCAATTACTTGGCATATTTTTGATAATCAACCTGAATTATATGGCTTAGTTACCCTTCAAGGGATTTTCACCTTTATAGGGAACTCAACATTAGCTATCGCTACTATTGCAATTTATAAAAGAACAGAATCCTATGAATTGG	306	pTGW	ACCCAGCTTTCTTGTACAAAGTTGGCATTATAAGAAAGCATTGCTTATCAATTTGTTGCAACGAACAGGTCACTATCAGTCAAAATAAAATCATTATTTGAGGCTAGGTGGAGGCTCAGTGATGATAAGTCTGCGATGGTGGATGCATGTGTCATGGTCATAGCTGTTTCCTGTGTGAAATTGTTATCCGCTCAGAGGGCACAATCCTATTCCGCGCTATCCGACAATCTCCAAGACATTAGGTGGAGTTCAGTTCGGCGTATGGCATATGTCGCTGGAAAGAACATGTGAGCAAAAGGCCAGCAAAAGGCCAGGAACCGTAAAAAGGCCGCGTTGCTGGCGTTTTTCCATAGGCTCCGCCCCCCTGACGAGCATCACAAAAATCGACGCTCAAGTCAG…	2365	ACCCAGCTTTCTTGTACAAAGTTGGCATTATAAGAAAGCATTGCTTATCAATTTGTTGCAACGAACAGGTCACTATCAGTCAAAATAAAATCATTATTTGAGGCTAGGTGGAGGCTCAGTGATGATAAGTCTGCGATGGTGGATGCATGTGTCATGGTCATAGCTGTTTCCTGTGTGAAATTGTTATCCGCTCAGAGGGCACAATCCTATTCCGCGCTATCCGACAATCTCCAAGACATTAGGTGGAGTTCAGTTCGGCGTATGGCATATGTCGCTGGAAAGAACATGTGAGCAAAAGGCCAGCAAAAGGCCAGGAACCGTAAAAAGGCCGCGTTGCTGGCGTTTTTCCATAGGCTCCGCCCCCCTGACGAGCATCACAAAAATCGACGCTCAAGTCAG…	2671	pMB1	high	KAN		glycerol	E3	pSHPs0107B613663MU-A12			CAE19363	DUF2499 domain-containing	303	1	2.8e-65	1	Prochlorococcus marinus;Prochlorococcus marinus subsp. pastoris str. CCMP1986;Prochlorococcus sp. MED-G72	1	1	GO:0016021				Cellular Component-IEA	Cellular Component	integral component of membrane	Cellular Component
pSHPs0107B613663MU	K3	CAE19424	14	OI_5a305b3c50918300070422b4	ACATGCATCTTTCACCTCAAGAAAAAGATAAATTATTAATTTTTTCAGCTGCACAACTAGCTGAAAGAAGACTTAATAGGGGTCTAAAACTTAATTATCCGGAAACAGTCGCTTTCTTAAGCTTTCAAGTTTTAGAGGGTGCAAGAGATGGCAAAAGTGTTAGTCAATTAATGTCTGAAGGGACAACTTGGCTTAGTAAAAAACAAGTAATGGATGGCATCTCTGAAATGGTCGATGAAGTTCAAGTTGAGGCTGTCTTTCCAGATGGTACTAAATTGGTAACTATTCACAATCCTATTAATTTGG	306	pTGW	ACCCAGCTTTCTTGTACAAAGTTGGCATTATAAGAAAGCATTGCTTATCAATTTGTTGCAACGAACAGGTCACTATCAGTCAAAATAAAATCATTATTTGAGGCTAGGTGGAGGCTCAGTGATGATAAGTCTGCGATGGTGGATGCATGTGTCATGGTCATAGCTGTTTCCTGTGTGAAATTGTTATCCGCTCAGAGGGCACAATCCTATTCCGCGCTATCCGACAATCTCCAAGACATTAGGTGGAGTTCAGTTCGGCGTATGGCATATGTCGCTGGAAAGAACATGTGAGCAAAAGGCCAGCAAAAGGCCAGGAACCGTAAAAAGGCCGCGTTGCTGGCGTTTTTCCATAGGCTCCGCCCCCCTGACGAGCATCACAAAAATCGACGCTCAAGTCAG…	2365	ACCCAGCTTTCTTGTACAAAGTTGGCATTATAAGAAAGCATTGCTTATCAATTTGTTGCAACGAACAGGTCACTATCAGTCAAAATAAAATCATTATTTGAGGCTAGGTGGAGGCTCAGTGATGATAAGTCTGCGATGGTGGATGCATGTGTCATGGTCATAGCTGTTTCCTGTGTGAAATTGTTATCCGCTCAGAGGGCACAATCCTATTCCGCGCTATCCGACAATCTCCAAGACATTAGGTGGAGTTCAGTTCGGCGTATGGCATATGTCGCTGGAAAGAACATGTGAGCAAAAGGCCAGCAAAAGGCCAGGAACCGTAAAAAGGCCGCGTTGCTGGCGTTTTTCCATAGGCTCCGCCCCCCTGACGAGCATCACAAAAATCGACGCTCAAGTCAG…	2671	pMB1	high	KAN		glycerol	F3	pSHPs0107B613663MU-A12			CAE19424	urease subunit gamma	303	1	1.3e-67	1	Prochlorococcus marinus subsp. pastoris str. PCC 9511;Prochlorococcus marinus;Prochlorococcus marinus subsp. pastoris str. CCMP1986;Prochlorococcus marinus str. EQPAC1;Prochlorococcus sp. MED-G72	1	7	GO:0043419;GO:0019381;GO:0005737;GO:0000051;GO:0016151;GO:0009039;GO:0006144	EC:3.5.1.5			Biological Process-IEA;Cellular Component-IEA;Molecular Function-IEA	Cellular Component;Biological Process;Molecular Function	cytoplasm;obsolete urea cycle intermediate metabolic process;nickel cation binding;atrazine catabolic process;urease activity;urea catabolic process;purine nucleobase metabolic process	Cellular Component;Biological Process;Molecular Function	EC:3.5.1.5	Acting on carbon-nitrogen bonds, other than peptide bonds
pSHPs0107B613663MU	M3	CAE19478	15	OI_5a305b3c50918300070422b5	ACATGTTTGATAATATCGGTACCGCCTTAGTCCAAGCAATAGGATTTTTTGGTGTTTTTGGATATTTTGTCTATCAGCTTTTATCAGATGGTAAAAAACCAATACAGAATCAATCCAAATCTCCTGTTAAAAAAGTAAATCAAAAAAAAGATTTAGAGGATAGACCTAAGAAGCAAGGATTATTTGGTAGAAAAAGAGAACCTATAACTGAGGATGTCAAACCAAAGAAAAAGGGATTATTTGGTAAAAAAGTAGAACCAGTAAAAGTTGTAGAAGAGCCTAAAAAGAGAGGTTGGTTTAGGTTGG	306	pTGW	ACCCAGCTTTCTTGTACAAAGTTGGCATTATAAGAAAGCATTGCTTATCAATTTGTTGCAACGAACAGGTCACTATCAGTCAAAATAAAATCATTATTTGAGGCTAGGTGGAGGCTCAGTGATGATAAGTCTGCGATGGTGGATGCATGTGTCATGGTCATAGCTGTTTCCTGTGTGAAATTGTTATCCGCTCAGAGGGCACAATCCTATTCCGCGCTATCCGACAATCTCCAAGACATTAGGTGGAGTTCAGTTCGGCGTATGGCATATGTCGCTGGAAAGAACATGTGAGCAAAAGGCCAGCAAAAGGCCAGGAACCGTAAAAAGGCCGCGTTGCTGGCGTTTTTCCATAGGCTCCGCCCCCCTGACGAGCATCACAAAAATCGACGCTCAAGTCAG…	2365	ACCCAGCTTTCTTGTACAAAGTTGGCATTATAAGAAAGCATTGCTTATCAATTTGTTGCAACGAACAGGTCACTATCAGTCAAAATAAAATCATTATTTGAGGCTAGGTGGAGGCTCAGTGATGATAAGTCTGCGATGGTGGATGCATGTGTCATGGTCATAGCTGTTTCCTGTGTGAAATTGTTATCCGCTCAGAGGGCACAATCCTATTCCGCGCTATCCGACAATCTCCAAGACATTAGGTGGAGTTCAGTTCGGCGTATGGCATATGTCGCTGGAAAGAACATGTGAGCAAAAGGCCAGCAAAAGGCCAGGAACCGTAAAAAGGCCGCGTTGCTGGCGTTTTTCCATAGGCTCCGCCCCCCTGACGAGCATCACAAAAATCGACGCTCAAGTCAG…	2671	pMB1	high	KAN		glycerol	G3	pSHPs0107B613663MU-A12			CAE19478	possible Integrin alpha cytoplasmic region	303	1	6.8e-33	1	Prochlorococcus marinus;Prochlorococcus marinus subsp. pastoris str. CCMP1986;Prochlorococcus marinus str. EQPAC1	1	2	GO:0007229;GO:0016021				Biological Process-IEA;Cellular Component-IEA	Cellular Component;Biological Process	integrin-mediated signaling pathway;integral component of membrane	Cellular Component;Biological Process
pSHPs0107B613663MU	O3	CAE19649	16	OI_5a305b3c50918300070422b6	ACATGGCTAAAAAATCAATGATTGCTAGAGAAGTTAAACGTAAAAAACTAGTAAAAAAATATGCTACCAAGAGGAAATCATTATTAGATGAATTTAATGCTGCTAAAGATCCTATGGAAAGATTAGAAATACATAGAAAGATACAAGGACTTCCAAGGAACTCAGCTCCCACAAGAGTTAGGAATAGATGTTGGGCTACAGGTAAACCAAGAGGTGTGTATAGAGATTTTGGATTATGCAGAAATCAGTTAAGGCTAAGAGCTCATAATGGGGAATTACCTGGAGTAGTAAAATCTAGCTGGTTGG	306	pTGW	ACCCAGCTTTCTTGTACAAAGTTGGCATTATAAGAAAGCATTGCTTATCAATTTGTTGCAACGAACAGGTCACTATCAGTCAAAATAAAATCATTATTTGAGGCTAGGTGGAGGCTCAGTGATGATAAGTCTGCGATGGTGGATGCATGTGTCATGGTCATAGCTGTTTCCTGTGTGAAATTGTTATCCGCTCAGAGGGCACAATCCTATTCCGCGCTATCCGACAATCTCCAAGACATTAGGTGGAGTTCAGTTCGGCGTATGGCATATGTCGCTGGAAAGAACATGTGAGCAAAAGGCCAGCAAAAGGCCAGGAACCGTAAAAAGGCCGCGTTGCTGGCGTTTTTCCATAGGCTCCGCCCCCCTGACGAGCATCACAAAAATCGACGCTCAAGTCAG…	2365	ACCCAGCTTTCTTGTACAAAGTTGGCATTATAAGAAAGCATTGCTTATCAATTTGTTGCAACGAACAGGTCACTATCAGTCAAAATAAAATCATTATTTGAGGCTAGGTGGAGGCTCAGTGATGATAAGTCTGCGATGGTGGATGCATGTGTCATGGTCATAGCTGTTTCCTGTGTGAAATTGTTATCCGCTCAGAGGGCACAATCCTATTCCGCGCTATCCGACAATCTCCAAGACATTAGGTGGAGTTCAGTTCGGCGTATGGCATATGTCGCTGGAAAGAACATGTGAGCAAAAGGCCAGCAAAAGGCCAGGAACCGTAAAAAGGCCGCGTTGCTGGCGTTTTTCCATAGGCTCCGCCCCCCTGACGAGCATCACAAAAATCGACGCTCAAGTCAG…	2671	pMB1	high	KAN		glycerol	H3	pSHPs0107B613663MU-A12			CAE19649	30S ribosomal S14	303	1	2.8e-67	1	Prochlorococcus marinus;Prochlorococcus marinus subsp. pastoris str. CCMP1986;Prochlorococcus marinus str. EQPAC1	1	5	GO:0003735;GO:0042254;GO:0005840;GO:0019843;GO:0006412				Biological Process-IEA;Cellular Component-IEA;Molecular Function-IEA	Cellular Component;Biological Process;Molecular Function	rRNA binding;translation;ribosome;structural constituent of ribosome;ribosome biogenesis	Cellular Component;Biological Process;Molecular Function
pSHPs0107B613663MU	A5	CAE20015	17	OI_5a305b3c50918300070422b7	ACATGAGTAGATTATTTGATTCTCGTCTAGCAGATATAATTCGTAAACCTGTAATTACAGAAAAAGCCACAAATGCTCTAGATCTTAACCAATATACTTTTGAGGTAGATCATAGGGCCGCAAAGCCTCAGATAAAGGCAGCAATTGAGGCCTTGTTTGATGTTAAAGTTATAGGAATAAACACTATGAATCCTCCAAGGAGAACAAGAAGAGTCGGTAAATTCTCCGGGAAGCGTTCTCAAATTAAAAAGGCAATTGTCCGTCTTGCTGAAGGAGACAAAATTCAACTATTCCCAGAATCTTTGG	306	pTGW	ACCCAGCTTTCTTGTACAAAGTTGGCATTATAAGAAAGCATTGCTTATCAATTTGTTGCAACGAACAGGTCACTATCAGTCAAAATAAAATCATTATTTGAGGCTAGGTGGAGGCTCAGTGATGATAAGTCTGCGATGGTGGATGCATGTGTCATGGTCATAGCTGTTTCCTGTGTGAAATTGTTATCCGCTCAGAGGGCACAATCCTATTCCGCGCTATCCGACAATCTCCAAGACATTAGGTGGAGTTCAGTTCGGCGTATGGCATATGTCGCTGGAAAGAACATGTGAGCAAAAGGCCAGCAAAAGGCCAGGAACCGTAAAAAGGCCGCGTTGCTGGCGTTTTTCCATAGGCTCCGCCCCCCTGACGAGCATCACAAAAATCGACGCTCAAGTCAG…	2365	ACCCAGCTTTCTTGTACAAAGTTGGCATTATAAGAAAGCATTGCTTATCAATTTGTTGCAACGAACAGGTCACTATCAGTCAAAATAAAATCATTATTTGAGGCTAGGTGGAGGCTCAGTGATGATAAGTCTGCGATGGTGGATGCATGTGTCATGGTCATAGCTGTTTCCTGTGTGAAATTGTTATCCGCTCAGAGGGCACAATCCTATTCCGCGCTATCCGACAATCTCCAAGACATTAGGTGGAGTTCAGTTCGGCGTATGGCATATGTCGCTGGAAAGAACATGTGAGCAAAAGGCCAGCAAAAGGCCAGGAACCGTAAAAAGGCCGCGTTGCTGGCGTTTTTCCATAGGCTCCGCCCCCCTGACGAGCATCACAAAAATCGACGCTCAAGTCAG…	2671	pMB1	high	KAN		glycerol	A5	pSHPs0107B613663MU-A12			CAE20015	50S ribosomal L23	303	1	5.3e-66	1	Prochlorococcus marinus;Prochlorococcus marinus subsp. pastoris str. CCMP1986;Prochlorococcus marinus str. EQPAC1	1	5	GO:0003735;GO:0042254;GO:0005840;GO:0019843;GO:0006412				Biological Process-IEA;Cellular Component-IEA;Molecular Function-IEA	Cellular Component;Biological Process;Molecular Function	rRNA binding;translation;ribosome;structural constituent of ribosome;ribosome biogenesis	Cellular Component;Biological Process;Molecular Function
pSHPs0107B613663MU	C5	CAE18520	18	OI_5a305b3c50918300070422b8	ACTTGTCTCAAAACTATTTACATGCTTTAGATCTTACACTAGGAATCCTTTTATCATTTTTAACCCTAGTCTTTTTAATAAGATTAATTTTAACTTGGTACCCAAAAGTTGATTTAAATAAAGGTTTTTGGTTATTAATTGCAATTCCAACAAGTTCTATTTTAAACGTTACGAGAAAATTGATTCCTCCCATTGGGGGCGTCGATGTTGGCCCAGTGATTTGGATAGGAATAATAAGTTTTCTAAGAGAAATATTAGTTGGTCAACAAGGTTTAATCAAATTAGCCATTCTAAAAAGTATAAGTTTGG	309	pTGW	ACCCAGCTTTCTTGTACAAAGTTGGCATTATAAGAAAGCATTGCTTATCAATTTGTTGCAACGAACAGGTCACTATCAGTCAAAATAAAATCATTATTTGAGGCTAGGTGGAGGCTCAGTGATGATAAGTCTGCGATGGTGGATGCATGTGTCATGGTCATAGCTGTTTCCTGTGTGAAATTGTTATCCGCTCAGAGGGCACAATCCTATTCCGCGCTATCCGACAATCTCCAAGACATTAGGTGGAGTTCAGTTCGGCGTATGGCATATGTCGCTGGAAAGAACATGTGAGCAAAAGGCCAGCAAAAGGCCAGGAACCGTAAAAAGGCCGCGTTGCTGGCGTTTTTCCATAGGCTCCGCCCCCCTGACGAGCATCACAAAAATCGACGCTCAAGTCAG…	2365	ACCCAGCTTTCTTGTACAAAGTTGGCATTATAAGAAAGCATTGCTTATCAATTTGTTGCAACGAACAGGTCACTATCAGTCAAAATAAAATCATTATTTGAGGCTAGGTGGAGGCTCAGTGATGATAAGTCTGCGATGGTGGATGCATGTGTCATGGTCATAGCTGTTTCCTGTGTGAAATTGTTATCCGCTCAGAGGGCACAATCCTATTCCGCGCTATCCGACAATCTCCAAGACATTAGGTGGAGTTCAGTTCGGCGTATGGCATATGTCGCTGGAAAGAACATGTGAGCAAAAGGCCAGCAAAAGGCCAGGAACCGTAAAAAGGCCGCGTTGCTGGCGTTTTTCCATAGGCTCCGCCCCCCTGACGAGCATCACAAAAATCGACGCTCAAGTCAG…	2674	pMB1	high	KAN		glycerol	B5	pSHPs0107B613663MU-A12			CAE18520	YGGT conserved hypothetical integral membrane	306	1	2.1e-45	1	Prochlorococcus marinus;Prochlorococcus marinus subsp. pastoris str. CCMP1986;Prochlorococcus marinus str. EQPAC1	1	1	GO:0016021				Cellular Component-IEA	Cellular Component	integral component of membrane	Cellular Component
pSHPs0107B613663MU	E5	CAE19178	19	OI_5a305b3c50918300070422b9	ACATGTCATGTTCTGTCACTTCCGTGTTTACATTCAAGATTGAGTCTACGTTTGACGAGTGGGCGGCCATCTTCGACTCTGCTGAGGCTGACAAGCGTCACTCTGAGTTCGACATCAAACCCTTATTCCGTGGGGTCAGCAAAGAGGACCCACAGAAGGTCATAGTCATACACCAGGCGCCCGAAGGCAACGTCCAGAAATTCGTAGAGGCAAACGGAGATTGGATGGCTACCCACAGGGTGGATCTATCCACTATGGAAGAGTCTTCATGGACATCCTCTGCCACTACAGAGTCCTGCTGCGACTTGG	309	pTGW	ACCCAGCTTTCTTGTACAAAGTTGGCATTATAAGAAAGCATTGCTTATCAATTTGTTGCAACGAACAGGTCACTATCAGTCAAAATAAAATCATTATTTGAGGCTAGGTGGAGGCTCAGTGATGATAAGTCTGCGATGGTGGATGCATGTGTCATGGTCATAGCTGTTTCCTGTGTGAAATTGTTATCCGCTCAGAGGGCACAATCCTATTCCGCGCTATCCGACAATCTCCAAGACATTAGGTGGAGTTCAGTTCGGCGTATGGCATATGTCGCTGGAAAGAACATGTGAGCAAAAGGCCAGCAAAAGGCCAGGAACCGTAAAAAGGCCGCGTTGCTGGCGTTTTTCCATAGGCTCCGCCCCCCTGACGAGCATCACAAAAATCGACGCTCAAGTCAG…	2365	ACCCAGCTTTCTTGTACAAAGTTGGCATTATAAGAAAGCATTGCTTATCAATTTGTTGCAACGAACAGGTCACTATCAGTCAAAATAAAATCATTATTTGAGGCTAGGTGGAGGCTCAGTGATGATAAGTCTGCGATGGTGGATGCATGTGTCATGGTCATAGCTGTTTCCTGTGTGAAATTGTTATCCGCTCAGAGGGCACAATCCTATTCCGCGCTATCCGACAATCTCCAAGACATTAGGTGGAGTTCAGTTCGGCGTATGGCATATGTCGCTGGAAAGAACATGTGAGCAAAAGGCCAGCAAAAGGCCAGGAACCGTAAAAAGGCCGCGTTGCTGGCGTTTTTCCATAGGCTCCGCCCCCCTGACGAGCATCACAAAAATCGACGCTCAAGTCAG…	2674	pMB1	high	KAN		glycerol	C5	pSHPs0107B613663MU-A12			CAE19178	DUF3764 domain-containing	306	1	4.9e-55	1	Prochlorococcus marinus;Prochlorococcus marinus subsp. pastoris str. CCMP1986;Prochlorococcus marinus str. EQPAC1	1
pSHPs0107B613663MU	G5	CAE19459	20	OI_5a305b3c50918300070422ba	ACATGAAGAGCATCCAGATAGAGTTCAGTAAGTACGAAAGTGTTTCTTCTTTGTGGTCGGAGCTTATCGAGCACCACGGTTTCGAGAGAGCAAAGAACATCGTATCTCAGGCAATCGACTTGCAGAAGATGAACGGTAACAAGAACGTGACTATGCCGATAATCTTCAGTGGTACGGGTGGTTTAGCCCTTATCCCGATCAAGAGCTTGAAGGAGAAGACACTGAAGTCCAAGTCTAAAGAGAACCAGGTGCTAATCTTCAACTTGAAGAAGAAGAGCTTCCAGATTCTTAACGAGGCCAAGCACTTGG	309	pTGW	ACCCAGCTTTCTTGTACAAAGTTGGCATTATAAGAAAGCATTGCTTATCAATTTGTTGCAACGAACAGGTCACTATCAGTCAAAATAAAATCATTATTTGAGGCTAGGTGGAGGCTCAGTGATGATAAGTCTGCGATGGTGGATGCATGTGTCATGGTCATAGCTGTTTCCTGTGTGAAATTGTTATCCGCTCAGAGGGCACAATCCTATTCCGCGCTATCCGACAATCTCCAAGACATTAGGTGGAGTTCAGTTCGGCGTATGGCATATGTCGCTGGAAAGAACATGTGAGCAAAAGGCCAGCAAAAGGCCAGGAACCGTAAAAAGGCCGCGTTGCTGGCGTTTTTCCATAGGCTCCGCCCCCCTGACGAGCATCACAAAAATCGACGCTCAAGTCAG…	2365	ACCCAGCTTTCTTGTACAAAGTTGGCATTATAAGAAAGCATTGCTTATCAATTTGTTGCAACGAACAGGTCACTATCAGTCAAAATAAAATCATTATTTGAGGCTAGGTGGAGGCTCAGTGATGATAAGTCTGCGATGGTGGATGCATGTGTCATGGTCATAGCTGTTTCCTGTGTGAAATTGTTATCCGCTCAGAGGGCACAATCCTATTCCGCGCTATCCGACAATCTCCAAGACATTAGGTGGAGTTCAGTTCGGCGTATGGCATATGTCGCTGGAAAGAACATGTGAGCAAAAGGCCAGCAAAAGGCCAGGAACCGTAAAAAGGCCGCGTTGCTGGCGTTTTTCCATAGGCTCCGCCCCCCTGACGAGCATCACAAAAATCGACGCTCAAGTCAG…	2674	pMB1	high	KAN		glycerol	D5	pSHPs0107B613663MU-A12			CAE19459	hypothetical protein	306	1	6.7e-54	1	Prochlorococcus marinus;Prochlorococcus marinus subsp. pastoris str. CCMP1986;Prochlorococcus marinus str. EQPAC1	1
pSHPs0107B613663MU	I5	CAE18935	21	OI_5a305b3c50918300070422bb	ACATGAATTTTATTACTAATTCTAGGCAATTTCATAAATCTTTGGCACCTTGGGTTTTCCTCCCATTATTCATTTCAGCTTTAACAGGCACATTCTATAGAATCTGTAAAGATTTATTAGGCTACTCAAGAGATGAAGTTCACTGGTTAATGTCTCTACACGAAGGGGAGTGGCTTGGAGATAATGGAGAACTAATCTACGTAATCTTGAATTCTTTAGGTCTTATTTGGATGCTAATAACTGGGTTTCAAATGTTTTCTAAAAAAATTTCATTTCCTAAAAAGGTTACTAAAGGCGAGTCGAAAGGTTTGG	312	pTGW	ACCCAGCTTTCTTGTACAAAGTTGGCATTATAAGAAAGCATTGCTTATCAATTTGTTGCAACGAACAGGTCACTATCAGTCAAAATAAAATCATTATTTGAGGCTAGGTGGAGGCTCAGTGATGATAAGTCTGCGATGGTGGATGCATGTGTCATGGTCATAGCTGTTTCCTGTGTGAAATTGTTATCCGCTCAGAGGGCACAATCCTATTCCGCGCTATCCGACAATCTCCAAGACATTAGGTGGAGTTCAGTTCGGCGTATGGCATATGTCGCTGGAAAGAACATGTGAGCAAAAGGCCAGCAAAAGGCCAGGAACCGTAAAAAGGCCGCGTTGCTGGCGTTTTTCCATAGGCTCCGCCCCCCTGACGAGCATCACAAAAATCGACGCTCAAGTCAG…	2365	ACCCAGCTTTCTTGTACAAAGTTGGCATTATAAGAAAGCATTGCTTATCAATTTGTTGCAACGAACAGGTCACTATCAGTCAAAATAAAATCATTATTTGAGGCTAGGTGGAGGCTCAGTGATGATAAGTCTGCGATGGTGGATGCATGTGTCATGGTCATAGCTGTTTCCTGTGTGAAATTGTTATCCGCTCAGAGGGCACAATCCTATTCCGCGCTATCCGACAATCTCCAAGACATTAGGTGGAGTTCAGTTCGGCGTATGGCATATGTCGCTGGAAAGAACATGTGAGCAAAAGGCCAGCAAAAGGCCAGGAACCGTAAAAAGGCCGCGTTGCTGGCGTTTTTCCATAGGCTCCGCCCCCCTGACGAGCATCACAAAAATCGACGCTCAAGTCAG…	2677	pMB1	high	KAN		glycerol	E5	pSHPs0107B613663MU-A12			CAE18935	PepSY domain-containing protein	309	1	6.5e-69	1	Prochlorococcus marinus;Prochlorococcus marinus subsp. pastoris str. CCMP1986;Prochlorococcus marinus str. EQPAC1	1	1	GO:0016021				Cellular Component-IEA	Cellular Component	integral component of membrane	Cellular Component
pSHPs0107B613663MU	K5	CAE19185	22	OI_5a305b3c50918300070422bc	ACATGAAAAAATTAATAACTATTCTTATATTTCAAGTTCTGTTAGTGCCCTTGGGACTAAATGCTAATGAAAACTTTTCTGTAGAGATTGAAGCCCTTACATTAGTAATGGAGCAATATGAAAAAGATATTAATCTTGAACCCGAAACTGAGATAGAACTAGATAATAAAAAGCCCAGCTATATGGCTCTTAAACAAGATGAGTGCAACGCTACTGTAAAAGTCACTGAGAAAACAGGCTTAGAAATTGTTGGAACTGAATCTTTCGATGTAAATGTTTGCAAGAAAGAAGTAAGTAAGGTTATAAATTTGG	312	pTGW	ACCCAGCTTTCTTGTACAAAGTTGGCATTATAAGAAAGCATTGCTTATCAATTTGTTGCAACGAACAGGTCACTATCAGTCAAAATAAAATCATTATTTGAGGCTAGGTGGAGGCTCAGTGATGATAAGTCTGCGATGGTGGATGCATGTGTCATGGTCATAGCTGTTTCCTGTGTGAAATTGTTATCCGCTCAGAGGGCACAATCCTATTCCGCGCTATCCGACAATCTCCAAGACATTAGGTGGAGTTCAGTTCGGCGTATGGCATATGTCGCTGGAAAGAACATGTGAGCAAAAGGCCAGCAAAAGGCCAGGAACCGTAAAAAGGCCGCGTTGCTGGCGTTTTTCCATAGGCTCCGCCCCCCTGACGAGCATCACAAAAATCGACGCTCAAGTCAG…	2365	ACCCAGCTTTCTTGTACAAAGTTGGCATTATAAGAAAGCATTGCTTATCAATTTGTTGCAACGAACAGGTCACTATCAGTCAAAATAAAATCATTATTTGAGGCTAGGTGGAGGCTCAGTGATGATAAGTCTGCGATGGTGGATGCATGTGTCATGGTCATAGCTGTTTCCTGTGTGAAATTGTTATCCGCTCAGAGGGCACAATCCTATTCCGCGCTATCCGACAATCTCCAAGACATTAGGTGGAGTTCAGTTCGGCGTATGGCATATGTCGCTGGAAAGAACATGTGAGCAAAAGGCCAGCAAAAGGCCAGGAACCGTAAAAAGGCCGCGTTGCTGGCGTTTTTCCATAGGCTCCGCCCCCCTGACGAGCATCACAAAAATCGACGCTCAAGTCAG…	2677	pMB1	high	KAN		glycerol	F5	pSHPs0107B613663MU-A12			CAE19185	hypothetical protein	309	1	6.5e-65	1	Prochlorococcus marinus;Prochlorococcus marinus subsp. pastoris str. CCMP1986;Prochlorococcus marinus str. EQPAC1	1
pSHPs0107B613663MU	M5	CAE19872	23	OI_5a305b3c50918300070422bd	ACATGACTGCTCAAAATTTTATGAATGTTGTTCGATTTAAATTAAAGTCAGATTGTGTAGATAAGTATTTTGAAGTAATAGATAAAACAAGTTTTGAGGGGATGACTCAAAGATATATCGCTAAAACTGGAGTTTATGATTACTGTTTTGTTGGGATCTGGAAAAGTGTAGAAGCTATTGCAGCTCAAAGACCAGCTATGATTGCTCACCTTGATGAGGTTAGAGGATTTATGGAAGAGTTGTCTCCTGAACTTGGAGTTACTGATCCTGTTTCAGGAAATATTGTTTCTAAAGTTGGTTATCATGATTTGG	312	pTGW	ACCCAGCTTTCTTGTACAAAGTTGGCATTATAAGAAAGCATTGCTTATCAATTTGTTGCAACGAACAGGTCACTATCAGTCAAAATAAAATCATTATTTGAGGCTAGGTGGAGGCTCAGTGATGATAAGTCTGCGATGGTGGATGCATGTGTCATGGTCATAGCTGTTTCCTGTGTGAAATTGTTATCCGCTCAGAGGGCACAATCCTATTCCGCGCTATCCGACAATCTCCAAGACATTAGGTGGAGTTCAGTTCGGCGTATGGCATATGTCGCTGGAAAGAACATGTGAGCAAAAGGCCAGCAAAAGGCCAGGAACCGTAAAAAGGCCGCGTTGCTGGCGTTTTTCCATAGGCTCCGCCCCCCTGACGAGCATCACAAAAATCGACGCTCAAGTCAG…	2365	ACCCAGCTTTCTTGTACAAAGTTGGCATTATAAGAAAGCATTGCTTATCAATTTGTTGCAACGAACAGGTCACTATCAGTCAAAATAAAATCATTATTTGAGGCTAGGTGGAGGCTCAGTGATGATAAGTCTGCGATGGTGGATGCATGTGTCATGGTCATAGCTGTTTCCTGTGTGAAATTGTTATCCGCTCAGAGGGCACAATCCTATTCCGCGCTATCCGACAATCTCCAAGACATTAGGTGGAGTTCAGTTCGGCGTATGGCATATGTCGCTGGAAAGAACATGTGAGCAAAAGGCCAGCAAAAGGCCAGGAACCGTAAAAAGGCCGCGTTGCTGGCGTTTTTCCATAGGCTCCGCCCCCCTGACGAGCATCACAAAAATCGACGCTCAAGTCAG…	2677	pMB1	high	KAN		glycerol	G5	pSHPs0107B613663MU-A12			CAE19872	conserved hypothetical	309	1	8.5e-71	1	Prochlorococcus marinus;Prochlorococcus marinus subsp. pastoris str. CCMP1986	1
pSHPs0107B613663MU	O5	CAE18624	24	OI_5a305b3c50918300070422be	ACATGGGGAAGAAGAACTGGATAGAGTTCGACAATCAGGAGAACATCTACAAGGAGAAGAGCAAAGAGGAAAACTTCCAGAAGATTTCCAAGATTAACATCAGTAAGCAGAAGAAGGGTAAGAAGGGTAAGACAATCACGTTAATCAAGGGCCTGTCCATCGGCAACGAGATCGAGGTAAAAGAGTTGTTAAAGAAGATGAAGGTATTCTGCGGCACAGGTGGCACACTGATCGGCGAGGACATACAGTTGCAGGGCGACATGGTTATCAAGAGTATCGAGTTCCTACGTAAAGAGGGTTTCCAGAACCTGTTGG	315	pTGW	ACCCAGCTTTCTTGTACAAAGTTGGCATTATAAGAAAGCATTGCTTATCAATTTGTTGCAACGAACAGGTCACTATCAGTCAAAATAAAATCATTATTTGAGGCTAGGTGGAGGCTCAGTGATGATAAGTCTGCGATGGTGGATGCATGTGTCATGGTCATAGCTGTTTCCTGTGTGAAATTGTTATCCGCTCAGAGGGCACAATCCTATTCCGCGCTATCCGACAATCTCCAAGACATTAGGTGGAGTTCAGTTCGGCGTATGGCATATGTCGCTGGAAAGAACATGTGAGCAAAAGGCCAGCAAAAGGCCAGGAACCGTAAAAAGGCCGCGTTGCTGGCGTTTTTCCATAGGCTCCGCCCCCCTGACGAGCATCACAAAAATCGACGCTCAAGTCAG…	2365	ACCCAGCTTTCTTGTACAAAGTTGGCATTATAAGAAAGCATTGCTTATCAATTTGTTGCAACGAACAGGTCACTATCAGTCAAAATAAAATCATTATTTGAGGCTAGGTGGAGGCTCAGTGATGATAAGTCTGCGATGGTGGATGCATGTGTCATGGTCATAGCTGTTTCCTGTGTGAAATTGTTATCCGCTCAGAGGGCACAATCCTATTCCGCGCTATCCGACAATCTCCAAGACATTAGGTGGAGTTCAGTTCGGCGTATGGCATATGTCGCTGGAAAGAACATGTGAGCAAAAGGCCAGCAAAAGGCCAGGAACCGTAAAAAGGCCGCGTTGCTGGCGTTTTTCCATAGGCTCCGCCCCCCTGACGAGCATCACAAAAATCGACGCTCAAGTCAG…	2680	pMB1	high	KAN		glycerol	H5	pSHPs0107B613663MU-A12			CAE18624	translation initiation factor SUI1	312	1	2.3e-41	1	Prochlorococcus marinus;Prochlorococcus marinus subsp. pastoris str. CCMP1986;Prochlorococcus marinus str. EQPAC1	1	3	GO:0003743;GO:0005840;GO:0006446				Biological Process-IEA;Molecular Function-IEA	Cellular Component;Biological Process;Molecular Function	ribosome;regulation of translational initiation;translation initiation factor activity	Cellular Component;Biological Process;Molecular Function
pSHPs0107B613663MU	A7	CAE19160	25	OI_5a305b3c50918300070422bf	ACATGCAAAGATATTTAATTTCTTATGAATTTGCAGACGGTGAAGATCAAGAAGAAGGAGGGGAAATGCTTATTAATTGGTATGAATCGGGAGGTCCTCAAAATAGACCTGAGAACTACGAAGTTCATTCATGGATTTTTATGATCCAAAATGGCATTGGTCATTCCGTTGTTAGTGCAGATTCTTTAGAAACAATTTGGAAACAATGGCATCCATGGAGAAGACTTATGGATATTAATATTCAACCTTGTTTAGATCTTGATGAAACTGTGTCTTTATTTAAGAAGGAAAAAATGAATACCCGCATGGATTTGG	315	pTGW	ACCCAGCTTTCTTGTACAAAGTTGGCATTATAAGAAAGCATTGCTTATCAATTTGTTGCAACGAACAGGTCACTATCAGTCAAAATAAAATCATTATTTGAGGCTAGGTGGAGGCTCAGTGATGATAAGTCTGCGATGGTGGATGCATGTGTCATGGTCATAGCTGTTTCCTGTGTGAAATTGTTATCCGCTCAGAGGGCACAATCCTATTCCGCGCTATCCGACAATCTCCAAGACATTAGGTGGAGTTCAGTTCGGCGTATGGCATATGTCGCTGGAAAGAACATGTGAGCAAAAGGCCAGCAAAAGGCCAGGAACCGTAAAAAGGCCGCGTTGCTGGCGTTTTTCCATAGGCTCCGCCCCCCTGACGAGCATCACAAAAATCGACGCTCAAGTCAG…	2365	ACCCAGCTTTCTTGTACAAAGTTGGCATTATAAGAAAGCATTGCTTATCAATTTGTTGCAACGAACAGGTCACTATCAGTCAAAATAAAATCATTATTTGAGGCTAGGTGGAGGCTCAGTGATGATAAGTCTGCGATGGTGGATGCATGTGTCATGGTCATAGCTGTTTCCTGTGTGAAATTGTTATCCGCTCAGAGGGCACAATCCTATTCCGCGCTATCCGACAATCTCCAAGACATTAGGTGGAGTTCAGTTCGGCGTATGGCATATGTCGCTGGAAAGAACATGTGAGCAAAAGGCCAGCAAAAGGCCAGGAACCGTAAAAAGGCCGCGTTGCTGGCGTTTTTCCATAGGCTCCGCCCCCCTGACGAGCATCACAAAAATCGACGCTCAAGTCAG…	2680	pMB1	high	KAN		glycerol	A7	pSHPs0107B613663MU-A12			CAE19160	DUF3303 domain-containing	312	1	1.6e-71	1	Prochlorococcus marinus;Prochlorococcus marinus subsp. pastoris str. CCMP1986;Prochlorococcus marinus str. EQPAC1	1
pSHPs0107B613663MU	C7	CAE19896	26	OI_5a305b3c50918300070422c0	ACATGGCAGCTGTTTCACTTACAGTCTCTACAGTCAAACCACTGGGAGATAGAATATTTATCAAAGTTTCCGAATCTGAGGAAAAAACTGCTGGTGGCATCCTTTTGCCCGACTCAGCTAAAGAAAAACCACAGGTAGGAGAAGTTGCTCAGGTCGGCCCTGGGAAGCTCAACGACGATGGTTCTCGACAAACTCCCGAAGTGAGTATTGGCGATAAAGTCTTATACAGCAAATATGCTGGAACTGACATCAAATTGGGAGGAGATGAGTACGTCTTACTTTCAGAAAAGGATATATTAGCTGTAGTTGGCTTGG	315	pTGW	ACCCAGCTTTCTTGTACAAAGTTGGCATTATAAGAAAGCATTGCTTATCAATTTGTTGCAACGAACAGGTCACTATCAGTCAAAATAAAATCATTATTTGAGGCTAGGTGGAGGCTCAGTGATGATAAGTCTGCGATGGTGGATGCATGTGTCATGGTCATAGCTGTTTCCTGTGTGAAATTGTTATCCGCTCAGAGGGCACAATCCTATTCCGCGCTATCCGACAATCTCCAAGACATTAGGTGGAGTTCAGTTCGGCGTATGGCATATGTCGCTGGAAAGAACATGTGAGCAAAAGGCCAGCAAAAGGCCAGGAACCGTAAAAAGGCCGCGTTGCTGGCGTTTTTCCATAGGCTCCGCCCCCCTGACGAGCATCACAAAAATCGACGCTCAAGTCAG…	2365	ACCCAGCTTTCTTGTACAAAGTTGGCATTATAAGAAAGCATTGCTTATCAATTTGTTGCAACGAACAGGTCACTATCAGTCAAAATAAAATCATTATTTGAGGCTAGGTGGAGGCTCAGTGATGATAAGTCTGCGATGGTGGATGCATGTGTCATGGTCATAGCTGTTTCCTGTGTGAAATTGTTATCCGCTCAGAGGGCACAATCCTATTCCGCGCTATCCGACAATCTCCAAGACATTAGGTGGAGTTCAGTTCGGCGTATGGCATATGTCGCTGGAAAGAACATGTGAGCAAAAGGCCAGCAAAAGGCCAGGAACCGTAAAAAGGCCGCGTTGCTGGCGTTTTTCCATAGGCTCCGCCCCCCTGACGAGCATCACAAAAATCGACGCTCAAGTCAG…	2680	pMB1	high	KAN		glycerol	B7	pSHPs0107B613663MU-A12			CAE19896	CH10_PROMP ame: Full=10 kDa chaperonin ame: Full= ame: Full= Cpn10	312	1	6.7e-65	1	Prochlorococcus marinus;Prochlorococcus marinus subsp. pastoris str. CCMP1986;Prochlorococcus marinus str. EQPAC1;Prochlorococcus sp. MED-G72	1	3	GO:0005524;GO:0005737;GO:0006457				Biological Process-IEA;Cellular Component-IEA;Molecular Function-IEA	Cellular Component;Biological Process;Molecular Function	cytoplasm;protein folding;ATP binding	Cellular Component;Biological Process;Molecular Function
pSHPs0107B613663MU	E7	CAE19323	27	OI_5a305b3c50918300070422c1	ACATGAAAAAAATTATTTATAAACCTTTTTTTTCAATTGTAATGATAGGTTTTCTTTTCATTGCACTACCAATAAGTACTTATGCAGAAAGTTTTAATAACGTTGGTGATTTATTTATAGTGGGTCAACAAAAAACAATTATTAATTACGAAAAAAGTCAACCTTCTTCTATTGATAACCCAGTAGTGGATCCAAATTTTAATGCAATGAGGGATGTTGACGCCGAGAGTTCATCAACATCAATTTATATTGTTATTGGCTTATTAGTAGCGGCTACATTAATACCACTTGCAACATGGTGGTATTTCTCTAAATTGG	318	pTGW	ACCCAGCTTTCTTGTACAAAGTTGGCATTATAAGAAAGCATTGCTTATCAATTTGTTGCAACGAACAGGTCACTATCAGTCAAAATAAAATCATTATTTGAGGCTAGGTGGAGGCTCAGTGATGATAAGTCTGCGATGGTGGATGCATGTGTCATGGTCATAGCTGTTTCCTGTGTGAAATTGTTATCCGCTCAGAGGGCACAATCCTATTCCGCGCTATCCGACAATCTCCAAGACATTAGGTGGAGTTCAGTTCGGCGTATGGCATATGTCGCTGGAAAGAACATGTGAGCAAAAGGCCAGCAAAAGGCCAGGAACCGTAAAAAGGCCGCGTTGCTGGCGTTTTTCCATAGGCTCCGCCCCCCTGACGAGCATCACAAAAATCGACGCTCAAGTCAG…	2365	ACCCAGCTTTCTTGTACAAAGTTGGCATTATAAGAAAGCATTGCTTATCAATTTGTTGCAACGAACAGGTCACTATCAGTCAAAATAAAATCATTATTTGAGGCTAGGTGGAGGCTCAGTGATGATAAGTCTGCGATGGTGGATGCATGTGTCATGGTCATAGCTGTTTCCTGTGTGAAATTGTTATCCGCTCAGAGGGCACAATCCTATTCCGCGCTATCCGACAATCTCCAAGACATTAGGTGGAGTTCAGTTCGGCGTATGGCATATGTCGCTGGAAAGAACATGTGAGCAAAAGGCCAGCAAAAGGCCAGGAACCGTAAAAAGGCCGCGTTGCTGGCGTTTTTCCATAGGCTCCGCCCCCCTGACGAGCATCACAAAAATCGACGCTCAAGTCAG…	2683	pMB1	high	KAN		glycerol	C7	pSHPs0107B613663MU-A12			CAE19323	possible Fusion glyco F0	315	1	2.9e-68	1	Prochlorococcus marinus;Prochlorococcus marinus subsp. pastoris str. CCMP1986;Prochlorococcus marinus str. EQPAC1	1	1	GO:0016021				Cellular Component-IEA	Cellular Component	integral component of membrane	Cellular Component
pSHPs0107B613663MU	G7	CAE19824	28	OI_5a305b3c50918300070422c2	ACATGAGTGAATCTAACAATTTACCTCAAGCAATAAGCCATAAAAAATTAACTTATTTGATGCTGAATGCACAAAAAGATCTTAATGCCTCTGATGATAAAAAAAATATTGAAAGCTTAGAAAAACAAGAATTTGATGAATTAATAAATAATTGGGAGATCGTAACTAAAGATGTCATTAACACAATTTCTAAGCGAAATAAAAACTTATTAAAAAATAAATCTTCTAATTCCTTAATTGCGTTGGGTGCTATGGAAGTTCATCTAAATATGGCATTACAAGCACTAAACGCATTCAAAAAAGACTCTTTAGACTTGG	318	pTGW	ACCCAGCTTTCTTGTACAAAGTTGGCATTATAAGAAAGCATTGCTTATCAATTTGTTGCAACGAACAGGTCACTATCAGTCAAAATAAAATCATTATTTGAGGCTAGGTGGAGGCTCAGTGATGATAAGTCTGCGATGGTGGATGCATGTGTCATGGTCATAGCTGTTTCCTGTGTGAAATTGTTATCCGCTCAGAGGGCACAATCCTATTCCGCGCTATCCGACAATCTCCAAGACATTAGGTGGAGTTCAGTTCGGCGTATGGCATATGTCGCTGGAAAGAACATGTGAGCAAAAGGCCAGCAAAAGGCCAGGAACCGTAAAAAGGCCGCGTTGCTGGCGTTTTTCCATAGGCTCCGCCCCCCTGACGAGCATCACAAAAATCGACGCTCAAGTCAG…	2365	ACCCAGCTTTCTTGTACAAAGTTGGCATTATAAGAAAGCATTGCTTATCAATTTGTTGCAACGAACAGGTCACTATCAGTCAAAATAAAATCATTATTTGAGGCTAGGTGGAGGCTCAGTGATGATAAGTCTGCGATGGTGGATGCATGTGTCATGGTCATAGCTGTTTCCTGTGTGAAATTGTTATCCGCTCAGAGGGCACAATCCTATTCCGCGCTATCCGACAATCTCCAAGACATTAGGTGGAGTTCAGTTCGGCGTATGGCATATGTCGCTGGAAAGAACATGTGAGCAAAAGGCCAGCAAAAGGCCAGGAACCGTAAAAAGGCCGCGTTGCTGGCGTTTTTCCATAGGCTCCGCCCCCCTGACGAGCATCACAAAAATCGACGCTCAAGTCAG…	2683	pMB1	high	KAN		glycerol	D7	pSHPs0107B613663MU-A12			CAE19824	possible MATH domain	315	1	1.6e-52	1	Prochlorococcus marinus;Prochlorococcus marinus subsp. pastoris str. CCMP1986;Prochlorococcus marinus str. EQPAC1	1
pSHPs0107B613663MU	I7	CAE18669	29	OI_5a305b3c50918300070422c3	ACATGACAAACTCGGACTACTTACTAAAGGCCGCCATAAAGAAAGTTACAGAGAAGTTGAATAAGATTGTTGTTGAGAAGATAGAGGAAGCGTCGAATATAGCCCAGGACGTACCCGGCAAGATCAAGAAGGAGTTCGATACCCTTAAGGATGCCATCATCGAGGAAGCCGAGAGGATGGAGAACGAGTTGTCTAACTCGCGTAACGCGGACACATCTGAGTCGAACCAGGACCCGTATTTGTCAGACGTATTAAAGGAGATTGAGGACATCAAGGTGAAGATAGACCACTTCAACCGTAAGATGAACAACTCCATATTGG	321	pTGW	ACCCAGCTTTCTTGTACAAAGTTGGCATTATAAGAAAGCATTGCTTATCAATTTGTTGCAACGAACAGGTCACTATCAGTCAAAATAAAATCATTATTTGAGGCTAGGTGGAGGCTCAGTGATGATAAGTCTGCGATGGTGGATGCATGTGTCATGGTCATAGCTGTTTCCTGTGTGAAATTGTTATCCGCTCAGAGGGCACAATCCTATTCCGCGCTATCCGACAATCTCCAAGACATTAGGTGGAGTTCAGTTCGGCGTATGGCATATGTCGCTGGAAAGAACATGTGAGCAAAAGGCCAGCAAAAGGCCAGGAACCGTAAAAAGGCCGCGTTGCTGGCGTTTTTCCATAGGCTCCGCCCCCCTGACGAGCATCACAAAAATCGACGCTCAAGTCAG…	2365	ACCCAGCTTTCTTGTACAAAGTTGGCATTATAAGAAAGCATTGCTTATCAATTTGTTGCAACGAACAGGTCACTATCAGTCAAAATAAAATCATTATTTGAGGCTAGGTGGAGGCTCAGTGATGATAAGTCTGCGATGGTGGATGCATGTGTCATGGTCATAGCTGTTTCCTGTGTGAAATTGTTATCCGCTCAGAGGGCACAATCCTATTCCGCGCTATCCGACAATCTCCAAGACATTAGGTGGAGTTCAGTTCGGCGTATGGCATATGTCGCTGGAAAGAACATGTGAGCAAAAGGCCAGCAAAAGGCCAGGAACCGTAAAAAGGCCGCGTTGCTGGCGTTTTTCCATAGGCTCCGCCCCCCTGACGAGCATCACAAAAATCGACGCTCAAGTCAG…	2686	pMB1	high	KAN		glycerol	E7	pSHPs0107B613663MU-A12			CAE18669	possible (AF128446) repeat motif	318	1	4.2e-67	1	Prochlorococcus marinus;Prochlorococcus marinus subsp. pastoris str. CCMP1986;Prochlorococcus marinus str. EQPAC1	1
pSHPs0107B613663MU	K7	CAE18922	30	OI_5a305b3c50918300070422c4	ACATGAAACCTTTGGTAGTAGATGAGATTATCCATTACTTGATTCATCGATGGGGTAAAAAATATGACTTTAGACTTTTTAAAAGAGGAAAATATTTATATTTTCAAATGATGTGGGGTTTTTTAGGACAAGAATCTTTTCCATTAAATGAAGTGGAATATAAAAAATCAATAGCAGATAAAATTGAAATATTAAATAGATGCGGTTATTCAGATGAAGTAAGGGAATGGCTTAAAAAAGTAAATTCAAAACCAAGATTAGGAAGAGCTGTAAGCCTTCAACTACACATTAATGAGAGGATGAAAGAGTTTTTGATTTTGG	321	pTGW	ACCCAGCTTTCTTGTACAAAGTTGGCATTATAAGAAAGCATTGCTTATCAATTTGTTGCAACGAACAGGTCACTATCAGTCAAAATAAAATCATTATTTGAGGCTAGGTGGAGGCTCAGTGATGATAAGTCTGCGATGGTGGATGCATGTGTCATGGTCATAGCTGTTTCCTGTGTGAAATTGTTATCCGCTCAGAGGGCACAATCCTATTCCGCGCTATCCGACAATCTCCAAGACATTAGGTGGAGTTCAGTTCGGCGTATGGCATATGTCGCTGGAAAGAACATGTGAGCAAAAGGCCAGCAAAAGGCCAGGAACCGTAAAAAGGCCGCGTTGCTGGCGTTTTTCCATAGGCTCCGCCCCCCTGACGAGCATCACAAAAATCGACGCTCAAGTCAG…	2365	ACCCAGCTTTCTTGTACAAAGTTGGCATTATAAGAAAGCATTGCTTATCAATTTGTTGCAACGAACAGGTCACTATCAGTCAAAATAAAATCATTATTTGAGGCTAGGTGGAGGCTCAGTGATGATAAGTCTGCGATGGTGGATGCATGTGTCATGGTCATAGCTGTTTCCTGTGTGAAATTGTTATCCGCTCAGAGGGCACAATCCTATTCCGCGCTATCCGACAATCTCCAAGACATTAGGTGGAGTTCAGTTCGGCGTATGGCATATGTCGCTGGAAAGAACATGTGAGCAAAAGGCCAGCAAAAGGCCAGGAACCGTAAAAAGGCCGCGTTGCTGGCGTTTTTCCATAGGCTCCGCCCCCCTGACGAGCATCACAAAAATCGACGCTCAAGTCAG…	2686	pMB1	high	KAN		glycerol	F7	pSHPs0107B613663MU-A12			CAE18922	DUF3067 family	318	1	5.2e-71	1	Prochlorococcus marinus;Prochlorococcus marinus subsp. pastoris str. CCMP1986;Prochlorococcus sp. MED-G72	1
pSHPs0107B613663MU	M7	CAE19147	31	OI_5a305b3c50918300070422c5	ACATGAACAATGCAACTCCCGATTTTTTATTTATCAGACCAAGTGGTAATCCAATAAGTGCAAAAGGATTTGAAGAAATGATGAACTCTGGGGATGTAGTACAAGAAAAAGCAGAAATAACAAAAATACACCGATTCGAATTTCTAAGTGATAATGTCGCAATGTGCATTTTCACTTTTGGTTCAAAATTCAGATATAAAGGGACTCCTAATGATGATTTGCCAACAGTTACTTCTATTTTTAAAAAAGTGGGTAATGTTTGGAAAATTCATTGGATGCAGAGATCAACAGGAGATTCGAATTTATCTTTATGGGTCTTGG	321	pTGW	ACCCAGCTTTCTTGTACAAAGTTGGCATTATAAGAAAGCATTGCTTATCAATTTGTTGCAACGAACAGGTCACTATCAGTCAAAATAAAATCATTATTTGAGGCTAGGTGGAGGCTCAGTGATGATAAGTCTGCGATGGTGGATGCATGTGTCATGGTCATAGCTGTTTCCTGTGTGAAATTGTTATCCGCTCAGAGGGCACAATCCTATTCCGCGCTATCCGACAATCTCCAAGACATTAGGTGGAGTTCAGTTCGGCGTATGGCATATGTCGCTGGAAAGAACATGTGAGCAAAAGGCCAGCAAAAGGCCAGGAACCGTAAAAAGGCCGCGTTGCTGGCGTTTTTCCATAGGCTCCGCCCCCCTGACGAGCATCACAAAAATCGACGCTCAAGTCAG…	2365	ACCCAGCTTTCTTGTACAAAGTTGGCATTATAAGAAAGCATTGCTTATCAATTTGTTGCAACGAACAGGTCACTATCAGTCAAAATAAAATCATTATTTGAGGCTAGGTGGAGGCTCAGTGATGATAAGTCTGCGATGGTGGATGCATGTGTCATGGTCATAGCTGTTTCCTGTGTGAAATTGTTATCCGCTCAGAGGGCACAATCCTATTCCGCGCTATCCGACAATCTCCAAGACATTAGGTGGAGTTCAGTTCGGCGTATGGCATATGTCGCTGGAAAGAACATGTGAGCAAAAGGCCAGCAAAAGGCCAGGAACCGTAAAAAGGCCGCGTTGCTGGCGTTTTTCCATAGGCTCCGCCCCCCTGACGAGCATCACAAAAATCGACGCTCAAGTCAG…	2686	pMB1	high	KAN		glycerol	G7	pSHPs0107B613663MU-A12			CAE19147	DUF3804 domain-containing	318	1	9.4e-73	1	Prochlorococcus marinus;Prochlorococcus marinus str. EQPAC1	1
pSHPs0107B613663MU	O7	CAE19390	32	OI_5a305b3c50918300070422c6	ACATGAATAATGAACAAACATCAATTAATAAAGTCAATATTGAAAATCAAAATACTCCTGAAAAAGGTCCCCTAAGTTTTTTAACTGGCTCATTAACAAGTTTCCTCCTTTGTATATCTTCTTATTTTATAAGTAATAAAATTGCAATTTACTTTTCACTCCATAAACCATCAAACTCATCTGAAATTGTTCAAAGTATATCTTCTAGTATTAATACATTAATTATTGGATTGTCCTTCTTATTAACTTTTTCTTTTGCGTTTATAGGATTAGGTCTTTTTATTGTATTTATTCGAAGTTTTTTGATTAAAAAAAATTTGG	321	pTGW	ACCCAGCTTTCTTGTACAAAGTTGGCATTATAAGAAAGCATTGCTTATCAATTTGTTGCAACGAACAGGTCACTATCAGTCAAAATAAAATCATTATTTGAGGCTAGGTGGAGGCTCAGTGATGATAAGTCTGCGATGGTGGATGCATGTGTCATGGTCATAGCTGTTTCCTGTGTGAAATTGTTATCCGCTCAGAGGGCACAATCCTATTCCGCGCTATCCGACAATCTCCAAGACATTAGGTGGAGTTCAGTTCGGCGTATGGCATATGTCGCTGGAAAGAACATGTGAGCAAAAGGCCAGCAAAAGGCCAGGAACCGTAAAAAGGCCGCGTTGCTGGCGTTTTTCCATAGGCTCCGCCCCCCTGACGAGCATCACAAAAATCGACGCTCAAGTCAG…	2365	ACCCAGCTTTCTTGTACAAAGTTGGCATTATAAGAAAGCATTGCTTATCAATTTGTTGCAACGAACAGGTCACTATCAGTCAAAATAAAATCATTATTTGAGGCTAGGTGGAGGCTCAGTGATGATAAGTCTGCGATGGTGGATGCATGTGTCATGGTCATAGCTGTTTCCTGTGTGAAATTGTTATCCGCTCAGAGGGCACAATCCTATTCCGCGCTATCCGACAATCTCCAAGACATTAGGTGGAGTTCAGTTCGGCGTATGGCATATGTCGCTGGAAAGAACATGTGAGCAAAAGGCCAGCAAAAGGCCAGGAACCGTAAAAAGGCCGCGTTGCTGGCGTTTTTCCATAGGCTCCGCCCCCCTGACGAGCATCACAAAAATCGACGCTCAAGTCAG…	2686	pMB1	high	KAN		glycerol	H7	pSHPs0107B613663MU-A12			CAE19390	DUF3082 domain-containing	318	1	6.6e-43	1	Prochlorococcus marinus;Prochlorococcus marinus subsp. pastoris str. CCMP1986;Prochlorococcus marinus str. EQPAC1	1	1	GO:0016021				Cellular Component-IEA	Cellular Component	integral component of membrane	Cellular Component
pSHPs0107B613663MU	A9	CAE19454	33	OI_5a305b3c50918300070422c7	ACATGTCGTCCAGGTCGAAGAAGCTTTTGTTGCTGCAGCGTTCGCTAATCTGGTTCCTTTACTTGTTCAGTGGCTATATCTTGTACTCGAAGAAGGGTTACCTGTTCAGCATTTTCATCACATTCGCTAAGGTCATCTACCCTTTGTCTATCTTCTGGCTGCAGATTAGAATTAAGCGTTCGGAGAAGTTTCTTCCCATCGACTCCGCAATGAAGACCAGCCAGCTTTGGTTTAACTTGCTGCCCGTGCTGGCTTCCTTCATCACCGTCGTATTGTCCATTCTAAACACTATCTTCTACCTTATCGACAAGGTGATATTGG	321	pTGW	ACCCAGCTTTCTTGTACAAAGTTGGCATTATAAGAAAGCATTGCTTATCAATTTGTTGCAACGAACAGGTCACTATCAGTCAAAATAAAATCATTATTTGAGGCTAGGTGGAGGCTCAGTGATGATAAGTCTGCGATGGTGGATGCATGTGTCATGGTCATAGCTGTTTCCTGTGTGAAATTGTTATCCGCTCAGAGGGCACAATCCTATTCCGCGCTATCCGACAATCTCCAAGACATTAGGTGGAGTTCAGTTCGGCGTATGGCATATGTCGCTGGAAAGAACATGTGAGCAAAAGGCCAGCAAAAGGCCAGGAACCGTAAAAAGGCCGCGTTGCTGGCGTTTTTCCATAGGCTCCGCCCCCCTGACGAGCATCACAAAAATCGACGCTCAAGTCAG…	2365	ACCCAGCTTTCTTGTACAAAGTTGGCATTATAAGAAAGCATTGCTTATCAATTTGTTGCAACGAACAGGTCACTATCAGTCAAAATAAAATCATTATTTGAGGCTAGGTGGAGGCTCAGTGATGATAAGTCTGCGATGGTGGATGCATGTGTCATGGTCATAGCTGTTTCCTGTGTGAAATTGTTATCCGCTCAGAGGGCACAATCCTATTCCGCGCTATCCGACAATCTCCAAGACATTAGGTGGAGTTCAGTTCGGCGTATGGCATATGTCGCTGGAAAGAACATGTGAGCAAAAGGCCAGCAAAAGGCCAGGAACCGTAAAAAGGCCGCGTTGCTGGCGTTTTTCCATAGGCTCCGCCCCCCTGACGAGCATCACAAAAATCGACGCTCAAGTCAG…	2686	pMB1	high	KAN		glycerol	A9	pSHPs0107B613663MU-A12			CAE19454	hypothetical protein	318	1	1.4e-54	1	Prochlorococcus marinus;Prochlorococcus marinus subsp. pastoris str. CCMP1986;Prochlorococcus marinus str. EQPAC1;Prochlorococcus sp. MED-G72	1	1	GO:0016021				Cellular Component-IEA	Cellular Component	integral component of membrane	Cellular Component
pSHPs0107B613663MU	C9	CAE19455	34	OI_5a305b3c50918300070422c8	ACATGCAAATGTATCTTGCGGATTGTCAATTTCCAGATATTGATAATCAGGTTAAGGCCTATAAATTATTTGTAGAGGCATGGGAGAATGGCGAAATGGCTAAAGCTGACAAAACTGCAAATTTTGAAATGCTCTTTAGAGTACATGCTCCTGGTGAAGGAAGAGTAGTTTGTTTGTGTAAAGCTTATAGTGATAAGGAAGTTTTTGAACATTTCGCCCCTTGGAGAGCAAAATTTGGAATTCATATGGAATTTACTCCTGTGACCAGTTGTCAAAACATTGTGGATTATCACAAAGACTTATTTAAATCAATGAATTTGG	321	pTGW	ACCCAGCTTTCTTGTACAAAGTTGGCATTATAAGAAAGCATTGCTTATCAATTTGTTGCAACGAACAGGTCACTATCAGTCAAAATAAAATCATTATTTGAGGCTAGGTGGAGGCTCAGTGATGATAAGTCTGCGATGGTGGATGCATGTGTCATGGTCATAGCTGTTTCCTGTGTGAAATTGTTATCCGCTCAGAGGGCACAATCCTATTCCGCGCTATCCGACAATCTCCAAGACATTAGGTGGAGTTCAGTTCGGCGTATGGCATATGTCGCTGGAAAGAACATGTGAGCAAAAGGCCAGCAAAAGGCCAGGAACCGTAAAAAGGCCGCGTTGCTGGCGTTTTTCCATAGGCTCCGCCCCCCTGACGAGCATCACAAAAATCGACGCTCAAGTCAG…	2365	ACCCAGCTTTCTTGTACAAAGTTGGCATTATAAGAAAGCATTGCTTATCAATTTGTTGCAACGAACAGGTCACTATCAGTCAAAATAAAATCATTATTTGAGGCTAGGTGGAGGCTCAGTGATGATAAGTCTGCGATGGTGGATGCATGTGTCATGGTCATAGCTGTTTCCTGTGTGAAATTGTTATCCGCTCAGAGGGCACAATCCTATTCCGCGCTATCCGACAATCTCCAAGACATTAGGTGGAGTTCAGTTCGGCGTATGGCATATGTCGCTGGAAAGAACATGTGAGCAAAAGGCCAGCAAAAGGCCAGGAACCGTAAAAAGGCCGCGTTGCTGGCGTTTTTCCATAGGCTCCGCCCCCCTGACGAGCATCACAAAAATCGACGCTCAAGTCAG…	2686	pMB1	high	KAN		glycerol	B9	pSHPs0107B613663MU-A12			CAE19455	DUF3303 domain-containing	318	1	4.6e-74	1	Prochlorococcus marinus;Prochlorococcus marinus subsp. pastoris str. CCMP1986	1
pSHPs0107B613663MU	E9	CAE19565	35	OI_5a305b3c50918300070422c9	ACATGACTACATACTTCTTCGTCGCTGCGAGCGAAAAGTTCCTGACTGTCGAGGAGCCATTAGAGGAAATCTTGAAGGAGAGAATAAGGAATTACAAGGAGAATAAGAAGGAGATCGACTTCTGGCTGCTAAAGAACCCGAGCTTCTTAAAGAGTTCTGCGTTCCTGGACCTATCAAAGAAGATTCCAAACACACCGGCTGCTGTAATAAGCACCGACAAGAAGTTCATCACTTTTCTGAAATTGCGTCTGGAGTTCGTAGCAGTTGGGGAGTTCGAGTGTCCAAACTCTGAGATCAACGACCCGTTTAAGGTAGAATTGG	321	pTGW	ACCCAGCTTTCTTGTACAAAGTTGGCATTATAAGAAAGCATTGCTTATCAATTTGTTGCAACGAACAGGTCACTATCAGTCAAAATAAAATCATTATTTGAGGCTAGGTGGAGGCTCAGTGATGATAAGTCTGCGATGGTGGATGCATGTGTCATGGTCATAGCTGTTTCCTGTGTGAAATTGTTATCCGCTCAGAGGGCACAATCCTATTCCGCGCTATCCGACAATCTCCAAGACATTAGGTGGAGTTCAGTTCGGCGTATGGCATATGTCGCTGGAAAGAACATGTGAGCAAAAGGCCAGCAAAAGGCCAGGAACCGTAAAAAGGCCGCGTTGCTGGCGTTTTTCCATAGGCTCCGCCCCCCTGACGAGCATCACAAAAATCGACGCTCAAGTCAG…	2365	ACCCAGCTTTCTTGTACAAAGTTGGCATTATAAGAAAGCATTGCTTATCAATTTGTTGCAACGAACAGGTCACTATCAGTCAAAATAAAATCATTATTTGAGGCTAGGTGGAGGCTCAGTGATGATAAGTCTGCGATGGTGGATGCATGTGTCATGGTCATAGCTGTTTCCTGTGTGAAATTGTTATCCGCTCAGAGGGCACAATCCTATTCCGCGCTATCCGACAATCTCCAAGACATTAGGTGGAGTTCAGTTCGGCGTATGGCATATGTCGCTGGAAAGAACATGTGAGCAAAAGGCCAGCAAAAGGCCAGGAACCGTAAAAAGGCCGCGTTGCTGGCGTTTTTCCATAGGCTCCGCCCCCCTGACGAGCATCACAAAAATCGACGCTCAAGTCAG…	2686	pMB1	high	KAN		glycerol	C9	pSHPs0107B613663MU-A12			CAE19565	DUF2488 family	318	1	1.9e-67	1	Prochlorococcus marinus;Prochlorococcus marinus subsp. pastoris str. CCMP1986;Prochlorococcus marinus str. EQPAC1	1
pSHPs0107B613663MU	G9	CAE19885	36	OI_5a305b3c50918300070422ca	ACATGGATCGTACCCAGCAGATAAAAGACGCACACCCGTGGCTATCGTATGAGGAAGTGGTTAAAGTGATACTGTACCACCACCACCAAGGCAGCATGTGGATCCACAACTTGCAGAGGGATAAATTGGAGAGATCTATGGAAGCCTTTACGAAACTATTGAAGTCGAAATCAATGAAGGCTTTAAAGCCATTCGTGGAATATGTCCTGGGAGTGTATTATCGTGGGGTTGATAAATACGGAAACCAAACTGAGGTGAATAAGGAAAGCTTCGAAAACCGTTGGCACAAGGCCCGTACTATCCTGCTTACGTCCAAGTTGG	321	pTGW	ACCCAGCTTTCTTGTACAAAGTTGGCATTATAAGAAAGCATTGCTTATCAATTTGTTGCAACGAACAGGTCACTATCAGTCAAAATAAAATCATTATTTGAGGCTAGGTGGAGGCTCAGTGATGATAAGTCTGCGATGGTGGATGCATGTGTCATGGTCATAGCTGTTTCCTGTGTGAAATTGTTATCCGCTCAGAGGGCACAATCCTATTCCGCGCTATCCGACAATCTCCAAGACATTAGGTGGAGTTCAGTTCGGCGTATGGCATATGTCGCTGGAAAGAACATGTGAGCAAAAGGCCAGCAAAAGGCCAGGAACCGTAAAAAGGCCGCGTTGCTGGCGTTTTTCCATAGGCTCCGCCCCCCTGACGAGCATCACAAAAATCGACGCTCAAGTCAG…	2365	ACCCAGCTTTCTTGTACAAAGTTGGCATTATAAGAAAGCATTGCTTATCAATTTGTTGCAACGAACAGGTCACTATCAGTCAAAATAAAATCATTATTTGAGGCTAGGTGGAGGCTCAGTGATGATAAGTCTGCGATGGTGGATGCATGTGTCATGGTCATAGCTGTTTCCTGTGTGAAATTGTTATCCGCTCAGAGGGCACAATCCTATTCCGCGCTATCCGACAATCTCCAAGACATTAGGTGGAGTTCAGTTCGGCGTATGGCATATGTCGCTGGAAAGAACATGTGAGCAAAAGGCCAGCAAAAGGCCAGGAACCGTAAAAAGGCCGCGTTGCTGGCGTTTTTCCATAGGCTCCGCCCCCCTGACGAGCATCACAAAAATCGACGCTCAAGTCAG…	2686	pMB1	high	KAN		glycerol	D9	pSHPs0107B613663MU-A12			CAE19885	hypothetical protein	318	1	1.4e-62	1	Prochlorococcus marinus;Prochlorococcus marinus subsp. pastoris str. CCMP1986	1
pSHPs0107B613663MU	I9	CAE19030	37	OI_5a305b3c50918300070422cb	ACTTGACTAAAGGTAAGGTTGTACAAATAGGTTTATTAATCTCATTATTAGGATTATTAAGTTATAAATTAGCGCCACAATTGGGTATCGATAACTTTACAGCTAGCACAATCTCTAACTTTGTTTTGATTGTGATTGTCATAAGTTGGGTTACATCTTATGTTCTTAGAGTTTTAAACGGAAAAATGACTTTTATGGAACAAAGGAAGCGCTATAGAAAAGAGTATGAAAAAATTGTGAATGATAAACTAGAAACCAAATTTAACTTATTACCAAAAGAAGAGCAGGAAAAACTAATGGAAGATTTAGAAAAAAATCCATTGG	324	pTGW	ACCCAGCTTTCTTGTACAAAGTTGGCATTATAAGAAAGCATTGCTTATCAATTTGTTGCAACGAACAGGTCACTATCAGTCAAAATAAAATCATTATTTGAGGCTAGGTGGAGGCTCAGTGATGATAAGTCTGCGATGGTGGATGCATGTGTCATGGTCATAGCTGTTTCCTGTGTGAAATTGTTATCCGCTCAGAGGGCACAATCCTATTCCGCGCTATCCGACAATCTCCAAGACATTAGGTGGAGTTCAGTTCGGCGTATGGCATATGTCGCTGGAAAGAACATGTGAGCAAAAGGCCAGCAAAAGGCCAGGAACCGTAAAAAGGCCGCGTTGCTGGCGTTTTTCCATAGGCTCCGCCCCCCTGACGAGCATCACAAAAATCGACGCTCAAGTCAG…	2365	ACCCAGCTTTCTTGTACAAAGTTGGCATTATAAGAAAGCATTGCTTATCAATTTGTTGCAACGAACAGGTCACTATCAGTCAAAATAAAATCATTATTTGAGGCTAGGTGGAGGCTCAGTGATGATAAGTCTGCGATGGTGGATGCATGTGTCATGGTCATAGCTGTTTCCTGTGTGAAATTGTTATCCGCTCAGAGGGCACAATCCTATTCCGCGCTATCCGACAATCTCCAAGACATTAGGTGGAGTTCAGTTCGGCGTATGGCATATGTCGCTGGAAAGAACATGTGAGCAAAAGGCCAGCAAAAGGCCAGGAACCGTAAAAAGGCCGCGTTGCTGGCGTTTTTCCATAGGCTCCGCCCCCCTGACGAGCATCACAAAAATCGACGCTCAAGTCAG…	2689	pMB1	high	KAN		glycerol	E9	pSHPs0107B613663MU-A12			CAE19030	DUF3007 family	321	1	2.4e-58	1	Prochlorococcus marinus;Prochlorococcus marinus subsp. pastoris str. CCMP1986;Prochlorococcus marinus str. EQPAC1	1	1	GO:0016021				Cellular Component-IEA	Cellular Component	integral component of membrane	Cellular Component
pSHPs0107B613663MU	K9	CAE19034	38	OI_5a305b3c50918300070422cc	ACATGAGTAAACTATCACAGGGAGAAGAGAAAGAACTTATATCTTTTATTAAAGATTGGTTAAAATCCCATGGATATACACAAAAAGATCTAGCTAATGAATTAAATCTCAAATCAAGCCGAACCTCCGAAATCTCCCAAAAAGTTAAAGAATTTTATAAAAAAGGAGGTATTTTCAATGTTGTTAAAAATCTCATAAAGATAGAACAAAATTGGCTAAACAATATTCCGACAAATTCTCAAGGAATAAAAGAAACCCACCCATATAATCAATTAGATATCGACTCCCTAGTGAACCAAATAAAAAAAGACAGTAGTAAATTGG	324	pTGW	ACCCAGCTTTCTTGTACAAAGTTGGCATTATAAGAAAGCATTGCTTATCAATTTGTTGCAACGAACAGGTCACTATCAGTCAAAATAAAATCATTATTTGAGGCTAGGTGGAGGCTCAGTGATGATAAGTCTGCGATGGTGGATGCATGTGTCATGGTCATAGCTGTTTCCTGTGTGAAATTGTTATCCGCTCAGAGGGCACAATCCTATTCCGCGCTATCCGACAATCTCCAAGACATTAGGTGGAGTTCAGTTCGGCGTATGGCATATGTCGCTGGAAAGAACATGTGAGCAAAAGGCCAGCAAAAGGCCAGGAACCGTAAAAAGGCCGCGTTGCTGGCGTTTTTCCATAGGCTCCGCCCCCCTGACGAGCATCACAAAAATCGACGCTCAAGTCAG…	2365	ACCCAGCTTTCTTGTACAAAGTTGGCATTATAAGAAAGCATTGCTTATCAATTTGTTGCAACGAACAGGTCACTATCAGTCAAAATAAAATCATTATTTGAGGCTAGGTGGAGGCTCAGTGATGATAAGTCTGCGATGGTGGATGCATGTGTCATGGTCATAGCTGTTTCCTGTGTGAAATTGTTATCCGCTCAGAGGGCACAATCCTATTCCGCGCTATCCGACAATCTCCAAGACATTAGGTGGAGTTCAGTTCGGCGTATGGCATATGTCGCTGGAAAGAACATGTGAGCAAAAGGCCAGCAAAAGGCCAGGAACCGTAAAAAGGCCGCGTTGCTGGCGTTTTTCCATAGGCTCCGCCCCCCTGACGAGCATCACAAAAATCGACGCTCAAGTCAG…	2689	pMB1	high	KAN		glycerol	F9	pSHPs0107B613663MU-A12			CAE19034	conserved hypothetical	321	1	5.4e-69	1	Prochlorococcus marinus;Prochlorococcus marinus subsp. pastoris str. CCMP1986;Prochlorococcus marinus str. EQPAC1	1
pSHPs0107B613663MU	M9	CAE19423	39	OI_5a305b3c50918300070422cd	ACATGGAATATTTAATACCAGGAGAAATAATTACTGAAGATGGTGATATTGAATTAAATTCTGGTAAAAATGCGAAGACTTTAACTGTTTCTAATACTGGGGATAGACCTATTCAAGTTGGATCTCATTATCATTTTTTCGAAACTAATAAAGCTTTAATTTTTACAAGAGAAATTACGCTTGGTATGCGTCTAGATATTCCTGCAGGAACTGCTATTAGATTTGAACCTGGAGATACTACAGAAGTAAAACTGATACCTTATTCAGGTTATAGAAATGCCTTCGGTTTTAATGCTTTAATTAATGGTCCTTTAGATTCTTTGG	324	pTGW	ACCCAGCTTTCTTGTACAAAGTTGGCATTATAAGAAAGCATTGCTTATCAATTTGTTGCAACGAACAGGTCACTATCAGTCAAAATAAAATCATTATTTGAGGCTAGGTGGAGGCTCAGTGATGATAAGTCTGCGATGGTGGATGCATGTGTCATGGTCATAGCTGTTTCCTGTGTGAAATTGTTATCCGCTCAGAGGGCACAATCCTATTCCGCGCTATCCGACAATCTCCAAGACATTAGGTGGAGTTCAGTTCGGCGTATGGCATATGTCGCTGGAAAGAACATGTGAGCAAAAGGCCAGCAAAAGGCCAGGAACCGTAAAAAGGCCGCGTTGCTGGCGTTTTTCCATAGGCTCCGCCCCCCTGACGAGCATCACAAAAATCGACGCTCAAGTCAG…	2365	ACCCAGCTTTCTTGTACAAAGTTGGCATTATAAGAAAGCATTGCTTATCAATTTGTTGCAACGAACAGGTCACTATCAGTCAAAATAAAATCATTATTTGAGGCTAGGTGGAGGCTCAGTGATGATAAGTCTGCGATGGTGGATGCATGTGTCATGGTCATAGCTGTTTCCTGTGTGAAATTGTTATCCGCTCAGAGGGCACAATCCTATTCCGCGCTATCCGACAATCTCCAAGACATTAGGTGGAGTTCAGTTCGGCGTATGGCATATGTCGCTGGAAAGAACATGTGAGCAAAAGGCCAGCAAAAGGCCAGGAACCGTAAAAAGGCCGCGTTGCTGGCGTTTTTCCATAGGCTCCGCCCCCCTGACGAGCATCACAAAAATCGACGCTCAAGTCAG…	2689	pMB1	high	KAN		glycerol	G9	pSHPs0107B613663MU-A12			CAE19423	Urease beta subunit	321	1	3.5e-71	1	Prochlorococcus marinus subsp. pastoris str. PCC 9511;Prochlorococcus marinus;Prochlorococcus marinus subsp. pastoris str. CCMP1986;Prochlorococcus marinus str. EQPAC1	1	6	GO:0043419;GO:0019381;GO:0005737;GO:0000051;GO:0009039;GO:0006144	EC:3.5.1.5			Biological Process-IEA;Cellular Component-IEA;Molecular Function-IEA	Cellular Component;Biological Process;Molecular Function	cytoplasm;obsolete urea cycle intermediate metabolic process;atrazine catabolic process;urease activity;urea catabolic process;purine nucleobase metabolic process	Cellular Component;Biological Process;Molecular Function	EC:3.5.1.5	Acting on carbon-nitrogen bonds, other than peptide bonds
pSHPs0107B613663MU	O9	CAE19868	40	OI_5a305b3c50918300070422ce	ACATGGCTTACTATCACGTTCATGGAATTATCCCAGATACTCTTTCTCAATCAGAAGGTTACAAACTCTTTGAAAAATATATTGCTTCTGGAGCACCTAAGGATAAATTTGATGGATTTGAATTGATAAGTAGAGTCCATGCTCCTCAAACTGGAGAAGTTTTTGTGACTTGCAAGGCTGACAATCATCTCAAAATGGCTGAACATTTTGGTATCTGGAGAGCAAAATTTGGAGTGGAATGGAATGTACTTCCTGTTTTTAATGATGAAGAAGTTATTCTAAGAAATAAGCAACTTGCTGATGAAGTCGCAGCGATGGGATTGG	324	pTGW	ACCCAGCTTTCTTGTACAAAGTTGGCATTATAAGAAAGCATTGCTTATCAATTTGTTGCAACGAACAGGTCACTATCAGTCAAAATAAAATCATTATTTGAGGCTAGGTGGAGGCTCAGTGATGATAAGTCTGCGATGGTGGATGCATGTGTCATGGTCATAGCTGTTTCCTGTGTGAAATTGTTATCCGCTCAGAGGGCACAATCCTATTCCGCGCTATCCGACAATCTCCAAGACATTAGGTGGAGTTCAGTTCGGCGTATGGCATATGTCGCTGGAAAGAACATGTGAGCAAAAGGCCAGCAAAAGGCCAGGAACCGTAAAAAGGCCGCGTTGCTGGCGTTTTTCCATAGGCTCCGCCCCCCTGACGAGCATCACAAAAATCGACGCTCAAGTCAG…	2365	ACCCAGCTTTCTTGTACAAAGTTGGCATTATAAGAAAGCATTGCTTATCAATTTGTTGCAACGAACAGGTCACTATCAGTCAAAATAAAATCATTATTTGAGGCTAGGTGGAGGCTCAGTGATGATAAGTCTGCGATGGTGGATGCATGTGTCATGGTCATAGCTGTTTCCTGTGTGAAATTGTTATCCGCTCAGAGGGCACAATCCTATTCCGCGCTATCCGACAATCTCCAAGACATTAGGTGGAGTTCAGTTCGGCGTATGGCATATGTCGCTGGAAAGAACATGTGAGCAAAAGGCCAGCAAAAGGCCAGGAACCGTAAAAAGGCCGCGTTGCTGGCGTTTTTCCATAGGCTCCGCCCCCCTGACGAGCATCACAAAAATCGACGCTCAAGTCAG…	2689	pMB1	high	KAN		glycerol	H9	pSHPs0107B613663MU-A12			CAE19868	DUF3303 domain-containing	321	1	6.1e-74	1	Prochlorococcus marinus;Prochlorococcus marinus subsp. pastoris str. CCMP1986;Prochlorococcus marinus str. EQPAC1	1
pSHPs0107B613663MU	A11	CAE19966	41	OI_5a305b3c50918300070422cf	ACATGACAGCTTCACTTACTCAACAAAAAATACGTATCAGATTAAAAGCCTTCGATAGAAGAATGCTTGATTTATCTTGTGACAAAATAATTCAAACGGCAGATACAACCGCTGCTTCAGCTATCGGACCTATTCCATTACCAACTAAAAGAAAAATTTATTGCGTTTTAAGATCGCCTCATGTTGATAAAGATTCTAGAGAGCATTTCGAGACCAGAACTCATAGAAGAATAATTGATATTTATAGTCCTTCTGCTAAAACTATAGATGCCTTAATGAAATTGGATCTTCCTAGTGGTGTAGACATAGAAGTTAAATTATTGG	324	pTGW	ACCCAGCTTTCTTGTACAAAGTTGGCATTATAAGAAAGCATTGCTTATCAATTTGTTGCAACGAACAGGTCACTATCAGTCAAAATAAAATCATTATTTGAGGCTAGGTGGAGGCTCAGTGATGATAAGTCTGCGATGGTGGATGCATGTGTCATGGTCATAGCTGTTTCCTGTGTGAAATTGTTATCCGCTCAGAGGGCACAATCCTATTCCGCGCTATCCGACAATCTCCAAGACATTAGGTGGAGTTCAGTTCGGCGTATGGCATATGTCGCTGGAAAGAACATGTGAGCAAAAGGCCAGCAAAAGGCCAGGAACCGTAAAAAGGCCGCGTTGCTGGCGTTTTTCCATAGGCTCCGCCCCCCTGACGAGCATCACAAAAATCGACGCTCAAGTCAG…	2365	ACCCAGCTTTCTTGTACAAAGTTGGCATTATAAGAAAGCATTGCTTATCAATTTGTTGCAACGAACAGGTCACTATCAGTCAAAATAAAATCATTATTTGAGGCTAGGTGGAGGCTCAGTGATGATAAGTCTGCGATGGTGGATGCATGTGTCATGGTCATAGCTGTTTCCTGTGTGAAATTGTTATCCGCTCAGAGGGCACAATCCTATTCCGCGCTATCCGACAATCTCCAAGACATTAGGTGGAGTTCAGTTCGGCGTATGGCATATGTCGCTGGAAAGAACATGTGAGCAAAAGGCCAGCAAAAGGCCAGGAACCGTAAAAAGGCCGCGTTGCTGGCGTTTTTCCATAGGCTCCGCCCCCCTGACGAGCATCACAAAAATCGACGCTCAAGTCAG…	2689	pMB1	high	KAN		glycerol	A11	pSHPs0107B613663MU-A12			CAE19966	30S ribosomal S10	321	1	7.8e-70	1	Prochlorococcus marinus;Prochlorococcus marinus subsp. pastoris str. CCMP1986;Prochlorococcus marinus str. EQPAC1;Prochlorococcus sp. MED-G72	1	5	GO:0003735;GO:0042254;GO:0005840;GO:0000049;GO:0006412				Biological Process-IEA;Cellular Component-IEA;Molecular Function-IEA	Cellular Component;Biological Process;Molecular Function	tRNA binding;translation;ribosome;structural constituent of ribosome;ribosome biogenesis	Cellular Component;Biological Process;Molecular Function
pSHPs0107B613663MU	C11	CAE19520	42	OI_5a305b3c50918300070422d0	ACATGTCATCAGCCCCCGCCGTAACTGATTCTTCATTCGACAAAGAAGTTTTGCAAAGTAATCTGCCAGTTTTAGTTGATTTTTGGGCTCCATGGTGCGGACCTTGCAGGATGGTCGCACCAGTAGTAGAGGAGATTTCGAAAGACTTTGAAGGTAAAATCAAAGTATTTAAATTAAATACAGATGAGAATCCAAATGTTGCAAGTCAATATGGAATCAGAAGTATCCCGACTTTAATGATCTTCAAAGGTGGTCAAAAAGTTGATACTGTTGTTGGAGCAGTACCAAAAGCGACTCTTTCAAGTACCTTATCAAAACACTTATTGG	327	pTGW	ACCCAGCTTTCTTGTACAAAGTTGGCATTATAAGAAAGCATTGCTTATCAATTTGTTGCAACGAACAGGTCACTATCAGTCAAAATAAAATCATTATTTGAGGCTAGGTGGAGGCTCAGTGATGATAAGTCTGCGATGGTGGATGCATGTGTCATGGTCATAGCTGTTTCCTGTGTGAAATTGTTATCCGCTCAGAGGGCACAATCCTATTCCGCGCTATCCGACAATCTCCAAGACATTAGGTGGAGTTCAGTTCGGCGTATGGCATATGTCGCTGGAAAGAACATGTGAGCAAAAGGCCAGCAAAAGGCCAGGAACCGTAAAAAGGCCGCGTTGCTGGCGTTTTTCCATAGGCTCCGCCCCCCTGACGAGCATCACAAAAATCGACGCTCAAGTCAG…	2365	ACCCAGCTTTCTTGTACAAAGTTGGCATTATAAGAAAGCATTGCTTATCAATTTGTTGCAACGAACAGGTCACTATCAGTCAAAATAAAATCATTATTTGAGGCTAGGTGGAGGCTCAGTGATGATAAGTCTGCGATGGTGGATGCATGTGTCATGGTCATAGCTGTTTCCTGTGTGAAATTGTTATCCGCTCAGAGGGCACAATCCTATTCCGCGCTATCCGACAATCTCCAAGACATTAGGTGGAGTTCAGTTCGGCGTATGGCATATGTCGCTGGAAAGAACATGTGAGCAAAAGGCCAGCAAAAGGCCAGGAACCGTAAAAAGGCCGCGTTGCTGGCGTTTTTCCATAGGCTCCGCCCCCCTGACGAGCATCACAAAAATCGACGCTCAAGTCAG…	2692	pMB1	high	KAN		glycerol	B11	pSHPs0107B613663MU-A12			CAE19520	thioredoxin	324	1	1.4e-72	1	Prochlorococcus marinus;Prochlorococcus marinus subsp. pastoris str. CCMP1986	1	6	GO:0005623;GO:0006118;GO:0015035;GO:0006662;GO:0045454;GO:0055114				Biological Process-IEA;Cellular Component-IEA;Molecular Function-IEA	Cellular Component;Biological Process;Molecular Function	oxidation-reduction process;cell redox homeostasis;glycerol ether metabolic process;cell;obsolete electron transport;protein disulfide oxidoreductase activity	Cellular Component;Biological Process;Molecular Function
pSHPs0107B613663MU	E11	CAE19570	43	OI_5a305b3c50918300070422d1	ACATGGAAAACCCTACCAAAAATAAAATTCAAAACCTAATTGACCTTAATCCAGTTATGGTTTTTATGAAAGGAACTAAATTAATGCCTCAATGTGGGTTTTCTAATAATGTAGTTCAAATTCTTAATTCACTTGGAGTGACATTTAATACATTTGATGTCTTAAGTGATTTTGAAATAAGAGAAGGTATTAAAGAGTATTCGGAATGGCCAACAATACCTCAAGTTTATTTAAAAGGAGAATTCTTAGGTGGTTCAGATATTCTTATCGAGATGTACAACGCAGGTACATTGAAAGAAAAGATCGAGATTGCATTAGCTTCTTTGG	327	pTGW	ACCCAGCTTTCTTGTACAAAGTTGGCATTATAAGAAAGCATTGCTTATCAATTTGTTGCAACGAACAGGTCACTATCAGTCAAAATAAAATCATTATTTGAGGCTAGGTGGAGGCTCAGTGATGATAAGTCTGCGATGGTGGATGCATGTGTCATGGTCATAGCTGTTTCCTGTGTGAAATTGTTATCCGCTCAGAGGGCACAATCCTATTCCGCGCTATCCGACAATCTCCAAGACATTAGGTGGAGTTCAGTTCGGCGTATGGCATATGTCGCTGGAAAGAACATGTGAGCAAAAGGCCAGCAAAAGGCCAGGAACCGTAAAAAGGCCGCGTTGCTGGCGTTTTTCCATAGGCTCCGCCCCCCTGACGAGCATCACAAAAATCGACGCTCAAGTCAG…	2365	ACCCAGCTTTCTTGTACAAAGTTGGCATTATAAGAAAGCATTGCTTATCAATTTGTTGCAACGAACAGGTCACTATCAGTCAAAATAAAATCATTATTTGAGGCTAGGTGGAGGCTCAGTGATGATAAGTCTGCGATGGTGGATGCATGTGTCATGGTCATAGCTGTTTCCTGTGTGAAATTGTTATCCGCTCAGAGGGCACAATCCTATTCCGCGCTATCCGACAATCTCCAAGACATTAGGTGGAGTTCAGTTCGGCGTATGGCATATGTCGCTGGAAAGAACATGTGAGCAAAAGGCCAGCAAAAGGCCAGGAACCGTAAAAAGGCCGCGTTGCTGGCGTTTTTCCATAGGCTCCGCCCCCCTGACGAGCATCACAAAAATCGACGCTCAAGTCAG…	2692	pMB1	high	KAN		glycerol	C11	pSHPs0107B613663MU-A12			CAE19570	Grx4 family monothiol glutaredoxin	324	1	6e-72	1	Prochlorococcus marinus;Prochlorococcus marinus subsp. pastoris str. CCMP1986;Prochlorococcus marinus str. EQPAC1	1	8	GO:0005623;GO:0006118;GO:0015035;GO:0046872;GO:0009055;GO:0045454;GO:0022900;GO:0051537				Biological Process-IEA;Cellular Component-IEA;Molecular Function-IEA	Cellular Component;Biological Process;Molecular Function	electron transfer activity;electron transport chain;metal ion binding;cell redox homeostasis;2 iron, 2 sulfur cluster binding;cell;obsolete electron transport;protein disulfide oxidoreductase activity	Cellular Component;Biological Process;Molecular Function
pSHPs0107B613663MU	G11	CAE19789	44	OI_5a305b3c50918300070422d2	ACATGAGCTTTTTCGAGTCAGATATAGTTCAAGAAGAAGCTAAAAAGCTTTTTACAGATTATCAAGAACTGATGAAACTAGGTTCTGATTATGGGAAATTTGATAGAGAAGGAAAAGTTATGTTTATAAAGAAAATGGAATCACTTATGGATCGATATAAAGTTTTTATGAAAAGGTTCGAATTGTCAGAAGATTTTCAAGCTAAAATGACTGTAGAACAGTTAAAGACGCAGTTAAGCCAATTTGGAATTACTCCTGATCAAATGTTCGATCAAATGAATAAAACCTTGATAAGAATGAAGGAAGAACTTGATAAGAGTTCTTTGG	327	pTGW	ACCCAGCTTTCTTGTACAAAGTTGGCATTATAAGAAAGCATTGCTTATCAATTTGTTGCAACGAACAGGTCACTATCAGTCAAAATAAAATCATTATTTGAGGCTAGGTGGAGGCTCAGTGATGATAAGTCTGCGATGGTGGATGCATGTGTCATGGTCATAGCTGTTTCCTGTGTGAAATTGTTATCCGCTCAGAGGGCACAATCCTATTCCGCGCTATCCGACAATCTCCAAGACATTAGGTGGAGTTCAGTTCGGCGTATGGCATATGTCGCTGGAAAGAACATGTGAGCAAAAGGCCAGCAAAAGGCCAGGAACCGTAAAAAGGCCGCGTTGCTGGCGTTTTTCCATAGGCTCCGCCCCCCTGACGAGCATCACAAAAATCGACGCTCAAGTCAG…	2365	ACCCAGCTTTCTTGTACAAAGTTGGCATTATAAGAAAGCATTGCTTATCAATTTGTTGCAACGAACAGGTCACTATCAGTCAAAATAAAATCATTATTTGAGGCTAGGTGGAGGCTCAGTGATGATAAGTCTGCGATGGTGGATGCATGTGTCATGGTCATAGCTGTTTCCTGTGTGAAATTGTTATCCGCTCAGAGGGCACAATCCTATTCCGCGCTATCCGACAATCTCCAAGACATTAGGTGGAGTTCAGTTCGGCGTATGGCATATGTCGCTGGAAAGAACATGTGAGCAAAAGGCCAGCAAAAGGCCAGGAACCGTAAAAAGGCCGCGTTGCTGGCGTTTTTCCATAGGCTCCGCCCCCCTGACGAGCATCACAAAAATCGACGCTCAAGTCAG…	2692	pMB1	high	KAN		glycerol	D11	pSHPs0107B613663MU-A12			CAE19789	DUF1825 family	324	1	5.7e-69	1	Prochlorococcus marinus;Prochlorococcus marinus subsp. pastoris str. CCMP1986;Prochlorococcus marinus str. EQPAC1	1
pSHPs0107B613663MU	I11	CAE19802	45	OI_5a305b3c50918300070422d3	ACATGGTGGCAAGAAAAACATATATTTTAAAACTTTACGTAGCAGGTAACACTCCCAATTCAATGAGAGCTTTGAATACTCTTAAAGAAATTCTAGAGAATGAATTTAAAGGAGTTTATGCTCTAAAAGTAATAGATGTTCTTAAACAACCTCAACTTGCTGAAGAAGATAAGATTTTGGCAACCCCAACTCTTGCAAAGATTTTACCTCCTCCTGTTAGAAGAATAATTGGTGATTTGTCAGATAGAGAAAAGGTTTTAATTGGATTAGATTTACTTTTTGATGAATTATCAGAGAGTGAATATAGTGGAGGTACAAAAAATTTGG	327	pTGW	ACCCAGCTTTCTTGTACAAAGTTGGCATTATAAGAAAGCATTGCTTATCAATTTGTTGCAACGAACAGGTCACTATCAGTCAAAATAAAATCATTATTTGAGGCTAGGTGGAGGCTCAGTGATGATAAGTCTGCGATGGTGGATGCATGTGTCATGGTCATAGCTGTTTCCTGTGTGAAATTGTTATCCGCTCAGAGGGCACAATCCTATTCCGCGCTATCCGACAATCTCCAAGACATTAGGTGGAGTTCAGTTCGGCGTATGGCATATGTCGCTGGAAAGAACATGTGAGCAAAAGGCCAGCAAAAGGCCAGGAACCGTAAAAAGGCCGCGTTGCTGGCGTTTTTCCATAGGCTCCGCCCCCCTGACGAGCATCACAAAAATCGACGCTCAAGTCAG…	2365	ACCCAGCTTTCTTGTACAAAGTTGGCATTATAAGAAAGCATTGCTTATCAATTTGTTGCAACGAACAGGTCACTATCAGTCAAAATAAAATCATTATTTGAGGCTAGGTGGAGGCTCAGTGATGATAAGTCTGCGATGGTGGATGCATGTGTCATGGTCATAGCTGTTTCCTGTGTGAAATTGTTATCCGCTCAGAGGGCACAATCCTATTCCGCGCTATCCGACAATCTCCAAGACATTAGGTGGAGTTCAGTTCGGCGTATGGCATATGTCGCTGGAAAGAACATGTGAGCAAAAGGCCAGCAAAAGGCCAGGAACCGTAAAAAGGCCGCGTTGCTGGCGTTTTTCCATAGGCTCCGCCCCCCTGACGAGCATCACAAAAATCGACGCTCAAGTCAG…	2692	pMB1	high	KAN		glycerol	E11	pSHPs0107B613663MU-A12			CAE19802	circadian clock	324	1	6.7e-59	1	Prochlorococcus marinus;Prochlorococcus marinus subsp. pastoris str. CCMP1986;Prochlorococcus marinus str. EQPAC1;Prochlorococcus sp. MED-G72	1	2	GO:0007623;GO:0042326				Biological Process-IEA	Biological Process	circadian rhythm;negative regulation of phosphorylation	Biological Process
pSHPs0107B613663MU	K11	CAE18963	46	OI_5a305b3c50918300070422d4	ACATGAAGAAAGTTTTACTTTTGGTAGCAACTGAATTAAATAAAAAAGCAGCTAAGAAAATAGCTAAATTATTACTCAAAAAAAAACTTGCAGCGTGTGTCTCATTAAAAGAGATTAAATCCATTTATGAGTGGAAAGGGAAAATTGAGGAGGTTAATGAGGTGGAAATTATAATAAAAAGTAAACCACAATTGAATCATGCTTTGGTAGTTTTCTTACAAAAGCAGATATCTTATGATCTTCCTCAAATTATTTATAAAAAGTTTAATTCTGAAAAAAAATATTCTAATTGGGTAAATAAATCTTGTTCAAATCAAGTGTTTCCGTTGG	330	pTGW	ACCCAGCTTTCTTGTACAAAGTTGGCATTATAAGAAAGCATTGCTTATCAATTTGTTGCAACGAACAGGTCACTATCAGTCAAAATAAAATCATTATTTGAGGCTAGGTGGAGGCTCAGTGATGATAAGTCTGCGATGGTGGATGCATGTGTCATGGTCATAGCTGTTTCCTGTGTGAAATTGTTATCCGCTCAGAGGGCACAATCCTATTCCGCGCTATCCGACAATCTCCAAGACATTAGGTGGAGTTCAGTTCGGCGTATGGCATATGTCGCTGGAAAGAACATGTGAGCAAAAGGCCAGCAAAAGGCCAGGAACCGTAAAAAGGCCGCGTTGCTGGCGTTTTTCCATAGGCTCCGCCCCCCTGACGAGCATCACAAAAATCGACGCTCAAGTCAG…	2365	ACCCAGCTTTCTTGTACAAAGTTGGCATTATAAGAAAGCATTGCTTATCAATTTGTTGCAACGAACAGGTCACTATCAGTCAAAATAAAATCATTATTTGAGGCTAGGTGGAGGCTCAGTGATGATAAGTCTGCGATGGTGGATGCATGTGTCATGGTCATAGCTGTTTCCTGTGTGAAATTGTTATCCGCTCAGAGGGCACAATCCTATTCCGCGCTATCCGACAATCTCCAAGACATTAGGTGGAGTTCAGTTCGGCGTATGGCATATGTCGCTGGAAAGAACATGTGAGCAAAAGGCCAGCAAAAGGCCAGGAACCGTAAAAAGGCCGCGTTGCTGGCGTTTTTCCATAGGCTCCGCCCCCCTGACGAGCATCACAAAAATCGACGCTCAAGTCAG…	2695	pMB1	high	KAN		glycerol	F11	pSHPs0107B613663MU-A12			CAE18963	divalent-cation tolerance	327	1	1.3e-41	1	Prochlorococcus marinus;Prochlorococcus marinus subsp. pastoris str. CCMP1986;Prochlorococcus marinus str. EQPAC1	1	1	GO:0010038				Biological Process-IEA	Biological Process	response to metal ion	Biological Process
pSHPs0107B613663MU	M11	CAE19146	47	OI_5a305b3c50918300070422d5	ACTTGGAGACAATCAGTAGGTGCATAACCAAGTATATCAAGAGGTTCTACTTGGAGATCATAATAGGAGTCTTGATCATCAACAAGTTTATGTCCCAGAACCCATTCTACCTGGGCTGGAACAAGGGATGGTCATTCCTATTCTACTTGGAGGGAGGTACGCCCAAGATAGAAGCGTCGGGCTTCGGCATAGCTATGTCTACAGACATCAAAAGAGGTGAGTCCCCTTCACAAACTGCCGACCGTCTTATCTTCAAGGAACAGCGTAACCGTAAGTCAAGGTATTACAGTTGGATCAGGAGTATAAAGTTTCGTAACGACTCCAACTTGG	330	pTGW	ACCCAGCTTTCTTGTACAAAGTTGGCATTATAAGAAAGCATTGCTTATCAATTTGTTGCAACGAACAGGTCACTATCAGTCAAAATAAAATCATTATTTGAGGCTAGGTGGAGGCTCAGTGATGATAAGTCTGCGATGGTGGATGCATGTGTCATGGTCATAGCTGTTTCCTGTGTGAAATTGTTATCCGCTCAGAGGGCACAATCCTATTCCGCGCTATCCGACAATCTCCAAGACATTAGGTGGAGTTCAGTTCGGCGTATGGCATATGTCGCTGGAAAGAACATGTGAGCAAAAGGCCAGCAAAAGGCCAGGAACCGTAAAAAGGCCGCGTTGCTGGCGTTTTTCCATAGGCTCCGCCCCCCTGACGAGCATCACAAAAATCGACGCTCAAGTCAG…	2365	ACCCAGCTTTCTTGTACAAAGTTGGCATTATAAGAAAGCATTGCTTATCAATTTGTTGCAACGAACAGGTCACTATCAGTCAAAATAAAATCATTATTTGAGGCTAGGTGGAGGCTCAGTGATGATAAGTCTGCGATGGTGGATGCATGTGTCATGGTCATAGCTGTTTCCTGTGTGAAATTGTTATCCGCTCAGAGGGCACAATCCTATTCCGCGCTATCCGACAATCTCCAAGACATTAGGTGGAGTTCAGTTCGGCGTATGGCATATGTCGCTGGAAAGAACATGTGAGCAAAAGGCCAGCAAAAGGCCAGGAACCGTAAAAAGGCCGCGTTGCTGGCGTTTTTCCATAGGCTCCGCCCCCCTGACGAGCATCACAAAAATCGACGCTCAAGTCAG…	2695	pMB1	high	KAN		glycerol	G11	pSHPs0107B613663MU-A12			CAE19146	conserved hypothetical	327	1	2.4e-72	1	Prochlorococcus marinus subsp. pastoris str. CCMP1986;Prochlorococcus marinus str. EQPAC1	1
pSHPs0107B613663MU	O11	CAE19166	48	OI_5a305b3c50918300070422d6	ACATGAAATATTTACTATTTATTCTTTTTTTAACTAATCCAGCTAAAGCTGAAACAAAATATTATTGGCAGGGTGTTAGGCATTATTTAAATCGACCTAAACTAATGATTGAAGCATGCAAAGATATGAAAGAAGAAAATAATATCGACACTTCGGCTTTCGAAAGCATGTATATGCCAACTTTACCCGATAGGCTCTGGTTAGCTATTGGGAAAAAGGATTCTTATTGGGCAGATGATCTTAAAGAAGGTAGTATTCTTTTTACAAGGGAGGGTGTTTTGAATTTAAAAAGGTTTATAGCAGAAAAATCATGCCCCGAAATCTTTTTGG	330	pTGW	ACCCAGCTTTCTTGTACAAAGTTGGCATTATAAGAAAGCATTGCTTATCAATTTGTTGCAACGAACAGGTCACTATCAGTCAAAATAAAATCATTATTTGAGGCTAGGTGGAGGCTCAGTGATGATAAGTCTGCGATGGTGGATGCATGTGTCATGGTCATAGCTGTTTCCTGTGTGAAATTGTTATCCGCTCAGAGGGCACAATCCTATTCCGCGCTATCCGACAATCTCCAAGACATTAGGTGGAGTTCAGTTCGGCGTATGGCATATGTCGCTGGAAAGAACATGTGAGCAAAAGGCCAGCAAAAGGCCAGGAACCGTAAAAAGGCCGCGTTGCTGGCGTTTTTCCATAGGCTCCGCCCCCCTGACGAGCATCACAAAAATCGACGCTCAAGTCAG…	2365	ACCCAGCTTTCTTGTACAAAGTTGGCATTATAAGAAAGCATTGCTTATCAATTTGTTGCAACGAACAGGTCACTATCAGTCAAAATAAAATCATTATTTGAGGCTAGGTGGAGGCTCAGTGATGATAAGTCTGCGATGGTGGATGCATGTGTCATGGTCATAGCTGTTTCCTGTGTGAAATTGTTATCCGCTCAGAGGGCACAATCCTATTCCGCGCTATCCGACAATCTCCAAGACATTAGGTGGAGTTCAGTTCGGCGTATGGCATATGTCGCTGGAAAGAACATGTGAGCAAAAGGCCAGCAAAAGGCCAGGAACCGTAAAAAGGCCGCGTTGCTGGCGTTTTTCCATAGGCTCCGCCCCCCTGACGAGCATCACAAAAATCGACGCTCAAGTCAG…	2695	pMB1	high	KAN		glycerol	H11	pSHPs0107B613663MU-A12			CAE19166	possible Lipo	327	1	9.6e-75	1	Prochlorococcus marinus;Prochlorococcus marinus subsp. pastoris str. CCMP1986;Prochlorococcus marinus str. EQPAC1	1
pSHPs0107B613663MU	A13	CAE19308	49	OI_5a305b3d50918300070422d7	ACATGAATATTAACCTAGAAAAAGAAGGCAAAAATGTTGAAAAGAATTTTTCATCTATTTTTATAACAACTTTTACTACTATTTTTATCGCTGAATTGGGAGATAAAACTCAAATAGCGACTCTAATGTTATCTGCAGAGTCTGGAAAACCAATTATTGTTTTTATCGGAAGTTCAATAGCTTTAATAAGTTCTAGCCTAGTAGGTGTATTAATTGGAAAATGGTTGTCAAATAAAATATCTCCAAACAAATTTGCGTTTTTTACAGGTTTATTAATGATGATCATAAGTATATTTTTAGCTTATGACATTTTAAAACCCGTATTTTTGG	330	pTGW	ACCCAGCTTTCTTGTACAAAGTTGGCATTATAAGAAAGCATTGCTTATCAATTTGTTGCAACGAACAGGTCACTATCAGTCAAAATAAAATCATTATTTGAGGCTAGGTGGAGGCTCAGTGATGATAAGTCTGCGATGGTGGATGCATGTGTCATGGTCATAGCTGTTTCCTGTGTGAAATTGTTATCCGCTCAGAGGGCACAATCCTATTCCGCGCTATCCGACAATCTCCAAGACATTAGGTGGAGTTCAGTTCGGCGTATGGCATATGTCGCTGGAAAGAACATGTGAGCAAAAGGCCAGCAAAAGGCCAGGAACCGTAAAAAGGCCGCGTTGCTGGCGTTTTTCCATAGGCTCCGCCCCCCTGACGAGCATCACAAAAATCGACGCTCAAGTCAG…	2365	ACCCAGCTTTCTTGTACAAAGTTGGCATTATAAGAAAGCATTGCTTATCAATTTGTTGCAACGAACAGGTCACTATCAGTCAAAATAAAATCATTATTTGAGGCTAGGTGGAGGCTCAGTGATGATAAGTCTGCGATGGTGGATGCATGTGTCATGGTCATAGCTGTTTCCTGTGTGAAATTGTTATCCGCTCAGAGGGCACAATCCTATTCCGCGCTATCCGACAATCTCCAAGACATTAGGTGGAGTTCAGTTCGGCGTATGGCATATGTCGCTGGAAAGAACATGTGAGCAAAAGGCCAGCAAAAGGCCAGGAACCGTAAAAAGGCCGCGTTGCTGGCGTTTTTCCATAGGCTCCGCCCCCCTGACGAGCATCACAAAAATCGACGCTCAAGTCAG…	2695	pMB1	high	KAN		glycerol	A1	pSHPs0107B613663MU-A24			CAE19308	hypothetical protein	327	1	7.1e-40	1	Prochlorococcus marinus;Prochlorococcus marinus subsp. pastoris str. CCMP1986;Prochlorococcus marinus str. EQPAC1	1	1	GO:0016021				Cellular Component-IEA	Cellular Component	integral component of membrane	Cellular Component
pSHPs0107B613663MU	C13	CAE19311	50	OI_5a305b3d50918300070422d8	ACATGCAAAAAACAAAATTTTCAAAAATTAATGATCAATTTAATAATTTATTGTTTGGTTTTTTAAGCTCTTCTTGGAAATCAAAATCTATTAATGTTATTTCTGTATTGACAGGTTATTTTTTATTTGCAAATTTTGCTACAAAATTCATATCTGAAGGTAAAAATGAATTAATAATGGTTCCTATAATAATATTAATTATTGAACTTATAATTAGAATTAGGCCACCTGCTGGTTCTAGTTTCTTTAACTTGTGGTCAATAATTGATAAGGCTCGAATTGGAGCAACTTATGCTGTGATACTTGAGGCTTTTAAACTAGGTTCTTTGG	330	pTGW	ACCCAGCTTTCTTGTACAAAGTTGGCATTATAAGAAAGCATTGCTTATCAATTTGTTGCAACGAACAGGTCACTATCAGTCAAAATAAAATCATTATTTGAGGCTAGGTGGAGGCTCAGTGATGATAAGTCTGCGATGGTGGATGCATGTGTCATGGTCATAGCTGTTTCCTGTGTGAAATTGTTATCCGCTCAGAGGGCACAATCCTATTCCGCGCTATCCGACAATCTCCAAGACATTAGGTGGAGTTCAGTTCGGCGTATGGCATATGTCGCTGGAAAGAACATGTGAGCAAAAGGCCAGCAAAAGGCCAGGAACCGTAAAAAGGCCGCGTTGCTGGCGTTTTTCCATAGGCTCCGCCCCCCTGACGAGCATCACAAAAATCGACGCTCAAGTCAG…	2365	ACCCAGCTTTCTTGTACAAAGTTGGCATTATAAGAAAGCATTGCTTATCAATTTGTTGCAACGAACAGGTCACTATCAGTCAAAATAAAATCATTATTTGAGGCTAGGTGGAGGCTCAGTGATGATAAGTCTGCGATGGTGGATGCATGTGTCATGGTCATAGCTGTTTCCTGTGTGAAATTGTTATCCGCTCAGAGGGCACAATCCTATTCCGCGCTATCCGACAATCTCCAAGACATTAGGTGGAGTTCAGTTCGGCGTATGGCATATGTCGCTGGAAAGAACATGTGAGCAAAAGGCCAGCAAAAGGCCAGGAACCGTAAAAAGGCCGCGTTGCTGGCGTTTTTCCATAGGCTCCGCCCCCCTGACGAGCATCACAAAAATCGACGCTCAAGTCAG…	2695	pMB1	high	KAN		glycerol	B1	pSHPs0107B613663MU-A24			CAE19311	DUF565 domain-containing	327	1	1.4e-49	1	Prochlorococcus marinus;Prochlorococcus marinus subsp. pastoris str. CCMP1986;Prochlorococcus marinus str. EQPAC1	1	1	GO:0016021				Cellular Component-IEA	Cellular Component	integral component of membrane	Cellular Component
pSHPs0107B613663MU	E13	CAE19494	51	OI_5a305b3d50918300070422d9	ACATGAATAATTACTATTGTCCATACTGTAATCCCAAATATCAATTTCAAAAAAAATCAACATCTGGAGAATTAATATGTGGGTTATGTGGTGACCCTCTAGTAAAAAAGCCATTGATTAAAATTAATCAAATAATTGCTATTATTGCCTCCTTATCGCTAGTACTTCCATTGATTTACACGTTTATTATTTTAATTAAAAACCAAATAAATCCTCCTAGTAGAAACTACAATGCAATTACAAATTTTATCGAGAAAAATTCAAAAACAAGATTTTATCAACCTCTACAAAGTGATTTAATTAAACAAGAATCATCATCTTCAATTTTGG	330	pTGW	ACCCAGCTTTCTTGTACAAAGTTGGCATTATAAGAAAGCATTGCTTATCAATTTGTTGCAACGAACAGGTCACTATCAGTCAAAATAAAATCATTATTTGAGGCTAGGTGGAGGCTCAGTGATGATAAGTCTGCGATGGTGGATGCATGTGTCATGGTCATAGCTGTTTCCTGTGTGAAATTGTTATCCGCTCAGAGGGCACAATCCTATTCCGCGCTATCCGACAATCTCCAAGACATTAGGTGGAGTTCAGTTCGGCGTATGGCATATGTCGCTGGAAAGAACATGTGAGCAAAAGGCCAGCAAAAGGCCAGGAACCGTAAAAAGGCCGCGTTGCTGGCGTTTTTCCATAGGCTCCGCCCCCCTGACGAGCATCACAAAAATCGACGCTCAAGTCAG…	2365	ACCCAGCTTTCTTGTACAAAGTTGGCATTATAAGAAAGCATTGCTTATCAATTTGTTGCAACGAACAGGTCACTATCAGTCAAAATAAAATCATTATTTGAGGCTAGGTGGAGGCTCAGTGATGATAAGTCTGCGATGGTGGATGCATGTGTCATGGTCATAGCTGTTTCCTGTGTGAAATTGTTATCCGCTCAGAGGGCACAATCCTATTCCGCGCTATCCGACAATCTCCAAGACATTAGGTGGAGTTCAGTTCGGCGTATGGCATATGTCGCTGGAAAGAACATGTGAGCAAAAGGCCAGCAAAAGGCCAGGAACCGTAAAAAGGCCGCGTTGCTGGCGTTTTTCCATAGGCTCCGCCCCCCTGACGAGCATCACAAAAATCGACGCTCAAGTCAG…	2695	pMB1	high	KAN		glycerol	C1	pSHPs0107B613663MU-A24			CAE19494	possible DNA gyrase topoisomerase subunit	327	1	5e-41	1	Prochlorococcus marinus;Prochlorococcus marinus subsp. pastoris str. CCMP1986	1	2	GO:0016021;GO:0016853				Cellular Component-IEA;Molecular Function-IEA	Cellular Component;Molecular Function	isomerase activity;integral component of membrane	Cellular Component;Molecular Function
pSHPs0107B613663MU	G13	CAE19908	52	OI_5a305b3d50918300070422da	ACATGTCGGAATATAATATAAAAGTTGAATTAGAAAAAAAGACGTATGTTTTTTTATGTCCTGAAGATCAAGATATAATATCTGCTGCTAAAGCTAATGGAATTGATTTACCAAGTAGTTGTTGTTCGGGAGTATGTACAAGCTGCGCCTCAATGGTGATTGATGGATCAGTTGAACAAGAGGATGCAATGGGTTTAAATGATGATTTGAAGGAAAAGGGTTTTGCTCTTTTATGTGTTGCGTATCCAAAATCTGATCTACATATTATTATCGGCGATGAAGTTGAAGATAATCTATATAATAATCAATTTGGTAAATATCAAATATTGG	330	pTGW	ACCCAGCTTTCTTGTACAAAGTTGGCATTATAAGAAAGCATTGCTTATCAATTTGTTGCAACGAACAGGTCACTATCAGTCAAAATAAAATCATTATTTGAGGCTAGGTGGAGGCTCAGTGATGATAAGTCTGCGATGGTGGATGCATGTGTCATGGTCATAGCTGTTTCCTGTGTGAAATTGTTATCCGCTCAGAGGGCACAATCCTATTCCGCGCTATCCGACAATCTCCAAGACATTAGGTGGAGTTCAGTTCGGCGTATGGCATATGTCGCTGGAAAGAACATGTGAGCAAAAGGCCAGCAAAAGGCCAGGAACCGTAAAAAGGCCGCGTTGCTGGCGTTTTTCCATAGGCTCCGCCCCCCTGACGAGCATCACAAAAATCGACGCTCAAGTCAG…	2365	ACCCAGCTTTCTTGTACAAAGTTGGCATTATAAGAAAGCATTGCTTATCAATTTGTTGCAACGAACAGGTCACTATCAGTCAAAATAAAATCATTATTTGAGGCTAGGTGGAGGCTCAGTGATGATAAGTCTGCGATGGTGGATGCATGTGTCATGGTCATAGCTGTTTCCTGTGTGAAATTGTTATCCGCTCAGAGGGCACAATCCTATTCCGCGCTATCCGACAATCTCCAAGACATTAGGTGGAGTTCAGTTCGGCGTATGGCATATGTCGCTGGAAAGAACATGTGAGCAAAAGGCCAGCAAAAGGCCAGGAACCGTAAAAAGGCCGCGTTGCTGGCGTTTTTCCATAGGCTCCGCCCCCCTGACGAGCATCACAAAAATCGACGCTCAAGTCAG…	2695	pMB1	high	KAN		glycerol	D1	pSHPs0107B613663MU-A24			CAE19908	2Fe-2S iron-sulfur cluster binding domain-containing	327	1	1.5e-72	1	Prochlorococcus marinus;Prochlorococcus marinus subsp. pastoris str. CCMP1986;Prochlorococcus marinus str. EQPAC1	1	4	GO:0006118;GO:0009055;GO:0022900;GO:0051537				Biological Process-IEA;Molecular Function-IEA	Biological Process;Molecular Function	electron transfer activity;electron transport chain;2 iron, 2 sulfur cluster binding;obsolete electron transport	Biological Process;Molecular Function
pSHPs0107B613663MU	I13	CAE19370	53	OI_5a305b3d50918300070422db	ACATGGATTTTAAAACTTATCAGAAGCAAGCTCGCTTAACAGCCCAATATCCAAATTTAGGCTCAAACAATATTTATCCAACACTAGGATTAGTTGGAGAAGCTGGTGAAGTTGCAGAAAAAGTAAAAAAAGTAATTAGAGATAAAAAAGGTATTTTTGATGAAGAATCTAAAAAAGGGATAAAAAAAGAGTTAGGTGATGTTCTATGGTATATATCTAATCTTTGCAATGAATTCAATTTCGAATTAGAAGAAGTTGCTTTACAAAATTTAGAAAAATTGAAGTTAAGAGCAGCTAAGGGTAAAATTTCTGGTTCCGGAGATGATCGTTTGG	333	pTGW	ACCCAGCTTTCTTGTACAAAGTTGGCATTATAAGAAAGCATTGCTTATCAATTTGTTGCAACGAACAGGTCACTATCAGTCAAAATAAAATCATTATTTGAGGCTAGGTGGAGGCTCAGTGATGATAAGTCTGCGATGGTGGATGCATGTGTCATGGTCATAGCTGTTTCCTGTGTGAAATTGTTATCCGCTCAGAGGGCACAATCCTATTCCGCGCTATCCGACAATCTCCAAGACATTAGGTGGAGTTCAGTTCGGCGTATGGCATATGTCGCTGGAAAGAACATGTGAGCAAAAGGCCAGCAAAAGGCCAGGAACCGTAAAAAGGCCGCGTTGCTGGCGTTTTTCCATAGGCTCCGCCCCCCTGACGAGCATCACAAAAATCGACGCTCAAGTCAG…	2365	ACCCAGCTTTCTTGTACAAAGTTGGCATTATAAGAAAGCATTGCTTATCAATTTGTTGCAACGAACAGGTCACTATCAGTCAAAATAAAATCATTATTTGAGGCTAGGTGGAGGCTCAGTGATGATAAGTCTGCGATGGTGGATGCATGTGTCATGGTCATAGCTGTTTCCTGTGTGAAATTGTTATCCGCTCAGAGGGCACAATCCTATTCCGCGCTATCCGACAATCTCCAAGACATTAGGTGGAGTTCAGTTCGGCGTATGGCATATGTCGCTGGAAAGAACATGTGAGCAAAAGGCCAGCAAAAGGCCAGGAACCGTAAAAAGGCCGCGTTGCTGGCGTTTTTCCATAGGCTCCGCCCCCCTGACGAGCATCACAAAAATCGACGCTCAAGTCAG…	2698	pMB1	high	KAN		glycerol	E1	pSHPs0107B613663MU-A24			CAE19370	hypothetical protein	330	1	1.7e-60	1	Prochlorococcus marinus;Prochlorococcus marinus subsp. pastoris str. CCMP1986;Prochlorococcus marinus str. EQPAC1	1
pSHPs0107B613663MU	K13	CAE19602	54	OI_5a305b3d50918300070422dc	ACGTGAACGTTCAAAAGCACTTATTACTTTGTGCAACGCCTACAAAACAAAAATGTTTTAAAGGCGATGAAGGTAATAAGACTTGGGAATGTCTTAAAAAGACTTTAAAAAATTATGAGAATGATTCTTCTTCAAGAAATATACAAATAATGAGATCTAAAGTTGATTGTTTAAGAATATGTAAAAATGGACCAATTCTTCTTATTTGGCCTGATGGCATTTGGTACGAAAAAGTTTCTCCAGAAAAAGTATCAGAAATTTTCACCTCTCATGTAATTAATGGTAATCCAATCGAAAAGTGGATTTTTAAAAAAACTCCTTTTGAAAAATTGG	333	pTGW	ACCCAGCTTTCTTGTACAAAGTTGGCATTATAAGAAAGCATTGCTTATCAATTTGTTGCAACGAACAGGTCACTATCAGTCAAAATAAAATCATTATTTGAGGCTAGGTGGAGGCTCAGTGATGATAAGTCTGCGATGGTGGATGCATGTGTCATGGTCATAGCTGTTTCCTGTGTGAAATTGTTATCCGCTCAGAGGGCACAATCCTATTCCGCGCTATCCGACAATCTCCAAGACATTAGGTGGAGTTCAGTTCGGCGTATGGCATATGTCGCTGGAAAGAACATGTGAGCAAAAGGCCAGCAAAAGGCCAGGAACCGTAAAAAGGCCGCGTTGCTGGCGTTTTTCCATAGGCTCCGCCCCCCTGACGAGCATCACAAAAATCGACGCTCAAGTCAG…	2365	ACCCAGCTTTCTTGTACAAAGTTGGCATTATAAGAAAGCATTGCTTATCAATTTGTTGCAACGAACAGGTCACTATCAGTCAAAATAAAATCATTATTTGAGGCTAGGTGGAGGCTCAGTGATGATAAGTCTGCGATGGTGGATGCATGTGTCATGGTCATAGCTGTTTCCTGTGTGAAATTGTTATCCGCTCAGAGGGCACAATCCTATTCCGCGCTATCCGACAATCTCCAAGACATTAGGTGGAGTTCAGTTCGGCGTATGGCATATGTCGCTGGAAAGAACATGTGAGCAAAAGGCCAGCAAAAGGCCAGGAACCGTAAAAAGGCCGCGTTGCTGGCGTTTTTCCATAGGCTCCGCCCCCCTGACGAGCATCACAAAAATCGACGCTCAAGTCAG…	2698	pMB1	high	KAN		glycerol	F1	pSHPs0107B613663MU-A24			CAE19602	ferredoxin	330	1	1.6e-73	1	Prochlorococcus marinus;Prochlorococcus marinus subsp. pastoris str. CCMP1986;Prochlorococcus marinus str. EQPAC1	1
pSHPs0107B613663MU	M13	CAE19779	55	OI_5a305b3d50918300070422dd	ACTTGACTCTGTTCTCATACAAGAAGTTCATCTGCTTTTCCTTGCCGCTGCTAGTACTTTTCCTTAACCCAATCGTGGCTGAGCAGTTGTTGACTAAGTCAGAGATATTGAGGAAGGCGAACGAGTGCTTCAAGGACCTGCAGTACAAGGTTTGCTCAAACCTTTTGCTTGAGATCGAGAAGATTCAGCTGGTGGAGTCCGAACAGAAGAAGTACAAGTGCCAAGCTAGCATATTGGGCCTGCAAACTGAGTTGATCGAGGCCTACTACTTCAGGAAATTGAAGAAGAACAAGAACGGCATGATGTTGAGCTACGTTAACAAGAACTGCTTGG	333	pTGW	ACCCAGCTTTCTTGTACAAAGTTGGCATTATAAGAAAGCATTGCTTATCAATTTGTTGCAACGAACAGGTCACTATCAGTCAAAATAAAATCATTATTTGAGGCTAGGTGGAGGCTCAGTGATGATAAGTCTGCGATGGTGGATGCATGTGTCATGGTCATAGCTGTTTCCTGTGTGAAATTGTTATCCGCTCAGAGGGCACAATCCTATTCCGCGCTATCCGACAATCTCCAAGACATTAGGTGGAGTTCAGTTCGGCGTATGGCATATGTCGCTGGAAAGAACATGTGAGCAAAAGGCCAGCAAAAGGCCAGGAACCGTAAAAAGGCCGCGTTGCTGGCGTTTTTCCATAGGCTCCGCCCCCCTGACGAGCATCACAAAAATCGACGCTCAAGTCAG…	2365	ACCCAGCTTTCTTGTACAAAGTTGGCATTATAAGAAAGCATTGCTTATCAATTTGTTGCAACGAACAGGTCACTATCAGTCAAAATAAAATCATTATTTGAGGCTAGGTGGAGGCTCAGTGATGATAAGTCTGCGATGGTGGATGCATGTGTCATGGTCATAGCTGTTTCCTGTGTGAAATTGTTATCCGCTCAGAGGGCACAATCCTATTCCGCGCTATCCGACAATCTCCAAGACATTAGGTGGAGTTCAGTTCGGCGTATGGCATATGTCGCTGGAAAGAACATGTGAGCAAAAGGCCAGCAAAAGGCCAGGAACCGTAAAAAGGCCGCGTTGCTGGCGTTTTTCCATAGGCTCCGCCCCCCTGACGAGCATCACAAAAATCGACGCTCAAGTCAG…	2698	pMB1	high	KAN		glycerol	G1	pSHPs0107B613663MU-A24			CAE19779	hypothetical protein	330	1	1.6e-69	1	Prochlorococcus marinus;Prochlorococcus marinus subsp. pastoris str. CCMP1986;Prochlorococcus marinus str. EQPAC1	1
pSHPs0107B613663MU	O13	CAE20090	57	OI_5a305b3d50918300070422df	ACTTGAATAAGAAGTACCTGTTGACGTTCTTGCTGACCGCATACTGCGCCACCTTCTTGAGGTTCTACTTCAAGAACAACTTCGTCATCAGCATCATTGGCTCATTCCTTTACGGGTTCTTCATAAGCAGAAAGATCAGCAAGTCAAAGAAGGAGATCCTTTTCTCCGGCTTCTTCGCGTGCTTCACCTCATTCAGTGGCTTCGTCCACTTCCTGTACCAGTTCATAATTCAGGGCTACTACCTGAAGCTGTTCATCTACCTTAACGTGATAGTGATCCTGAACCTGATCATCATGTACATCGGCTTCCAACTGTCTAGGAAGATAACCTTGG	333	pTGW	ACCCAGCTTTCTTGTACAAAGTTGGCATTATAAGAAAGCATTGCTTATCAATTTGTTGCAACGAACAGGTCACTATCAGTCAAAATAAAATCATTATTTGAGGCTAGGTGGAGGCTCAGTGATGATAAGTCTGCGATGGTGGATGCATGTGTCATGGTCATAGCTGTTTCCTGTGTGAAATTGTTATCCGCTCAGAGGGCACAATCCTATTCCGCGCTATCCGACAATCTCCAAGACATTAGGTGGAGTTCAGTTCGGCGTATGGCATATGTCGCTGGAAAGAACATGTGAGCAAAAGGCCAGCAAAAGGCCAGGAACCGTAAAAAGGCCGCGTTGCTGGCGTTTTTCCATAGGCTCCGCCCCCCTGACGAGCATCACAAAAATCGACGCTCAAGTCAG…	2365	ACCCAGCTTTCTTGTACAAAGTTGGCATTATAAGAAAGCATTGCTTATCAATTTGTTGCAACGAACAGGTCACTATCAGTCAAAATAAAATCATTATTTGAGGCTAGGTGGAGGCTCAGTGATGATAAGTCTGCGATGGTGGATGCATGTGTCATGGTCATAGCTGTTTCCTGTGTGAAATTGTTATCCGCTCAGAGGGCACAATCCTATTCCGCGCTATCCGACAATCTCCAAGACATTAGGTGGAGTTCAGTTCGGCGTATGGCATATGTCGCTGGAAAGAACATGTGAGCAAAAGGCCAGCAAAAGGCCAGGAACCGTAAAAAGGCCGCGTTGCTGGCGTTTTTCCATAGGCTCCGCCCCCCTGACGAGCATCACAAAAATCGACGCTCAAGTCAG…	2698	pMB1	high	KAN		glycerol	H1	pSHPs0107B613663MU-A24			CAE20090	chromosome condensation	330	1	1.7e-42	1	Prochlorococcus marinus;Prochlorococcus marinus subsp. pastoris str. CCMP1986	1	2	GO:0016021;GO:0005886				Cellular Component-IEA	Cellular Component	plasma membrane;integral component of membrane	Cellular Component
pSHPs0107B613663MU	A15	CAE20092	58	OI_5a305b3d50918300070422e0	ACATGATAAAAAATGTGATAAAAAATATTTGTTTAATCGGATTCGCTCTGATTGGCCCAATTACATTACCTGCAGGAGGAATACAAAGGGATTTAAACAAATATAATACTCTTAATAATTCCAAAGAAATCATATTAAATTCAAATTGTTCACTTTATACTTTTCCAAAAATTAACGCTAAAAAATTGTTGGTTCTTGATACCGGTTCTTCATTATCAGTTTTACAAAAATGGGTAGTCAAAGAAAATGATACTTGGGCACGAGTAGAATTGCTAACAAATCAATTTATTGAACATCCTAATAGAACTAAAAGGGGTTGGATTAAAATATTGG	333	pTGW	ACCCAGCTTTCTTGTACAAAGTTGGCATTATAAGAAAGCATTGCTTATCAATTTGTTGCAACGAACAGGTCACTATCAGTCAAAATAAAATCATTATTTGAGGCTAGGTGGAGGCTCAGTGATGATAAGTCTGCGATGGTGGATGCATGTGTCATGGTCATAGCTGTTTCCTGTGTGAAATTGTTATCCGCTCAGAGGGCACAATCCTATTCCGCGCTATCCGACAATCTCCAAGACATTAGGTGGAGTTCAGTTCGGCGTATGGCATATGTCGCTGGAAAGAACATGTGAGCAAAAGGCCAGCAAAAGGCCAGGAACCGTAAAAAGGCCGCGTTGCTGGCGTTTTTCCATAGGCTCCGCCCCCCTGACGAGCATCACAAAAATCGACGCTCAAGTCAG…	2365	ACCCAGCTTTCTTGTACAAAGTTGGCATTATAAGAAAGCATTGCTTATCAATTTGTTGCAACGAACAGGTCACTATCAGTCAAAATAAAATCATTATTTGAGGCTAGGTGGAGGCTCAGTGATGATAAGTCTGCGATGGTGGATGCATGTGTCATGGTCATAGCTGTTTCCTGTGTGAAATTGTTATCCGCTCAGAGGGCACAATCCTATTCCGCGCTATCCGACAATCTCCAAGACATTAGGTGGAGTTCAGTTCGGCGTATGGCATATGTCGCTGGAAAGAACATGTGAGCAAAAGGCCAGCAAAAGGCCAGGAACCGTAAAAAGGCCGCGTTGCTGGCGTTTTTCCATAGGCTCCGCCCCCCTGACGAGCATCACAAAAATCGACGCTCAAGTCAG…	2698	pMB1	high	KAN		glycerol	A3	pSHPs0107B613663MU-A24			CAE20092	hypothetical protein	330	1	1.8e-72	1	Prochlorococcus marinus;Prochlorococcus marinus subsp. pastoris str. CCMP1986;Prochlorococcus marinus str. EQPAC1	1
pSHPs0107B613663MU	C15	CAE18828	59	OI_5a305b3d50918300070422e1	ACGTGCTTATGCAAAAAAGAGCATCAAAATTAGAAACGGATTTCAGGATTAGAGAAGCTGCTGATCTTGTCATTGAAGGTCTAGCTTTTAGTTCAATTACGTCCTATATGTCCAAAAAATATACCATTAGCAGAAGACAGGCTAGAAGGATAGCTGTTGATGCGTATAAAGTTATTAGAACTGATATCGAGGAAAGTGATTTAGATAGAAAAGAGATGACATCTAAATTAGTTTGTTTACTTGAGAATACAATGCACTTAGCGATGAAGGAAAAGCAATATTCTGCAGTTGCTACAAATGCGAGAGTATTGATGAGGCTTATTAGGCTTGAATTGG	336	pTGW	ACCCAGCTTTCTTGTACAAAGTTGGCATTATAAGAAAGCATTGCTTATCAATTTGTTGCAACGAACAGGTCACTATCAGTCAAAATAAAATCATTATTTGAGGCTAGGTGGAGGCTCAGTGATGATAAGTCTGCGATGGTGGATGCATGTGTCATGGTCATAGCTGTTTCCTGTGTGAAATTGTTATCCGCTCAGAGGGCACAATCCTATTCCGCGCTATCCGACAATCTCCAAGACATTAGGTGGAGTTCAGTTCGGCGTATGGCATATGTCGCTGGAAAGAACATGTGAGCAAAAGGCCAGCAAAAGGCCAGGAACCGTAAAAAGGCCGCGTTGCTGGCGTTTTTCCATAGGCTCCGCCCCCCTGACGAGCATCACAAAAATCGACGCTCAAGTCAG…	2365	ACCCAGCTTTCTTGTACAAAGTTGGCATTATAAGAAAGCATTGCTTATCAATTTGTTGCAACGAACAGGTCACTATCAGTCAAAATAAAATCATTATTTGAGGCTAGGTGGAGGCTCAGTGATGATAAGTCTGCGATGGTGGATGCATGTGTCATGGTCATAGCTGTTTCCTGTGTGAAATTGTTATCCGCTCAGAGGGCACAATCCTATTCCGCGCTATCCGACAATCTCCAAGACATTAGGTGGAGTTCAGTTCGGCGTATGGCATATGTCGCTGGAAAGAACATGTGAGCAAAAGGCCAGCAAAAGGCCAGGAACCGTAAAAAGGCCGCGTTGCTGGCGTTTTTCCATAGGCTCCGCCCCCCTGACGAGCATCACAAAAATCGACGCTCAAGTCAG…	2701	pMB1	high	KAN		glycerol	B3	pSHPs0107B613663MU-A24			CAE18828	possible Ribosomal S14p S29e	333	1	2.5e-71	1	Prochlorococcus marinus;Prochlorococcus marinus subsp. pastoris str. CCMP1986;Prochlorococcus marinus str. EQPAC1	1	1	GO:0005840				Cellular Component-IEA	Cellular Component	ribosome	Cellular Component
pSHPs0107B613663MU	E15	CAE19447	60	OI_5a305b3d50918300070422e2	ACATGATTACTAAATTTTTAAGTAAGTTAAAATCAATTCTATTTAAGAACGAGACCTCTACAGAAATTACTCTCCCTAAAAAGACTGTATCTAAAACCAAGAAGAAGTCTGTAAATTCTTCTAAGGCCCCTAAATCTAAAACAAAGAAAGATGATTCGAAAAAAATAATAGAATCTTTTAAAGCTATTCCTGGTGTAGGAGCTAAGAGTGCAGAGGCCTTTTATAAGGCTGGTTTTAAAACTCCAAAGTCTATTACTTCTGCAAAAGATGAAGTTCTTCTTGCTGTTCCTGGAGTTGGAATCAATCTTGTTAAGAAACTAAAGAATATTAAATTGG	336	pTGW	ACCCAGCTTTCTTGTACAAAGTTGGCATTATAAGAAAGCATTGCTTATCAATTTGTTGCAACGAACAGGTCACTATCAGTCAAAATAAAATCATTATTTGAGGCTAGGTGGAGGCTCAGTGATGATAAGTCTGCGATGGTGGATGCATGTGTCATGGTCATAGCTGTTTCCTGTGTGAAATTGTTATCCGCTCAGAGGGCACAATCCTATTCCGCGCTATCCGACAATCTCCAAGACATTAGGTGGAGTTCAGTTCGGCGTATGGCATATGTCGCTGGAAAGAACATGTGAGCAAAAGGCCAGCAAAAGGCCAGGAACCGTAAAAAGGCCGCGTTGCTGGCGTTTTTCCATAGGCTCCGCCCCCCTGACGAGCATCACAAAAATCGACGCTCAAGTCAG…	2365	ACCCAGCTTTCTTGTACAAAGTTGGCATTATAAGAAAGCATTGCTTATCAATTTGTTGCAACGAACAGGTCACTATCAGTCAAAATAAAATCATTATTTGAGGCTAGGTGGAGGCTCAGTGATGATAAGTCTGCGATGGTGGATGCATGTGTCATGGTCATAGCTGTTTCCTGTGTGAAATTGTTATCCGCTCAGAGGGCACAATCCTATTCCGCGCTATCCGACAATCTCCAAGACATTAGGTGGAGTTCAGTTCGGCGTATGGCATATGTCGCTGGAAAGAACATGTGAGCAAAAGGCCAGCAAAAGGCCAGGAACCGTAAAAAGGCCGCGTTGCTGGCGTTTTTCCATAGGCTCCGCCCCCCTGACGAGCATCACAAAAATCGACGCTCAAGTCAG…	2701	pMB1	high	KAN		glycerol	C3	pSHPs0107B613663MU-A24			CAE19447	Helix-hairpin-helix DNA-binding motif class 1	333	1	5.2e-19	1	Prochlorococcus marinus;Prochlorococcus marinus subsp. pastoris str. CCMP1986;Prochlorococcus marinus str. EQPAC1	1	2	GO:0003677;GO:0006281				Biological Process-IEA;Molecular Function-IEA	Biological Process;Molecular Function	DNA repair;DNA binding	Biological Process;Molecular Function
pSHPs0107B613663MU	G15	CAE19626	61	OI_5a305b3d50918300070422e3	ACATGCCTTATATTAATGTTTCTACTTCAGCAAAAATTGAGGACAAGAAAAAATTACTTGAAGAAATCTCAATATTAGTTTCGTCTTTGACAAATAAATCAAAAAGATTTGTTATGGCTAAATTAGATGATAATTGCGAAATGTATTTCGATGATGAAAGCCTTTGCTGCTATTTAGAAATAAAGTCAATAGGTTCCCTAAGTCCCTCAGAGATGGCAAAACCTATATGTAATTTTATTTATGAAAAGATTGGAGTCCCTTTAGATAAAATTTATATTTGTTTTGAAGACGTTCCTGCTGAGATGTGGGGGTGGAATGGAAGAACCTTTGCTTTGG	336	pTGW	ACCCAGCTTTCTTGTACAAAGTTGGCATTATAAGAAAGCATTGCTTATCAATTTGTTGCAACGAACAGGTCACTATCAGTCAAAATAAAATCATTATTTGAGGCTAGGTGGAGGCTCAGTGATGATAAGTCTGCGATGGTGGATGCATGTGTCATGGTCATAGCTGTTTCCTGTGTGAAATTGTTATCCGCTCAGAGGGCACAATCCTATTCCGCGCTATCCGACAATCTCCAAGACATTAGGTGGAGTTCAGTTCGGCGTATGGCATATGTCGCTGGAAAGAACATGTGAGCAAAAGGCCAGCAAAAGGCCAGGAACCGTAAAAAGGCCGCGTTGCTGGCGTTTTTCCATAGGCTCCGCCCCCCTGACGAGCATCACAAAAATCGACGCTCAAGTCAG…	2365	ACCCAGCTTTCTTGTACAAAGTTGGCATTATAAGAAAGCATTGCTTATCAATTTGTTGCAACGAACAGGTCACTATCAGTCAAAATAAAATCATTATTTGAGGCTAGGTGGAGGCTCAGTGATGATAAGTCTGCGATGGTGGATGCATGTGTCATGGTCATAGCTGTTTCCTGTGTGAAATTGTTATCCGCTCAGAGGGCACAATCCTATTCCGCGCTATCCGACAATCTCCAAGACATTAGGTGGAGTTCAGTTCGGCGTATGGCATATGTCGCTGGAAAGAACATGTGAGCAAAAGGCCAGCAAAAGGCCAGGAACCGTAAAAAGGCCGCGTTGCTGGCGTTTTTCCATAGGCTCCGCCCCCCTGACGAGCATCACAAAAATCGACGCTCAAGTCAG…	2701	pMB1	high	KAN		glycerol	D3	pSHPs0107B613663MU-A24			CAE19626	Macrophage migration inhibitory factor family	333	1	7.7e-59	1	Prochlorococcus marinus;Prochlorococcus marinus subsp. pastoris str. CCMP1986;Prochlorococcus marinus str. EQPAC1	1
pSHPs0107B613663MU	I15	CAE20061	62	OI_5a305b3d50918300070422e4	ACATGGCTAAGCTGCACGATATGCGTTTAAAACTCTTAATTCAGCAAGAGCATGAGCGTATTTCTAAATCTCAACCTAATGATCTAGATCTGTCAATAGTTCAAGCAAGATGCCTTTGTTGGCTTTCTTTATTAGCAGAAGCTCATGAAGATCAAGCAAATGATGCTGAAAAGAGAGGAGATGCTGAACAAGCAATGGGATGGTTTGCAGATTCAATGAGATTAAGAGATGTTATTAATTTGGTGACTAGTATTGAAATTCCTTTACCTGATAGTCCAGACTCTCTCGATGAAAATGACGAATTATTTGATGGGCCTACAATTGTGCCTAAATTGG	336	pTGW	ACCCAGCTTTCTTGTACAAAGTTGGCATTATAAGAAAGCATTGCTTATCAATTTGTTGCAACGAACAGGTCACTATCAGTCAAAATAAAATCATTATTTGAGGCTAGGTGGAGGCTCAGTGATGATAAGTCTGCGATGGTGGATGCATGTGTCATGGTCATAGCTGTTTCCTGTGTGAAATTGTTATCCGCTCAGAGGGCACAATCCTATTCCGCGCTATCCGACAATCTCCAAGACATTAGGTGGAGTTCAGTTCGGCGTATGGCATATGTCGCTGGAAAGAACATGTGAGCAAAAGGCCAGCAAAAGGCCAGGAACCGTAAAAAGGCCGCGTTGCTGGCGTTTTTCCATAGGCTCCGCCCCCCTGACGAGCATCACAAAAATCGACGCTCAAGTCAG…	2365	ACCCAGCTTTCTTGTACAAAGTTGGCATTATAAGAAAGCATTGCTTATCAATTTGTTGCAACGAACAGGTCACTATCAGTCAAAATAAAATCATTATTTGAGGCTAGGTGGAGGCTCAGTGATGATAAGTCTGCGATGGTGGATGCATGTGTCATGGTCATAGCTGTTTCCTGTGTGAAATTGTTATCCGCTCAGAGGGCACAATCCTATTCCGCGCTATCCGACAATCTCCAAGACATTAGGTGGAGTTCAGTTCGGCGTATGGCATATGTCGCTGGAAAGAACATGTGAGCAAAAGGCCAGCAAAAGGCCAGGAACCGTAAAAAGGCCGCGTTGCTGGCGTTTTTCCATAGGCTCCGCCCCCCTGACGAGCATCACAAAAATCGACGCTCAAGTCAG…	2701	pMB1	high	KAN		glycerol	E3	pSHPs0107B613663MU-A24			CAE20061	hypothetical protein	333	1	6.3e-74	1	Prochlorococcus marinus;Prochlorococcus marinus subsp. pastoris str. CCMP1986	1
pSHPs0107B613663MU	K15	CAE20142	63	OI_5a305b3d50918300070422e5	ACATGACTGAGATCGTTAATCTTTCAATCAGTCAAACTGCAGCATCAGAGCTTTCAAGGCAAGCATCTTTTGGAGGATCGCCGGGTGAAATGTCCATTGCTTTAATTAGTGATGAAGAAGGTTGGATGCATATTAAATTAAAACCAGGTACATTTAATGGATCTCCAATATCCAGAACTGAAGGCATAACTTTATATGCTGATACTAAAAAGTTCTCCTTGTTAAAAGATTTAAAACTTGATTATTACAGTGATTTAAGTGGTGGAGGTTTTCTTATCTCAACTCCTAAAAATGCCAAGAGGTGTGCTTGTGGTTCTGGTTTTAAACTCTTGTTGG	336	pTGW	ACCCAGCTTTCTTGTACAAAGTTGGCATTATAAGAAAGCATTGCTTATCAATTTGTTGCAACGAACAGGTCACTATCAGTCAAAATAAAATCATTATTTGAGGCTAGGTGGAGGCTCAGTGATGATAAGTCTGCGATGGTGGATGCATGTGTCATGGTCATAGCTGTTTCCTGTGTGAAATTGTTATCCGCTCAGAGGGCACAATCCTATTCCGCGCTATCCGACAATCTCCAAGACATTAGGTGGAGTTCAGTTCGGCGTATGGCATATGTCGCTGGAAAGAACATGTGAGCAAAAGGCCAGCAAAAGGCCAGGAACCGTAAAAAGGCCGCGTTGCTGGCGTTTTTCCATAGGCTCCGCCCCCCTGACGAGCATCACAAAAATCGACGCTCAAGTCAG…	2365	ACCCAGCTTTCTTGTACAAAGTTGGCATTATAAGAAAGCATTGCTTATCAATTTGTTGCAACGAACAGGTCACTATCAGTCAAAATAAAATCATTATTTGAGGCTAGGTGGAGGCTCAGTGATGATAAGTCTGCGATGGTGGATGCATGTGTCATGGTCATAGCTGTTTCCTGTGTGAAATTGTTATCCGCTCAGAGGGCACAATCCTATTCCGCGCTATCCGACAATCTCCAAGACATTAGGTGGAGTTCAGTTCGGCGTATGGCATATGTCGCTGGAAAGAACATGTGAGCAAAAGGCCAGCAAAAGGCCAGGAACCGTAAAAAGGCCGCGTTGCTGGCGTTTTTCCATAGGCTCCGCCCCCCTGACGAGCATCACAAAAATCGACGCTCAAGTCAG…	2701	pMB1	high	KAN		glycerol	F3	pSHPs0107B613663MU-A24			CAE20142	AIR synthase	333	1	1.6e-60	1	Prochlorococcus marinus;Prochlorococcus marinus subsp. pastoris str. CCMP1986;Prochlorococcus marinus str. EQPAC1	1
pSHPs0107B613663MU	M15	CAE19364	64	OI_5a305b3d50918300070422e6	ACATGAACGACTTCTTCCTGAGGTTCCTGAACTATCTATCTCGTTTCGACAACACCGCTTTGTTCGCGGCCAGTATCATCCCGTACTCAATCTTCCTATACTACCTGTATAAGATTAAATCCCTGAACAAGTTGATCAAGGTCGGGTTCAGTCTGACCGTGCTGTTCGTCTTCATTACGATTGTGATCAGCATTTACTCCTTGACTTACTACCAGAGGACACTAGTCGAGGTAGACCTACTACACGGCTCTGCCGAGTTCTTCCTTACGCTATCTGACTTCGTCATCCTGTTGGGGTTCATCAAGATGCTTAACAGACTTGAGGTTAACAATTCATTGG	339	pTGW	ACCCAGCTTTCTTGTACAAAGTTGGCATTATAAGAAAGCATTGCTTATCAATTTGTTGCAACGAACAGGTCACTATCAGTCAAAATAAAATCATTATTTGAGGCTAGGTGGAGGCTCAGTGATGATAAGTCTGCGATGGTGGATGCATGTGTCATGGTCATAGCTGTTTCCTGTGTGAAATTGTTATCCGCTCAGAGGGCACAATCCTATTCCGCGCTATCCGACAATCTCCAAGACATTAGGTGGAGTTCAGTTCGGCGTATGGCATATGTCGCTGGAAAGAACATGTGAGCAAAAGGCCAGCAAAAGGCCAGGAACCGTAAAAAGGCCGCGTTGCTGGCGTTTTTCCATAGGCTCCGCCCCCCTGACGAGCATCACAAAAATCGACGCTCAAGTCAG…	2365	ACCCAGCTTTCTTGTACAAAGTTGGCATTATAAGAAAGCATTGCTTATCAATTTGTTGCAACGAACAGGTCACTATCAGTCAAAATAAAATCATTATTTGAGGCTAGGTGGAGGCTCAGTGATGATAAGTCTGCGATGGTGGATGCATGTGTCATGGTCATAGCTGTTTCCTGTGTGAAATTGTTATCCGCTCAGAGGGCACAATCCTATTCCGCGCTATCCGACAATCTCCAAGACATTAGGTGGAGTTCAGTTCGGCGTATGGCATATGTCGCTGGAAAGAACATGTGAGCAAAAGGCCAGCAAAAGGCCAGGAACCGTAAAAAGGCCGCGTTGCTGGCGTTTTTCCATAGGCTCCGCCCCCCTGACGAGCATCACAAAAATCGACGCTCAAGTCAG…	2704	pMB1	high	KAN		glycerol	G3	pSHPs0107B613663MU-A24			CAE19364	DUF3593 domain-containing	336	1	6.3e-70	1	Prochlorococcus marinus;Prochlorococcus marinus subsp. pastoris str. CCMP1986;Prochlorococcus marinus str. EQPAC1	1	1	GO:0016021				Cellular Component-IEA	Cellular Component	integral component of membrane	Cellular Component
pSHPs0107B613663MU	O15	CAE19832	65	OI_5a305b3d50918300070422e7	ACATGTATAATAATTTTTTGAATGCCTATCAAGAATTTTGGCTTAAAGCTACAAACTTTAATAGCAAAACAACAAGATCTGATTGGTGGCGAGTTCAATTAGTAAACATTATTATCTCTATTTTTACTATTCCAATATTTCTAAGAACATTTGGTTTTAATATTTATGGATTAGTTTGTATAGTCCCTCAGATAGCTATTGATGTTCGAAGGTTAAGAGACTTTGGAAAGAACTGGGAGTGGATATTTATAAATTTGATACCAGTGTTTGGCTGGATAGTATGGTTTATATGGCTTGGTTTTGGTAAATCTGGAAATGGGAAGTCAAAATTTATTTTGG	339	pTGW	ACCCAGCTTTCTTGTACAAAGTTGGCATTATAAGAAAGCATTGCTTATCAATTTGTTGCAACGAACAGGTCACTATCAGTCAAAATAAAATCATTATTTGAGGCTAGGTGGAGGCTCAGTGATGATAAGTCTGCGATGGTGGATGCATGTGTCATGGTCATAGCTGTTTCCTGTGTGAAATTGTTATCCGCTCAGAGGGCACAATCCTATTCCGCGCTATCCGACAATCTCCAAGACATTAGGTGGAGTTCAGTTCGGCGTATGGCATATGTCGCTGGAAAGAACATGTGAGCAAAAGGCCAGCAAAAGGCCAGGAACCGTAAAAAGGCCGCGTTGCTGGCGTTTTTCCATAGGCTCCGCCCCCCTGACGAGCATCACAAAAATCGACGCTCAAGTCAG…	2365	ACCCAGCTTTCTTGTACAAAGTTGGCATTATAAGAAAGCATTGCTTATCAATTTGTTGCAACGAACAGGTCACTATCAGTCAAAATAAAATCATTATTTGAGGCTAGGTGGAGGCTCAGTGATGATAAGTCTGCGATGGTGGATGCATGTGTCATGGTCATAGCTGTTTCCTGTGTGAAATTGTTATCCGCTCAGAGGGCACAATCCTATTCCGCGCTATCCGACAATCTCCAAGACATTAGGTGGAGTTCAGTTCGGCGTATGGCATATGTCGCTGGAAAGAACATGTGAGCAAAAGGCCAGCAAAAGGCCAGGAACCGTAAAAAGGCCGCGTTGCTGGCGTTTTTCCATAGGCTCCGCCCCCCTGACGAGCATCACAAAAATCGACGCTCAAGTCAG…	2704	pMB1	high	KAN		glycerol	H3	pSHPs0107B613663MU-A24			CAE19832	DUF805 domain-containing	336	1	1.1e-53	1	Prochlorococcus marinus;Prochlorococcus marinus subsp. pastoris str. CCMP1986;Prochlorococcus marinus str. EQPAC1;Prochlorococcus sp. MED-G72	1	1	GO:0016021				Cellular Component-IEA	Cellular Component	integral component of membrane	Cellular Component
pSHPs0107B613663MU	A17	CAE19064	66	OI_5a305b3d50918300070422e8	ACATGTTCAATCCTGAATTTCTAGCTACTGAAAATAATGATCCAAATGATGAGAATGATTTGATTCAATATCTACAAAAACAGTCTCCAGAAGTTATGCAGAGAGTAGCCAAATCGGCTAGTGAAGATATTCAAGAAATAATAAGGCACAATGTTCAAGGTCTTCTAGGGATGTTGCCATCTGATCAATTTGATGTAAAAATAACATCTTCAAAAGATAATATCGCTAATTTACTTTCTTCTGCAATGATGACAGGATATTTCTTGAGACAAATGGAGCAAAGGAAAGAGCTTGAACAAACACTAAAAAGTGATGAAGACATGTCCATTGAGGAAGAATTGG	342	pTGW	ACCCAGCTTTCTTGTACAAAGTTGGCATTATAAGAAAGCATTGCTTATCAATTTGTTGCAACGAACAGGTCACTATCAGTCAAAATAAAATCATTATTTGAGGCTAGGTGGAGGCTCAGTGATGATAAGTCTGCGATGGTGGATGCATGTGTCATGGTCATAGCTGTTTCCTGTGTGAAATTGTTATCCGCTCAGAGGGCACAATCCTATTCCGCGCTATCCGACAATCTCCAAGACATTAGGTGGAGTTCAGTTCGGCGTATGGCATATGTCGCTGGAAAGAACATGTGAGCAAAAGGCCAGCAAAAGGCCAGGAACCGTAAAAAGGCCGCGTTGCTGGCGTTTTTCCATAGGCTCCGCCCCCCTGACGAGCATCACAAAAATCGACGCTCAAGTCAG…	2365	ACCCAGCTTTCTTGTACAAAGTTGGCATTATAAGAAAGCATTGCTTATCAATTTGTTGCAACGAACAGGTCACTATCAGTCAAAATAAAATCATTATTTGAGGCTAGGTGGAGGCTCAGTGATGATAAGTCTGCGATGGTGGATGCATGTGTCATGGTCATAGCTGTTTCCTGTGTGAAATTGTTATCCGCTCAGAGGGCACAATCCTATTCCGCGCTATCCGACAATCTCCAAGACATTAGGTGGAGTTCAGTTCGGCGTATGGCATATGTCGCTGGAAAGAACATGTGAGCAAAAGGCCAGCAAAAGGCCAGGAACCGTAAAAAGGCCGCGTTGCTGGCGTTTTTCCATAGGCTCCGCCCCCCTGACGAGCATCACAAAAATCGACGCTCAAGTCAG…	2707	pMB1	high	KAN		glycerol	A5	pSHPs0107B613663MU-A24			CAE19064	DUF760 domain-containing	339	1	1.8e-75	1	Prochlorococcus marinus;Prochlorococcus marinus subsp. pastoris str. CCMP1986;Prochlorococcus marinus str. EQPAC1	1
pSHPs0107B613663MU	C17	CAE19180	67	OI_5a305b3d50918300070422e9	ACATGAAGAAATTACTAATCTTGACTACTTTGATTATCTCATCGTGCTCAACCAAAGACGAGTTGTCGATCACAGACGAGAACGCTCTTTTCTCAGTGACAAAGGAGTCGGCCGTGCTAGTTTGCGGTGGGAAGAGTCGTCTAATCGAGTCAAACAACGAGGAGATAATAAAGGTGGAGATTAAAGACTCCTCAAGCACAGAGAAGGAGAAGTTCGTCCAGTTCACCTTGGTGGAAACTGACCGTAAGGGCGGCAAGTACCGTATCGTGAACTGCTACCCCAACAAGGACCCGAAGAAGTCAGTCATCAAGACGATCAAAACAAACTATAAACTGAACTTGG	342	pTGW	ACCCAGCTTTCTTGTACAAAGTTGGCATTATAAGAAAGCATTGCTTATCAATTTGTTGCAACGAACAGGTCACTATCAGTCAAAATAAAATCATTATTTGAGGCTAGGTGGAGGCTCAGTGATGATAAGTCTGCGATGGTGGATGCATGTGTCATGGTCATAGCTGTTTCCTGTGTGAAATTGTTATCCGCTCAGAGGGCACAATCCTATTCCGCGCTATCCGACAATCTCCAAGACATTAGGTGGAGTTCAGTTCGGCGTATGGCATATGTCGCTGGAAAGAACATGTGAGCAAAAGGCCAGCAAAAGGCCAGGAACCGTAAAAAGGCCGCGTTGCTGGCGTTTTTCCATAGGCTCCGCCCCCCTGACGAGCATCACAAAAATCGACGCTCAAGTCAG…	2365	ACCCAGCTTTCTTGTACAAAGTTGGCATTATAAGAAAGCATTGCTTATCAATTTGTTGCAACGAACAGGTCACTATCAGTCAAAATAAAATCATTATTTGAGGCTAGGTGGAGGCTCAGTGATGATAAGTCTGCGATGGTGGATGCATGTGTCATGGTCATAGCTGTTTCCTGTGTGAAATTGTTATCCGCTCAGAGGGCACAATCCTATTCCGCGCTATCCGACAATCTCCAAGACATTAGGTGGAGTTCAGTTCGGCGTATGGCATATGTCGCTGGAAAGAACATGTGAGCAAAAGGCCAGCAAAAGGCCAGGAACCGTAAAAAGGCCGCGTTGCTGGCGTTTTTCCATAGGCTCCGCCCCCCTGACGAGCATCACAAAAATCGACGCTCAAGTCAG…	2707	pMB1	high	KAN		glycerol	B5	pSHPs0107B613663MU-A24			CAE19180	Myosin N-terminal SH3-like domain	339	1	1.1e-59	1	Prochlorococcus marinus str. EQPAC1	1
pSHPs0107B613663MU	E17	CAE19873	68	OI_5a305b3d50918300070422ea	ACATGAATACTTATTTTGTAACTGCAACTTTTAAAAATGTTGCTCTCATGGGTGCAGCTTATGACCTGTTTTTAAAGGTTATTGAAGACGGAACTTTGAATGATGAGTTTGAAGGATTTAAAGTTATGGGAAGATATCATGCCTCTTACTCAAATAATGTATATATTATTGTCCAAGCTTCAACAGGTATAAAAATGACAGAACACTTCGCTCCTTGGAAGGTCAAGTTTGATATAGATTTTGATATCAAGCCAGTTATGACTGACGATGAAAAAGTTGCTGAGCATAAGCTTGTTGGTTCATTAATGGCAGCAGAAAAGAAAATGGGATTTTCAGGGTTGG	342	pTGW	ACCCAGCTTTCTTGTACAAAGTTGGCATTATAAGAAAGCATTGCTTATCAATTTGTTGCAACGAACAGGTCACTATCAGTCAAAATAAAATCATTATTTGAGGCTAGGTGGAGGCTCAGTGATGATAAGTCTGCGATGGTGGATGCATGTGTCATGGTCATAGCTGTTTCCTGTGTGAAATTGTTATCCGCTCAGAGGGCACAATCCTATTCCGCGCTATCCGACAATCTCCAAGACATTAGGTGGAGTTCAGTTCGGCGTATGGCATATGTCGCTGGAAAGAACATGTGAGCAAAAGGCCAGCAAAAGGCCAGGAACCGTAAAAAGGCCGCGTTGCTGGCGTTTTTCCATAGGCTCCGCCCCCCTGACGAGCATCACAAAAATCGACGCTCAAGTCAG…	2365	ACCCAGCTTTCTTGTACAAAGTTGGCATTATAAGAAAGCATTGCTTATCAATTTGTTGCAACGAACAGGTCACTATCAGTCAAAATAAAATCATTATTTGAGGCTAGGTGGAGGCTCAGTGATGATAAGTCTGCGATGGTGGATGCATGTGTCATGGTCATAGCTGTTTCCTGTGTGAAATTGTTATCCGCTCAGAGGGCACAATCCTATTCCGCGCTATCCGACAATCTCCAAGACATTAGGTGGAGTTCAGTTCGGCGTATGGCATATGTCGCTGGAAAGAACATGTGAGCAAAAGGCCAGCAAAAGGCCAGGAACCGTAAAAAGGCCGCGTTGCTGGCGTTTTTCCATAGGCTCCGCCCCCCTGACGAGCATCACAAAAATCGACGCTCAAGTCAG…	2707	pMB1	high	KAN		glycerol	C5	pSHPs0107B613663MU-A24			CAE19873	DUF3303 domain-containing	339	1	1.3e-76	1	Prochlorococcus marinus;Prochlorococcus marinus subsp. pastoris str. CCMP1986;Prochlorococcus marinus str. EQPAC1	1
pSHPs0107B613663MU	G17	CAE19922	69	OI_5a305b3d50918300070422eb	ACATGAAGAAAATTGAGGCAATCATACGTCCATTTAAACTAGAAGATGTAAAAATTGCATTAGTAAATTCTGGAATTGTTGGAATGACTGTAAGTGAAGTCAGGGGATTTGGAAGACAAAAAGGTCAGGTAGAAAGGTATAGAGGTTCAGAATTTACAGTTGAATTTCTTCAGAAACTTAAAGTTGAAGTTGTAGTAGAAAATGAAAAAGTAAGTTCAGTAATAGATGCAATTGCCGAAGCTGCAAAAACAGGCGAAATTGGAGATGGAAAAATATTTATATCATCTATTGATTCTGTTGTAAGAATTAGAACTGGAGATACCGATGAAGAAGCTCTTTTGG	342	pTGW	ACCCAGCTTTCTTGTACAAAGTTGGCATTATAAGAAAGCATTGCTTATCAATTTGTTGCAACGAACAGGTCACTATCAGTCAAAATAAAATCATTATTTGAGGCTAGGTGGAGGCTCAGTGATGATAAGTCTGCGATGGTGGATGCATGTGTCATGGTCATAGCTGTTTCCTGTGTGAAATTGTTATCCGCTCAGAGGGCACAATCCTATTCCGCGCTATCCGACAATCTCCAAGACATTAGGTGGAGTTCAGTTCGGCGTATGGCATATGTCGCTGGAAAGAACATGTGAGCAAAAGGCCAGCAAAAGGCCAGGAACCGTAAAAAGGCCGCGTTGCTGGCGTTTTTCCATAGGCTCCGCCCCCCTGACGAGCATCACAAAAATCGACGCTCAAGTCAG…	2365	ACCCAGCTTTCTTGTACAAAGTTGGCATTATAAGAAAGCATTGCTTATCAATTTGTTGCAACGAACAGGTCACTATCAGTCAAAATAAAATCATTATTTGAGGCTAGGTGGAGGCTCAGTGATGATAAGTCTGCGATGGTGGATGCATGTGTCATGGTCATAGCTGTTTCCTGTGTGAAATTGTTATCCGCTCAGAGGGCACAATCCTATTCCGCGCTATCCGACAATCTCCAAGACATTAGGTGGAGTTCAGTTCGGCGTATGGCATATGTCGCTGGAAAGAACATGTGAGCAAAAGGCCAGCAAAAGGCCAGGAACCGTAAAAAGGCCGCGTTGCTGGCGTTTTTCCATAGGCTCCGCCCCCCTGACGAGCATCACAAAAATCGACGCTCAAGTCAG…	2707	pMB1	high	KAN		glycerol	D5	pSHPs0107B613663MU-A24			CAE19922	P-II family nitrogen regulator	339	1	7.4e-59	1	Prochlorococcus marinus subsp. pastoris str. PCC 9511;Prochlorococcus marinus;Prochlorococcus marinus subsp. pastoris str. CCMP1986	1	3	GO:0050790;GO:0006808;GO:0030234				Biological Process-IEA;Molecular Function-IEA	Biological Process;Molecular Function	regulation of catalytic activity;enzyme regulator activity;regulation of nitrogen utilization	Biological Process;Molecular Function
pSHPs0107B613663MU	I17	CAE18691	70	OI_5a305b3d50918300070422ec	ACATGTTCTTCAAGCCTCAGAAAACCAAGTTCCAGAGACTAGTCATCGAGACCTTCGATAGCTTGTCCCAGTGGGCCGTGAACCCGTGGAGAAGGTACTCATTGGCCCTAACGGTAGTGTTAACAGGATATTTCTTCGGTTCCTCTTTGGGTATGATCTCTGCCGTTGTAGAGTTGATCGATCCTGTGGGCGCATTCCTTTCCGTATTCTTCATAGAGATACTGATTAAGTTCCGTAGAAGGCTTAGATTCGACAAGCGTAAGAAGATTCTTGTCTTGTTGCTAGACAGTCTAAGGCTAGGCCTATTCTATGGATTCTTCACAGAGTCGTTAAAGCTACTATTGG	345	pTGW	ACCCAGCTTTCTTGTACAAAGTTGGCATTATAAGAAAGCATTGCTTATCAATTTGTTGCAACGAACAGGTCACTATCAGTCAAAATAAAATCATTATTTGAGGCTAGGTGGAGGCTCAGTGATGATAAGTCTGCGATGGTGGATGCATGTGTCATGGTCATAGCTGTTTCCTGTGTGAAATTGTTATCCGCTCAGAGGGCACAATCCTATTCCGCGCTATCCGACAATCTCCAAGACATTAGGTGGAGTTCAGTTCGGCGTATGGCATATGTCGCTGGAAAGAACATGTGAGCAAAAGGCCAGCAAAAGGCCAGGAACCGTAAAAAGGCCGCGTTGCTGGCGTTTTTCCATAGGCTCCGCCCCCCTGACGAGCATCACAAAAATCGACGCTCAAGTCAG…	2365	ACCCAGCTTTCTTGTACAAAGTTGGCATTATAAGAAAGCATTGCTTATCAATTTGTTGCAACGAACAGGTCACTATCAGTCAAAATAAAATCATTATTTGAGGCTAGGTGGAGGCTCAGTGATGATAAGTCTGCGATGGTGGATGCATGTGTCATGGTCATAGCTGTTTCCTGTGTGAAATTGTTATCCGCTCAGAGGGCACAATCCTATTCCGCGCTATCCGACAATCTCCAAGACATTAGGTGGAGTTCAGTTCGGCGTATGGCATATGTCGCTGGAAAGAACATGTGAGCAAAAGGCCAGCAAAAGGCCAGGAACCGTAAAAAGGCCGCGTTGCTGGCGTTTTTCCATAGGCTCCGCCCCCCTGACGAGCATCACAAAAATCGACGCTCAAGTCAG…	2710	pMB1	high	KAN		glycerol	E5	pSHPs0107B613663MU-A24			CAE18691	DUF565 domain-containing	342	1	6.5e-44	0.99	Prochlorococcus sp. MED-G72	0.9912
pSHPs0107B613663MU	K17	CAE19010	71	OI_5a305b3d50918300070422ed	ACATGCCTTTCCAGAGCTCAGTTGGTGACTATCAAACAGTTGCTACCCTGGAAACATTCGGTTTTTTACCACCGATGACCCAGGAAGAAATATACGATCAAATTGCCTACATTATTGCTCAAGGATGGAGTCCTGTTATTGAGCATGTACATCCAAGTGGAAGTATGCAAACTTATTGGTCTTATTGGAAGCTCCCTTTCTTTGGGGAAAAAGATCTTAACTTGGTTGTAAGTGAGTTAGAAGCATGCCATAGAGCATACCCTGATCATCACGTAAGAATCATTGGTTATGACGCTTATACACAAAGTCAAGGTACAGCTTTTGCAGTTTTCCAAGGACGCTTGG	345	pTGW	ACCCAGCTTTCTTGTACAAAGTTGGCATTATAAGAAAGCATTGCTTATCAATTTGTTGCAACGAACAGGTCACTATCAGTCAAAATAAAATCATTATTTGAGGCTAGGTGGAGGCTCAGTGATGATAAGTCTGCGATGGTGGATGCATGTGTCATGGTCATAGCTGTTTCCTGTGTGAAATTGTTATCCGCTCAGAGGGCACAATCCTATTCCGCGCTATCCGACAATCTCCAAGACATTAGGTGGAGTTCAGTTCGGCGTATGGCATATGTCGCTGGAAAGAACATGTGAGCAAAAGGCCAGCAAAAGGCCAGGAACCGTAAAAAGGCCGCGTTGCTGGCGTTTTTCCATAGGCTCCGCCCCCCTGACGAGCATCACAAAAATCGACGCTCAAGTCAG…	2365	ACCCAGCTTTCTTGTACAAAGTTGGCATTATAAGAAAGCATTGCTTATCAATTTGTTGCAACGAACAGGTCACTATCAGTCAAAATAAAATCATTATTTGAGGCTAGGTGGAGGCTCAGTGATGATAAGTCTGCGATGGTGGATGCATGTGTCATGGTCATAGCTGTTTCCTGTGTGAAATTGTTATCCGCTCAGAGGGCACAATCCTATTCCGCGCTATCCGACAATCTCCAAGACATTAGGTGGAGTTCAGTTCGGCGTATGGCATATGTCGCTGGAAAGAACATGTGAGCAAAAGGCCAGCAAAAGGCCAGGAACCGTAAAAAGGCCGCGTTGCTGGCGTTTTTCCATAGGCTCCGCCCCCCTGACGAGCATCACAAAAATCGACGCTCAAGTCAG…	2710	pMB1	high	KAN		glycerol	F5	pSHPs0107B613663MU-A24			CAE19010	ribulose bisphosphate carboxylase small subunit	342	1	2.6e-79	1	Prochlorococcus marinus;Prochlorococcus marinus subsp. pastoris str. CCMP1986;Prochlorococcus sp. MED-G72	1	4	GO:0009573;GO:0046487;GO:0015977;GO:0016984	EC:4.1.1.39			Molecular Function-IEA	Cellular Component;Biological Process;Molecular Function	glyoxylate metabolic process;ribulose-bisphosphate carboxylase activity;chloroplast ribulose bisphosphate carboxylase complex;carbon fixation	Cellular Component;Biological Process;Molecular Function	EC:4.1.1.39	Carbon-carbon lyases
pSHPs0107B613663MU	M17	CAE19441	72	OI_5a305b3d50918300070422ee	ACATGCATAAGCAAGATGCAATTTACCTTGATCAACTTTGCCCTAAAATTAGCAATAAAAACTGGAGAGATTCTCTTCATAAATTAACAAATAATACTTGCATTTATTGCGGTAATCCATCTGAATCTCTTGATCACCTATATCCAAGGTCAAAAGGAGGAGAAACTATCACAAAAAATTGCGTTCCATGCTGTTTATCTTGCAACGGAAAAAAATCTGATATAGAAGTACTTAAATGGTACAGGAGTCAAAAATTCTATGACCCAAGAAGATCAATGGCAATTAGAGCATGGTTTAATAATGATTTAAAGTTGGCTTCTGTCTTATTAAATTACATAAAATTGG	345	pTGW	ACCCAGCTTTCTTGTACAAAGTTGGCATTATAAGAAAGCATTGCTTATCAATTTGTTGCAACGAACAGGTCACTATCAGTCAAAATAAAATCATTATTTGAGGCTAGGTGGAGGCTCAGTGATGATAAGTCTGCGATGGTGGATGCATGTGTCATGGTCATAGCTGTTTCCTGTGTGAAATTGTTATCCGCTCAGAGGGCACAATCCTATTCCGCGCTATCCGACAATCTCCAAGACATTAGGTGGAGTTCAGTTCGGCGTATGGCATATGTCGCTGGAAAGAACATGTGAGCAAAAGGCCAGCAAAAGGCCAGGAACCGTAAAAAGGCCGCGTTGCTGGCGTTTTTCCATAGGCTCCGCCCCCCTGACGAGCATCACAAAAATCGACGCTCAAGTCAG…	2365	ACCCAGCTTTCTTGTACAAAGTTGGCATTATAAGAAAGCATTGCTTATCAATTTGTTGCAACGAACAGGTCACTATCAGTCAAAATAAAATCATTATTTGAGGCTAGGTGGAGGCTCAGTGATGATAAGTCTGCGATGGTGGATGCATGTGTCATGGTCATAGCTGTTTCCTGTGTGAAATTGTTATCCGCTCAGAGGGCACAATCCTATTCCGCGCTATCCGACAATCTCCAAGACATTAGGTGGAGTTCAGTTCGGCGTATGGCATATGTCGCTGGAAAGAACATGTGAGCAAAAGGCCAGCAAAAGGCCAGGAACCGTAAAAAGGCCGCGTTGCTGGCGTTTTTCCATAGGCTCCGCCCCCCTGACGAGCATCACAAAAATCGACGCTCAAGTCAG…	2710	pMB1	high	KAN		glycerol	G5	pSHPs0107B613663MU-A24			CAE19441	HNH endonuclease:HNH nuclease	342	1	1.3e-78	1	Prochlorococcus marinus;Prochlorococcus marinus subsp. pastoris str. CCMP1986;Prochlorococcus marinus str. EQPAC1	1	2	GO:0090305;GO:0004519				Biological Process-IEA;Molecular Function-IEA	Biological Process;Molecular Function	endonuclease activity;nucleic acid phosphodiester bond hydrolysis	Biological Process;Molecular Function
pSHPs0107B613663MU	O17	CAE19268	73	OI_5a305b3d50918300070422ef	ACATGTTTAAGAACATCTTCAACATACTGCTGCTGTTCTTATTTCTAATCTTCGATACGCCCGCCTACCCCATCGACAGTTCCCAGAAGGCAATAGAGAAGTACAGTCTAAAGATCTCGAGCAAGTTCGCGAACACCTACTGCAATTCCATCAAGTTCGGCATCAGCAAGGACGGCGCCTTAAGGTTCTCTATCGGCGAAACGAACAAGGAGTTCTCCTACTCCAAGCTAAACAAGTTCATAGATTACGAGCTATTAAACAAGAACATCCTGCTTTCGCTGAAGAACAACTGCAAGATCTTCGACTTCCCGGAGTACGAGCTTGATAAGCTGGCCTTCAAGAATTTGG	348	pTGW	ACCCAGCTTTCTTGTACAAAGTTGGCATTATAAGAAAGCATTGCTTATCAATTTGTTGCAACGAACAGGTCACTATCAGTCAAAATAAAATCATTATTTGAGGCTAGGTGGAGGCTCAGTGATGATAAGTCTGCGATGGTGGATGCATGTGTCATGGTCATAGCTGTTTCCTGTGTGAAATTGTTATCCGCTCAGAGGGCACAATCCTATTCCGCGCTATCCGACAATCTCCAAGACATTAGGTGGAGTTCAGTTCGGCGTATGGCATATGTCGCTGGAAAGAACATGTGAGCAAAAGGCCAGCAAAAGGCCAGGAACCGTAAAAAGGCCGCGTTGCTGGCGTTTTTCCATAGGCTCCGCCCCCCTGACGAGCATCACAAAAATCGACGCTCAAGTCAG…	2365	ACCCAGCTTTCTTGTACAAAGTTGGCATTATAAGAAAGCATTGCTTATCAATTTGTTGCAACGAACAGGTCACTATCAGTCAAAATAAAATCATTATTTGAGGCTAGGTGGAGGCTCAGTGATGATAAGTCTGCGATGGTGGATGCATGTGTCATGGTCATAGCTGTTTCCTGTGTGAAATTGTTATCCGCTCAGAGGGCACAATCCTATTCCGCGCTATCCGACAATCTCCAAGACATTAGGTGGAGTTCAGTTCGGCGTATGGCATATGTCGCTGGAAAGAACATGTGAGCAAAAGGCCAGCAAAAGGCCAGGAACCGTAAAAAGGCCGCGTTGCTGGCGTTTTTCCATAGGCTCCGCCCCCCTGACGAGCATCACAAAAATCGACGCTCAAGTCAG…	2713	pMB1	high	KAN		glycerol	H5	pSHPs0107B613663MU-A24			CAE19268	possible S1 RNA binding domain	345	1	9.1e-48	1	Prochlorococcus marinus;Prochlorococcus marinus subsp. pastoris str. CCMP1986;Prochlorococcus marinus str. EQPAC1	1
pSHPs0107B613663MU	A19	CAE19282	74	OI_5a305b3d50918300070422f0	ACATGGATAATAAGTTATTGGTCCTAATGGCGGCAAAGGCATGCGACATTAAGAAAGCTCAGGAAATCAAGTTAATCAAGATCGATAAGGTCAGTTATATATCCGAGTGGATTCTGATAGCCGAGGGACTTTCTGACGTGCAGGTCCGTAGTATCACAAACAGTGTCGAAATCGAGTTGCGTGAGAAGGCCAAAATAGAGCCGATCAGGAAGGAAGGCGTGTCTGAGGCCAAGTGGGCTTTGCTAGACTACGGGGACCTTATTGTGAACATATTCCAGCCTGAGATTCGTAAGTTTTATGATCTGGAGTCTTTCTGGTCTAACGGTGACGATCTAAACTTCCCTTTGG	348	pTGW	ACCCAGCTTTCTTGTACAAAGTTGGCATTATAAGAAAGCATTGCTTATCAATTTGTTGCAACGAACAGGTCACTATCAGTCAAAATAAAATCATTATTTGAGGCTAGGTGGAGGCTCAGTGATGATAAGTCTGCGATGGTGGATGCATGTGTCATGGTCATAGCTGTTTCCTGTGTGAAATTGTTATCCGCTCAGAGGGCACAATCCTATTCCGCGCTATCCGACAATCTCCAAGACATTAGGTGGAGTTCAGTTCGGCGTATGGCATATGTCGCTGGAAAGAACATGTGAGCAAAAGGCCAGCAAAAGGCCAGGAACCGTAAAAAGGCCGCGTTGCTGGCGTTTTTCCATAGGCTCCGCCCCCCTGACGAGCATCACAAAAATCGACGCTCAAGTCAG…	2365	ACCCAGCTTTCTTGTACAAAGTTGGCATTATAAGAAAGCATTGCTTATCAATTTGTTGCAACGAACAGGTCACTATCAGTCAAAATAAAATCATTATTTGAGGCTAGGTGGAGGCTCAGTGATGATAAGTCTGCGATGGTGGATGCATGTGTCATGGTCATAGCTGTTTCCTGTGTGAAATTGTTATCCGCTCAGAGGGCACAATCCTATTCCGCGCTATCCGACAATCTCCAAGACATTAGGTGGAGTTCAGTTCGGCGTATGGCATATGTCGCTGGAAAGAACATGTGAGCAAAAGGCCAGCAAAAGGCCAGGAACCGTAAAAAGGCCGCGTTGCTGGCGTTTTTCCATAGGCTCCGCCCCCCTGACGAGCATCACAAAAATCGACGCTCAAGTCAG…	2713	pMB1	high	KAN		glycerol	A7	pSHPs0107B613663MU-A24			CAE19282	ribosome silencing factor	345	1	3.3e-75	1	Prochlorococcus marinus;Prochlorococcus marinus subsp. pastoris str. CCMP1986;Prochlorococcus sp. MED-G72	1	4	GO:0005737;GO:0042256;GO:0017148;GO:0090071				Biological Process-IEA;Cellular Component-IEA	Cellular Component;Biological Process	cytoplasm;mature ribosome assembly;negative regulation of ribosome biogenesis;negative regulation of translation	Cellular Component;Biological Process
pSHPs0107B613663MU	C19	CAE19744	75	OI_5a305b3d50918300070422f1	ACATGATTAAATTGCGCCTTAAGCGCTTTGGAAAGAAAAAAGAAGCAAGTTTTAGGATCGTTGCATGCAATAGTACTTCTAGAAGAGATGGAAGACCTCTTCAAGAGTTAGGTTTTTACAATCCAAGAACTAAAGAAACTAGGCTTGATACAGAAGCATTAAGAATCAGGCTTACTCAGGGAGCACAACCTACCGATGTTGTAAGAACTTTATTAGAAAAAGGTGGATTACTAGAAAAGAAAGTTAGACCTTCCATAGCTATTGGTAAGGCTAAATTAGAAAAAGAAAAGATTGCAAAAGCCAAGAGTAAAGAGGCTGAAAGTGATAGTAAAGAAGCTGAAAGCTTGG	348	pTGW	ACCCAGCTTTCTTGTACAAAGTTGGCATTATAAGAAAGCATTGCTTATCAATTTGTTGCAACGAACAGGTCACTATCAGTCAAAATAAAATCATTATTTGAGGCTAGGTGGAGGCTCAGTGATGATAAGTCTGCGATGGTGGATGCATGTGTCATGGTCATAGCTGTTTCCTGTGTGAAATTGTTATCCGCTCAGAGGGCACAATCCTATTCCGCGCTATCCGACAATCTCCAAGACATTAGGTGGAGTTCAGTTCGGCGTATGGCATATGTCGCTGGAAAGAACATGTGAGCAAAAGGCCAGCAAAAGGCCAGGAACCGTAAAAAGGCCGCGTTGCTGGCGTTTTTCCATAGGCTCCGCCCCCCTGACGAGCATCACAAAAATCGACGCTCAAGTCAG…	2365	ACCCAGCTTTCTTGTACAAAGTTGGCATTATAAGAAAGCATTGCTTATCAATTTGTTGCAACGAACAGGTCACTATCAGTCAAAATAAAATCATTATTTGAGGCTAGGTGGAGGCTCAGTGATGATAAGTCTGCGATGGTGGATGCATGTGTCATGGTCATAGCTGTTTCCTGTGTGAAATTGTTATCCGCTCAGAGGGCACAATCCTATTCCGCGCTATCCGACAATCTCCAAGACATTAGGTGGAGTTCAGTTCGGCGTATGGCATATGTCGCTGGAAAGAACATGTGAGCAAAAGGCCAGCAAAAGGCCAGGAACCGTAAAAAGGCCGCGTTGCTGGCGTTTTTCCATAGGCTCCGCCCCCCTGACGAGCATCACAAAAATCGACGCTCAAGTCAG…	2713	pMB1	high	KAN		glycerol	B7	pSHPs0107B613663MU-A24			CAE19744	30S ribosomal S16	345	1	2.2e-43	1	Prochlorococcus marinus;Prochlorococcus marinus str. MIT 9515	1	4	GO:0003735;GO:0042254;GO:0005840;GO:0006412				Biological Process-IEA;Cellular Component-IEA;Molecular Function-IEA	Cellular Component;Biological Process;Molecular Function	translation;ribosome;structural constituent of ribosome;ribosome biogenesis	Cellular Component;Biological Process;Molecular Function
pSHPs0107B613663MU	E19	CAE19000	76	OI_5a305b3d50918300070422f2	ACTTGCCTCGTCACTATAGGAAGTCAACATCAACTGATAAGAGGAGCTTGGCTTCCGCAATCGAGATTAATTACAAGGAGCAAGAGGACTTCGTTTCGTCCGTCTTCTTGGGCTTGAAGGTGTGCTTCTCGTTGCTAGCGATTGTTAGCCTTCTAAAGATCGGCTACTCATCTAAGGTAAGGTTGACTCGTCTAAGAGAGATAAAGAACTCCTACCTATACGAGAAGTCCCGTTTCGACGGCTTGTCTAGCAGGTTCGACGACCTTATTTCGTTGGAAGGAGAACAGAGGTTCATGAAAGACCAGGACCAGATGATATCAAGGGATATTATTAGGGTTATCTGGAGATTGG	351	pTGW	ACCCAGCTTTCTTGTACAAAGTTGGCATTATAAGAAAGCATTGCTTATCAATTTGTTGCAACGAACAGGTCACTATCAGTCAAAATAAAATCATTATTTGAGGCTAGGTGGAGGCTCAGTGATGATAAGTCTGCGATGGTGGATGCATGTGTCATGGTCATAGCTGTTTCCTGTGTGAAATTGTTATCCGCTCAGAGGGCACAATCCTATTCCGCGCTATCCGACAATCTCCAAGACATTAGGTGGAGTTCAGTTCGGCGTATGGCATATGTCGCTGGAAAGAACATGTGAGCAAAAGGCCAGCAAAAGGCCAGGAACCGTAAAAAGGCCGCGTTGCTGGCGTTTTTCCATAGGCTCCGCCCCCCTGACGAGCATCACAAAAATCGACGCTCAAGTCAG…	2365	ACCCAGCTTTCTTGTACAAAGTTGGCATTATAAGAAAGCATTGCTTATCAATTTGTTGCAACGAACAGGTCACTATCAGTCAAAATAAAATCATTATTTGAGGCTAGGTGGAGGCTCAGTGATGATAAGTCTGCGATGGTGGATGCATGTGTCATGGTCATAGCTGTTTCCTGTGTGAAATTGTTATCCGCTCAGAGGGCACAATCCTATTCCGCGCTATCCGACAATCTCCAAGACATTAGGTGGAGTTCAGTTCGGCGTATGGCATATGTCGCTGGAAAGAACATGTGAGCAAAAGGCCAGCAAAAGGCCAGGAACCGTAAAAAGGCCGCGTTGCTGGCGTTTTTCCATAGGCTCCGCCCCCCTGACGAGCATCACAAAAATCGACGCTCAAGTCAG…	2716	pMB1	high	KAN		glycerol	C7	pSHPs0107B613663MU-A24			CAE19000	conserved hypothetical protein	348	1	8.9e-76	1	Prochlorococcus marinus subsp. pastoris str. CCMP1986;Prochlorococcus marinus str. EQPAC1	1	1	GO:0016021				Cellular Component-IEA	Cellular Component	integral component of membrane	Cellular Component
pSHPs0107B613663MU	G19	CAE19309	77	OI_5a305b3d50918300070422f3	ACATGAAGTCATGGAGTTGTATAGAAAATTGTGGAGCTTGTTGCCATTTAGATTTAAATGATAGAGATAACTTATCAGGTGTACTTAGTAACAAAGATATAGCATTAATAAATTCCATGAAAAGCAAAGACGGATGGTGTAAATATCTTGATAGATCAAGCAGAAAATGCATGATTTATGAATCAAGACCACATTTCTGCCGTGTAAATGAATTTTCTTCAGCATTCAAAAAGTATTTAATAAATGGTGATAAATTCCTAATTGATTGTTGTACACAACATATATCTTCTATTTATGGAAGCAAAAGTGAACAAATGAAGGACTTTAAATCTGCTATTTCAAGAAAATTGG	351	pTGW	ACCCAGCTTTCTTGTACAAAGTTGGCATTATAAGAAAGCATTGCTTATCAATTTGTTGCAACGAACAGGTCACTATCAGTCAAAATAAAATCATTATTTGAGGCTAGGTGGAGGCTCAGTGATGATAAGTCTGCGATGGTGGATGCATGTGTCATGGTCATAGCTGTTTCCTGTGTGAAATTGTTATCCGCTCAGAGGGCACAATCCTATTCCGCGCTATCCGACAATCTCCAAGACATTAGGTGGAGTTCAGTTCGGCGTATGGCATATGTCGCTGGAAAGAACATGTGAGCAAAAGGCCAGCAAAAGGCCAGGAACCGTAAAAAGGCCGCGTTGCTGGCGTTTTTCCATAGGCTCCGCCCCCCTGACGAGCATCACAAAAATCGACGCTCAAGTCAG…	2365	ACCCAGCTTTCTTGTACAAAGTTGGCATTATAAGAAAGCATTGCTTATCAATTTGTTGCAACGAACAGGTCACTATCAGTCAAAATAAAATCATTATTTGAGGCTAGGTGGAGGCTCAGTGATGATAAGTCTGCGATGGTGGATGCATGTGTCATGGTCATAGCTGTTTCCTGTGTGAAATTGTTATCCGCTCAGAGGGCACAATCCTATTCCGCGCTATCCGACAATCTCCAAGACATTAGGTGGAGTTCAGTTCGGCGTATGGCATATGTCGCTGGAAAGAACATGTGAGCAAAAGGCCAGCAAAAGGCCAGGAACCGTAAAAAGGCCGCGTTGCTGGCGTTTTTCCATAGGCTCCGCCCCCCTGACGAGCATCACAAAAATCGACGCTCAAGTCAG…	2716	pMB1	high	KAN		glycerol	D7	pSHPs0107B613663MU-A24			CAE19309	family cysteine cluster	348	1	4.9e-78	1	Prochlorococcus marinus;Prochlorococcus marinus subsp. pastoris str. CCMP1986;Prochlorococcus marinus str. EQPAC1	1
pSHPs0107B613663MU	I19	CAE19481	78	OI_5a305b3d50918300070422f4	ACATGAGTTATGTTCAGAGTGAACATTTTAAAATTATGCTAAAAAATAAAGAAAAAAATTCTGTTGTAAGAGGAATATTCTTAATCGGAGGTTGGGGTTTAGGTTTAGATAGATTTTACGAGGGAGATAAAAAAGGTGGAGTCTTATCAATTATTGGATGGAGTATTACATTTTTTACTTTCCTTTACCTAAAATGTTCAGGATATGAATATGTTGATGGTGTAAAGAATTATTCAGATTATTCACCAAATCCTTTAATTGTTTTACCTTTACTAGCTGGATTGTATGGAGGGTTTCTAATTATCAAAAAGGCTTTCAGGTTAGCTAAACAATTTGAAAACGCTGAGTTGG	351	pTGW	ACCCAGCTTTCTTGTACAAAGTTGGCATTATAAGAAAGCATTGCTTATCAATTTGTTGCAACGAACAGGTCACTATCAGTCAAAATAAAATCATTATTTGAGGCTAGGTGGAGGCTCAGTGATGATAAGTCTGCGATGGTGGATGCATGTGTCATGGTCATAGCTGTTTCCTGTGTGAAATTGTTATCCGCTCAGAGGGCACAATCCTATTCCGCGCTATCCGACAATCTCCAAGACATTAGGTGGAGTTCAGTTCGGCGTATGGCATATGTCGCTGGAAAGAACATGTGAGCAAAAGGCCAGCAAAAGGCCAGGAACCGTAAAAAGGCCGCGTTGCTGGCGTTTTTCCATAGGCTCCGCCCCCCTGACGAGCATCACAAAAATCGACGCTCAAGTCAG…	2365	ACCCAGCTTTCTTGTACAAAGTTGGCATTATAAGAAAGCATTGCTTATCAATTTGTTGCAACGAACAGGTCACTATCAGTCAAAATAAAATCATTATTTGAGGCTAGGTGGAGGCTCAGTGATGATAAGTCTGCGATGGTGGATGCATGTGTCATGGTCATAGCTGTTTCCTGTGTGAAATTGTTATCCGCTCAGAGGGCACAATCCTATTCCGCGCTATCCGACAATCTCCAAGACATTAGGTGGAGTTCAGTTCGGCGTATGGCATATGTCGCTGGAAAGAACATGTGAGCAAAAGGCCAGCAAAAGGCCAGGAACCGTAAAAAGGCCGCGTTGCTGGCGTTTTTCCATAGGCTCCGCCCCCCTGACGAGCATCACAAAAATCGACGCTCAAGTCAG…	2716	pMB1	high	KAN		glycerol	E7	pSHPs0107B613663MU-A24			CAE19481	conserved hypothetical	348	1	6.7e-66	1	Prochlorococcus marinus subsp. pastoris str. CCMP1986;Prochlorococcus marinus str. EQPAC1	1	1	GO:0016021				Cellular Component-IEA	Cellular Component	integral component of membrane	Cellular Component
pSHPs0107B613663MU	K19	CAE20121	79	OI_5a305b3d50918300070422f5	ACATGGCACGCGTTAAAAGAGGCAACATAGCCAGAAAAAGAAGAAACAAAATCTTAAACCTTGCTAAAGGTTTCAGAGGAGGAAACAAAAATCTTTTTAGAACAGCAAATCAAAGAGTAATGAAAGCTCTTTGCAACGCTTATAGAGATAGAAGAAGAAGAAAAAGAGATTTCAGAAGACTTTGGATCTCAAGAATAAATGCCTCGGCAAGAATTAATGGCACAAATTACAGCAGATTAATTAATGGGATGAAGAACTCTGAGATAATTATCAATAGAAAAATGCTTGCACAATTAGCTTTAAGCGATCCACAATGTTTTGAAAAAATAGTTTCTACCGTAAACAATTTGG	351	pTGW	ACCCAGCTTTCTTGTACAAAGTTGGCATTATAAGAAAGCATTGCTTATCAATTTGTTGCAACGAACAGGTCACTATCAGTCAAAATAAAATCATTATTTGAGGCTAGGTGGAGGCTCAGTGATGATAAGTCTGCGATGGTGGATGCATGTGTCATGGTCATAGCTGTTTCCTGTGTGAAATTGTTATCCGCTCAGAGGGCACAATCCTATTCCGCGCTATCCGACAATCTCCAAGACATTAGGTGGAGTTCAGTTCGGCGTATGGCATATGTCGCTGGAAAGAACATGTGAGCAAAAGGCCAGCAAAAGGCCAGGAACCGTAAAAAGGCCGCGTTGCTGGCGTTTTTCCATAGGCTCCGCCCCCCTGACGAGCATCACAAAAATCGACGCTCAAGTCAG…	2365	ACCCAGCTTTCTTGTACAAAGTTGGCATTATAAGAAAGCATTGCTTATCAATTTGTTGCAACGAACAGGTCACTATCAGTCAAAATAAAATCATTATTTGAGGCTAGGTGGAGGCTCAGTGATGATAAGTCTGCGATGGTGGATGCATGTGTCATGGTCATAGCTGTTTCCTGTGTGAAATTGTTATCCGCTCAGAGGGCACAATCCTATTCCGCGCTATCCGACAATCTCCAAGACATTAGGTGGAGTTCAGTTCGGCGTATGGCATATGTCGCTGGAAAGAACATGTGAGCAAAAGGCCAGCAAAAGGCCAGGAACCGTAAAAAGGCCGCGTTGCTGGCGTTTTTCCATAGGCTCCGCCCCCCTGACGAGCATCACAAAAATCGACGCTCAAGTCAG…	2716	pMB1	high	KAN		glycerol	F7	pSHPs0107B613663MU-A24			CAE20121	50S ribosomal L20	348	1	5.9e-64	1	Prochlorococcus marinus;Prochlorococcus marinus subsp. pastoris str. CCMP1986;Prochlorococcus marinus str. EQPAC1	1	5	GO:0003735;GO:0005840;GO:0019843;GO:0000027;GO:0006412				Biological Process-IEA;Cellular Component-IEA;Molecular Function-IEA	Cellular Component;Biological Process;Molecular Function	rRNA binding;ribosomal large subunit assembly;translation;ribosome;structural constituent of ribosome	Cellular Component;Biological Process;Molecular Function
pSHPs0107B613663MU	M19	CAE18622	80	OI_5a305b3d50918300070422f6	ACTTGGGAAATTATCCGAAAACTTTAAATGCTTTTGATCTTAATGAATGGTTTAATTCTGAAGATGAGAATCCAATTATAATTGATGTTAGAGAGGATTCAGAACTCGAGATTGCATGTTTTAGTAGGGAATTTTTACATTTACCAATAAGTAAGGTTTCAGCTGAGTATGTAAAAACAAAAATCAGTGATTTAAAAGATAAAAAGTTCGTTGTTCTTTGTCATGCTGGTATAAGAAGTTATAATTTTGGACAATGGGCATTAGAAAATAATCTTGTAAACGAGATTTGGAATCTTGAAGAAGGTATAGATGGTTGGAGTCAGTATATTGATCAAACGATACCTAGATATTTGG	354	pTGW	ACCCAGCTTTCTTGTACAAAGTTGGCATTATAAGAAAGCATTGCTTATCAATTTGTTGCAACGAACAGGTCACTATCAGTCAAAATAAAATCATTATTTGAGGCTAGGTGGAGGCTCAGTGATGATAAGTCTGCGATGGTGGATGCATGTGTCATGGTCATAGCTGTTTCCTGTGTGAAATTGTTATCCGCTCAGAGGGCACAATCCTATTCCGCGCTATCCGACAATCTCCAAGACATTAGGTGGAGTTCAGTTCGGCGTATGGCATATGTCGCTGGAAAGAACATGTGAGCAAAAGGCCAGCAAAAGGCCAGGAACCGTAAAAAGGCCGCGTTGCTGGCGTTTTTCCATAGGCTCCGCCCCCCTGACGAGCATCACAAAAATCGACGCTCAAGTCAG…	2365	ACCCAGCTTTCTTGTACAAAGTTGGCATTATAAGAAAGCATTGCTTATCAATTTGTTGCAACGAACAGGTCACTATCAGTCAAAATAAAATCATTATTTGAGGCTAGGTGGAGGCTCAGTGATGATAAGTCTGCGATGGTGGATGCATGTGTCATGGTCATAGCTGTTTCCTGTGTGAAATTGTTATCCGCTCAGAGGGCACAATCCTATTCCGCGCTATCCGACAATCTCCAAGACATTAGGTGGAGTTCAGTTCGGCGTATGGCATATGTCGCTGGAAAGAACATGTGAGCAAAAGGCCAGCAAAAGGCCAGGAACCGTAAAAAGGCCGCGTTGCTGGCGTTTTTCCATAGGCTCCGCCCCCCTGACGAGCATCACAAAAATCGACGCTCAAGTCAG…	2719	pMB1	high	KAN		glycerol	G7	pSHPs0107B613663MU-A24			CAE18622	Rhodanese-related sulfurtransferase	351	1	7.7e-80	1	Prochlorococcus marinus;Prochlorococcus marinus subsp. pastoris str. CCMP1986;Prochlorococcus marinus str. EQPAC1	1
pSHPs0107B613663MU	O19	CAE18968	81	OI_5a305b3d50918300070422f7	ACATGGAAAATATAGATTCTAATATTTCTAGTTCAGAAGAATTAGTTGGTATTGATGAAGTTCAGAAATTCCTTAACCGATCAAGAGCTTCTGTTTACAGGTACACAAATACAGATCTAAGAAATTTAAATCCTAGCTTTAACCCGAGAAAATTAAATCCTGAATATAGAACTGATCAGAAAGAGCCATTACGTTTCCACCCTAATGAAATTGCAAGATTTGCTAAGGATATTTTAAGAATTAAAGAAGTTACTGTCGAAGTTTTTAATTCTCCATCTTCAGCTGCACAAAATACTCTTTCTCAAATCCTTGAAGAATTAAAAAGTATTAGATCTTTGCTAGAAAAAAATTTGG	354	pTGW	ACCCAGCTTTCTTGTACAAAGTTGGCATTATAAGAAAGCATTGCTTATCAATTTGTTGCAACGAACAGGTCACTATCAGTCAAAATAAAATCATTATTTGAGGCTAGGTGGAGGCTCAGTGATGATAAGTCTGCGATGGTGGATGCATGTGTCATGGTCATAGCTGTTTCCTGTGTGAAATTGTTATCCGCTCAGAGGGCACAATCCTATTCCGCGCTATCCGACAATCTCCAAGACATTAGGTGGAGTTCAGTTCGGCGTATGGCATATGTCGCTGGAAAGAACATGTGAGCAAAAGGCCAGCAAAAGGCCAGGAACCGTAAAAAGGCCGCGTTGCTGGCGTTTTTCCATAGGCTCCGCCCCCCTGACGAGCATCACAAAAATCGACGCTCAAGTCAG…	2365	ACCCAGCTTTCTTGTACAAAGTTGGCATTATAAGAAAGCATTGCTTATCAATTTGTTGCAACGAACAGGTCACTATCAGTCAAAATAAAATCATTATTTGAGGCTAGGTGGAGGCTCAGTGATGATAAGTCTGCGATGGTGGATGCATGTGTCATGGTCATAGCTGTTTCCTGTGTGAAATTGTTATCCGCTCAGAGGGCACAATCCTATTCCGCGCTATCCGACAATCTCCAAGACATTAGGTGGAGTTCAGTTCGGCGTATGGCATATGTCGCTGGAAAGAACATGTGAGCAAAAGGCCAGCAAAAGGCCAGGAACCGTAAAAAGGCCGCGTTGCTGGCGTTTTTCCATAGGCTCCGCCCCCCTGACGAGCATCACAAAAATCGACGCTCAAGTCAG…	2719	pMB1	high	KAN		glycerol	H7	pSHPs0107B613663MU-A24			CAE18968	possible Helix-turn-helix domain of resolvase	351	1	2e-67	1	Prochlorococcus marinus;Prochlorococcus marinus subsp. pastoris str. CCMP1986;Prochlorococcus marinus str. EQPAC1;Prochlorococcus sp. MED-G72	1
pSHPs0107B613663MU	A21	CAE19040	82	OI_5a305b3d50918300070422f8	ACATGTTACGTTCAATCTTTGCAGGTTTTTTTGCAATAGTTTTAACTCTAGGACTTGGAATTTCTTCTGTTTCTGCTAAAACTGTTGAAGTTAAGCTTGGTACTGACGCTGGGATGTTAGCTTTTGAACCAAGTTCTGTAACTATCAGTACAGGTGATACTGTTAAATTCATCAATAATAAATTAGCTCCTCATAATGCTGTTTTTGATGGCCATGAAGAATTAAGTCATGCTGATCTAGCCTTCGCTCCTGGCGAATCATGGGAAGAAACATTTGATACAGCAGGAACTTTTGATTACTATTGTGAGCCGCACAGAGGTGCAGGGATGGTAGGGAAAGTAATTGTTGAATTGG	354	pTGW	ACCCAGCTTTCTTGTACAAAGTTGGCATTATAAGAAAGCATTGCTTATCAATTTGTTGCAACGAACAGGTCACTATCAGTCAAAATAAAATCATTATTTGAGGCTAGGTGGAGGCTCAGTGATGATAAGTCTGCGATGGTGGATGCATGTGTCATGGTCATAGCTGTTTCCTGTGTGAAATTGTTATCCGCTCAGAGGGCACAATCCTATTCCGCGCTATCCGACAATCTCCAAGACATTAGGTGGAGTTCAGTTCGGCGTATGGCATATGTCGCTGGAAAGAACATGTGAGCAAAAGGCCAGCAAAAGGCCAGGAACCGTAAAAAGGCCGCGTTGCTGGCGTTTTTCCATAGGCTCCGCCCCCCTGACGAGCATCACAAAAATCGACGCTCAAGTCAG…	2365	ACCCAGCTTTCTTGTACAAAGTTGGCATTATAAGAAAGCATTGCTTATCAATTTGTTGCAACGAACAGGTCACTATCAGTCAAAATAAAATCATTATTTGAGGCTAGGTGGAGGCTCAGTGATGATAAGTCTGCGATGGTGGATGCATGTGTCATGGTCATAGCTGTTTCCTGTGTGAAATTGTTATCCGCTCAGAGGGCACAATCCTATTCCGCGCTATCCGACAATCTCCAAGACATTAGGTGGAGTTCAGTTCGGCGTATGGCATATGTCGCTGGAAAGAACATGTGAGCAAAAGGCCAGCAAAAGGCCAGGAACCGTAAAAAGGCCGCGTTGCTGGCGTTTTTCCATAGGCTCCGCCCCCCTGACGAGCATCACAAAAATCGACGCTCAAGTCAG…	2719	pMB1	high	KAN		glycerol	A9	pSHPs0107B613663MU-A24			CAE19040	plastocyanin	351	1	7.3e-79	1	Prochlorococcus marinus;Prochlorococcus marinus subsp. pastoris str. CCMP1986;Prochlorococcus marinus str. EQPAC1	1	4	GO:0006118;GO:0005507;GO:0009055;GO:0022900				Biological Process-IEA;Molecular Function-IEA	Biological Process;Molecular Function	electron transfer activity;electron transport chain;copper ion binding;obsolete electron transport	Biological Process;Molecular Function
pSHPs0107B613663MU	C21	CAE19195	83	OI_5a305b3d50918300070422f9	ACATGAAAAATTCTATTAAGATTACTCAATTATTCTTACTTTTAATTTTTTTAACTTCTTGCAAAGCAACAGCTAATAAGCAGGAGTTGATAATAGATTCTGAAGAACAGGAGAGTCAGCAAACAAAGTTATCAAAAAGCAAAATGGAAGTAAGATATTCCTGTGGAGAAGATGGCATTTCTGATTTCCTCAATGATGGATGGATTATTTCTAAACAATATACAGAAGAAAAAATATGTACCTGGAAATCATTTCCTGCGACTAAAGATTGCGATATGGAAAAAGACAAAGGTTGTAAAATAACAACCCCTGATAAAATAGGTGAAGAAAAAGTTTATTTATTAGAAAAATTGG	354	pTGW	ACCCAGCTTTCTTGTACAAAGTTGGCATTATAAGAAAGCATTGCTTATCAATTTGTTGCAACGAACAGGTCACTATCAGTCAAAATAAAATCATTATTTGAGGCTAGGTGGAGGCTCAGTGATGATAAGTCTGCGATGGTGGATGCATGTGTCATGGTCATAGCTGTTTCCTGTGTGAAATTGTTATCCGCTCAGAGGGCACAATCCTATTCCGCGCTATCCGACAATCTCCAAGACATTAGGTGGAGTTCAGTTCGGCGTATGGCATATGTCGCTGGAAAGAACATGTGAGCAAAAGGCCAGCAAAAGGCCAGGAACCGTAAAAAGGCCGCGTTGCTGGCGTTTTTCCATAGGCTCCGCCCCCCTGACGAGCATCACAAAAATCGACGCTCAAGTCAG…	2365	ACCCAGCTTTCTTGTACAAAGTTGGCATTATAAGAAAGCATTGCTTATCAATTTGTTGCAACGAACAGGTCACTATCAGTCAAAATAAAATCATTATTTGAGGCTAGGTGGAGGCTCAGTGATGATAAGTCTGCGATGGTGGATGCATGTGTCATGGTCATAGCTGTTTCCTGTGTGAAATTGTTATCCGCTCAGAGGGCACAATCCTATTCCGCGCTATCCGACAATCTCCAAGACATTAGGTGGAGTTCAGTTCGGCGTATGGCATATGTCGCTGGAAAGAACATGTGAGCAAAAGGCCAGCAAAAGGCCAGGAACCGTAAAAAGGCCGCGTTGCTGGCGTTTTTCCATAGGCTCCGCCCCCCTGACGAGCATCACAAAAATCGACGCTCAAGTCAG…	2719	pMB1	high	KAN		glycerol	B9	pSHPs0107B613663MU-A24			CAE19195	possible Alpha-2-macroglobulin family N-termin	351	1	1.6e-66	1	Prochlorococcus marinus;Prochlorococcus marinus subsp. pastoris str. CCMP1986;Prochlorococcus marinus str. EQPAC1	1
pSHPs0107B613663MU	E21	CAE19993	84	OI_5a305b3d50918300070422fa	ACATGAGACATCAACTTAGGGTTCCTCTTTTAAGTAAACCAGCTGATCAAAGAAAAGCTCTTCTTAGAGCTTTAACTACTCAACTTATTCGAGAAGGTAGAATAACTACTACCAAAGCAAGAGCTAAAGCTTTAAGAAATGAGGCGGAAAGAATGATCTCCTTAGCAAAGGAGGGTACTTTATCTGCTAGAAGAAGAGCTCTTGGTTACATTTATGATAAAAAGTTAGTTCACTCACTATTTGAAAAAGCTCAAGAAAGATATGGAGAGAGAAACGGTGGTTATACCCGAATCGTCAGAACTGTTGCTAGAAAAGGTGATAATGCACAAATGGCTATTATTGAACTAGTTTTGG	354	pTGW	ACCCAGCTTTCTTGTACAAAGTTGGCATTATAAGAAAGCATTGCTTATCAATTTGTTGCAACGAACAGGTCACTATCAGTCAAAATAAAATCATTATTTGAGGCTAGGTGGAGGCTCAGTGATGATAAGTCTGCGATGGTGGATGCATGTGTCATGGTCATAGCTGTTTCCTGTGTGAAATTGTTATCCGCTCAGAGGGCACAATCCTATTCCGCGCTATCCGACAATCTCCAAGACATTAGGTGGAGTTCAGTTCGGCGTATGGCATATGTCGCTGGAAAGAACATGTGAGCAAAAGGCCAGCAAAAGGCCAGGAACCGTAAAAAGGCCGCGTTGCTGGCGTTTTTCCATAGGCTCCGCCCCCCTGACGAGCATCACAAAAATCGACGCTCAAGTCAG…	2365	ACCCAGCTTTCTTGTACAAAGTTGGCATTATAAGAAAGCATTGCTTATCAATTTGTTGCAACGAACAGGTCACTATCAGTCAAAATAAAATCATTATTTGAGGCTAGGTGGAGGCTCAGTGATGATAAGTCTGCGATGGTGGATGCATGTGTCATGGTCATAGCTGTTTCCTGTGTGAAATTGTTATCCGCTCAGAGGGCACAATCCTATTCCGCGCTATCCGACAATCTCCAAGACATTAGGTGGAGTTCAGTTCGGCGTATGGCATATGTCGCTGGAAAGAACATGTGAGCAAAAGGCCAGCAAAAGGCCAGGAACCGTAAAAAGGCCGCGTTGCTGGCGTTTTTCCATAGGCTCCGCCCCCCTGACGAGCATCACAAAAATCGACGCTCAAGTCAG…	2719	pMB1	high	KAN		glycerol	C9	pSHPs0107B613663MU-A24			CAE19993	50S ribosomal L17	351	1	1.6e-76	1	Prochlorococcus marinus;Prochlorococcus marinus subsp. pastoris str. CCMP1986;Prochlorococcus marinus str. EQPAC1;Prochlorococcus sp. MED-G72	1	4	GO:0003735;GO:0042254;GO:0005840;GO:0006412				Biological Process-IEA;Cellular Component-IEA;Molecular Function-IEA	Cellular Component;Biological Process;Molecular Function	translation;ribosome;structural constituent of ribosome;ribosome biogenesis	Cellular Component;Biological Process;Molecular Function
pSHPs0107B613663MU	G21	CAE18986	85	OI_5a305b3d50918300070422fb	ACTTGAAAAAAATAACTTCTATCTTAATTATTTTCTTTCTGATTGTTTTGTATCCAATTAGAACTTATTCTGCTGAAATTCTTCAGATAAATAACTCAAGTAGTATTTTAGTAGGAGATCAAAATAGAGATCTTCCAATCAAATTATTTTGTGTAGAAATTAACAATGAAGATGATGAAAAAATTGCTTTAAACCTACTTAAGAAAGAATTTCCGAGAGGAAGTAAAGTTAAAATAAAACCTATTGGTTTCAAAGAAAATATATTAACAGCTAGGGTTTTTAATATTAATGAAACTAAAGAAATGTCAGATTTATTAATTTCAAAAAATTTATCAAAGGAGACCTGTCAAAATTTGG	357	pTGW	ACCCAGCTTTCTTGTACAAAGTTGGCATTATAAGAAAGCATTGCTTATCAATTTGTTGCAACGAACAGGTCACTATCAGTCAAAATAAAATCATTATTTGAGGCTAGGTGGAGGCTCAGTGATGATAAGTCTGCGATGGTGGATGCATGTGTCATGGTCATAGCTGTTTCCTGTGTGAAATTGTTATCCGCTCAGAGGGCACAATCCTATTCCGCGCTATCCGACAATCTCCAAGACATTAGGTGGAGTTCAGTTCGGCGTATGGCATATGTCGCTGGAAAGAACATGTGAGCAAAAGGCCAGCAAAAGGCCAGGAACCGTAAAAAGGCCGCGTTGCTGGCGTTTTTCCATAGGCTCCGCCCCCCTGACGAGCATCACAAAAATCGACGCTCAAGTCAG…	2365	ACCCAGCTTTCTTGTACAAAGTTGGCATTATAAGAAAGCATTGCTTATCAATTTGTTGCAACGAACAGGTCACTATCAGTCAAAATAAAATCATTATTTGAGGCTAGGTGGAGGCTCAGTGATGATAAGTCTGCGATGGTGGATGCATGTGTCATGGTCATAGCTGTTTCCTGTGTGAAATTGTTATCCGCTCAGAGGGCACAATCCTATTCCGCGCTATCCGACAATCTCCAAGACATTAGGTGGAGTTCAGTTCGGCGTATGGCATATGTCGCTGGAAAGAACATGTGAGCAAAAGGCCAGCAAAAGGCCAGGAACCGTAAAAAGGCCGCGTTGCTGGCGTTTTTCCATAGGCTCCGCCCCCCTGACGAGCATCACAAAAATCGACGCTCAAGTCAG…	2722	pMB1	high	KAN		glycerol	D9	pSHPs0107B613663MU-A24			CAE18986	hypothetical protein	354	1	1.1e-75	1	Prochlorococcus marinus;Prochlorococcus marinus subsp. pastoris str. CCMP1986;Prochlorococcus marinus str. EQPAC1	1
pSHPs0107B613663MU	I21	CAE19143	86	OI_5a305b3d50918300070422fc	ACTTGACGAACTATACTCACTACACTACAGTAGTAGTACACCTGTATTACTTACTAATGACTCTAGGAGGAGCCAATGTTTGGTCTAATTTTTCTTATGGCAGTCGTGTTGATTCACCCAATGGCTGGATACTTAACCCGCAAGGCAGCTTTTTAATCTTATTTGAAAACTGCAAGAAATCAGCACGGAACAACATTAATGTTTATACCCATCTCTTATTTACAAATCATCTAGGAGAACCAGCAGGACTTAAAAACACAAGACTTCATGATCTTGACTCTGCGTTTGAAACATGGAATGAACTAATAGCTGGAGGATGGACTGAAGTAACAAACCAATTTCAAGAATCAGCATTGG	357	pTGW	ACCCAGCTTTCTTGTACAAAGTTGGCATTATAAGAAAGCATTGCTTATCAATTTGTTGCAACGAACAGGTCACTATCAGTCAAAATAAAATCATTATTTGAGGCTAGGTGGAGGCTCAGTGATGATAAGTCTGCGATGGTGGATGCATGTGTCATGGTCATAGCTGTTTCCTGTGTGAAATTGTTATCCGCTCAGAGGGCACAATCCTATTCCGCGCTATCCGACAATCTCCAAGACATTAGGTGGAGTTCAGTTCGGCGTATGGCATATGTCGCTGGAAAGAACATGTGAGCAAAAGGCCAGCAAAAGGCCAGGAACCGTAAAAAGGCCGCGTTGCTGGCGTTTTTCCATAGGCTCCGCCCCCCTGACGAGCATCACAAAAATCGACGCTCAAGTCAG…	2365	ACCCAGCTTTCTTGTACAAAGTTGGCATTATAAGAAAGCATTGCTTATCAATTTGTTGCAACGAACAGGTCACTATCAGTCAAAATAAAATCATTATTTGAGGCTAGGTGGAGGCTCAGTGATGATAAGTCTGCGATGGTGGATGCATGTGTCATGGTCATAGCTGTTTCCTGTGTGAAATTGTTATCCGCTCAGAGGGCACAATCCTATTCCGCGCTATCCGACAATCTCCAAGACATTAGGTGGAGTTCAGTTCGGCGTATGGCATATGTCGCTGGAAAGAACATGTGAGCAAAAGGCCAGCAAAAGGCCAGGAACCGTAAAAAGGCCGCGTTGCTGGCGTTTTTCCATAGGCTCCGCCCCCCTGACGAGCATCACAAAAATCGACGCTCAAGTCAG…	2722	pMB1	high	KAN		glycerol	E9	pSHPs0107B613663MU-A24			CAE19143	possible Zinc C2H2 type	354	1	1.3e-64	1	Prochlorococcus marinus subsp. pastoris str. CCMP1986	1	1	GO:0016021				Cellular Component-IEA	Cellular Component	integral component of membrane	Cellular Component
pSHPs0107B613663MU	K21	CAE19162	87	OI_5a305b3d50918300070422fd	ACATGACGTTTACGGCGCAAGGATTGGCCCCTGTCACAAATCCCTTAAACTCCGTCCTGGTAGAGAAGAAATTAATCAACTTCGACCAGAAGTTCATACAGCTGGTCAGTTTGGCCGAAGGGTTGCCGCGTACGGAAGTTCTTGAGTCAGGCAAGAACTATTGGAGAGGAGTCTGTAGGTCAGCCATCTTTAGGTTCCCTGATGACTTAGAAATATTGAAGCTGGACGCCAGATCTTACGTAGACAGATCTAAGGGCATTATCCAGATTCGTTCTGCAGCTAGGTTGGGGCAGAGCGATCTTGGCGTCAACCTTAGGCGTGTGGAGTACTTGTTTAACCAGTTGGAAAAGTTCTTGG	357	pTGW	ACCCAGCTTTCTTGTACAAAGTTGGCATTATAAGAAAGCATTGCTTATCAATTTGTTGCAACGAACAGGTCACTATCAGTCAAAATAAAATCATTATTTGAGGCTAGGTGGAGGCTCAGTGATGATAAGTCTGCGATGGTGGATGCATGTGTCATGGTCATAGCTGTTTCCTGTGTGAAATTGTTATCCGCTCAGAGGGCACAATCCTATTCCGCGCTATCCGACAATCTCCAAGACATTAGGTGGAGTTCAGTTCGGCGTATGGCATATGTCGCTGGAAAGAACATGTGAGCAAAAGGCCAGCAAAAGGCCAGGAACCGTAAAAAGGCCGCGTTGCTGGCGTTTTTCCATAGGCTCCGCCCCCCTGACGAGCATCACAAAAATCGACGCTCAAGTCAG…	2365	ACCCAGCTTTCTTGTACAAAGTTGGCATTATAAGAAAGCATTGCTTATCAATTTGTTGCAACGAACAGGTCACTATCAGTCAAAATAAAATCATTATTTGAGGCTAGGTGGAGGCTCAGTGATGATAAGTCTGCGATGGTGGATGCATGTGTCATGGTCATAGCTGTTTCCTGTGTGAAATTGTTATCCGCTCAGAGGGCACAATCCTATTCCGCGCTATCCGACAATCTCCAAGACATTAGGTGGAGTTCAGTTCGGCGTATGGCATATGTCGCTGGAAAGAACATGTGAGCAAAAGGCCAGCAAAAGGCCAGGAACCGTAAAAAGGCCGCGTTGCTGGCGTTTTTCCATAGGCTCCGCCCCCCTGACGAGCATCACAAAAATCGACGCTCAAGTCAG…	2722	pMB1	high	KAN		glycerol	F9	pSHPs0107B613663MU-A24			CAE19162	DUF1499 domain-containing	354	1	1.5e-79	1	Prochlorococcus marinus;Prochlorococcus marinus subsp. pastoris str. CCMP1986;Prochlorococcus marinus str. EQPAC1	1
pSHPs0107B613663MU	M21	CAE19385	88	OI_5a305b3d50918300070422fe	ACATGGCTGAGAACAATCTTGCTAAGATACAGTTTTACGAGGGTACGGACGAGCCTGTAGTACCGGAGATAAGGCTAACACGTGGAAACGACGGTACAACAGGTCAGGCGATTTTCATCTTCGAGAAGCCACAGGCTTTGTCATCCGTCGCCGACGGAGAAATCACTGGCATGCGTATGATAGACGCAGAAGGGGAGATCTTGACGAGGGAAGTGAAGGTTAAGTTCGTCGACGGGGAGCCCATGTTCCTTGAAGGTACATACATCTGGAAGACAAAGAGTGACTTCGACCGTTTCATGAGATTCGCAAACTCCTACGCAAAGTCTAACGGCCTGGGCTATAGTGAAAAGAAATTGG	357	pTGW	ACCCAGCTTTCTTGTACAAAGTTGGCATTATAAGAAAGCATTGCTTATCAATTTGTTGCAACGAACAGGTCACTATCAGTCAAAATAAAATCATTATTTGAGGCTAGGTGGAGGCTCAGTGATGATAAGTCTGCGATGGTGGATGCATGTGTCATGGTCATAGCTGTTTCCTGTGTGAAATTGTTATCCGCTCAGAGGGCACAATCCTATTCCGCGCTATCCGACAATCTCCAAGACATTAGGTGGAGTTCAGTTCGGCGTATGGCATATGTCGCTGGAAAGAACATGTGAGCAAAAGGCCAGCAAAAGGCCAGGAACCGTAAAAAGGCCGCGTTGCTGGCGTTTTTCCATAGGCTCCGCCCCCCTGACGAGCATCACAAAAATCGACGCTCAAGTCAG…	2365	ACCCAGCTTTCTTGTACAAAGTTGGCATTATAAGAAAGCATTGCTTATCAATTTGTTGCAACGAACAGGTCACTATCAGTCAAAATAAAATCATTATTTGAGGCTAGGTGGAGGCTCAGTGATGATAAGTCTGCGATGGTGGATGCATGTGTCATGGTCATAGCTGTTTCCTGTGTGAAATTGTTATCCGCTCAGAGGGCACAATCCTATTCCGCGCTATCCGACAATCTCCAAGACATTAGGTGGAGTTCAGTTCGGCGTATGGCATATGTCGCTGGAAAGAACATGTGAGCAAAAGGCCAGCAAAAGGCCAGGAACCGTAAAAAGGCCGCGTTGCTGGCGTTTTTCCATAGGCTCCGCCCCCCTGACGAGCATCACAAAAATCGACGCTCAAGTCAG…	2722	pMB1	high	KAN		glycerol	G9	pSHPs0107B613663MU-A24			CAE19385	photosystem II reaction center Psb28	354	1	1.8e-80	1	Prochlorococcus marinus;Prochlorococcus marinus subsp. pastoris str. CCMP1986;Prochlorococcus marinus str. EQPAC1	1	2	GO:0009654;GO:0015979				Biological Process-IEA;Cellular Component-IEA	Cellular Component;Biological Process	photosystem II oxygen evolving complex;photosynthesis	Cellular Component;Biological Process
pSHPs0107B613663MU	O21	CAE19393	89	OI_5a305b3d50918300070422ff	ACATGTTTAAGCTAAACGTCCACTTAATTTCCCTGTTAAACTCGATGGGTCTATCCAAGAAGAACTTGGGAAAGCTAAACACGTTCATCAAGAACAACAACTTGGTATCGAACAACAATAGTATCGAGAAGCCACAGGAGAGCAATAACGCCTCGAAGGTAGAGGATCCCTCAAAGATATTCTACAGCATCATCGACAACTCAGACAACATCAACGAAACTAGCGCGGCCAACCAGTTGTTGAAGCAGTCCGAGGATGTGTTCCACAACATTAACTCCCGTAAGACCAACACGAGTGAGAACCTGTCTACGGAAGAGGAGCTATACGACGAATTCAACTACCTGCTGGACGAGTTGG	357	pTGW	ACCCAGCTTTCTTGTACAAAGTTGGCATTATAAGAAAGCATTGCTTATCAATTTGTTGCAACGAACAGGTCACTATCAGTCAAAATAAAATCATTATTTGAGGCTAGGTGGAGGCTCAGTGATGATAAGTCTGCGATGGTGGATGCATGTGTCATGGTCATAGCTGTTTCCTGTGTGAAATTGTTATCCGCTCAGAGGGCACAATCCTATTCCGCGCTATCCGACAATCTCCAAGACATTAGGTGGAGTTCAGTTCGGCGTATGGCATATGTCGCTGGAAAGAACATGTGAGCAAAAGGCCAGCAAAAGGCCAGGAACCGTAAAAAGGCCGCGTTGCTGGCGTTTTTCCATAGGCTCCGCCCCCCTGACGAGCATCACAAAAATCGACGCTCAAGTCAG…	2365	ACCCAGCTTTCTTGTACAAAGTTGGCATTATAAGAAAGCATTGCTTATCAATTTGTTGCAACGAACAGGTCACTATCAGTCAAAATAAAATCATTATTTGAGGCTAGGTGGAGGCTCAGTGATGATAAGTCTGCGATGGTGGATGCATGTGTCATGGTCATAGCTGTTTCCTGTGTGAAATTGTTATCCGCTCAGAGGGCACAATCCTATTCCGCGCTATCCGACAATCTCCAAGACATTAGGTGGAGTTCAGTTCGGCGTATGGCATATGTCGCTGGAAAGAACATGTGAGCAAAAGGCCAGCAAAAGGCCAGGAACCGTAAAAAGGCCGCGTTGCTGGCGTTTTTCCATAGGCTCCGCCCCCCTGACGAGCATCACAAAAATCGACGCTCAAGTCAG…	2722	pMB1	high	KAN		glycerol	H9	pSHPs0107B613663MU-A24			CAE19393	conserved hypothetical protein	354	1	9.9e-56	1	Prochlorococcus marinus subsp. pastoris str. CCMP1986	1
pSHPs0107B613663MU	A23	CAP16448	90	OI_5a305b3d5091830007042300	ACTTGGAAGAATCAAAGCAAATCCCTGAGGAGAAAAATTCAATTGAATCATCTTCCGAAATTAAGAAAGAAAGTAATAAAGAGGAGAATTTTAAAGCATTTACTGAATTTCTTGAAAATGCAAGTAATCAAGAGATTGAGGATGAAAAAGGTAAATCTGATTTAGAAGTGGATAAACCAGTAACTAACGACAATTCGCTTTTTAAAAGAGTTCTCAACGATGGATTTGATGGGATTTCATCAAATCCTAACTATAAAATGTTGGCATTATTAATCATTCTTTTGATTAATTTGTCTTTATTTTTTGTTATTGGAAATATAGGTAAAGCTTTCTTGAGAAATGCAGGAATAATGTTGG	357	pTGW	ACCCAGCTTTCTTGTACAAAGTTGGCATTATAAGAAAGCATTGCTTATCAATTTGTTGCAACGAACAGGTCACTATCAGTCAAAATAAAATCATTATTTGAGGCTAGGTGGAGGCTCAGTGATGATAAGTCTGCGATGGTGGATGCATGTGTCATGGTCATAGCTGTTTCCTGTGTGAAATTGTTATCCGCTCAGAGGGCACAATCCTATTCCGCGCTATCCGACAATCTCCAAGACATTAGGTGGAGTTCAGTTCGGCGTATGGCATATGTCGCTGGAAAGAACATGTGAGCAAAAGGCCAGCAAAAGGCCAGGAACCGTAAAAAGGCCGCGTTGCTGGCGTTTTTCCATAGGCTCCGCCCCCCTGACGAGCATCACAAAAATCGACGCTCAAGTCAG…	2365	ACCCAGCTTTCTTGTACAAAGTTGGCATTATAAGAAAGCATTGCTTATCAATTTGTTGCAACGAACAGGTCACTATCAGTCAAAATAAAATCATTATTTGAGGCTAGGTGGAGGCTCAGTGATGATAAGTCTGCGATGGTGGATGCATGTGTCATGGTCATAGCTGTTTCCTGTGTGAAATTGTTATCCGCTCAGAGGGCACAATCCTATTCCGCGCTATCCGACAATCTCCAAGACATTAGGTGGAGTTCAGTTCGGCGTATGGCATATGTCGCTGGAAAGAACATGTGAGCAAAAGGCCAGCAAAAGGCCAGGAACCGTAAAAAGGCCGCGTTGCTGGCGTTTTTCCATAGGCTCCGCCCCCCTGACGAGCATCACAAAAATCGACGCTCAAGTCAG…	2722	pMB1	high	KAN		glycerol	A11	pSHPs0107B613663MU-A24			CAP16448	hypothetical protein	354	1	1.9e-46	1	Prochlorococcus marinus;Prochlorococcus marinus subsp. pastoris str. CCMP1986;Prochlorococcus marinus str. EQPAC1	1	1	GO:0016021				Cellular Component-IEA	Cellular Component	integral component of membrane	Cellular Component
pSHPs0107B613663MU	C23	CAE19958	91	OI_5a305b3d5091830007042301	ACATGATTAATAGATTTTCTTGTAATTACAATCAAAAAGTAATGTCAAATATAAAGTTTGAAAAAGGGGAAAATAATAACGCAGCAGTGTTGGAGAAAAAAACAGCCCCGTTAAAAAACAAATCACCAAAATACAAAGTTTTACTTCACAATGATCCTGTTAATTCAATGGAGTATGTTACTAATGCACTTAGAGAAGTAGTTCCACAATTAAGCGAACAAGATGCTATTTCTATTATGCTTGAAGCTCATAATACTGGTGTTGGTTTAGTTATTGTATGTGATCTTGAGCCGGCTGAATTTTATTCAGAATCTTTGAAATCAAAAGGAATATCAAGTTCAATTGAAAAAGAAGATTTGG	360	pTGW	ACCCAGCTTTCTTGTACAAAGTTGGCATTATAAGAAAGCATTGCTTATCAATTTGTTGCAACGAACAGGTCACTATCAGTCAAAATAAAATCATTATTTGAGGCTAGGTGGAGGCTCAGTGATGATAAGTCTGCGATGGTGGATGCATGTGTCATGGTCATAGCTGTTTCCTGTGTGAAATTGTTATCCGCTCAGAGGGCACAATCCTATTCCGCGCTATCCGACAATCTCCAAGACATTAGGTGGAGTTCAGTTCGGCGTATGGCATATGTCGCTGGAAAGAACATGTGAGCAAAAGGCCAGCAAAAGGCCAGGAACCGTAAAAAGGCCGCGTTGCTGGCGTTTTTCCATAGGCTCCGCCCCCCTGACGAGCATCACAAAAATCGACGCTCAAGTCAG…	2365	ACCCAGCTTTCTTGTACAAAGTTGGCATTATAAGAAAGCATTGCTTATCAATTTGTTGCAACGAACAGGTCACTATCAGTCAAAATAAAATCATTATTTGAGGCTAGGTGGAGGCTCAGTGATGATAAGTCTGCGATGGTGGATGCATGTGTCATGGTCATAGCTGTTTCCTGTGTGAAATTGTTATCCGCTCAGAGGGCACAATCCTATTCCGCGCTATCCGACAATCTCCAAGACATTAGGTGGAGTTCAGTTCGGCGTATGGCATATGTCGCTGGAAAGAACATGTGAGCAAAAGGCCAGCAAAAGGCCAGGAACCGTAAAAAGGCCGCGTTGCTGGCGTTTTTCCATAGGCTCCGCCCCCCTGACGAGCATCACAAAAATCGACGCTCAAGTCAG…	2725	pMB1	high	KAN		glycerol	B11	pSHPs0107B613663MU-A24			CAE19958	ATP-dependent Clp protease adaptor	357	1	4.9e-68	1	Prochlorococcus marinus subsp. pastoris str. CCMP1986;Prochlorococcus marinus str. EQPAC1	1	2	GO:0030163;GO:0006508				Biological Process-IEA	Biological Process	protein catabolic process;proteolysis	Biological Process
pSHPs0107B613663MU	E23	CAE20006	92	OI_5a305b3d5091830007042302	ACATGTTGGACTCACTTAAACAAAAGAAAAACTTCAAAAGAATAAAAATGAGAATTAAAACAGGAGACTTAGTCAAAGTTATTAACGGTAAAGAAAAAGGTAAAACTGGTGAAGTTTTAAAAACTATCCCCCTAGAGAATAGAGTAGTTGTGAAGGGAGTAAATCTTAGAACAAAACATGTAAAACCATCTCAAGAAGGTGAAAGTGGGAGAATATTGACAGAAGAAGCATCATTACATGCTTCTAATGTAATGTTTTTTTCAAAGGATAAAAATCTAATAAGTAAAATAGAATATTTTATTGATAAAGAGGGAGTTAAAAAAAGGAGATTAAAAAAAACTGGTGAATTAATTGATTTGG	360	pTGW	ACCCAGCTTTCTTGTACAAAGTTGGCATTATAAGAAAGCATTGCTTATCAATTTGTTGCAACGAACAGGTCACTATCAGTCAAAATAAAATCATTATTTGAGGCTAGGTGGAGGCTCAGTGATGATAAGTCTGCGATGGTGGATGCATGTGTCATGGTCATAGCTGTTTCCTGTGTGAAATTGTTATCCGCTCAGAGGGCACAATCCTATTCCGCGCTATCCGACAATCTCCAAGACATTAGGTGGAGTTCAGTTCGGCGTATGGCATATGTCGCTGGAAAGAACATGTGAGCAAAAGGCCAGCAAAAGGCCAGGAACCGTAAAAAGGCCGCGTTGCTGGCGTTTTTCCATAGGCTCCGCCCCCCTGACGAGCATCACAAAAATCGACGCTCAAGTCAG…	2365	ACCCAGCTTTCTTGTACAAAGTTGGCATTATAAGAAAGCATTGCTTATCAATTTGTTGCAACGAACAGGTCACTATCAGTCAAAATAAAATCATTATTTGAGGCTAGGTGGAGGCTCAGTGATGATAAGTCTGCGATGGTGGATGCATGTGTCATGGTCATAGCTGTTTCCTGTGTGAAATTGTTATCCGCTCAGAGGGCACAATCCTATTCCGCGCTATCCGACAATCTCCAAGACATTAGGTGGAGTTCAGTTCGGCGTATGGCATATGTCGCTGGAAAGAACATGTGAGCAAAAGGCCAGCAAAAGGCCAGGAACCGTAAAAAGGCCGCGTTGCTGGCGTTTTTCCATAGGCTCCGCCCCCCTGACGAGCATCACAAAAATCGACGCTCAAGTCAG…	2725	pMB1	high	KAN		glycerol	C11	pSHPs0107B613663MU-A24			CAE20006	50S ribosomal L24	357	1	2e-76	1	Prochlorococcus marinus;Prochlorococcus marinus subsp. pastoris str. CCMP1986;Prochlorococcus marinus str. EQPAC1	1	5	GO:0003735;GO:0042254;GO:0005840;GO:0019843;GO:0006412				Biological Process-IEA;Cellular Component-IEA;Molecular Function-IEA	Cellular Component;Biological Process;Molecular Function	rRNA binding;translation;ribosome;structural constituent of ribosome;ribosome biogenesis	Cellular Component;Biological Process;Molecular Function
pSHPs0107B613663MU	G23	CAE19400	93	OI_5a305b3d5091830007042303	ACATGTTTCTAATGAAATTTTTCTTATTAGCATTTTTCAGTCTTTATCCATTTCTCCAAGTAAAAGCATCAACTCCTAAATCTGTAACATGCACTAGGACTGAATATAGGGAAGAATATATTCCCGGTACAAAATCAAGTCCTGGTTATGTAAGAAATTACGAAATTGATGTTGAAATTCCATGTGGAGGAGAAAAGGCCAAAAATATTGATGACAATGACTGTAGTGAGGGATCAGTAATAGGCGGACTACTTGGAGCTGGAATAGCTCTCTCTTCATCTAGAGGCAAAGATAGATTTTGGGCTGTCCCAGCAGGAGGCACAGCAGGTGCTCTAATTGGATGTCAGGTGGATGGTGGTTTGG	363	pTGW	ACCCAGCTTTCTTGTACAAAGTTGGCATTATAAGAAAGCATTGCTTATCAATTTGTTGCAACGAACAGGTCACTATCAGTCAAAATAAAATCATTATTTGAGGCTAGGTGGAGGCTCAGTGATGATAAGTCTGCGATGGTGGATGCATGTGTCATGGTCATAGCTGTTTCCTGTGTGAAATTGTTATCCGCTCAGAGGGCACAATCCTATTCCGCGCTATCCGACAATCTCCAAGACATTAGGTGGAGTTCAGTTCGGCGTATGGCATATGTCGCTGGAAAGAACATGTGAGCAAAAGGCCAGCAAAAGGCCAGGAACCGTAAAAAGGCCGCGTTGCTGGCGTTTTTCCATAGGCTCCGCCCCCCTGACGAGCATCACAAAAATCGACGCTCAAGTCAG…	2365	ACCCAGCTTTCTTGTACAAAGTTGGCATTATAAGAAAGCATTGCTTATCAATTTGTTGCAACGAACAGGTCACTATCAGTCAAAATAAAATCATTATTTGAGGCTAGGTGGAGGCTCAGTGATGATAAGTCTGCGATGGTGGATGCATGTGTCATGGTCATAGCTGTTTCCTGTGTGAAATTGTTATCCGCTCAGAGGGCACAATCCTATTCCGCGCTATCCGACAATCTCCAAGACATTAGGTGGAGTTCAGTTCGGCGTATGGCATATGTCGCTGGAAAGAACATGTGAGCAAAAGGCCAGCAAAAGGCCAGGAACCGTAAAAAGGCCGCGTTGCTGGCGTTTTTCCATAGGCTCCGCCCCCCTGACGAGCATCACAAAAATCGACGCTCAAGTCAG…	2728	pMB1	high	KAN		glycerol	D11	pSHPs0107B613663MU-A24			CAE19400	possible cAMP phosphodiesterases class-II	360	1	2.3e-54	1	Prochlorococcus marinus subsp. pastoris str. CCMP1986;Prochlorococcus marinus str. EQPAC1	1	1	GO:0019867				Cellular Component-IEA	Cellular Component	outer membrane	Cellular Component
pSHPs0107B613663MU	I23	CAE19502	94	OI_5a305b3d5091830007042304	ACATGAACATCTACTTGATCGGCTTCGCATGCGCCCTGGTCCTGATACTATTGATCCAGAAGATCATCAACATCAAGAAGAACAAGAACAACAAGTTGTCGAAATTCAAGAAGAAGCTGCTGTCCAAGGAATCCAACATCGAGAAGATCTTCTCCAGAGACGACGAGAAGACGTTCAGCGACCCAGACATCAACATCAACATCGGCATATACGACAACGAGGACATAACCAACCGTAAGTCGAACATACACCGTGCCAGGCTATCTAAATTCAAGAAAAGTAAGCTGAACGGCGAGACCATCTTCATAGACCCGGACCAGAAGATCTACAAGTACATCAACGGCAAGAAGAAGTTCATCTTGG	363	pTGW	ACCCAGCTTTCTTGTACAAAGTTGGCATTATAAGAAAGCATTGCTTATCAATTTGTTGCAACGAACAGGTCACTATCAGTCAAAATAAAATCATTATTTGAGGCTAGGTGGAGGCTCAGTGATGATAAGTCTGCGATGGTGGATGCATGTGTCATGGTCATAGCTGTTTCCTGTGTGAAATTGTTATCCGCTCAGAGGGCACAATCCTATTCCGCGCTATCCGACAATCTCCAAGACATTAGGTGGAGTTCAGTTCGGCGTATGGCATATGTCGCTGGAAAGAACATGTGAGCAAAAGGCCAGCAAAAGGCCAGGAACCGTAAAAAGGCCGCGTTGCTGGCGTTTTTCCATAGGCTCCGCCCCCCTGACGAGCATCACAAAAATCGACGCTCAAGTCAG…	2365	ACCCAGCTTTCTTGTACAAAGTTGGCATTATAAGAAAGCATTGCTTATCAATTTGTTGCAACGAACAGGTCACTATCAGTCAAAATAAAATCATTATTTGAGGCTAGGTGGAGGCTCAGTGATGATAAGTCTGCGATGGTGGATGCATGTGTCATGGTCATAGCTGTTTCCTGTGTGAAATTGTTATCCGCTCAGAGGGCACAATCCTATTCCGCGCTATCCGACAATCTCCAAGACATTAGGTGGAGTTCAGTTCGGCGTATGGCATATGTCGCTGGAAAGAACATGTGAGCAAAAGGCCAGCAAAAGGCCAGGAACCGTAAAAAGGCCGCGTTGCTGGCGTTTTTCCATAGGCTCCGCCCCCCTGACGAGCATCACAAAAATCGACGCTCAAGTCAG…	2728	pMB1	high	KAN		glycerol	E11	pSHPs0107B613663MU-A24			CAE19502	possible Borrelia lipo	360	1	1.4e-48	1	Prochlorococcus marinus;Prochlorococcus marinus subsp. pastoris str. CCMP1986;Prochlorococcus marinus str. EQPAC1	1
pSHPs0107B613663MU	K23	CAE19861	95	OI_5a305b3d5091830007042305	ACATGGTTTACTCACAAGCAAAAGTTATTGCAGGTGGATTAGCTCATATCCCAATAGTCATATCAGTTTTTTATTTTATAATGATATCTTTTAATATTAGAGCATTGGAATATGCTGAAGCGAATAAATCAATAAAACCAAAGTCAAATGTACTGGGATCAAAAACTGAAGCGAAGCCATTGATGGCTGTGAAAGCAGAAACGGAAGATGTAAAAGAAACCGAAGTTAAAGAAGAGAAAGCACAAGCTATAAAGGGAATCTCAAATAAGCTAGAAGAGATTGAAAAAAAAGCAGAAGATGTAAAAGAAAAAGTGAAGAAGAAACAGAAAGACAAGAAAAAAAAGAAGAAAAAAAAGATATTGG	363	pTGW	ACCCAGCTTTCTTGTACAAAGTTGGCATTATAAGAAAGCATTGCTTATCAATTTGTTGCAACGAACAGGTCACTATCAGTCAAAATAAAATCATTATTTGAGGCTAGGTGGAGGCTCAGTGATGATAAGTCTGCGATGGTGGATGCATGTGTCATGGTCATAGCTGTTTCCTGTGTGAAATTGTTATCCGCTCAGAGGGCACAATCCTATTCCGCGCTATCCGACAATCTCCAAGACATTAGGTGGAGTTCAGTTCGGCGTATGGCATATGTCGCTGGAAAGAACATGTGAGCAAAAGGCCAGCAAAAGGCCAGGAACCGTAAAAAGGCCGCGTTGCTGGCGTTTTTCCATAGGCTCCGCCCCCCTGACGAGCATCACAAAAATCGACGCTCAAGTCAG…	2365	ACCCAGCTTTCTTGTACAAAGTTGGCATTATAAGAAAGCATTGCTTATCAATTTGTTGCAACGAACAGGTCACTATCAGTCAAAATAAAATCATTATTTGAGGCTAGGTGGAGGCTCAGTGATGATAAGTCTGCGATGGTGGATGCATGTGTCATGGTCATAGCTGTTTCCTGTGTGAAATTGTTATCCGCTCAGAGGGCACAATCCTATTCCGCGCTATCCGACAATCTCCAAGACATTAGGTGGAGTTCAGTTCGGCGTATGGCATATGTCGCTGGAAAGAACATGTGAGCAAAAGGCCAGCAAAAGGCCAGGAACCGTAAAAAGGCCGCGTTGCTGGCGTTTTTCCATAGGCTCCGCCCCCCTGACGAGCATCACAAAAATCGACGCTCAAGTCAG…	2728	pMB1	high	KAN		glycerol	F11	pSHPs0107B613663MU-A24			CAE19861	Ferredoxin-NADP(+) reductase	360	1	2.4e-40	1	Prochlorococcus marinus;Prochlorococcus marinus subsp. pastoris str. CCMP1986;Prochlorococcus marinus str. EQPAC1	1	1	GO:0016021				Cellular Component-IEA	Cellular Component	integral component of membrane	Cellular Component
pSHPs0107B613663MU	M23	CAE19050	96	OI_5a305b3d5091830007042306	ACATGGAGACCTACTTGAAGATAAAAGACATCAAGTTGTGGGCTAGGGTGGGAGTCCTAGAGCAGGAGAGAGATCTTGGACAGCTGTTCTCCCTTGACGTTTTCTTGTGGTCAGACTTCGAGAACTGCACCCAGAACGACGACATAAAGTCCACCGTAGACTACAGTAAGCTTGTCGAGATCCTTAAGTACCAGTCCAAGAAGATTTGCTGTCTAACGATAGAGAAGTACTCTAACGAGATACTAAAGATAATAGACGAGGAGTTCCAGTTATCGAAGATCAAGATAATCTTGACTAAGTGTAAGCCACCGATAACCGGGTTCGACGGTGAAGTGAGCATCGTCCGTGTCTTCGAGAACAACTTGG	366	pTGW	ACCCAGCTTTCTTGTACAAAGTTGGCATTATAAGAAAGCATTGCTTATCAATTTGTTGCAACGAACAGGTCACTATCAGTCAAAATAAAATCATTATTTGAGGCTAGGTGGAGGCTCAGTGATGATAAGTCTGCGATGGTGGATGCATGTGTCATGGTCATAGCTGTTTCCTGTGTGAAATTGTTATCCGCTCAGAGGGCACAATCCTATTCCGCGCTATCCGACAATCTCCAAGACATTAGGTGGAGTTCAGTTCGGCGTATGGCATATGTCGCTGGAAAGAACATGTGAGCAAAAGGCCAGCAAAAGGCCAGGAACCGTAAAAAGGCCGCGTTGCTGGCGTTTTTCCATAGGCTCCGCCCCCCTGACGAGCATCACAAAAATCGACGCTCAAGTCAG…	2365	ACCCAGCTTTCTTGTACAAAGTTGGCATTATAAGAAAGCATTGCTTATCAATTTGTTGCAACGAACAGGTCACTATCAGTCAAAATAAAATCATTATTTGAGGCTAGGTGGAGGCTCAGTGATGATAAGTCTGCGATGGTGGATGCATGTGTCATGGTCATAGCTGTTTCCTGTGTGAAATTGTTATCCGCTCAGAGGGCACAATCCTATTCCGCGCTATCCGACAATCTCCAAGACATTAGGTGGAGTTCAGTTCGGCGTATGGCATATGTCGCTGGAAAGAACATGTGAGCAAAAGGCCAGCAAAAGGCCAGGAACCGTAAAAAGGCCGCGTTGCTGGCGTTTTTCCATAGGCTCCGCCCCCCTGACGAGCATCACAAAAATCGACGCTCAAGTCAG…	2731	pMB1	high	KAN		glycerol	G11	pSHPs0107B613663MU-A24			CAE19050	dihydroneopterin aldolase	363	1	6.3e-80	1	Prochlorococcus marinus;Prochlorococcus marinus subsp. pastoris str. CCMP1986;Prochlorococcus marinus str. EQPAC1	1	3	GO:0004150;GO:0046656;GO:0046654	EC:4.1.2.25			Biological Process-IEA;Molecular Function-IEA	Biological Process;Molecular Function	folic acid biosynthetic process;tetrahydrofolate biosynthetic process;dihydroneopterin aldolase activity	Biological Process;Molecular Function	EC:4.1.2.25	Carbon-carbon lyases
pSHPs0107B613663MU	O23	CAE19726	97	OI_5a305b3d5091830007042307	ACATGAACTTCAGCTACTACTTGTCACACAACTTCATCAAGCGTAACATCATCAACTACTTATACGTACTGCTTATCTACCCCAACATTTACAGGCTTATCATCATCAACTACTTATCTGACCGTCGTAAGCGTTTGCATGAGATCCTACTGACACTGATCAACAAGGAGAGCAACTTCGAGCTTATTGAAGAGGATTCAGGCGACCTTACCACTAACTTCTCCGACAAGGACACAGTCAACCTGAGTCGTGTGATTGAGAAGAACAGGAAGATCATCAAGCGTTACCAGGCCCTGGTAAGGACCGCCGTAACACTGGATGCGTTGATGGACTCGGAGAACGACGAGAACTTCAAGATCAAGTTGG	366	pTGW	ACCCAGCTTTCTTGTACAAAGTTGGCATTATAAGAAAGCATTGCTTATCAATTTGTTGCAACGAACAGGTCACTATCAGTCAAAATAAAATCATTATTTGAGGCTAGGTGGAGGCTCAGTGATGATAAGTCTGCGATGGTGGATGCATGTGTCATGGTCATAGCTGTTTCCTGTGTGAAATTGTTATCCGCTCAGAGGGCACAATCCTATTCCGCGCTATCCGACAATCTCCAAGACATTAGGTGGAGTTCAGTTCGGCGTATGGCATATGTCGCTGGAAAGAACATGTGAGCAAAAGGCCAGCAAAAGGCCAGGAACCGTAAAAAGGCCGCGTTGCTGGCGTTTTTCCATAGGCTCCGCCCCCCTGACGAGCATCACAAAAATCGACGCTCAAGTCAG…	2365	ACCCAGCTTTCTTGTACAAAGTTGGCATTATAAGAAAGCATTGCTTATCAATTTGTTGCAACGAACAGGTCACTATCAGTCAAAATAAAATCATTATTTGAGGCTAGGTGGAGGCTCAGTGATGATAAGTCTGCGATGGTGGATGCATGTGTCATGGTCATAGCTGTTTCCTGTGTGAAATTGTTATCCGCTCAGAGGGCACAATCCTATTCCGCGCTATCCGACAATCTCCAAGACATTAGGTGGAGTTCAGTTCGGCGTATGGCATATGTCGCTGGAAAGAACATGTGAGCAAAAGGCCAGCAAAAGGCCAGGAACCGTAAAAAGGCCGCGTTGCTGGCGTTTTTCCATAGGCTCCGCCCCCCTGACGAGCATCACAAAAATCGACGCTCAAGTCAG…	2731	pMB1	high	KAN		glycerol	H11	pSHPs0107B613663MU-A24			CAE19726	conserved hypothetical	363	1	6.7e-78	1	Prochlorococcus marinus subsp. pastoris str. CCMP1986	1	1	GO:0016021				Cellular Component-IEA	Cellular Component	integral component of membrane	Cellular Component
pSHPs0107B613663MU	A2	CAE19193	98	OI_5a305b3d5091830007042308	ACATGGAAAATCCAGTTAAAAGGATAGGGTATTTACCCAGGAAAAGAGTTCTGGAAATTATAGATCAAATATCTAAAAGTGAATCTATAAGCAGGTCAAAAGTTGTTGGAATACTAGTAGAAGAAGCATTGGATTCTAGAGGTATCGCAAATTTTGGATATGGCAATTTGAGTAAAACTAAATCATTTAATTCTGAAACTTATACCAATAATCAACCCATTAAAAATATATCCGATTCAGAGGATGAGTTTGTTGATGATAGCGGATATACAATCTCTTCCCAAAAAACTTCAGATAGATCTATCTCAACAGCAGATATTGAACTAGCAAATAAAATCAATTTCTTAAAAGAATCAGGTTTAATTTTGG	369	pTGW	ACCCAGCTTTCTTGTACAAAGTTGGCATTATAAGAAAGCATTGCTTATCAATTTGTTGCAACGAACAGGTCACTATCAGTCAAAATAAAATCATTATTTGAGGCTAGGTGGAGGCTCAGTGATGATAAGTCTGCGATGGTGGATGCATGTGTCATGGTCATAGCTGTTTCCTGTGTGAAATTGTTATCCGCTCAGAGGGCACAATCCTATTCCGCGCTATCCGACAATCTCCAAGACATTAGGTGGAGTTCAGTTCGGCGTATGGCATATGTCGCTGGAAAGAACATGTGAGCAAAAGGCCAGCAAAAGGCCAGGAACCGTAAAAAGGCCGCGTTGCTGGCGTTTTTCCATAGGCTCCGCCCCCCTGACGAGCATCACAAAAATCGACGCTCAAGTCAG…	2365	ACCCAGCTTTCTTGTACAAAGTTGGCATTATAAGAAAGCATTGCTTATCAATTTGTTGCAACGAACAGGTCACTATCAGTCAAAATAAAATCATTATTTGAGGCTAGGTGGAGGCTCAGTGATGATAAGTCTGCGATGGTGGATGCATGTGTCATGGTCATAGCTGTTTCCTGTGTGAAATTGTTATCCGCTCAGAGGGCACAATCCTATTCCGCGCTATCCGACAATCTCCAAGACATTAGGTGGAGTTCAGTTCGGCGTATGGCATATGTCGCTGGAAAGAACATGTGAGCAAAAGGCCAGCAAAAGGCCAGGAACCGTAAAAAGGCCGCGTTGCTGGCGTTTTTCCATAGGCTCCGCCCCCCTGACGAGCATCACAAAAATCGACGCTCAAGTCAG…	2734	pMB1	high	KAN		glycerol	A2	pSHPs0107B613663MU-A12			CAE19193	possible Helix-turn-helix copG family	366	1	9.7e-80	1	Prochlorococcus marinus;Prochlorococcus marinus subsp. pastoris str. CCMP1986;Prochlorococcus marinus str. EQPAC1	1
pSHPs0107B613663MU	C2	CAE19271	99	OI_5a305b3d5091830007042309	ACTTGAGGTCTTTTCCTTTTCCTTATCCATTTACTATGAATTTTTATACTCAGGAATTAAAGCTTAACCTTTTGCCTCCAGATAAATTATATTGTGATTTTAATCATTGGAGCTCTTTGTTTACTCAAGATATGTCCATACTTTGGGAAAAGGGACATTGTGTTCCTTTAAAGAACTTACCATCCGAAGTCTCCGATATGATTTTTCCTTATTTATTATTAGCCTTATCAGACTACAAGATTTTGAACAAAAAGAATTTAAAAGGGATTGGACTTGATAACTTATTAAACCTATGGTTTGATAAATATTCTTTGAACAAAAATGGTTATTTCCAACTTACGAGTTTAACTAGAAAAAATATAATTTTGG	369	pTGW	ACCCAGCTTTCTTGTACAAAGTTGGCATTATAAGAAAGCATTGCTTATCAATTTGTTGCAACGAACAGGTCACTATCAGTCAAAATAAAATCATTATTTGAGGCTAGGTGGAGGCTCAGTGATGATAAGTCTGCGATGGTGGATGCATGTGTCATGGTCATAGCTGTTTCCTGTGTGAAATTGTTATCCGCTCAGAGGGCACAATCCTATTCCGCGCTATCCGACAATCTCCAAGACATTAGGTGGAGTTCAGTTCGGCGTATGGCATATGTCGCTGGAAAGAACATGTGAGCAAAAGGCCAGCAAAAGGCCAGGAACCGTAAAAAGGCCGCGTTGCTGGCGTTTTTCCATAGGCTCCGCCCCCCTGACGAGCATCACAAAAATCGACGCTCAAGTCAG…	2365	ACCCAGCTTTCTTGTACAAAGTTGGCATTATAAGAAAGCATTGCTTATCAATTTGTTGCAACGAACAGGTCACTATCAGTCAAAATAAAATCATTATTTGAGGCTAGGTGGAGGCTCAGTGATGATAAGTCTGCGATGGTGGATGCATGTGTCATGGTCATAGCTGTTTCCTGTGTGAAATTGTTATCCGCTCAGAGGGCACAATCCTATTCCGCGCTATCCGACAATCTCCAAGACATTAGGTGGAGTTCAGTTCGGCGTATGGCATATGTCGCTGGAAAGAACATGTGAGCAAAAGGCCAGCAAAAGGCCAGGAACCGTAAAAAGGCCGCGTTGCTGGCGTTTTTCCATAGGCTCCGCCCCCCTGACGAGCATCACAAAAATCGACGCTCAAGTCAG…	2734	pMB1	high	KAN		glycerol	B2	pSHPs0107B613663MU-A12			CAE19271	hypothetical	366	1	3.6e-81	1	Prochlorococcus marinus subsp. pastoris str. CCMP1986	1
pSHPs0107B613663MU	E2	CAE19810	100	OI_5a305b3d509183000704230a	ACATGAATAAATTTGAATTTTTTAAAACCGATGCAATCCAATCAAGTTACGGTGGTCAATTCAGTTATAAAGTGATTGGCCCATGTTGCAGGCTATATGACAGAGAAGAGTTGCCTTGGCCTTGTTCTAGGCTGGCCTGGCGCAGTAAAGAGCCAAGTTGGAGAAGAATAGGAGCTAGATTTGTCGCAGATATGGCCTCAAGGAAATGTCCATCGTATTCAGTTCAAATTTTAGAACCAGGATCAAAACCTGTAGAAACGGTAATAACACTATTCTCAAAGAAGTTTTCTTCAGAAATCCAAGAATGGTGGTACAGCAAAAAACCAGGCTCAAAAGAACCTGGTAATGTGTTGCCAGAAAGTATTTTGG	369	pTGW	ACCCAGCTTTCTTGTACAAAGTTGGCATTATAAGAAAGCATTGCTTATCAATTTGTTGCAACGAACAGGTCACTATCAGTCAAAATAAAATCATTATTTGAGGCTAGGTGGAGGCTCAGTGATGATAAGTCTGCGATGGTGGATGCATGTGTCATGGTCATAGCTGTTTCCTGTGTGAAATTGTTATCCGCTCAGAGGGCACAATCCTATTCCGCGCTATCCGACAATCTCCAAGACATTAGGTGGAGTTCAGTTCGGCGTATGGCATATGTCGCTGGAAAGAACATGTGAGCAAAAGGCCAGCAAAAGGCCAGGAACCGTAAAAAGGCCGCGTTGCTGGCGTTTTTCCATAGGCTCCGCCCCCCTGACGAGCATCACAAAAATCGACGCTCAAGTCAG…	2365	ACCCAGCTTTCTTGTACAAAGTTGGCATTATAAGAAAGCATTGCTTATCAATTTGTTGCAACGAACAGGTCACTATCAGTCAAAATAAAATCATTATTTGAGGCTAGGTGGAGGCTCAGTGATGATAAGTCTGCGATGGTGGATGCATGTGTCATGGTCATAGCTGTTTCCTGTGTGAAATTGTTATCCGCTCAGAGGGCACAATCCTATTCCGCGCTATCCGACAATCTCCAAGACATTAGGTGGAGTTCAGTTCGGCGTATGGCATATGTCGCTGGAAAGAACATGTGAGCAAAAGGCCAGCAAAAGGCCAGGAACCGTAAAAAGGCCGCGTTGCTGGCGTTTTTCCATAGGCTCCGCCCCCCTGACGAGCATCACAAAAATCGACGCTCAAGTCAG…	2734	pMB1	high	KAN		glycerol	C2	pSHPs0107B613663MU-A12			CAE19810	hypothetical protein	366	1	4.2e-83	1	Prochlorococcus marinus;Prochlorococcus marinus subsp. pastoris str. CCMP1986;Prochlorococcus marinus str. EQPAC1;Prochlorococcus sp. MED-G72	1
pSHPs0107B613663MU	G2	CAE19936	101	OI_5a305b3d509183000704230b	ACTTGGATAGTAATTCCTTAAGTGCATTTGATAATTATGTTGAAACTAAAGAACTAACAGGTTATGAGCCTGTCCTAGGAGGAGAATTAACTGAAAAAGCAGTTTGGGTTGATGAAAGTAGATGTATAGGTTGTAGATATTGTGCTCATGTAGCTACTAATACTTTTGTAGTTGATGATGATTATGGACGGAGTAGAGCAATAAGACAAGATGGAGATAATCTTGAAACGGTGCAAGAAGCTATTGATACTTGTCCAGTGGATTGTATTCATTGGGTTGAATTTGGAAACTTAGAAGATCTAGAAAGTAGTCTTGATAGGGATATGTTTCAATCACTAGGAAAACTACCAAGAATGAATAAGCATTTGG	369	pTGW	ACCCAGCTTTCTTGTACAAAGTTGGCATTATAAGAAAGCATTGCTTATCAATTTGTTGCAACGAACAGGTCACTATCAGTCAAAATAAAATCATTATTTGAGGCTAGGTGGAGGCTCAGTGATGATAAGTCTGCGATGGTGGATGCATGTGTCATGGTCATAGCTGTTTCCTGTGTGAAATTGTTATCCGCTCAGAGGGCACAATCCTATTCCGCGCTATCCGACAATCTCCAAGACATTAGGTGGAGTTCAGTTCGGCGTATGGCATATGTCGCTGGAAAGAACATGTGAGCAAAAGGCCAGCAAAAGGCCAGGAACCGTAAAAAGGCCGCGTTGCTGGCGTTTTTCCATAGGCTCCGCCCCCCTGACGAGCATCACAAAAATCGACGCTCAAGTCAG…	2365	ACCCAGCTTTCTTGTACAAAGTTGGCATTATAAGAAAGCATTGCTTATCAATTTGTTGCAACGAACAGGTCACTATCAGTCAAAATAAAATCATTATTTGAGGCTAGGTGGAGGCTCAGTGATGATAAGTCTGCGATGGTGGATGCATGTGTCATGGTCATAGCTGTTTCCTGTGTGAAATTGTTATCCGCTCAGAGGGCACAATCCTATTCCGCGCTATCCGACAATCTCCAAGACATTAGGTGGAGTTCAGTTCGGCGTATGGCATATGTCGCTGGAAAGAACATGTGAGCAAAAGGCCAGCAAAAGGCCAGGAACCGTAAAAAGGCCGCGTTGCTGGCGTTTTTCCATAGGCTCCGCCCCCCTGACGAGCATCACAAAAATCGACGCTCAAGTCAG…	2734	pMB1	high	KAN		glycerol	D2	pSHPs0107B613663MU-A12			CAE19936	conserved hypothetical	366	1	3.6e-85	1	Prochlorococcus marinus;Prochlorococcus marinus subsp. pastoris str. CCMP1986;Prochlorococcus marinus str. EQPAC1	1	4	GO:0006118;GO:0005506;GO:0009055;GO:0022900				Biological Process-IEA;Molecular Function-IEA	Biological Process;Molecular Function	iron ion binding;electron transfer activity;electron transport chain;obsolete electron transport	Biological Process;Molecular Function
pSHPs0107B613663MU	I2	CAE19996	102	OI_5a305b3d509183000704230c	ACGTGGCCAGGATTGCAGGAATTGACATACCTCGTGAAAAACGAGTTGAAATTGCACTTACATACATCTATGGAGTTGGTCTAACAAGATCAAAATTAATCCTTTCAAATACAGGAGTTAATCCTGATATTCGTGTCAAAGATTTATCAGATAGTGATGTACAGAAATTGAGAGGTGCTACAGAAGACTTTACTGTAGAGGGTGATTTACGTAGGAAAGAGGGTATGGCGATGAAACGCTTGCAAGATATTGGTTGTGTTAGAGGGAGAAGGCATAGAATGAGTCTTCCTGTAAGAGGTCAAAGAACAAGAACAAATGCTAGAACGAGAAGAGGCTCAAGAAAAACAGTTGCTGGAAGAAAAAAATTGG	369	pTGW	ACCCAGCTTTCTTGTACAAAGTTGGCATTATAAGAAAGCATTGCTTATCAATTTGTTGCAACGAACAGGTCACTATCAGTCAAAATAAAATCATTATTTGAGGCTAGGTGGAGGCTCAGTGATGATAAGTCTGCGATGGTGGATGCATGTGTCATGGTCATAGCTGTTTCCTGTGTGAAATTGTTATCCGCTCAGAGGGCACAATCCTATTCCGCGCTATCCGACAATCTCCAAGACATTAGGTGGAGTTCAGTTCGGCGTATGGCATATGTCGCTGGAAAGAACATGTGAGCAAAAGGCCAGCAAAAGGCCAGGAACCGTAAAAAGGCCGCGTTGCTGGCGTTTTTCCATAGGCTCCGCCCCCCTGACGAGCATCACAAAAATCGACGCTCAAGTCAG…	2365	ACCCAGCTTTCTTGTACAAAGTTGGCATTATAAGAAAGCATTGCTTATCAATTTGTTGCAACGAACAGGTCACTATCAGTCAAAATAAAATCATTATTTGAGGCTAGGTGGAGGCTCAGTGATGATAAGTCTGCGATGGTGGATGCATGTGTCATGGTCATAGCTGTTTCCTGTGTGAAATTGTTATCCGCTCAGAGGGCACAATCCTATTCCGCGCTATCCGACAATCTCCAAGACATTAGGTGGAGTTCAGTTCGGCGTATGGCATATGTCGCTGGAAAGAACATGTGAGCAAAAGGCCAGCAAAAGGCCAGGAACCGTAAAAAGGCCGCGTTGCTGGCGTTTTTCCATAGGCTCCGCCCCCCTGACGAGCATCACAAAAATCGACGCTCAAGTCAG…	2734	pMB1	high	KAN		glycerol	E2	pSHPs0107B613663MU-A12			CAE19996	30S ribosomal S13	366	1	5e-79	1	Prochlorococcus marinus;Prochlorococcus marinus subsp. pastoris str. CCMP1986;Prochlorococcus marinus str. EQPAC1	1	6	GO:0003735;GO:0042254;GO:0005840;GO:0000049;GO:0019843;GO:0006412				Biological Process-IEA;Cellular Component-IEA;Molecular Function-IEA	Cellular Component;Biological Process;Molecular Function	tRNA binding;rRNA binding;translation;ribosome;structural constituent of ribosome;ribosome biogenesis	Cellular Component;Biological Process;Molecular Function
pSHPs0107B613663MU	K2	CAE20007	103	OI_5a305b3d509183000704230d	ACATGATTCAACAGGAAACTTACTTAACTGTTGCTGATAACAGTGGAGCTAAAAGACTTCAATGCATAAGAGTGCTGGGTTCAAATAGAAGATATGCACATGTGGGAGATGTTGTCGTTGCATCAGTAAAAGACGCATTGCCAAATATGGGGGTTAAAAAATCAGATGTCGTTAAAGCAGTTATTGTTAGGACAAGACATACTTTAAGAAGAAATACAGGGAACTCAATTCGTTTTGATGATAATGCAGCCGTTTTGATTAATGAAGATAAAAATCCAAAAGGTACAAGAGTATTTGGTCCAGTAGCAAGGGAATTACGAGATAAGAACTTTACAAAGATCGTTTCTTTAGCTCCGGAGGTTATTTTGG	369	pTGW	ACCCAGCTTTCTTGTACAAAGTTGGCATTATAAGAAAGCATTGCTTATCAATTTGTTGCAACGAACAGGTCACTATCAGTCAAAATAAAATCATTATTTGAGGCTAGGTGGAGGCTCAGTGATGATAAGTCTGCGATGGTGGATGCATGTGTCATGGTCATAGCTGTTTCCTGTGTGAAATTGTTATCCGCTCAGAGGGCACAATCCTATTCCGCGCTATCCGACAATCTCCAAGACATTAGGTGGAGTTCAGTTCGGCGTATGGCATATGTCGCTGGAAAGAACATGTGAGCAAAAGGCCAGCAAAAGGCCAGGAACCGTAAAAAGGCCGCGTTGCTGGCGTTTTTCCATAGGCTCCGCCCCCCTGACGAGCATCACAAAAATCGACGCTCAAGTCAG…	2365	ACCCAGCTTTCTTGTACAAAGTTGGCATTATAAGAAAGCATTGCTTATCAATTTGTTGCAACGAACAGGTCACTATCAGTCAAAATAAAATCATTATTTGAGGCTAGGTGGAGGCTCAGTGATGATAAGTCTGCGATGGTGGATGCATGTGTCATGGTCATAGCTGTTTCCTGTGTGAAATTGTTATCCGCTCAGAGGGCACAATCCTATTCCGCGCTATCCGACAATCTCCAAGACATTAGGTGGAGTTCAGTTCGGCGTATGGCATATGTCGCTGGAAAGAACATGTGAGCAAAAGGCCAGCAAAAGGCCAGGAACCGTAAAAAGGCCGCGTTGCTGGCGTTTTTCCATAGGCTCCGCCCCCCTGACGAGCATCACAAAAATCGACGCTCAAGTCAG…	2734	pMB1	high	KAN		glycerol	F2	pSHPs0107B613663MU-A12			CAE20007	50S ribosomal L14	366	1	4.5e-82	1	Prochlorococcus marinus;Prochlorococcus marinus str. MIT 9515;Prochlorococcus marinus subsp. pastoris str. CCMP1986;Prochlorococcus marinus str. EQPAC1;Prochlorococcus sp. MED-G72	1	5	GO:0003735;GO:0042254;GO:0015934;GO:0019843;GO:0006412				Biological Process-IEA;Cellular Component-IEA;Molecular Function-IEA	Cellular Component;Biological Process;Molecular Function	large ribosomal subunit;rRNA binding;translation;structural constituent of ribosome;ribosome biogenesis	Cellular Component;Biological Process;Molecular Function
pSHPs0107B613663MU	M2	CAE20027	104	OI_5a305b3d509183000704230e	ACATGTCAGACAATACACCAGAATCTAACCAGGACTCGGGATCAGAGACTAATAGTGAGTCGAAGTCGTTCTCTGAGAAATACTCGGACGTGATGGGGAAGATTAACGAGACCCTAGGTACAATCGACTGGACTCAGATGGGTAAATACGGGAAGGCTGCTGGGATCATAGCTGTGGTAGTAATAGCACAGATTATTATTAAGGTCATCATCGATACTATAAACTTCTTTCCTATATTACCGGGACTGTTGGAGCTTTTAGGTGTTGTCGTCGTTGGCCAGTGGTCATGGCAGAACCTGAGAACCTCAGAGAACAGAGAGGCGGTATTGGAAAAGGTTCAGAACCTAAAGAAGACCTACTTGGGTTTGG	369	pTGW	ACCCAGCTTTCTTGTACAAAGTTGGCATTATAAGAAAGCATTGCTTATCAATTTGTTGCAACGAACAGGTCACTATCAGTCAAAATAAAATCATTATTTGAGGCTAGGTGGAGGCTCAGTGATGATAAGTCTGCGATGGTGGATGCATGTGTCATGGTCATAGCTGTTTCCTGTGTGAAATTGTTATCCGCTCAGAGGGCACAATCCTATTCCGCGCTATCCGACAATCTCCAAGACATTAGGTGGAGTTCAGTTCGGCGTATGGCATATGTCGCTGGAAAGAACATGTGAGCAAAAGGCCAGCAAAAGGCCAGGAACCGTAAAAAGGCCGCGTTGCTGGCGTTTTTCCATAGGCTCCGCCCCCCTGACGAGCATCACAAAAATCGACGCTCAAGTCAG…	2365	ACCCAGCTTTCTTGTACAAAGTTGGCATTATAAGAAAGCATTGCTTATCAATTTGTTGCAACGAACAGGTCACTATCAGTCAAAATAAAATCATTATTTGAGGCTAGGTGGAGGCTCAGTGATGATAAGTCTGCGATGGTGGATGCATGTGTCATGGTCATAGCTGTTTCCTGTGTGAAATTGTTATCCGCTCAGAGGGCACAATCCTATTCCGCGCTATCCGACAATCTCCAAGACATTAGGTGGAGTTCAGTTCGGCGTATGGCATATGTCGCTGGAAAGAACATGTGAGCAAAAGGCCAGCAAAAGGCCAGGAACCGTAAAAAGGCCGCGTTGCTGGCGTTTTTCCATAGGCTCCGCCCCCCTGACGAGCATCACAAAAATCGACGCTCAAGTCAG…	2734	pMB1	high	KAN		glycerol	G2	pSHPs0107B613663MU-A12			CAE20027	membrane	366	1	4.7e-50	0.99	Prochlorococcus;Prochlorococcus marinus str. MIT 9321;Prochlorococcus sp. RS04;Prochlorococcus marinus str. MIT 9201;Prochlorococcus marinus str. MIT 9322;Prochlorococcus sp. HOT_208_60;Prochlorococcus marinus str. MIT 9401;Prochlorococcus marinus str. MIT 9215;Prochlorococcus sp. RS01;Prochlorococcus marinus str. XMU1401;Prochlorococcus marinus str. AS9601;uncultured Prochlorococcus marinus clon…	0.9917	1	GO:0016021				Cellular Component-IEA	Cellular Component	integral component of membrane	Cellular Component
pSHPs0107B613663MU	O2	CAE18971	105	OI_5a305b3d509183000704230f	ACTTGTTAAATAAATTGAAAAGAGTAATTTTTTATAGCTATCCAAAATGCTCTACATGTAGAAAAGCATCTAAGTGGCTTGATCAAAATAATATTAATTATCAATTAATAGATATCGTTAAAGAACAACCTTCAAAAAAATTTTTGGAAATGGCATTAATACAATTTTCATTAGACATTAAGAAGATATTTAATACAAGAGGTAAGAGTTATAAGTCAATCGGTATTGATATTCTTGACTTAACCCAAAAAAAAATTATTGAACTATTGTCAAATGATGGAAAATTAATCAAAAGACCATTCTTAATTATTAATGAAAGTAAATTAATACTTGGATTCAATGAGTCTGAATATATCGCAAACCTCAAATTGG	372	pTGW	ACCCAGCTTTCTTGTACAAAGTTGGCATTATAAGAAAGCATTGCTTATCAATTTGTTGCAACGAACAGGTCACTATCAGTCAAAATAAAATCATTATTTGAGGCTAGGTGGAGGCTCAGTGATGATAAGTCTGCGATGGTGGATGCATGTGTCATGGTCATAGCTGTTTCCTGTGTGAAATTGTTATCCGCTCAGAGGGCACAATCCTATTCCGCGCTATCCGACAATCTCCAAGACATTAGGTGGAGTTCAGTTCGGCGTATGGCATATGTCGCTGGAAAGAACATGTGAGCAAAAGGCCAGCAAAAGGCCAGGAACCGTAAAAAGGCCGCGTTGCTGGCGTTTTTCCATAGGCTCCGCCCCCCTGACGAGCATCACAAAAATCGACGCTCAAGTCAG…	2365	ACCCAGCTTTCTTGTACAAAGTTGGCATTATAAGAAAGCATTGCTTATCAATTTGTTGCAACGAACAGGTCACTATCAGTCAAAATAAAATCATTATTTGAGGCTAGGTGGAGGCTCAGTGATGATAAGTCTGCGATGGTGGATGCATGTGTCATGGTCATAGCTGTTTCCTGTGTGAAATTGTTATCCGCTCAGAGGGCACAATCCTATTCCGCGCTATCCGACAATCTCCAAGACATTAGGTGGAGTTCAGTTCGGCGTATGGCATATGTCGCTGGAAAGAACATGTGAGCAAAAGGCCAGCAAAAGGCCAGGAACCGTAAAAAGGCCGCGTTGCTGGCGTTTTTCCATAGGCTCCGCCCCCCTGACGAGCATCACAAAAATCGACGCTCAAGTCAG…	2737	pMB1	high	KAN		glycerol	H2	pSHPs0107B613663MU-A12			CAE18971	arsenate reductase	369	1	8.5e-80	1	Prochlorococcus marinus subsp. pastoris str. CCMP1986;Prochlorococcus marinus str. EQPAC1	1
pSHPs0107B613663MU	A4	CAE19005	106	OI_5a305b3d5091830007042310	ACATGGTAACTTCTCAAAAAAAAGGACCAGATTCTTCTGCATCTGACAATGAATTAAGTCCTGATCAAACCCTCGGTTTAGTAAGCTTAAGTTTAATGCAAAAGTTATCTCAGAAAGATCCTTCATTTAGTTGGTTGGGAGAGATGAAACCAGATCAATTAAATCTTAAAAATCTTAGAGATAGACTAGAGTTAACCGAATTAGCTATTAAGACAGGAGCACCTCTAACAACTTCCGAAGTCTCAATTTTAATGGGAGCAAAGCCTGGCAAATCAAAGATAGAGAGAGGTGGAATATTAGCCATAAAAGTTGCCAGGAATGTCTGGAAATTATCTAAACTTGGCCAAGGAAGTTCTTATTACAGAAATTTGG	372	pTGW	ACCCAGCTTTCTTGTACAAAGTTGGCATTATAAGAAAGCATTGCTTATCAATTTGTTGCAACGAACAGGTCACTATCAGTCAAAATAAAATCATTATTTGAGGCTAGGTGGAGGCTCAGTGATGATAAGTCTGCGATGGTGGATGCATGTGTCATGGTCATAGCTGTTTCCTGTGTGAAATTGTTATCCGCTCAGAGGGCACAATCCTATTCCGCGCTATCCGACAATCTCCAAGACATTAGGTGGAGTTCAGTTCGGCGTATGGCATATGTCGCTGGAAAGAACATGTGAGCAAAAGGCCAGCAAAAGGCCAGGAACCGTAAAAAGGCCGCGTTGCTGGCGTTTTTCCATAGGCTCCGCCCCCCTGACGAGCATCACAAAAATCGACGCTCAAGTCAG…	2365	ACCCAGCTTTCTTGTACAAAGTTGGCATTATAAGAAAGCATTGCTTATCAATTTGTTGCAACGAACAGGTCACTATCAGTCAAAATAAAATCATTATTTGAGGCTAGGTGGAGGCTCAGTGATGATAAGTCTGCGATGGTGGATGCATGTGTCATGGTCATAGCTGTTTCCTGTGTGAAATTGTTATCCGCTCAGAGGGCACAATCCTATTCCGCGCTATCCGACAATCTCCAAGACATTAGGTGGAGTTCAGTTCGGCGTATGGCATATGTCGCTGGAAAGAACATGTGAGCAAAAGGCCAGCAAAAGGCCAGGAACCGTAAAAAGGCCGCGTTGCTGGCGTTTTTCCATAGGCTCCGCCCCCCTGACGAGCATCACAAAAATCGACGCTCAAGTCAG…	2737	pMB1	high	KAN		glycerol	A4	pSHPs0107B613663MU-A12			CAE19005	conserved hypothetical	369	1	3.8e-81	1	Prochlorococcus marinus;Prochlorococcus marinus subsp. pastoris str. CCMP1986;Prochlorococcus marinus str. EQPAC1	1
pSHPs0107B613663MU	C4	CAE19317	108	OI_5a305b3d5091830007042312	ACATGCCGACTCAGAGAAGAAGAATTGGATTCCTACCTCGTTCTGAAGTGCAGAACATCATCGATAAGATATGCATCATCAACAAGCTTTCGCAGTCTAAGGTCACCGGAATCCTAGTAGAGGAAGCTTTGAGGTCCCGTGGGGTGTTAAACACTTCCATCAAGAAGTTATCGTACGAGTTCTACTCTAACAACGGCGACGCGCTGTCCATCCCAAACAAGAAGTACAATAATGAGATCCCGATGGTCGAGGACAATAACCACTTGGACGACGAGAGCATTAACGACGAGGTCCAGATGATAAACGACTACATCGAATTCAAATTCTTCAAGAACATCATGAACCGTAACAAGAGCAGGATCAAGGAGTTGG	372	pTGW	ACCCAGCTTTCTTGTACAAAGTTGGCATTATAAGAAAGCATTGCTTATCAATTTGTTGCAACGAACAGGTCACTATCAGTCAAAATAAAATCATTATTTGAGGCTAGGTGGAGGCTCAGTGATGATAAGTCTGCGATGGTGGATGCATGTGTCATGGTCATAGCTGTTTCCTGTGTGAAATTGTTATCCGCTCAGAGGGCACAATCCTATTCCGCGCTATCCGACAATCTCCAAGACATTAGGTGGAGTTCAGTTCGGCGTATGGCATATGTCGCTGGAAAGAACATGTGAGCAAAAGGCCAGCAAAAGGCCAGGAACCGTAAAAAGGCCGCGTTGCTGGCGTTTTTCCATAGGCTCCGCCCCCCTGACGAGCATCACAAAAATCGACGCTCAAGTCAG…	2365	ACCCAGCTTTCTTGTACAAAGTTGGCATTATAAGAAAGCATTGCTTATCAATTTGTTGCAACGAACAGGTCACTATCAGTCAAAATAAAATCATTATTTGAGGCTAGGTGGAGGCTCAGTGATGATAAGTCTGCGATGGTGGATGCATGTGTCATGGTCATAGCTGTTTCCTGTGTGAAATTGTTATCCGCTCAGAGGGCACAATCCTATTCCGCGCTATCCGACAATCTCCAAGACATTAGGTGGAGTTCAGTTCGGCGTATGGCATATGTCGCTGGAAAGAACATGTGAGCAAAAGGCCAGCAAAAGGCCAGGAACCGTAAAAAGGCCGCGTTGCTGGCGTTTTTCCATAGGCTCCGCCCCCCTGACGAGCATCACAAAAATCGACGCTCAAGTCAG…	2737	pMB1	high	KAN		glycerol	B4	pSHPs0107B613663MU-A12			CAE19317	hypothetical protein	369	1	2.7e-82	1	Prochlorococcus marinus;Prochlorococcus marinus subsp. pastoris str. CCMP1986;Prochlorococcus marinus str. EQPAC1	1
pSHPs0107B613663MU	E4	CAE19880	109	OI_5a305b3d5091830007042313	ACATGAAATCTCTCCTTAATACACATACTAAATTTGAAATAATGCATATTGTTCTTAGAAATTTTAAATTTTTGATTTTTTTATTTCTCTTATCTCTAAATTTAAGTGGTTATTCGAATGCACATATGAGGGGTACATTTCTTTCTGAGGAGGATGCTAGAAACAGATCTTTAGAACTTGGTTGCGAAGGAATACATAAAAACCAAGATAAATGGATGCCATGCAAAAACGAAAAAGAATTACATAAGTTCCTTAATAAAAAGGGATCAAGTAGAGGAAATAATTTAGCTAGTAGCTTGGCATGGATTTTTATTTTATCTTCAAGCTTTGGAATATTATGGCTATCAATAGTCAAAATAAAAAGAAAATTGG	372	pTGW	ACCCAGCTTTCTTGTACAAAGTTGGCATTATAAGAAAGCATTGCTTATCAATTTGTTGCAACGAACAGGTCACTATCAGTCAAAATAAAATCATTATTTGAGGCTAGGTGGAGGCTCAGTGATGATAAGTCTGCGATGGTGGATGCATGTGTCATGGTCATAGCTGTTTCCTGTGTGAAATTGTTATCCGCTCAGAGGGCACAATCCTATTCCGCGCTATCCGACAATCTCCAAGACATTAGGTGGAGTTCAGTTCGGCGTATGGCATATGTCGCTGGAAAGAACATGTGAGCAAAAGGCCAGCAAAAGGCCAGGAACCGTAAAAAGGCCGCGTTGCTGGCGTTTTTCCATAGGCTCCGCCCCCCTGACGAGCATCACAAAAATCGACGCTCAAGTCAG…	2365	ACCCAGCTTTCTTGTACAAAGTTGGCATTATAAGAAAGCATTGCTTATCAATTTGTTGCAACGAACAGGTCACTATCAGTCAAAATAAAATCATTATTTGAGGCTAGGTGGAGGCTCAGTGATGATAAGTCTGCGATGGTGGATGCATGTGTCATGGTCATAGCTGTTTCCTGTGTGAAATTGTTATCCGCTCAGAGGGCACAATCCTATTCCGCGCTATCCGACAATCTCCAAGACATTAGGTGGAGTTCAGTTCGGCGTATGGCATATGTCGCTGGAAAGAACATGTGAGCAAAAGGCCAGCAAAAGGCCAGGAACCGTAAAAAGGCCGCGTTGCTGGCGTTTTTCCATAGGCTCCGCCCCCCTGACGAGCATCACAAAAATCGACGCTCAAGTCAG…	2737	pMB1	high	KAN		glycerol	C4	pSHPs0107B613663MU-A12			CAE19880	possible Gibberellin regulated	369	1	4.5e-62	1	Prochlorococcus marinus subsp. pastoris str. CCMP1986	1	1	GO:0016021				Cellular Component-IEA	Cellular Component	integral component of membrane	Cellular Component
pSHPs0107B613663MU	G4	CAE20002	110	OI_5a305b3d5091830007042314	ACATGGCTAAAATTTCAAGGAAACTTCAAACTCAAAAAAGGCATAAAAGATTAAGGCGTTACCTAATCGGTAGTACCGCACGCCCAAGATTAGCTGTTTTCCGTTCAAATAATCATATTTATGCCCAAGTTATTGACGACGATGCACAACAAACTATATGTTCTGCTTCTACAGTAGATAAAGAACTTAAGGAAGATAAAGAAAAACTCTCTTCTAACTGCAGCTCTTCTTCAATTGTTGGTAAGTTATTAGCTAAAAGAGCAATGAAGAAAGGTGTTAAAGAAGTAATTTTTGATAGAGGTGGGAATCTATATCATGGCAGAGTTAAAGCTCTTGCAGATGCGGCCCGTGATGCAGGCTTGAATTTCTTGG	372	pTGW	ACCCAGCTTTCTTGTACAAAGTTGGCATTATAAGAAAGCATTGCTTATCAATTTGTTGCAACGAACAGGTCACTATCAGTCAAAATAAAATCATTATTTGAGGCTAGGTGGAGGCTCAGTGATGATAAGTCTGCGATGGTGGATGCATGTGTCATGGTCATAGCTGTTTCCTGTGTGAAATTGTTATCCGCTCAGAGGGCACAATCCTATTCCGCGCTATCCGACAATCTCCAAGACATTAGGTGGAGTTCAGTTCGGCGTATGGCATATGTCGCTGGAAAGAACATGTGAGCAAAAGGCCAGCAAAAGGCCAGGAACCGTAAAAAGGCCGCGTTGCTGGCGTTTTTCCATAGGCTCCGCCCCCCTGACGAGCATCACAAAAATCGACGCTCAAGTCAG…	2365	ACCCAGCTTTCTTGTACAAAGTTGGCATTATAAGAAAGCATTGCTTATCAATTTGTTGCAACGAACAGGTCACTATCAGTCAAAATAAAATCATTATTTGAGGCTAGGTGGAGGCTCAGTGATGATAAGTCTGCGATGGTGGATGCATGTGTCATGGTCATAGCTGTTTCCTGTGTGAAATTGTTATCCGCTCAGAGGGCACAATCCTATTCCGCGCTATCCGACAATCTCCAAGACATTAGGTGGAGTTCAGTTCGGCGTATGGCATATGTCGCTGGAAAGAACATGTGAGCAAAAGGCCAGCAAAAGGCCAGGAACCGTAAAAAGGCCGCGTTGCTGGCGTTTTTCCATAGGCTCCGCCCCCCTGACGAGCATCACAAAAATCGACGCTCAAGTCAG…	2737	pMB1	high	KAN		glycerol	D4	pSHPs0107B613663MU-A12			CAE20002	50S ribosomal L18	369	1	3.9e-65	1	Prochlorococcus marinus;Prochlorococcus marinus subsp. pastoris str. CCMP1986;Prochlorococcus marinus str. EQPAC1	1	5	GO:0003735;GO:0042254;GO:0005840;GO:0019843;GO:0006412				Biological Process-IEA;Cellular Component-IEA;Molecular Function-IEA	Cellular Component;Biological Process;Molecular Function	rRNA binding;translation;ribosome;structural constituent of ribosome;ribosome biogenesis	Cellular Component;Biological Process;Molecular Function
pSHPs0107B613663MU	I4	CAE19865	111	OI_5a305b3d5091830007042315	ACATGAAGAGGCTTTTATTCGCACCTCTTTTATTGCTGCTAACAGAGATCTCTTTCGCCAAGGAGAAGTTAAACTACACCGTGACCTCAGACTCCCAAATCCAGAATGTTAAGGGTAGCTTCGAGGCCATAGGCAACGTGGTCATAAAGTCTAACAAGAACAACTTCGAGGCGTCATCGAACAAATTGACGTATGATAAGGACGCACGTACCCTGAAGTTAGTGGGTAACGTGTTCGTGAAGAACTTGGACAGCGACGAGGGCCTTAGCATACAAGAGTCGTACGGTGACGAGCTTACGATTTTCACAGACAGCGGTTTATTCAAATTCAACAGTGAGAACAAGAACAGGGTGAAGACCAAGTTGAAGTTCTTGG	375	pTGW	ACCCAGCTTTCTTGTACAAAGTTGGCATTATAAGAAAGCATTGCTTATCAATTTGTTGCAACGAACAGGTCACTATCAGTCAAAATAAAATCATTATTTGAGGCTAGGTGGAGGCTCAGTGATGATAAGTCTGCGATGGTGGATGCATGTGTCATGGTCATAGCTGTTTCCTGTGTGAAATTGTTATCCGCTCAGAGGGCACAATCCTATTCCGCGCTATCCGACAATCTCCAAGACATTAGGTGGAGTTCAGTTCGGCGTATGGCATATGTCGCTGGAAAGAACATGTGAGCAAAAGGCCAGCAAAAGGCCAGGAACCGTAAAAAGGCCGCGTTGCTGGCGTTTTTCCATAGGCTCCGCCCCCCTGACGAGCATCACAAAAATCGACGCTCAAGTCAG…	2365	ACCCAGCTTTCTTGTACAAAGTTGGCATTATAAGAAAGCATTGCTTATCAATTTGTTGCAACGAACAGGTCACTATCAGTCAAAATAAAATCATTATTTGAGGCTAGGTGGAGGCTCAGTGATGATAAGTCTGCGATGGTGGATGCATGTGTCATGGTCATAGCTGTTTCCTGTGTGAAATTGTTATCCGCTCAGAGGGCACAATCCTATTCCGCGCTATCCGACAATCTCCAAGACATTAGGTGGAGTTCAGTTCGGCGTATGGCATATGTCGCTGGAAAGAACATGTGAGCAAAAGGCCAGCAAAAGGCCAGGAACCGTAAAAAGGCCGCGTTGCTGGCGTTTTTCCATAGGCTCCGCCCCCCTGACGAGCATCACAAAAATCGACGCTCAAGTCAG…	2740	pMB1	high	KAN		glycerol	E4	pSHPs0107B613663MU-A12			CAE19865	hypothetical protein	372	1	6.1e-71	1	Prochlorococcus marinus;Prochlorococcus marinus subsp. pastoris str. CCMP1986;Prochlorococcus marinus str. EQPAC1	1
pSHPs0107B613663MU	K4	CAE19889	112	OI_5a305b3d5091830007042316	ACTTGTCGTTCGAGGAGAACAACTGGAGATTGATCAAGGACACGAAGAAGGGAAAGTTCTGCTTCTTAATAGGAGTTAACAACTGGGCGATCGAACTTCAGAAGCACGAGTTTGAGCTACTGTACAAGCTATTGATTAAGTTAAACAACCAGCTATTAGAGATCAAAGACGAGCTAATGGACGAGGAATTCATCAACCTAGAGATCGAGCAGCTACCATGGTACGCTGAGTTAGAAGGCAAGAAGTACGGCTGGAACTTGAGGCTTATCTTCGAGTCTTCTGAGCAGACAAGATCGTTCGAGATGTACTGGCCCATCCCCATTGCCGAGAACCTATTCTACGAGATTAAGAAGATGTGGGAGTCCATGGACTTGG	375	pTGW	ACCCAGCTTTCTTGTACAAAGTTGGCATTATAAGAAAGCATTGCTTATCAATTTGTTGCAACGAACAGGTCACTATCAGTCAAAATAAAATCATTATTTGAGGCTAGGTGGAGGCTCAGTGATGATAAGTCTGCGATGGTGGATGCATGTGTCATGGTCATAGCTGTTTCCTGTGTGAAATTGTTATCCGCTCAGAGGGCACAATCCTATTCCGCGCTATCCGACAATCTCCAAGACATTAGGTGGAGTTCAGTTCGGCGTATGGCATATGTCGCTGGAAAGAACATGTGAGCAAAAGGCCAGCAAAAGGCCAGGAACCGTAAAAAGGCCGCGTTGCTGGCGTTTTTCCATAGGCTCCGCCCCCCTGACGAGCATCACAAAAATCGACGCTCAAGTCAG…	2365	ACCCAGCTTTCTTGTACAAAGTTGGCATTATAAGAAAGCATTGCTTATCAATTTGTTGCAACGAACAGGTCACTATCAGTCAAAATAAAATCATTATTTGAGGCTAGGTGGAGGCTCAGTGATGATAAGTCTGCGATGGTGGATGCATGTGTCATGGTCATAGCTGTTTCCTGTGTGAAATTGTTATCCGCTCAGAGGGCACAATCCTATTCCGCGCTATCCGACAATCTCCAAGACATTAGGTGGAGTTCAGTTCGGCGTATGGCATATGTCGCTGGAAAGAACATGTGAGCAAAAGGCCAGCAAAAGGCCAGGAACCGTAAAAAGGCCGCGTTGCTGGCGTTTTTCCATAGGCTCCGCCCCCCTGACGAGCATCACAAAAATCGACGCTCAAGTCAG…	2740	pMB1	high	KAN		glycerol	F4	pSHPs0107B613663MU-A12			CAE19889	DUF1818 family	372	1	4e-81	1	Prochlorococcus marinus;Prochlorococcus marinus subsp. pastoris str. CCMP1986;Prochlorococcus marinus str. EQPAC1	1	2	GO:0003677;GO:0006355				Biological Process-IEA;Molecular Function-IEA	Biological Process;Molecular Function	DNA binding;regulation of transcription, DNA-templated	Biological Process;Molecular Function
pSHPs0107B613663MU	M4	CAE20082	113	OI_5a305b3d5091830007042317	ACATGGAAATTAACACTATTAATTTGGTTGGTAGAGCTGGAAGAGAGCCTGATGTGAGATATTTCGAATCTGGAAGTACAGTTGCCAACTTCACTCTTGCAGTAAACAGAATAAGTAGAGGTGATGAACCTGACTGGTTTAATCTAGAAATATGGGGCAAACAAGCACAAATAGCTGCTGACTATGTCAAAAAAGGTTCTTTAATTGGTATTACAGGAAGTTTTAAAATTGATAGTTGGAAAGACAAGAATACAGGAGAAGATAGATTTAAACCAGTTGTTAGAGTTGATAGATTAAATTTATTGAGCTCTAAGAAAGAAACAGATAATAGCAATTTTTCAAATAATAATAACTCTGGAGATATTCCTTTTTTGG	375	pTGW	ACCCAGCTTTCTTGTACAAAGTTGGCATTATAAGAAAGCATTGCTTATCAATTTGTTGCAACGAACAGGTCACTATCAGTCAAAATAAAATCATTATTTGAGGCTAGGTGGAGGCTCAGTGATGATAAGTCTGCGATGGTGGATGCATGTGTCATGGTCATAGCTGTTTCCTGTGTGAAATTGTTATCCGCTCAGAGGGCACAATCCTATTCCGCGCTATCCGACAATCTCCAAGACATTAGGTGGAGTTCAGTTCGGCGTATGGCATATGTCGCTGGAAAGAACATGTGAGCAAAAGGCCAGCAAAAGGCCAGGAACCGTAAAAAGGCCGCGTTGCTGGCGTTTTTCCATAGGCTCCGCCCCCCTGACGAGCATCACAAAAATCGACGCTCAAGTCAG…	2365	ACCCAGCTTTCTTGTACAAAGTTGGCATTATAAGAAAGCATTGCTTATCAATTTGTTGCAACGAACAGGTCACTATCAGTCAAAATAAAATCATTATTTGAGGCTAGGTGGAGGCTCAGTGATGATAAGTCTGCGATGGTGGATGCATGTGTCATGGTCATAGCTGTTTCCTGTGTGAAATTGTTATCCGCTCAGAGGGCACAATCCTATTCCGCGCTATCCGACAATCTCCAAGACATTAGGTGGAGTTCAGTTCGGCGTATGGCATATGTCGCTGGAAAGAACATGTGAGCAAAAGGCCAGCAAAAGGCCAGGAACCGTAAAAAGGCCGCGTTGCTGGCGTTTTTCCATAGGCTCCGCCCCCCTGACGAGCATCACAAAAATCGACGCTCAAGTCAG…	2740	pMB1	high	KAN		glycerol	G4	pSHPs0107B613663MU-A12			CAE20082	single-stranded DNA-binding	372	1	3.4e-74	1	Prochlorococcus marinus;Prochlorococcus marinus subsp. pastoris str. CCMP1986;Prochlorococcus marinus str. EQPAC1;Prochlorococcus sp. MED-G72	1	2	GO:0006260;GO:0003697				Biological Process-IEA;Molecular Function-IEA	Biological Process;Molecular Function	single-stranded DNA binding;DNA replication	Biological Process;Molecular Function
pSHPs0107B613663MU	O4	CAE20091	114	OI_5a305b3d5091830007042318	ACTTGGAACTGGACGGATTCATCTACATATTGGTTGGCTCGACATTCGGCCTGATAGTGAGGATGTTCATCAAGTACATCTCAGGCAAGAAGAAGATCTTCTACAGCAACAACATCCTTATCGTCAACGTGCTTGCGTCATTGTTCTTGGGCATCTTCGAGGGCCTAAACATCACCAACAAGAACTTGATCCTATTCATATTCGTGGGCTTCCTGGGGTGCTTCTCGACCTTCTCATCCTTCATCTACCAGCTATTCAACTTGATCAGGGAGAAGAAGTACCTGATCCTATTGATCTACTACGCCGAGGTCATCCTGCTATCCTTCTTGTTCTTCTGCCTTGGTTACTTCATAACCCTTACGTTCATCAACTTGG	375	pTGW	ACCCAGCTTTCTTGTACAAAGTTGGCATTATAAGAAAGCATTGCTTATCAATTTGTTGCAACGAACAGGTCACTATCAGTCAAAATAAAATCATTATTTGAGGCTAGGTGGAGGCTCAGTGATGATAAGTCTGCGATGGTGGATGCATGTGTCATGGTCATAGCTGTTTCCTGTGTGAAATTGTTATCCGCTCAGAGGGCACAATCCTATTCCGCGCTATCCGACAATCTCCAAGACATTAGGTGGAGTTCAGTTCGGCGTATGGCATATGTCGCTGGAAAGAACATGTGAGCAAAAGGCCAGCAAAAGGCCAGGAACCGTAAAAAGGCCGCGTTGCTGGCGTTTTTCCATAGGCTCCGCCCCCCTGACGAGCATCACAAAAATCGACGCTCAAGTCAG…	2365	ACCCAGCTTTCTTGTACAAAGTTGGCATTATAAGAAAGCATTGCTTATCAATTTGTTGCAACGAACAGGTCACTATCAGTCAAAATAAAATCATTATTTGAGGCTAGGTGGAGGCTCAGTGATGATAAGTCTGCGATGGTGGATGCATGTGTCATGGTCATAGCTGTTTCCTGTGTGAAATTGTTATCCGCTCAGAGGGCACAATCCTATTCCGCGCTATCCGACAATCTCCAAGACATTAGGTGGAGTTCAGTTCGGCGTATGGCATATGTCGCTGGAAAGAACATGTGAGCAAAAGGCCAGCAAAAGGCCAGGAACCGTAAAAAGGCCGCGTTGCTGGCGTTTTTCCATAGGCTCCGCCCCCCTGACGAGCATCACAAAAATCGACGCTCAAGTCAG…	2740	pMB1	high	KAN		glycerol	H4	pSHPs0107B613663MU-A12			CAE20091	CRCB2_PROMP ame: Full= fluoride ion transporter 2	372	1	2.4e-74	1	Prochlorococcus marinus;Prochlorococcus marinus subsp. pastoris str. CCMP1986	1	4	GO:0015698;GO:0005887;GO:0015103;GO:0034220				Biological Process-IEA;Cellular Component-IEA;Molecular Function-IEA	Cellular Component;Biological Process;Molecular Function	inorganic anion transport;inorganic anion transmembrane transporter activity;integral component of plasma membrane;ion transmembrane transport	Cellular Component;Biological Process;Molecular Function
pSHPs0107B613663MU	A6	CAE19035	115	OI_5a305b3d5091830007042319	ACATGAATGATAGCTATTACAAAGACAAAGAAAAAATTTATGATGCAGAGGTTTTAGAAAGTTCATCATTAGATGAAAATATAATTATAAAAATCTTAATAAGAGCTGGTAGAACTATTGCAAAACCAGCTTTAGAAGTTCTAGAAATGGCTCTCGATCCTTTTACTCCAACACAAGTAAGAGTTTCCTTAATGGCCGCACTCGCTTATTTAATAATGCCATTTGATCTATTTCCTGACTTTATGCCTTTAGTAGGTTACAGTGATGACTTTGTTGCTCTCACTGCAGTTTTAAGTATATGGAGTAGATATATGACTCCTGCAATAAGAGCAAGAGCAGAAAGGAAACTTAATAAATTGTTCCCTTTTGTTAAATTGG	378	pTGW	ACCCAGCTTTCTTGTACAAAGTTGGCATTATAAGAAAGCATTGCTTATCAATTTGTTGCAACGAACAGGTCACTATCAGTCAAAATAAAATCATTATTTGAGGCTAGGTGGAGGCTCAGTGATGATAAGTCTGCGATGGTGGATGCATGTGTCATGGTCATAGCTGTTTCCTGTGTGAAATTGTTATCCGCTCAGAGGGCACAATCCTATTCCGCGCTATCCGACAATCTCCAAGACATTAGGTGGAGTTCAGTTCGGCGTATGGCATATGTCGCTGGAAAGAACATGTGAGCAAAAGGCCAGCAAAAGGCCAGGAACCGTAAAAAGGCCGCGTTGCTGGCGTTTTTCCATAGGCTCCGCCCCCCTGACGAGCATCACAAAAATCGACGCTCAAGTCAG…	2365	ACCCAGCTTTCTTGTACAAAGTTGGCATTATAAGAAAGCATTGCTTATCAATTTGTTGCAACGAACAGGTCACTATCAGTCAAAATAAAATCATTATTTGAGGCTAGGTGGAGGCTCAGTGATGATAAGTCTGCGATGGTGGATGCATGTGTCATGGTCATAGCTGTTTCCTGTGTGAAATTGTTATCCGCTCAGAGGGCACAATCCTATTCCGCGCTATCCGACAATCTCCAAGACATTAGGTGGAGTTCAGTTCGGCGTATGGCATATGTCGCTGGAAAGAACATGTGAGCAAAAGGCCAGCAAAAGGCCAGGAACCGTAAAAAGGCCGCGTTGCTGGCGTTTTTCCATAGGCTCCGCCCCCCTGACGAGCATCACAAAAATCGACGCTCAAGTCAG…	2743	pMB1	high	KAN		glycerol	A6	pSHPs0107B613663MU-A12			CAE19035	DUF1232 domain-containing	375	1	2.5e-83	1	Prochlorococcus marinus;Prochlorococcus marinus subsp. pastoris str. CCMP1986;Prochlorococcus marinus str. EQPAC1	1
pSHPs0107B613663MU	C6	CAE19357	116	OI_5a305b3d509183000704231a	ACTTGAAAAAGACTTTTAAAGTCACTATTACGAATAAAGAAACTGGTAAAATTTATCAGGAAAATATTAGTGATCAAGAATATATACTAAAAGAGTTTGAAAAAAAAGGTTTAAGACTTCCATTTTCCTGTAGGAATGGATGTTGTACAAGTTGTGCGGTAAAAATCATTTCGGGTAAGCTTGATCAACCAGAAGCAATGGGAGTATCTCAAGATTTAAAAGATAAGGGTTATGCTCTTCTTTGTGTTGCGAAAGTAATAGAAGATATTGAAGTCGAGACTACCTATTATGATGAGGTTTATGATTTACAATTTGGCCAATATTTTGGTAAAGGAAAAACGAGAAAAGCTCCTCCCTGGGAATTTGAGGAAGATTTGG	378	pTGW	ACCCAGCTTTCTTGTACAAAGTTGGCATTATAAGAAAGCATTGCTTATCAATTTGTTGCAACGAACAGGTCACTATCAGTCAAAATAAAATCATTATTTGAGGCTAGGTGGAGGCTCAGTGATGATAAGTCTGCGATGGTGGATGCATGTGTCATGGTCATAGCTGTTTCCTGTGTGAAATTGTTATCCGCTCAGAGGGCACAATCCTATTCCGCGCTATCCGACAATCTCCAAGACATTAGGTGGAGTTCAGTTCGGCGTATGGCATATGTCGCTGGAAAGAACATGTGAGCAAAAGGCCAGCAAAAGGCCAGGAACCGTAAAAAGGCCGCGTTGCTGGCGTTTTTCCATAGGCTCCGCCCCCCTGACGAGCATCACAAAAATCGACGCTCAAGTCAG…	2365	ACCCAGCTTTCTTGTACAAAGTTGGCATTATAAGAAAGCATTGCTTATCAATTTGTTGCAACGAACAGGTCACTATCAGTCAAAATAAAATCATTATTTGAGGCTAGGTGGAGGCTCAGTGATGATAAGTCTGCGATGGTGGATGCATGTGTCATGGTCATAGCTGTTTCCTGTGTGAAATTGTTATCCGCTCAGAGGGCACAATCCTATTCCGCGCTATCCGACAATCTCCAAGACATTAGGTGGAGTTCAGTTCGGCGTATGGCATATGTCGCTGGAAAGAACATGTGAGCAAAAGGCCAGCAAAAGGCCAGGAACCGTAAAAAGGCCGCGTTGCTGGCGTTTTTCCATAGGCTCCGCCCCCCTGACGAGCATCACAAAAATCGACGCTCAAGTCAG…	2743	pMB1	high	KAN		glycerol	B6	pSHPs0107B613663MU-A12			CAE19357	2Fe-2S iron-sulfur cluster binding domain-containing	375	1	4.9e-85	1	Prochlorococcus marinus;Prochlorococcus marinus subsp. pastoris str. CCMP1986;Prochlorococcus marinus str. EQPAC1	1	4	GO:0006118;GO:0009055;GO:0022900;GO:0051536				Biological Process-IEA;Molecular Function-IEA	Biological Process;Molecular Function	iron-sulfur cluster binding;electron transfer activity;electron transport chain;obsolete electron transport	Biological Process;Molecular Function
pSHPs0107B613663MU	E6	CAE19111	117	OI_5a305b3d509183000704231b	ACATGGATAAAGCTATAACTTGGCTAATTAGAGTGGCTATTCTTATTTTTATGGGAGGATGCCTTCTTATATATTTAAACTTAGAGAAAAAAGCATCCTTAATTTTTTCAAAACCTACTATTGAGGATTTGAAATATAAAGAATTAGATAAGAAACGTGCAAATGCGGAATTTGCTGCAAAAAGGGATTCTATAGACTATGACAAATTTGGAAGTATAATTTTTTGTAATTCCTCAATGAATAGTTGGATTGAATCACTAAATTATTCCAAGCAAATGGATTTATATATTTTTAGGAAAGATGCAGATTTATCAGAATGGGATAATGCAATCAAAGATTACGAAAACGAAAGATCAAGATGTAAAGACTTTGATCCTTTGG	381	pTGW	ACCCAGCTTTCTTGTACAAAGTTGGCATTATAAGAAAGCATTGCTTATCAATTTGTTGCAACGAACAGGTCACTATCAGTCAAAATAAAATCATTATTTGAGGCTAGGTGGAGGCTCAGTGATGATAAGTCTGCGATGGTGGATGCATGTGTCATGGTCATAGCTGTTTCCTGTGTGAAATTGTTATCCGCTCAGAGGGCACAATCCTATTCCGCGCTATCCGACAATCTCCAAGACATTAGGTGGAGTTCAGTTCGGCGTATGGCATATGTCGCTGGAAAGAACATGTGAGCAAAAGGCCAGCAAAAGGCCAGGAACCGTAAAAAGGCCGCGTTGCTGGCGTTTTTCCATAGGCTCCGCCCCCCTGACGAGCATCACAAAAATCGACGCTCAAGTCAG…	2365	ACCCAGCTTTCTTGTACAAAGTTGGCATTATAAGAAAGCATTGCTTATCAATTTGTTGCAACGAACAGGTCACTATCAGTCAAAATAAAATCATTATTTGAGGCTAGGTGGAGGCTCAGTGATGATAAGTCTGCGATGGTGGATGCATGTGTCATGGTCATAGCTGTTTCCTGTGTGAAATTGTTATCCGCTCAGAGGGCACAATCCTATTCCGCGCTATCCGACAATCTCCAAGACATTAGGTGGAGTTCAGTTCGGCGTATGGCATATGTCGCTGGAAAGAACATGTGAGCAAAAGGCCAGCAAAAGGCCAGGAACCGTAAAAAGGCCGCGTTGCTGGCGTTTTTCCATAGGCTCCGCCCCCCTGACGAGCATCACAAAAATCGACGCTCAAGTCAG…	2746	pMB1	high	KAN		glycerol	C6	pSHPs0107B613663MU-A12			CAE19111	5 -3 exonuclease	378	1	1.1e-84	1	Prochlorococcus marinus;Prochlorococcus marinus subsp. pastoris str. CCMP1986;Prochlorococcus marinus str. EQPAC1	1	3	GO:0090305;GO:0004527;GO:0016021				Biological Process-IEA;Cellular Component-IEA;Molecular Function-IEA	Cellular Component;Biological Process;Molecular Function	exonuclease activity;integral component of membrane;nucleic acid phosphodiester bond hydrolysis	Cellular Component;Biological Process;Molecular Function
pSHPs0107B613663MU	G6	CAE19970	118	OI_5a305b3d509183000704231c	ACATGCCGACCATTTCCCAATTAATTGGATCAGAAAGAAAACGTCTGACAAGAAAAACAAAATCTCCTGCACTTAAATCTTGTCCAGAGAGAAGAGGAGTATGTACAAGAGTTTATACATCTACTCCTAAGAAACCTAATTCTGCCTTAAGAAAAGTTGCCAGAGTTAGACTAACTTCTGGTTTTGAAGTTACCGCATATATTCCAGGTATCGGACATAATTTACAGGAACACTCTGTAGTCCTACTTAGGGGAGGAAGAGTTAAAGATCTGCCGGGGGTAAGATACCATATAATAAGAGGAACTTTAGATACTGCAGGAGTCAAAGATAGACGTCAATCCAGGTCTAAATATGGTGCAAAAGCCCCTAAAAATGATTTGG	381	pTGW	ACCCAGCTTTCTTGTACAAAGTTGGCATTATAAGAAAGCATTGCTTATCAATTTGTTGCAACGAACAGGTCACTATCAGTCAAAATAAAATCATTATTTGAGGCTAGGTGGAGGCTCAGTGATGATAAGTCTGCGATGGTGGATGCATGTGTCATGGTCATAGCTGTTTCCTGTGTGAAATTGTTATCCGCTCAGAGGGCACAATCCTATTCCGCGCTATCCGACAATCTCCAAGACATTAGGTGGAGTTCAGTTCGGCGTATGGCATATGTCGCTGGAAAGAACATGTGAGCAAAAGGCCAGCAAAAGGCCAGGAACCGTAAAAAGGCCGCGTTGCTGGCGTTTTTCCATAGGCTCCGCCCCCCTGACGAGCATCACAAAAATCGACGCTCAAGTCAG…	2365	ACCCAGCTTTCTTGTACAAAGTTGGCATTATAAGAAAGCATTGCTTATCAATTTGTTGCAACGAACAGGTCACTATCAGTCAAAATAAAATCATTATTTGAGGCTAGGTGGAGGCTCAGTGATGATAAGTCTGCGATGGTGGATGCATGTGTCATGGTCATAGCTGTTTCCTGTGTGAAATTGTTATCCGCTCAGAGGGCACAATCCTATTCCGCGCTATCCGACAATCTCCAAGACATTAGGTGGAGTTCAGTTCGGCGTATGGCATATGTCGCTGGAAAGAACATGTGAGCAAAAGGCCAGCAAAAGGCCAGGAACCGTAAAAAGGCCGCGTTGCTGGCGTTTTTCCATAGGCTCCGCCCCCCTGACGAGCATCACAAAAATCGACGCTCAAGTCAG…	2746	pMB1	high	KAN		glycerol	D6	pSHPs0107B613663MU-A12			CAE19970	30S ribosomal S12	378	1	9.1e-85	1	Prochlorococcus marinus;uncultured Prochlorococcus marinus clone HOT0M-5C8;Prochlorococcus marinus subsp. pastoris str. CCMP1986;Prochlorococcus marinus str. EQPAC1;Prochlorococcus sp. MED-G72	1	6	GO:0003735;GO:0042254;GO:0015935;GO:0000049;GO:0019843;GO:0006412				Biological Process-IEA;Cellular Component-IEA;Molecular Function-IEA	Cellular Component;Biological Process;Molecular Function	tRNA binding;rRNA binding;translation;small ribosomal subunit;structural constituent of ribosome;ribosome biogenesis	Cellular Component;Biological Process;Molecular Function
pSHPs0107B613663MU	I6	CAE19173	119	OI_5a305b3d509183000704231d	ACTTGTTATTGATGAAGAGTTTCTTCCTATCCTACAACAACAACAACTTGATCACGTTGAAGCTGCTGAAGGAGTCGAGTAAGGTGAAGAAGGAGAACATTTCCAAACTTATTGTCTCCTTCAGTGACCCGTTCAGGTTGGAGATCATCGACCTGATGATGGACGGTGAGGTCTGCGTGTGTGACATCATGAAGTTGACTAACCTATCGCAGTCGAGGATCTCGTACCACATCAAGATCCTGAAGGAAGCCGGAGTGATTACGGATCGTCAGGAAGGACGTTGGGTGTACTATTCCTTGAATAAAGAGTCCCTGTTCTTAATCAAAGAGTGGATCACGTCATTAACGGACTACTCATCCACAAGGATTAGGTGCTGCAACTTGG	384	pTGW	ACCCAGCTTTCTTGTACAAAGTTGGCATTATAAGAAAGCATTGCTTATCAATTTGTTGCAACGAACAGGTCACTATCAGTCAAAATAAAATCATTATTTGAGGCTAGGTGGAGGCTCAGTGATGATAAGTCTGCGATGGTGGATGCATGTGTCATGGTCATAGCTGTTTCCTGTGTGAAATTGTTATCCGCTCAGAGGGCACAATCCTATTCCGCGCTATCCGACAATCTCCAAGACATTAGGTGGAGTTCAGTTCGGCGTATGGCATATGTCGCTGGAAAGAACATGTGAGCAAAAGGCCAGCAAAAGGCCAGGAACCGTAAAAAGGCCGCGTTGCTGGCGTTTTTCCATAGGCTCCGCCCCCCTGACGAGCATCACAAAAATCGACGCTCAAGTCAG…	2365	ACCCAGCTTTCTTGTACAAAGTTGGCATTATAAGAAAGCATTGCTTATCAATTTGTTGCAACGAACAGGTCACTATCAGTCAAAATAAAATCATTATTTGAGGCTAGGTGGAGGCTCAGTGATGATAAGTCTGCGATGGTGGATGCATGTGTCATGGTCATAGCTGTTTCCTGTGTGAAATTGTTATCCGCTCAGAGGGCACAATCCTATTCCGCGCTATCCGACAATCTCCAAGACATTAGGTGGAGTTCAGTTCGGCGTATGGCATATGTCGCTGGAAAGAACATGTGAGCAAAAGGCCAGCAAAAGGCCAGGAACCGTAAAAAGGCCGCGTTGCTGGCGTTTTTCCATAGGCTCCGCCCCCCTGACGAGCATCACAAAAATCGACGCTCAAGTCAG…	2749	pMB1	high	KAN		glycerol	E6	pSHPs0107B613663MU-A12			CAE19173	Bacterial regulatory family	381	1	1.5e-67	1	Prochlorococcus marinus subsp. pastoris str. CCMP1986	1	3	GO:0005667;GO:0003700;GO:0006355				Biological Process-IEA;Molecular Function-IEA	Cellular Component;Biological Process;Molecular Function	DNA-binding transcription factor activity;transcription factor complex;regulation of transcription, DNA-templated	Cellular Component;Biological Process;Molecular Function
pSHPs0107B613663MU	K6	CAE19704	120	OI_5a305b3d509183000704231e	ACATGGAATATCCAAGTAAGTCTCATTTACGAAAGTCAGGAATTTTATTCTCGATACTTTTTATTATAGTTTTTTCAATTATTCCATATTTATTACATCAACAAATGAAGGTCTTCCCTTTGTTTTTCTCTTTATTAATAACTACTATTAGTATCTTTTCCCCTTACAAACTTAGAAGACCTTACTCGTTTTGGATTAGGCTTGGTAATATTTTAGGTAGGTTAAATAGTAAATTAATATTAGGCCTATTCTTTTATTTTATGATTACACCATTTTCAATATTAAGAAATTTAATTAAAATGATTTTTAAAATACGAACTAGAAAACAAACAAATAGTGTTAATATTCCTTCAACAGATTTAAATTTTACAGATCAATACTTGG	384	pTGW	ACCCAGCTTTCTTGTACAAAGTTGGCATTATAAGAAAGCATTGCTTATCAATTTGTTGCAACGAACAGGTCACTATCAGTCAAAATAAAATCATTATTTGAGGCTAGGTGGAGGCTCAGTGATGATAAGTCTGCGATGGTGGATGCATGTGTCATGGTCATAGCTGTTTCCTGTGTGAAATTGTTATCCGCTCAGAGGGCACAATCCTATTCCGCGCTATCCGACAATCTCCAAGACATTAGGTGGAGTTCAGTTCGGCGTATGGCATATGTCGCTGGAAAGAACATGTGAGCAAAAGGCCAGCAAAAGGCCAGGAACCGTAAAAAGGCCGCGTTGCTGGCGTTTTTCCATAGGCTCCGCCCCCCTGACGAGCATCACAAAAATCGACGCTCAAGTCAG…	2365	ACCCAGCTTTCTTGTACAAAGTTGGCATTATAAGAAAGCATTGCTTATCAATTTGTTGCAACGAACAGGTCACTATCAGTCAAAATAAAATCATTATTTGAGGCTAGGTGGAGGCTCAGTGATGATAAGTCTGCGATGGTGGATGCATGTGTCATGGTCATAGCTGTTTCCTGTGTGAAATTGTTATCCGCTCAGAGGGCACAATCCTATTCCGCGCTATCCGACAATCTCCAAGACATTAGGTGGAGTTCAGTTCGGCGTATGGCATATGTCGCTGGAAAGAACATGTGAGCAAAAGGCCAGCAAAAGGCCAGGAACCGTAAAAAGGCCGCGTTGCTGGCGTTTTTCCATAGGCTCCGCCCCCCTGACGAGCATCACAAAAATCGACGCTCAAGTCAG…	2749	pMB1	high	KAN		glycerol	F6	pSHPs0107B613663MU-A12			CAE19704	hypothetical protein	381	1	2.3e-71	1	Prochlorococcus marinus;Prochlorococcus marinus subsp. pastoris str. CCMP1986	1	1	GO:0016021				Cellular Component-IEA	Cellular Component	integral component of membrane	Cellular Component
pSHPs0107B613663MU	M6	CAE19222	121	OI_5a305b3d509183000704231f	ACATGAGAGAAGAAGATATTAAAAGTTTTGAGGATGCTTTTTTTGATGCTTTAAATCTCTTTAATAATCAAAAATGGTATGAAGCTCATGATGCCTTTGAGGACATATGGAATACTCTTGAAGGAGATGAGAGACAAATAATACAAGGAATAATCCAAGTATCTGTCTCTCAATTTCATTTAAGTAAAGGGAATTTAAATGGTGCGACTATCTTAATGGGTGAAGGCTTAGGTAGGATAAAAAACAGAACTAATATTGATTTAGGAGTAGATCTCGTATCTTTTTGCAAATGTCTTGATGAATTATTAAGAAAACTTCAATATAAAGAGGAATTAACTAAAAATGATAAACCTTATCTACTGATAAAAGAGCAAAATGAATTTTTGG	387	pTGW	ACCCAGCTTTCTTGTACAAAGTTGGCATTATAAGAAAGCATTGCTTATCAATTTGTTGCAACGAACAGGTCACTATCAGTCAAAATAAAATCATTATTTGAGGCTAGGTGGAGGCTCAGTGATGATAAGTCTGCGATGGTGGATGCATGTGTCATGGTCATAGCTGTTTCCTGTGTGAAATTGTTATCCGCTCAGAGGGCACAATCCTATTCCGCGCTATCCGACAATCTCCAAGACATTAGGTGGAGTTCAGTTCGGCGTATGGCATATGTCGCTGGAAAGAACATGTGAGCAAAAGGCCAGCAAAAGGCCAGGAACCGTAAAAAGGCCGCGTTGCTGGCGTTTTTCCATAGGCTCCGCCCCCCTGACGAGCATCACAAAAATCGACGCTCAAGTCAG…	2365	ACCCAGCTTTCTTGTACAAAGTTGGCATTATAAGAAAGCATTGCTTATCAATTTGTTGCAACGAACAGGTCACTATCAGTCAAAATAAAATCATTATTTGAGGCTAGGTGGAGGCTCAGTGATGATAAGTCTGCGATGGTGGATGCATGTGTCATGGTCATAGCTGTTTCCTGTGTGAAATTGTTATCCGCTCAGAGGGCACAATCCTATTCCGCGCTATCCGACAATCTCCAAGACATTAGGTGGAGTTCAGTTCGGCGTATGGCATATGTCGCTGGAAAGAACATGTGAGCAAAAGGCCAGCAAAAGGCCAGGAACCGTAAAAAGGCCGCGTTGCTGGCGTTTTTCCATAGGCTCCGCCCCCCTGACGAGCATCACAAAAATCGACGCTCAAGTCAG…	2752	pMB1	high	KAN		glycerol	G6	pSHPs0107B613663MU-A12			CAE19222	DUF309 domain-containing	384	1	6.3e-76	1	Prochlorococcus marinus;Prochlorococcus marinus subsp. pastoris str. CCMP1986;Prochlorococcus marinus str. EQPAC1	1
pSHPs0107B613663MU	O6	CAE19270	122	OI_5a305b3d5091830007042320	ACGTGCCCAACTTCTACATGCCAACCAAGAAGAGACGTGTCGGCTTCATCCCGAGGTCTGACGTGCTAGACTTGATCAACAAGTTGTCATTCGAGAACAACTTGAGCATATCTAAGATCATAAACATCCTTGTTGAAGAGGCGCTGTACAAGAGGGGCATCTTCAACATCAAGAACGGGAAGATCCTAAACTACGAGAACAAGATAAAGTTCGACAACGAGAACCTGATCAAAATCAAGAACGACGACAAGGACATCTCCAACGAGATCTACAACTCGGAGAACCAGTCTGACAACGTGCCATCTCACAAGTTCATAGACAAGGAGATCTACGAGAAGTTCCTGATGTTCTTGCAGTTCCAGGAAGAGATGAAGAAGCGTAACTTGG	387	pTGW	ACCCAGCTTTCTTGTACAAAGTTGGCATTATAAGAAAGCATTGCTTATCAATTTGTTGCAACGAACAGGTCACTATCAGTCAAAATAAAATCATTATTTGAGGCTAGGTGGAGGCTCAGTGATGATAAGTCTGCGATGGTGGATGCATGTGTCATGGTCATAGCTGTTTCCTGTGTGAAATTGTTATCCGCTCAGAGGGCACAATCCTATTCCGCGCTATCCGACAATCTCCAAGACATTAGGTGGAGTTCAGTTCGGCGTATGGCATATGTCGCTGGAAAGAACATGTGAGCAAAAGGCCAGCAAAAGGCCAGGAACCGTAAAAAGGCCGCGTTGCTGGCGTTTTTCCATAGGCTCCGCCCCCCTGACGAGCATCACAAAAATCGACGCTCAAGTCAG…	2365	ACCCAGCTTTCTTGTACAAAGTTGGCATTATAAGAAAGCATTGCTTATCAATTTGTTGCAACGAACAGGTCACTATCAGTCAAAATAAAATCATTATTTGAGGCTAGGTGGAGGCTCAGTGATGATAAGTCTGCGATGGTGGATGCATGTGTCATGGTCATAGCTGTTTCCTGTGTGAAATTGTTATCCGCTCAGAGGGCACAATCCTATTCCGCGCTATCCGACAATCTCCAAGACATTAGGTGGAGTTCAGTTCGGCGTATGGCATATGTCGCTGGAAAGAACATGTGAGCAAAAGGCCAGCAAAAGGCCAGGAACCGTAAAAAGGCCGCGTTGCTGGCGTTTTTCCATAGGCTCCGCCCCCCTGACGAGCATCACAAAAATCGACGCTCAAGTCAG…	2752	pMB1	high	KAN		glycerol	H6	pSHPs0107B613663MU-A12			CAE19270	possible (AF143461) 3 [Borrelia hermsii]	384	1	6.6e-72	1	Prochlorococcus marinus;Prochlorococcus marinus subsp. pastoris str. CCMP1986	1
pSHPs0107B613663MU	A8	CAE19640	123	OI_5a305b3d5091830007042321	ACATGATTGAAAAATTTGAAGGAAATTACCAATTAACAATCATAAGAGGGGCTACGAATGCAAAAGATAATTCTGTAAAAGAAATCGAGAGTGCTGTAGTTGAATTAATCGAAGAATTAATTACAAGAAATAATATCGTTGTAAATAATTTGTTATCAATTACATTTACTGTGACAAATGATTTAGATGCATGTTTTCCTGCTTCCATTGCAAGAAAATGTAAAAGTCTTGATTCAGTAGCGTTCTTAGACTGCCAACAAATGTACGTTCCAAATGATATTGATTTTTGCATTAGATTAATGGCACAAGTTTTGTTACCTGCGGATCAAACTGTTAATCATCCTTATTTAAGATGCGCTTCAAAATTAAGGGCTGATAGATGTTTGG	387	pTGW	ACCCAGCTTTCTTGTACAAAGTTGGCATTATAAGAAAGCATTGCTTATCAATTTGTTGCAACGAACAGGTCACTATCAGTCAAAATAAAATCATTATTTGAGGCTAGGTGGAGGCTCAGTGATGATAAGTCTGCGATGGTGGATGCATGTGTCATGGTCATAGCTGTTTCCTGTGTGAAATTGTTATCCGCTCAGAGGGCACAATCCTATTCCGCGCTATCCGACAATCTCCAAGACATTAGGTGGAGTTCAGTTCGGCGTATGGCATATGTCGCTGGAAAGAACATGTGAGCAAAAGGCCAGCAAAAGGCCAGGAACCGTAAAAAGGCCGCGTTGCTGGCGTTTTTCCATAGGCTCCGCCCCCCTGACGAGCATCACAAAAATCGACGCTCAAGTCAG…	2365	ACCCAGCTTTCTTGTACAAAGTTGGCATTATAAGAAAGCATTGCTTATCAATTTGTTGCAACGAACAGGTCACTATCAGTCAAAATAAAATCATTATTTGAGGCTAGGTGGAGGCTCAGTGATGATAAGTCTGCGATGGTGGATGCATGTGTCATGGTCATAGCTGTTTCCTGTGTGAAATTGTTATCCGCTCAGAGGGCACAATCCTATTCCGCGCTATCCGACAATCTCCAAGACATTAGGTGGAGTTCAGTTCGGCGTATGGCATATGTCGCTGGAAAGAACATGTGAGCAAAAGGCCAGCAAAAGGCCAGGAACCGTAAAAAGGCCGCGTTGCTGGCGTTTTTCCATAGGCTCCGCCCCCCTGACGAGCATCACAAAAATCGACGCTCAAGTCAG…	2752	pMB1	high	KAN		glycerol	A8	pSHPs0107B613663MU-A12			CAE19640	chorismate mutase	384	1	6.7e-88	1	Prochlorococcus marinus;Prochlorococcus marinus subsp. pastoris str. CCMP1986;Prochlorococcus marinus str. EQPAC1	1	6	GO:0004106;GO:0009094;GO:0000162;GO:0005737;GO:0006571;GO:0046417	EC:5.4.99.5			Biological Process-IEA;Cellular Component-IEA;Molecular Function-IEA	Cellular Component;Biological Process;Molecular Function	cytoplasm;L-phenylalanine biosynthetic process;chorismate mutase activity;tyrosine biosynthetic process;chorismate metabolic process;tryptophan biosynthetic process	Cellular Component;Biological Process;Molecular Function	EC:5.4.99.5	Intramolecular transferases
pSHPs0107B613663MU	C8	CAE19161	124	OI_5a305b3d5091830007042322	ACATGAATAGAAAGTCAAATAATTCTAATCCAACTGGAAATCTAGATTATGACAAGATTCTTGAGGAGGAAATAATTAATTCTTATGAAAATAAGTTTGAAGCTAATTCTAATATCAATAATAAAAACAAAAGATTTTACAGACTTAAAAGAACGCCTCTTGAAGTAATAAATAGATTATTTTTCTTTTTCTTTGTTGGAAGTTTTATATTCTCATTCTTTTTAGCTTATTCAGAAAATAAAGTCTGGTTCATTATTTATTTAATTAGTGCATTCTCATGTATTTTTTATACTCCAAATAGAAAAGCCCTTAAGGAATTAATAGCAGCCTGGCCTAACATTGAAGATCTTATTAAAGGAAGAAGCTTGTGGAGGAAGGATAATAAATTGG	390	pTGW	ACCCAGCTTTCTTGTACAAAGTTGGCATTATAAGAAAGCATTGCTTATCAATTTGTTGCAACGAACAGGTCACTATCAGTCAAAATAAAATCATTATTTGAGGCTAGGTGGAGGCTCAGTGATGATAAGTCTGCGATGGTGGATGCATGTGTCATGGTCATAGCTGTTTCCTGTGTGAAATTGTTATCCGCTCAGAGGGCACAATCCTATTCCGCGCTATCCGACAATCTCCAAGACATTAGGTGGAGTTCAGTTCGGCGTATGGCATATGTCGCTGGAAAGAACATGTGAGCAAAAGGCCAGCAAAAGGCCAGGAACCGTAAAAAGGCCGCGTTGCTGGCGTTTTTCCATAGGCTCCGCCCCCCTGACGAGCATCACAAAAATCGACGCTCAAGTCAG…	2365	ACCCAGCTTTCTTGTACAAAGTTGGCATTATAAGAAAGCATTGCTTATCAATTTGTTGCAACGAACAGGTCACTATCAGTCAAAATAAAATCATTATTTGAGGCTAGGTGGAGGCTCAGTGATGATAAGTCTGCGATGGTGGATGCATGTGTCATGGTCATAGCTGTTTCCTGTGTGAAATTGTTATCCGCTCAGAGGGCACAATCCTATTCCGCGCTATCCGACAATCTCCAAGACATTAGGTGGAGTTCAGTTCGGCGTATGGCATATGTCGCTGGAAAGAACATGTGAGCAAAAGGCCAGCAAAAGGCCAGGAACCGTAAAAAGGCCGCGTTGCTGGCGTTTTTCCATAGGCTCCGCCCCCCTGACGAGCATCACAAAAATCGACGCTCAAGTCAG…	2755	pMB1	high	KAN		glycerol	B8	pSHPs0107B613663MU-A12			CAE19161	possible DUP family	387	1	6.9e-72	1	Prochlorococcus marinus;Prochlorococcus marinus subsp. pastoris str. CCMP1986;Prochlorococcus marinus str. EQPAC1	1	1	GO:0016021				Cellular Component-IEA	Cellular Component	integral component of membrane	Cellular Component
pSHPs0107B613663MU	E8	CAE19232	125	OI_5a305b3d5091830007042323	ACGTGTTTTTTGAAGATTTTGCTGAAAAATTTAATACTTTAATTGCTAAGTCTGCAGATTTAACAAATAAACCTTTTCTGCACTCAGTCGTAAAGATTAATGGGGAATATGAAAGAGATAATGAGGATATTGATTTAACTTTAAATATTTTATGTAGAGATAATGAAGGGAAAAGATTGGATATTTATGATCTTGAGTTGGAACTTTTTAAATCAAATAGTGAATTAGTTTTAGTTATTTCGAAGCTGAACTTTCCTGATGAACCTATTTTATGGAGTGGTGTAAAAACAATATGGATGAATAGTAGAGATGGCAAAAAATGCTCTCCACCAAAATATAGTTCAAGATTGGAGAACCTTGCTACGAGGATAAAAAATTTTATTACTTTGG	390	pTGW	ACCCAGCTTTCTTGTACAAAGTTGGCATTATAAGAAAGCATTGCTTATCAATTTGTTGCAACGAACAGGTCACTATCAGTCAAAATAAAATCATTATTTGAGGCTAGGTGGAGGCTCAGTGATGATAAGTCTGCGATGGTGGATGCATGTGTCATGGTCATAGCTGTTTCCTGTGTGAAATTGTTATCCGCTCAGAGGGCACAATCCTATTCCGCGCTATCCGACAATCTCCAAGACATTAGGTGGAGTTCAGTTCGGCGTATGGCATATGTCGCTGGAAAGAACATGTGAGCAAAAGGCCAGCAAAAGGCCAGGAACCGTAAAAAGGCCGCGTTGCTGGCGTTTTTCCATAGGCTCCGCCCCCCTGACGAGCATCACAAAAATCGACGCTCAAGTCAG…	2365	ACCCAGCTTTCTTGTACAAAGTTGGCATTATAAGAAAGCATTGCTTATCAATTTGTTGCAACGAACAGGTCACTATCAGTCAAAATAAAATCATTATTTGAGGCTAGGTGGAGGCTCAGTGATGATAAGTCTGCGATGGTGGATGCATGTGTCATGGTCATAGCTGTTTCCTGTGTGAAATTGTTATCCGCTCAGAGGGCACAATCCTATTCCGCGCTATCCGACAATCTCCAAGACATTAGGTGGAGTTCAGTTCGGCGTATGGCATATGTCGCTGGAAAGAACATGTGAGCAAAAGGCCAGCAAAAGGCCAGGAACCGTAAAAAGGCCGCGTTGCTGGCGTTTTTCCATAGGCTCCGCCCCCCTGACGAGCATCACAAAAATCGACGCTCAAGTCAG…	2755	pMB1	high	KAN		glycerol	C8	pSHPs0107B613663MU-A12			CAE19232	possible Geminivirus coat	387	1	5.7e-87	1	Prochlorococcus marinus;Prochlorococcus marinus subsp. pastoris str. CCMP1986;Prochlorococcus marinus str. EQPAC1	1
pSHPs0107B613663MU	G8	CAE19395	126	OI_5a305b3d5091830007042324	ACGTGAAGATTCCATTATTAAGTGATTCGGTCTCAGCAGGTTTTCCCTCTCCTGCAGATGACTATGCTGAAGAAAATATTGATTTGAACGAGCATTTAATATCTAATCCTTTTAGTACTTTTTTTCTTAGAGTCAAAGGCGACTCAATGATCAATTCAGGAATTAAAGATAAAGATTTAATAATAGTAGATAAGAGTCTAACTGCTAAACCAGGAAATATTATTATTGCGATGATAGATGGAGAATTTACTATAAAAAGATTATCCATAAAAAATAATGAATTATATTTAAAAGCAGAAAATCATAAATATCCAGACTTCAGTTTTAGAAATCATATTGATATACAAATTTGGGGAGTTGTAATCTATTCAATACATAGTTACTTATTGG	390	pTGW	ACCCAGCTTTCTTGTACAAAGTTGGCATTATAAGAAAGCATTGCTTATCAATTTGTTGCAACGAACAGGTCACTATCAGTCAAAATAAAATCATTATTTGAGGCTAGGTGGAGGCTCAGTGATGATAAGTCTGCGATGGTGGATGCATGTGTCATGGTCATAGCTGTTTCCTGTGTGAAATTGTTATCCGCTCAGAGGGCACAATCCTATTCCGCGCTATCCGACAATCTCCAAGACATTAGGTGGAGTTCAGTTCGGCGTATGGCATATGTCGCTGGAAAGAACATGTGAGCAAAAGGCCAGCAAAAGGCCAGGAACCGTAAAAAGGCCGCGTTGCTGGCGTTTTTCCATAGGCTCCGCCCCCCTGACGAGCATCACAAAAATCGACGCTCAAGTCAG…	2365	ACCCAGCTTTCTTGTACAAAGTTGGCATTATAAGAAAGCATTGCTTATCAATTTGTTGCAACGAACAGGTCACTATCAGTCAAAATAAAATCATTATTTGAGGCTAGGTGGAGGCTCAGTGATGATAAGTCTGCGATGGTGGATGCATGTGTCATGGTCATAGCTGTTTCCTGTGTGAAATTGTTATCCGCTCAGAGGGCACAATCCTATTCCGCGCTATCCGACAATCTCCAAGACATTAGGTGGAGTTCAGTTCGGCGTATGGCATATGTCGCTGGAAAGAACATGTGAGCAAAAGGCCAGCAAAAGGCCAGGAACCGTAAAAAGGCCGCGTTGCTGGCGTTTTTCCATAGGCTCCGCCCCCCTGACGAGCATCACAAAAATCGACGCTCAAGTCAG…	2755	pMB1	high	KAN		glycerol	D8	pSHPs0107B613663MU-A12			CAE19395	translesion error-prone DNA polymerase V autoproteolytic subunit	387	1	7.9e-87	1	Prochlorococcus marinus;Prochlorococcus sp. MED-G72	1
pSHPs0107B613663MU	I8	CAE19980	127	OI_5a305b3d5091830007042325	ACATGTTGAATTTCTTTAGTATAGTCCTTATTATCCTGATCATCTTCTTCATCGTCATCTTCAAGAAGAAGAACATATTCAACGCCTTCAACAAGAAGAAGCTGTACCCTATCAAGGAGATGTGTAACGAGAACAACATCATAACCAGTTCCGAGAAGATCAACCACAACCAGAACTCAGCGAACAAGTACAGCGAGTTCTACAAGCGTAAGTTGAAGGAGAAGATGAACTCTCTATTCAAGGGGTCTGCCGAGGACAAGTTAAAGGCACTGAACTTGGCCGAGGAGCTGGCCGACAAGTCGACGCTTCCCATCCTTAAGAAGGGGCTGAAGGAGATGAACCTGCAGATCGTCGAGCGTAGCGCCGCACTAATCAGGAAATTCAAGTTGG	390	pTGW	ACCCAGCTTTCTTGTACAAAGTTGGCATTATAAGAAAGCATTGCTTATCAATTTGTTGCAACGAACAGGTCACTATCAGTCAAAATAAAATCATTATTTGAGGCTAGGTGGAGGCTCAGTGATGATAAGTCTGCGATGGTGGATGCATGTGTCATGGTCATAGCTGTTTCCTGTGTGAAATTGTTATCCGCTCAGAGGGCACAATCCTATTCCGCGCTATCCGACAATCTCCAAGACATTAGGTGGAGTTCAGTTCGGCGTATGGCATATGTCGCTGGAAAGAACATGTGAGCAAAAGGCCAGCAAAAGGCCAGGAACCGTAAAAAGGCCGCGTTGCTGGCGTTTTTCCATAGGCTCCGCCCCCCTGACGAGCATCACAAAAATCGACGCTCAAGTCAG…	2365	ACCCAGCTTTCTTGTACAAAGTTGGCATTATAAGAAAGCATTGCTTATCAATTTGTTGCAACGAACAGGTCACTATCAGTCAAAATAAAATCATTATTTGAGGCTAGGTGGAGGCTCAGTGATGATAAGTCTGCGATGGTGGATGCATGTGTCATGGTCATAGCTGTTTCCTGTGTGAAATTGTTATCCGCTCAGAGGGCACAATCCTATTCCGCGCTATCCGACAATCTCCAAGACATTAGGTGGAGTTCAGTTCGGCGTATGGCATATGTCGCTGGAAAGAACATGTGAGCAAAAGGCCAGCAAAAGGCCAGGAACCGTAAAAAGGCCGCGTTGCTGGCGTTTTTCCATAGGCTCCGCCCCCCTGACGAGCATCACAAAAATCGACGCTCAAGTCAG…	2755	pMB1	high	KAN		glycerol	E8	pSHPs0107B613663MU-A12			CAE19980	possible Annexin	387	1	2e-43	1	Prochlorococcus marinus;Prochlorococcus marinus subsp. pastoris str. CCMP1986;Prochlorococcus marinus str. EQPAC1	1	1	GO:0016021				Cellular Component-IEA	Cellular Component	integral component of membrane	Cellular Component
pSHPs0107B613663MU	K8	CAE20012	128	OI_5a305b3d5091830007042326	ACATGACAAAAACACCTGAAATGACAAAAACAGCTATTGCTCACGGTAAGTACATTCGTGGTTCTGCATCAAAAGTAAGAAGAGTTCTCGATCAAATTAGAGGTAAATCTTATAGAGATGCGCTTATTATGTTGGAATTTATGCCATATAGATCTACTGATCCTATTACTAAGGTTTTAAGATCTGCAGTAGCTAATGCAGAACATAACTTGGGTATGGATCCCTCATCCCTAGTAATATCTTCAGCTTCAGCTGATAACGGGCCGGTGATGAAAAGGTTCAGACCGAGAGCTCAAGGTAGAGCTTTCTCCATCAAAAAACAGACTTGCCATATAAGTATTTCTGTAGAATCTGCTCCTAATCAAACTAATACGGAGGCACAAAACTTGG	390	pTGW	ACCCAGCTTTCTTGTACAAAGTTGGCATTATAAGAAAGCATTGCTTATCAATTTGTTGCAACGAACAGGTCACTATCAGTCAAAATAAAATCATTATTTGAGGCTAGGTGGAGGCTCAGTGATGATAAGTCTGCGATGGTGGATGCATGTGTCATGGTCATAGCTGTTTCCTGTGTGAAATTGTTATCCGCTCAGAGGGCACAATCCTATTCCGCGCTATCCGACAATCTCCAAGACATTAGGTGGAGTTCAGTTCGGCGTATGGCATATGTCGCTGGAAAGAACATGTGAGCAAAAGGCCAGCAAAAGGCCAGGAACCGTAAAAAGGCCGCGTTGCTGGCGTTTTTCCATAGGCTCCGCCCCCCTGACGAGCATCACAAAAATCGACGCTCAAGTCAG…	2365	ACCCAGCTTTCTTGTACAAAGTTGGCATTATAAGAAAGCATTGCTTATCAATTTGTTGCAACGAACAGGTCACTATCAGTCAAAATAAAATCATTATTTGAGGCTAGGTGGAGGCTCAGTGATGATAAGTCTGCGATGGTGGATGCATGTGTCATGGTCATAGCTGTTTCCTGTGTGAAATTGTTATCCGCTCAGAGGGCACAATCCTATTCCGCGCTATCCGACAATCTCCAAGACATTAGGTGGAGTTCAGTTCGGCGTATGGCATATGTCGCTGGAAAGAACATGTGAGCAAAAGGCCAGCAAAAGGCCAGGAACCGTAAAAAGGCCGCGTTGCTGGCGTTTTTCCATAGGCTCCGCCCCCCTGACGAGCATCACAAAAATCGACGCTCAAGTCAG…	2755	pMB1	high	KAN		glycerol	F8	pSHPs0107B613663MU-A12			CAE20012	50S ribosomal L22	387	1	3.3e-90	1	Prochlorococcus marinus;Prochlorococcus marinus subsp. pastoris str. CCMP1986;Prochlorococcus marinus str. EQPAC1	1	5	GO:0003735;GO:0042254;GO:0015934;GO:0019843;GO:0006412				Biological Process-IEA;Cellular Component-IEA;Molecular Function-IEA	Cellular Component;Biological Process;Molecular Function	large ribosomal subunit;rRNA binding;translation;structural constituent of ribosome;ribosome biogenesis	Cellular Component;Biological Process;Molecular Function
pSHPs0107B613663MU	M8	CAE19112	129	OI_5a305b3d5091830007042327	ACATGAGAATTTTACACACCATGTTGAGAGTTGGTGATTTAGATAAGTCTATTGATTTTTATGTAAATATATTAGGGATGAATCTTATAAGAAGGAAAGATTATCCTCATGGAGAATTTACTTTAGCTTTTGTTGGCTATGGTTCTGAGAAAGATAATGCAGTAATTGAGTTGACTCATAATTGGAGCAAGAAATCAGAAGACTACGAGCTTGGAAATAAGTATGGACATATCGCTATTGGTGTAAAAGATATATATGACATTTGCCAGGGATTAGAAGATAACGGCTGTAATGTTACGACTAAACCAAAAACGATGAAAAACAGCACAACTGTTCTTGCATTTGTTGAAGATCCTGATGGATATAAGATTGAACTTATTGAAAGAGATTTGG	393	pTGW	ACCCAGCTTTCTTGTACAAAGTTGGCATTATAAGAAAGCATTGCTTATCAATTTGTTGCAACGAACAGGTCACTATCAGTCAAAATAAAATCATTATTTGAGGCTAGGTGGAGGCTCAGTGATGATAAGTCTGCGATGGTGGATGCATGTGTCATGGTCATAGCTGTTTCCTGTGTGAAATTGTTATCCGCTCAGAGGGCACAATCCTATTCCGCGCTATCCGACAATCTCCAAGACATTAGGTGGAGTTCAGTTCGGCGTATGGCATATGTCGCTGGAAAGAACATGTGAGCAAAAGGCCAGCAAAAGGCCAGGAACCGTAAAAAGGCCGCGTTGCTGGCGTTTTTCCATAGGCTCCGCCCCCCTGACGAGCATCACAAAAATCGACGCTCAAGTCAG…	2365	ACCCAGCTTTCTTGTACAAAGTTGGCATTATAAGAAAGCATTGCTTATCAATTTGTTGCAACGAACAGGTCACTATCAGTCAAAATAAAATCATTATTTGAGGCTAGGTGGAGGCTCAGTGATGATAAGTCTGCGATGGTGGATGCATGTGTCATGGTCATAGCTGTTTCCTGTGTGAAATTGTTATCCGCTCAGAGGGCACAATCCTATTCCGCGCTATCCGACAATCTCCAAGACATTAGGTGGAGTTCAGTTCGGCGTATGGCATATGTCGCTGGAAAGAACATGTGAGCAAAAGGCCAGCAAAAGGCCAGGAACCGTAAAAAGGCCGCGTTGCTGGCGTTTTTCCATAGGCTCCGCCCCCCTGACGAGCATCACAAAAATCGACGCTCAAGTCAG…	2758	pMB1	high	KAN		glycerol	G8	pSHPs0107B613663MU-A12			CAE19112	lactoylglutathione lyase	390	1	1.6e-90	1	Prochlorococcus marinus;Prochlorococcus marinus subsp. pastoris str. CCMP1986	1	4	GO:0005975;GO:0046872;GO:0004462;GO:0006090	EC:4.4.1.5			Molecular Function-IEA	Biological Process;Molecular Function	carbohydrate metabolic process;lactoylglutathione lyase activity;metal ion binding;pyruvate metabolic process	Biological Process;Molecular Function	EC:4.4.1.5	Carbon-sulfur lyases
pSHPs0107B613663MU	O8	CAE19242	130	OI_5a305b3d5091830007042328	ACATGAATATTATTTTTAAATTTTTTTCTTTATGTTTTACCTTTTTAATTCTAATTTTAAATAACTCTGAATTTGCATATGGTATCGGTAATGTAGATTGGGTACTTTTAAAAGAAAATAATGATGGTAAGGAATGGATTGATATGGGAAGTATTAAGGAAATAAATGCTGGAGAAATAACAGTTTTAACAAAGTTCCTTAAAAATCCTAAAGAACCAAGCGATAAAGAAGAATTATCTCTTTATGTTATGAGAATTAATTGTAATGATAAAACATATAAAGATACTTCAATTAATGGCATCCCACAGTTCGGTTCAAAGTGGCAAACTTCAAATAATGATGAGCTTATTGATGTTGTTATTGAAAAAGGTTGTTCTGAAAAAATAGATTTGG	393	pTGW	ACCCAGCTTTCTTGTACAAAGTTGGCATTATAAGAAAGCATTGCTTATCAATTTGTTGCAACGAACAGGTCACTATCAGTCAAAATAAAATCATTATTTGAGGCTAGGTGGAGGCTCAGTGATGATAAGTCTGCGATGGTGGATGCATGTGTCATGGTCATAGCTGTTTCCTGTGTGAAATTGTTATCCGCTCAGAGGGCACAATCCTATTCCGCGCTATCCGACAATCTCCAAGACATTAGGTGGAGTTCAGTTCGGCGTATGGCATATGTCGCTGGAAAGAACATGTGAGCAAAAGGCCAGCAAAAGGCCAGGAACCGTAAAAAGGCCGCGTTGCTGGCGTTTTTCCATAGGCTCCGCCCCCCTGACGAGCATCACAAAAATCGACGCTCAAGTCAG…	2365	ACCCAGCTTTCTTGTACAAAGTTGGCATTATAAGAAAGCATTGCTTATCAATTTGTTGCAACGAACAGGTCACTATCAGTCAAAATAAAATCATTATTTGAGGCTAGGTGGAGGCTCAGTGATGATAAGTCTGCGATGGTGGATGCATGTGTCATGGTCATAGCTGTTTCCTGTGTGAAATTGTTATCCGCTCAGAGGGCACAATCCTATTCCGCGCTATCCGACAATCTCCAAGACATTAGGTGGAGTTCAGTTCGGCGTATGGCATATGTCGCTGGAAAGAACATGTGAGCAAAAGGCCAGCAAAAGGCCAGGAACCGTAAAAAGGCCGCGTTGCTGGCGTTTTTCCATAGGCTCCGCCCCCCTGACGAGCATCACAAAAATCGACGCTCAAGTCAG…	2758	pMB1	high	KAN		glycerol	H8	pSHPs0107B613663MU-A12			CAE19242	hypothetical protein	390	1	3.3e-87	1	Prochlorococcus marinus;Prochlorococcus marinus subsp. pastoris str. CCMP1986;Prochlorococcus marinus str. EQPAC1	1
pSHPs0107B613663MU	A10	CAE19625	131	OI_5a305b3d5091830007042329	ACATGGAAATAAATAAATTAGTTGATTTAAACAGTCTTAGAACTGCTCCGCAATTAAGCAGCAGTCAAGTAAAAAAACTATTAGGAGAACTAGAAACTAATATTTTTAATGCCGATTGGATAACAATAGGGATAATGGCACCTTCTGATACTAAAGCTATTGAAGCATTGCAATCAATTTCTAATAAATATTCCTCAATAAAATTTGGTAATTTAGATTCCCTTCATGCTGATGGAAGTGTTTTTTTAAAAGGTAACCAAAAAACTGGTAATGTTTTTGTTAGATCTGAAAATGGTCTGGGAGAAGGAATTTTAATAACTTGCCAATTTGATGAAGATGCAGAAGAATCTAATACTTTTGGGCCATTGCCATTAGATTTTTTCTGTATTTTGG	393	pTGW	ACCCAGCTTTCTTGTACAAAGTTGGCATTATAAGAAAGCATTGCTTATCAATTTGTTGCAACGAACAGGTCACTATCAGTCAAAATAAAATCATTATTTGAGGCTAGGTGGAGGCTCAGTGATGATAAGTCTGCGATGGTGGATGCATGTGTCATGGTCATAGCTGTTTCCTGTGTGAAATTGTTATCCGCTCAGAGGGCACAATCCTATTCCGCGCTATCCGACAATCTCCAAGACATTAGGTGGAGTTCAGTTCGGCGTATGGCATATGTCGCTGGAAAGAACATGTGAGCAAAAGGCCAGCAAAAGGCCAGGAACCGTAAAAAGGCCGCGTTGCTGGCGTTTTTCCATAGGCTCCGCCCCCCTGACGAGCATCACAAAAATCGACGCTCAAGTCAG…	2365	ACCCAGCTTTCTTGTACAAAGTTGGCATTATAAGAAAGCATTGCTTATCAATTTGTTGCAACGAACAGGTCACTATCAGTCAAAATAAAATCATTATTTGAGGCTAGGTGGAGGCTCAGTGATGATAAGTCTGCGATGGTGGATGCATGTGTCATGGTCATAGCTGTTTCCTGTGTGAAATTGTTATCCGCTCAGAGGGCACAATCCTATTCCGCGCTATCCGACAATCTCCAAGACATTAGGTGGAGTTCAGTTCGGCGTATGGCATATGTCGCTGGAAAGAACATGTGAGCAAAAGGCCAGCAAAAGGCCAGGAACCGTAAAAAGGCCGCGTTGCTGGCGTTTTTCCATAGGCTCCGCCCCCCTGACGAGCATCACAAAAATCGACGCTCAAGTCAG…	2758	pMB1	high	KAN		glycerol	A10	pSHPs0107B613663MU-A12			CAE19625	DUF1824 family	390	1	1.4e-88	1	Prochlorococcus marinus;Prochlorococcus marinus subsp. pastoris str. CCMP1986;Prochlorococcus marinus str. EQPAC1	1
pSHPs0107B613663MU	C10	CAE19643	132	OI_5a305b3d509183000704232a	ACATGATGGCCTTGCCCAAAGCTATGCGTTTAAAAGGTCATAGGACTTTTGATTATATTCATAAAAATTCTGTTAAATATTATGGGAAGTTAATTACTTTCAAAATAGCAAGAGCAAATCCAAAAATTCTCATGTCCCATAATAATGTTCATAGTTTAAATAATTTTAAAGTTGCCATATCTATAAGTAAGAAAGTATCAAAAAAAGCAGTAGAAAGAAATAAACTTAGGAGAATATTGCAGGATTCTTTATTAAAAAATTTCAGCCTGCAGAATAACCACAAACCTTATTGGTTACTTGTTAACCTTAAAGCTGGTAATTTCTACAATGATAAGATAAATCTATTGGAGGAATTTCAATACCTAATTTTTAAGTCAGGTTTATTTAAATTGG	393	pTGW	ACCCAGCTTTCTTGTACAAAGTTGGCATTATAAGAAAGCATTGCTTATCAATTTGTTGCAACGAACAGGTCACTATCAGTCAAAATAAAATCATTATTTGAGGCTAGGTGGAGGCTCAGTGATGATAAGTCTGCGATGGTGGATGCATGTGTCATGGTCATAGCTGTTTCCTGTGTGAAATTGTTATCCGCTCAGAGGGCACAATCCTATTCCGCGCTATCCGACAATCTCCAAGACATTAGGTGGAGTTCAGTTCGGCGTATGGCATATGTCGCTGGAAAGAACATGTGAGCAAAAGGCCAGCAAAAGGCCAGGAACCGTAAAAAGGCCGCGTTGCTGGCGTTTTTCCATAGGCTCCGCCCCCCTGACGAGCATCACAAAAATCGACGCTCAAGTCAG…	2365	ACCCAGCTTTCTTGTACAAAGTTGGCATTATAAGAAAGCATTGCTTATCAATTTGTTGCAACGAACAGGTCACTATCAGTCAAAATAAAATCATTATTTGAGGCTAGGTGGAGGCTCAGTGATGATAAGTCTGCGATGGTGGATGCATGTGTCATGGTCATAGCTGTTTCCTGTGTGAAATTGTTATCCGCTCAGAGGGCACAATCCTATTCCGCGCTATCCGACAATCTCCAAGACATTAGGTGGAGTTCAGTTCGGCGTATGGCATATGTCGCTGGAAAGAACATGTGAGCAAAAGGCCAGCAAAAGGCCAGGAACCGTAAAAAGGCCGCGTTGCTGGCGTTTTTCCATAGGCTCCGCCCCCCTGACGAGCATCACAAAAATCGACGCTCAAGTCAG…	2758	pMB1	high	KAN		glycerol	B10	pSHPs0107B613663MU-A12			CAE19643	Bacterial ribonuclease P component	390	1	1e-74	1	Prochlorococcus marinus subsp. pastoris str. CCMP1986;Prochlorococcus marinus str. EQPAC1	1	6	GO:0090502;GO:0004526;GO:0051252;GO:0000049;GO:0001682;GO:0030677	EC:3.1.26.5			Biological Process-IEA;Molecular Function-IEA	Cellular Component;Biological Process;Molecular Function	regulation of RNA metabolic process;tRNA binding;ribonuclease P complex;ribonuclease P activity;RNA phosphodiester bond hydrolysis, endonucleolytic;tRNA 5'-leader removal	Cellular Component;Biological Process;Molecular Function	EC:3.1.26.5	Acting on ester bonds
pSHPs0107B613663MU	E10	CAE20128	133	OI_5a305b3d509183000704232b	ACATGTCTTATAAGTTTCCAAATTATCTAAGATATGCTGATACACATGAATATGTGAAGGAAGAAAATGGATTGTTTAAAATTGGTGTTAGTGAGTTTGCTATTGATCAATTAGGAGACATTGTTTTTGTTGAATTAGTCGAGAAGGGAACTAATTTACAAAAAGGAGAAACTTTTGGAACAATTGAATCTGTCAAGGCTGTTGAAGAAGTATATCTTCCTTTTTCAGGTGAAGTGATTTCTGTAAATGAAGGAGTTATTGATAATCCAGAAATTTTGCAAAATGATCCAATTGGTGATGGATGGTTGCTGATTATTAAATCAGAATCAAATGTTTTGTTAGACGAATTAATGAATTCAGATGAATATAAGTCAAAGGTTGTTCCGAATTTGG	393	pTGW	ACCCAGCTTTCTTGTACAAAGTTGGCATTATAAGAAAGCATTGCTTATCAATTTGTTGCAACGAACAGGTCACTATCAGTCAAAATAAAATCATTATTTGAGGCTAGGTGGAGGCTCAGTGATGATAAGTCTGCGATGGTGGATGCATGTGTCATGGTCATAGCTGTTTCCTGTGTGAAATTGTTATCCGCTCAGAGGGCACAATCCTATTCCGCGCTATCCGACAATCTCCAAGACATTAGGTGGAGTTCAGTTCGGCGTATGGCATATGTCGCTGGAAAGAACATGTGAGCAAAAGGCCAGCAAAAGGCCAGGAACCGTAAAAAGGCCGCGTTGCTGGCGTTTTTCCATAGGCTCCGCCCCCCTGACGAGCATCACAAAAATCGACGCTCAAGTCAG…	2365	ACCCAGCTTTCTTGTACAAAGTTGGCATTATAAGAAAGCATTGCTTATCAATTTGTTGCAACGAACAGGTCACTATCAGTCAAAATAAAATCATTATTTGAGGCTAGGTGGAGGCTCAGTGATGATAAGTCTGCGATGGTGGATGCATGTGTCATGGTCATAGCTGTTTCCTGTGTGAAATTGTTATCCGCTCAGAGGGCACAATCCTATTCCGCGCTATCCGACAATCTCCAAGACATTAGGTGGAGTTCAGTTCGGCGTATGGCATATGTCGCTGGAAAGAACATGTGAGCAAAAGGCCAGCAAAAGGCCAGGAACCGTAAAAAGGCCGCGTTGCTGGCGTTTTTCCATAGGCTCCGCCCCCCTGACGAGCATCACAAAAATCGACGCTCAAGTCAG…	2758	pMB1	high	KAN		glycerol	C10	pSHPs0107B613663MU-A12			CAE20128	glycine cleavage system	390	1	2e-86	1	Prochlorococcus marinus;Prochlorococcus marinus subsp. pastoris str. CCMP1986;Prochlorococcus marinus str. EQPAC1	1	2	GO:0019464;GO:0005960				Biological Process-IEA;Cellular Component-IEA	Cellular Component;Biological Process	glycine cleavage complex;glycine decarboxylation via glycine cleavage system	Cellular Component;Biological Process
pSHPs0107B613663MU	G10	CAE18675	134	OI_5a305b3d509183000704232c	ACTTGCTTTTAAAAAGTTCAAAAGGTGTCCAAAGAATCGGACATATTGCACTTAGAGTAGAAAATCTAGATAGAGCTAAGTCTTTTTATTTGAATTTAGGTATGCAATTAATTTGGGATGATAAAGATTGGTGCTATCTGGAGGCTGGTAAAGGGAAAGATGGACTTGCTTTATTGGGGACTAGTTATAAAGCAGCTGGTCCACATTTTGCTTTTCATTTCGAAGATAAAAAGGAAGTGGAAAATATTTATTCAGATTTAAAAAAATCTGGAGTGAAAGTTGCACCTATTCATGAACATCGAGATGGAACGGCTTCTTTTTATATGCAAGATACAGAAGGTAACTGGCTTGAAATGCTTTATGTTCCTGCCGGTGGGATTAAATCAAATATTTTGG	396	pTGW	ACCCAGCTTTCTTGTACAAAGTTGGCATTATAAGAAAGCATTGCTTATCAATTTGTTGCAACGAACAGGTCACTATCAGTCAAAATAAAATCATTATTTGAGGCTAGGTGGAGGCTCAGTGATGATAAGTCTGCGATGGTGGATGCATGTGTCATGGTCATAGCTGTTTCCTGTGTGAAATTGTTATCCGCTCAGAGGGCACAATCCTATTCCGCGCTATCCGACAATCTCCAAGACATTAGGTGGAGTTCAGTTCGGCGTATGGCATATGTCGCTGGAAAGAACATGTGAGCAAAAGGCCAGCAAAAGGCCAGGAACCGTAAAAAGGCCGCGTTGCTGGCGTTTTTCCATAGGCTCCGCCCCCCTGACGAGCATCACAAAAATCGACGCTCAAGTCAG…	2365	ACCCAGCTTTCTTGTACAAAGTTGGCATTATAAGAAAGCATTGCTTATCAATTTGTTGCAACGAACAGGTCACTATCAGTCAAAATAAAATCATTATTTGAGGCTAGGTGGAGGCTCAGTGATGATAAGTCTGCGATGGTGGATGCATGTGTCATGGTCATAGCTGTTTCCTGTGTGAAATTGTTATCCGCTCAGAGGGCACAATCCTATTCCGCGCTATCCGACAATCTCCAAGACATTAGGTGGAGTTCAGTTCGGCGTATGGCATATGTCGCTGGAAAGAACATGTGAGCAAAAGGCCAGCAAAAGGCCAGGAACCGTAAAAAGGCCGCGTTGCTGGCGTTTTTCCATAGGCTCCGCCCCCCTGACGAGCATCACAAAAATCGACGCTCAAGTCAG…	2761	pMB1	high	KAN		glycerol	D10	pSHPs0107B613663MU-A12			CAE18675	VOC family	393	1	6.3e-79	1	Prochlorococcus marinus;Prochlorococcus marinus subsp. pastoris str. CCMP1986;Prochlorococcus marinus str. EQPAC1	1	6	GO:0051213;GO:0005975;GO:0046872;GO:0055114;GO:0004462;GO:0006090	EC:4.4.1.5			Biological Process-IEA;Molecular Function-IEA	Biological Process;Molecular Function	dioxygenase activity;carbohydrate metabolic process;lactoylglutathione lyase activity;oxidation-reduction process;metal ion binding;pyruvate metabolic process	Biological Process;Molecular Function	EC:4.4.1.5	Carbon-sulfur lyases
pSHPs0107B613663MU	I10	CAE19017	135	OI_5a305b3d509183000704232d	ACATGTCTTCAACAAAAGTAATTAAGACTGCTAATGCACCAGACCCTGTTGGTCCCTATAACCAAGCAATCAAAGCAGGAAATTTTATTTATTGTTCGGGTCAAATTGCCATCGATCCAGTTTCAAATAAAATAAATTGCCTAGGTAATATTGAGAAAGAAACTACTCAAGTTTTAAAAAATCTTTTAGCTGTTCTTAATGCTGGAGGAGCAAAAGCAGAAGATGTAATAAAAACGACTATTTATTTAACTGATTTAAAAAATTTTAAAACTGTTAACGATATTTATAGTGATTTTTTTAATGTGGAGAACCCACCGGCAAGAGCATGTGTAGAAGTTTCTTCTTTGCCAAAAGGTGTTTTAATTGAAATAGATTGCGTGGCTTTTCTAGATTTGG	396	pTGW	ACCCAGCTTTCTTGTACAAAGTTGGCATTATAAGAAAGCATTGCTTATCAATTTGTTGCAACGAACAGGTCACTATCAGTCAAAATAAAATCATTATTTGAGGCTAGGTGGAGGCTCAGTGATGATAAGTCTGCGATGGTGGATGCATGTGTCATGGTCATAGCTGTTTCCTGTGTGAAATTGTTATCCGCTCAGAGGGCACAATCCTATTCCGCGCTATCCGACAATCTCCAAGACATTAGGTGGAGTTCAGTTCGGCGTATGGCATATGTCGCTGGAAAGAACATGTGAGCAAAAGGCCAGCAAAAGGCCAGGAACCGTAAAAAGGCCGCGTTGCTGGCGTTTTTCCATAGGCTCCGCCCCCCTGACGAGCATCACAAAAATCGACGCTCAAGTCAG…	2365	ACCCAGCTTTCTTGTACAAAGTTGGCATTATAAGAAAGCATTGCTTATCAATTTGTTGCAACGAACAGGTCACTATCAGTCAAAATAAAATCATTATTTGAGGCTAGGTGGAGGCTCAGTGATGATAAGTCTGCGATGGTGGATGCATGTGTCATGGTCATAGCTGTTTCCTGTGTGAAATTGTTATCCGCTCAGAGGGCACAATCCTATTCCGCGCTATCCGACAATCTCCAAGACATTAGGTGGAGTTCAGTTCGGCGTATGGCATATGTCGCTGGAAAGAACATGTGAGCAAAAGGCCAGCAAAAGGCCAGGAACCGTAAAAAGGCCGCGTTGCTGGCGTTTTTCCATAGGCTCCGCCCCCCTGACGAGCATCACAAAAATCGACGCTCAAGTCAG…	2761	pMB1	high	KAN		glycerol	E10	pSHPs0107B613663MU-A12			CAE19017	reactive intermediate imine deaminase	393	1	2.3e-88	1	Prochlorococcus marinus;Prochlorococcus marinus subsp. pastoris str. CCMP1986;Prochlorococcus marinus str. EQPAC1	1
pSHPs0107B613663MU	K10	CAE19334	136	OI_5a305b3d509183000704232e	ACATGAACAAGGAGTCACAGAAGAACAACGAGCACTTGAATGTCTTGGGCCAGAAATTGGAAGTTTGTAGCTGTAAGCCGTTAACGGGATGGTTCAGAGACGGGTACTGTAAGTATGACTCGAACGACGGTGGGAACCACTCTATCTGTTGTATTATGGACGACAACTTTCTAAAGTACAGCAAATCACAAGGCAACGACTTGATCACTCCAATGCCTATGTACTCGTTTCCTGGTTTAAAAGACGGTGACCACTGGTGCATATGCTTGGACAGATGGAGACAAGCTCTGTTAGACGGATTGGCCCCAATGGTAATCTTGGAAGCCACTAACATTAAGGTCTTGGAGTCGGTCTCTCTGGAGAAGCTTAAGGAATACCAGTTTAACAAGAAGTTGG	396	pTGW	ACCCAGCTTTCTTGTACAAAGTTGGCATTATAAGAAAGCATTGCTTATCAATTTGTTGCAACGAACAGGTCACTATCAGTCAAAATAAAATCATTATTTGAGGCTAGGTGGAGGCTCAGTGATGATAAGTCTGCGATGGTGGATGCATGTGTCATGGTCATAGCTGTTTCCTGTGTGAAATTGTTATCCGCTCAGAGGGCACAATCCTATTCCGCGCTATCCGACAATCTCCAAGACATTAGGTGGAGTTCAGTTCGGCGTATGGCATATGTCGCTGGAAAGAACATGTGAGCAAAAGGCCAGCAAAAGGCCAGGAACCGTAAAAAGGCCGCGTTGCTGGCGTTTTTCCATAGGCTCCGCCCCCCTGACGAGCATCACAAAAATCGACGCTCAAGTCAG…	2365	ACCCAGCTTTCTTGTACAAAGTTGGCATTATAAGAAAGCATTGCTTATCAATTTGTTGCAACGAACAGGTCACTATCAGTCAAAATAAAATCATTATTTGAGGCTAGGTGGAGGCTCAGTGATGATAAGTCTGCGATGGTGGATGCATGTGTCATGGTCATAGCTGTTTCCTGTGTGAAATTGTTATCCGCTCAGAGGGCACAATCCTATTCCGCGCTATCCGACAATCTCCAAGACATTAGGTGGAGTTCAGTTCGGCGTATGGCATATGTCGCTGGAAAGAACATGTGAGCAAAAGGCCAGCAAAAGGCCAGGAACCGTAAAAAGGCCGCGTTGCTGGCGTTTTTCCATAGGCTCCGCCCCCCTGACGAGCATCACAAAAATCGACGCTCAAGTCAG…	2761	pMB1	high	KAN		glycerol	F10	pSHPs0107B613663MU-A12			CAE19334	DUF2237 domain-containing	393	1	3e-92	1	Prochlorococcus marinus;Prochlorococcus marinus subsp. pastoris str. CCMP1986;Prochlorococcus marinus str. EQPAC1	1
pSHPs0107B613663MU	M10	CAE19354	137	OI_5a305b3d509183000704232f	ACATGAATATTTATGTTTTACTTTATAACTTCGGTACAGAGAAAGAAGGAATACATTCAATAGAGTTAAAAGGTAGGACTATAGTTCTAATGTTTGAAGAAAAAGATGATGCTGAACGTTACTGTGGACTTTTAGAGGCTCAGGATTTCCCATTGCCTACAGTAGAAATGATTTCGATAGATGAAATTAGAGATTTTTGTACAAAACTAGATTATGAATGTAAATTGGTTGAGAAAAATTTTGTGCCAAAAACAGCAGAGGATAGATTACTAATTTCTCCTCCTCAAAAAAATTTAGAAGTGGAGACTTGGAACGAAGAAGAATGTAGAGAAGAAAATATAGATAAAAATATAGATTTAAATTCCATTAAGGAGAATCTTGAAAAGCTTCTCTTGG	396	pTGW	ACCCAGCTTTCTTGTACAAAGTTGGCATTATAAGAAAGCATTGCTTATCAATTTGTTGCAACGAACAGGTCACTATCAGTCAAAATAAAATCATTATTTGAGGCTAGGTGGAGGCTCAGTGATGATAAGTCTGCGATGGTGGATGCATGTGTCATGGTCATAGCTGTTTCCTGTGTGAAATTGTTATCCGCTCAGAGGGCACAATCCTATTCCGCGCTATCCGACAATCTCCAAGACATTAGGTGGAGTTCAGTTCGGCGTATGGCATATGTCGCTGGAAAGAACATGTGAGCAAAAGGCCAGCAAAAGGCCAGGAACCGTAAAAAGGCCGCGTTGCTGGCGTTTTTCCATAGGCTCCGCCCCCCTGACGAGCATCACAAAAATCGACGCTCAAGTCAG…	2365	ACCCAGCTTTCTTGTACAAAGTTGGCATTATAAGAAAGCATTGCTTATCAATTTGTTGCAACGAACAGGTCACTATCAGTCAAAATAAAATCATTATTTGAGGCTAGGTGGAGGCTCAGTGATGATAAGTCTGCGATGGTGGATGCATGTGTCATGGTCATAGCTGTTTCCTGTGTGAAATTGTTATCCGCTCAGAGGGCACAATCCTATTCCGCGCTATCCGACAATCTCCAAGACATTAGGTGGAGTTCAGTTCGGCGTATGGCATATGTCGCTGGAAAGAACATGTGAGCAAAAGGCCAGCAAAAGGCCAGGAACCGTAAAAAGGCCGCGTTGCTGGCGTTTTTCCATAGGCTCCGCCCCCCTGACGAGCATCACAAAAATCGACGCTCAAGTCAG…	2761	pMB1	high	KAN		glycerol	G10	pSHPs0107B613663MU-A12			CAE19354	DUF3110 domain-containing	393	1	3.9e-76	1	Prochlorococcus marinus;Prochlorococcus marinus subsp. pastoris str. CCMP1986;Prochlorococcus marinus str. EQPAC1	1
pSHPs0107B613663MU	O10	CAE19408	138	OI_5a305b3d5091830007042330	ACTTGAATTATTGGATACAAAATCTTGCTCCTGATGGTTCTCCTGATGAGATAGGTGTTATTCAACTTGCTTGGCTAGGGGATTCTGTCTGGGAGTTACATCAAAGATTACGCCATATTCATATTCCATTAAAATCAAGAGATCTTCATCTTTCAGTTGTTAATGAAGTAAAAGCTCAAGCTCAATCAAAAGCATTAGATGAAATTGAACATTTATTAAATTCATTTGAAATTAATTTAATAAGACGAGCTAGAAATAAAACAAAGCGATTTCCAAAATCTTCAGATCCTGCTATCTATTCAAGAGCAACAGGTTTTGAAGCTTTAGTTGGTTGGTTATTTCTAAAAGACCCTAAAAGATTGTCTAAATTTTTTGAATACCTAGAGTGTAAATTGG	396	pTGW	ACCCAGCTTTCTTGTACAAAGTTGGCATTATAAGAAAGCATTGCTTATCAATTTGTTGCAACGAACAGGTCACTATCAGTCAAAATAAAATCATTATTTGAGGCTAGGTGGAGGCTCAGTGATGATAAGTCTGCGATGGTGGATGCATGTGTCATGGTCATAGCTGTTTCCTGTGTGAAATTGTTATCCGCTCAGAGGGCACAATCCTATTCCGCGCTATCCGACAATCTCCAAGACATTAGGTGGAGTTCAGTTCGGCGTATGGCATATGTCGCTGGAAAGAACATGTGAGCAAAAGGCCAGCAAAAGGCCAGGAACCGTAAAAAGGCCGCGTTGCTGGCGTTTTTCCATAGGCTCCGCCCCCCTGACGAGCATCACAAAAATCGACGCTCAAGTCAG…	2365	ACCCAGCTTTCTTGTACAAAGTTGGCATTATAAGAAAGCATTGCTTATCAATTTGTTGCAACGAACAGGTCACTATCAGTCAAAATAAAATCATTATTTGAGGCTAGGTGGAGGCTCAGTGATGATAAGTCTGCGATGGTGGATGCATGTGTCATGGTCATAGCTGTTTCCTGTGTGAAATTGTTATCCGCTCAGAGGGCACAATCCTATTCCGCGCTATCCGACAATCTCCAAGACATTAGGTGGAGTTCAGTTCGGCGTATGGCATATGTCGCTGGAAAGAACATGTGAGCAAAAGGCCAGCAAAAGGCCAGGAACCGTAAAAAGGCCGCGTTGCTGGCGTTTTTCCATAGGCTCCGCCCCCCTGACGAGCATCACAAAAATCGACGCTCAAGTCAG…	2761	pMB1	high	KAN		glycerol	H10	pSHPs0107B613663MU-A12			CAE19408	hypothetical protein	393	1	1.8e-90	1	Prochlorococcus marinus;Prochlorococcus marinus subsp. pastoris str. CCMP1986;Prochlorococcus marinus str. EQPAC1	1	6	GO:0090502;GO:0004525;GO:0005737;GO:0051252;GO:0006364;GO:0019843	EC:3.1.26.3			Molecular Function-IEA;Biological Process-IEA;Cellular Component-IEA	Cellular Component;Biological Process;Molecular Function	ribonuclease III activity;cytoplasm;regulation of RNA metabolic process;rRNA processing;rRNA binding;RNA phosphodiester bond hydrolysis, endonucleolytic	Cellular Component;Biological Process;Molecular Function	EC:3.1.26.3	Acting on ester bonds
pSHPs0107B613663MU	A12	CAE19467	139	OI_5a305b3d5091830007042331	ACTTGATCCTTTTATTATCAATTTTTCTTCAAATTTTTCTTTTTTTTGCTCCTAATAATGTTTATGCAATTCAAGGAAGTCTTGATTTGTCTAGTGCTCAAACTTCTGTAGGTAAAAGGTTTGCTAAAGTTTTTTGTGATGCTAAAAATGAGGGATTAGACTCTGAGTTTGCAAGTGAATATGCTTTAAATAATACATATCTAAAATTTGTAGCTTTCCCAGACGATGATCAATATTTAAATGACCTTTGGGAGTTTACTTCTAATAATATTTTAGATAACTGCGGAGATAAAATTAATATAAACGATTTAAAAGAATTAGAAATTTTCTTTAAAGAAGAAGGTATTATTGCTTCAAATAGAGAGCTTTATTTACCTACTTTTGAAAATAATTTGG	396	pTGW	ACCCAGCTTTCTTGTACAAAGTTGGCATTATAAGAAAGCATTGCTTATCAATTTGTTGCAACGAACAGGTCACTATCAGTCAAAATAAAATCATTATTTGAGGCTAGGTGGAGGCTCAGTGATGATAAGTCTGCGATGGTGGATGCATGTGTCATGGTCATAGCTGTTTCCTGTGTGAAATTGTTATCCGCTCAGAGGGCACAATCCTATTCCGCGCTATCCGACAATCTCCAAGACATTAGGTGGAGTTCAGTTCGGCGTATGGCATATGTCGCTGGAAAGAACATGTGAGCAAAAGGCCAGCAAAAGGCCAGGAACCGTAAAAAGGCCGCGTTGCTGGCGTTTTTCCATAGGCTCCGCCCCCCTGACGAGCATCACAAAAATCGACGCTCAAGTCAG…	2365	ACCCAGCTTTCTTGTACAAAGTTGGCATTATAAGAAAGCATTGCTTATCAATTTGTTGCAACGAACAGGTCACTATCAGTCAAAATAAAATCATTATTTGAGGCTAGGTGGAGGCTCAGTGATGATAAGTCTGCGATGGTGGATGCATGTGTCATGGTCATAGCTGTTTCCTGTGTGAAATTGTTATCCGCTCAGAGGGCACAATCCTATTCCGCGCTATCCGACAATCTCCAAGACATTAGGTGGAGTTCAGTTCGGCGTATGGCATATGTCGCTGGAAAGAACATGTGAGCAAAAGGCCAGCAAAAGGCCAGGAACCGTAAAAAGGCCGCGTTGCTGGCGTTTTTCCATAGGCTCCGCCCCCCTGACGAGCATCACAAAAATCGACGCTCAAGTCAG…	2761	pMB1	high	KAN		glycerol	A12	pSHPs0107B613663MU-A12			CAE19467	hypothetical protein	393	1	4.9e-77	1	Prochlorococcus marinus;Prochlorococcus marinus subsp. pastoris str. CCMP1986;Prochlorococcus marinus str. EQPAC1	1
pSHPs0107B613663MU	C12	CAE19526	140	OI_5a305b3d5091830007042332	ACATGAGAGATAAGGTATTAGGATATTGGACTCTTGCATGGGTTGGTTTGATAGGTAATATCATTGCTTTACCCATAATCGCTTTAATAGTAAGTTATGGACCTCCATTAAAAGTGGCTAATATAACTCTAGCTATAAGTGTTGGCTGGCCTGCTGCAATAGTTGGAATAGTATCTGCTTCTGCTCTTTTAGCGGAGAAGAAATGGGGTATTACCTTAACTCTAGTATCTCTTTCAATGATAATTTCTGGAACAGCTCCATATTCTATTTTTCGATTAGTCGCCCTTAAAGATATTTTTGGAATTGGAGGTTTTACACTTATGTCCTCTTTATTTGGAATCTTAGCTTTAATATATTGGTGCAATCCGAAACATCGAAGAAGTATTAGATTATTGG	396	pTGW	ACCCAGCTTTCTTGTACAAAGTTGGCATTATAAGAAAGCATTGCTTATCAATTTGTTGCAACGAACAGGTCACTATCAGTCAAAATAAAATCATTATTTGAGGCTAGGTGGAGGCTCAGTGATGATAAGTCTGCGATGGTGGATGCATGTGTCATGGTCATAGCTGTTTCCTGTGTGAAATTGTTATCCGCTCAGAGGGCACAATCCTATTCCGCGCTATCCGACAATCTCCAAGACATTAGGTGGAGTTCAGTTCGGCGTATGGCATATGTCGCTGGAAAGAACATGTGAGCAAAAGGCCAGCAAAAGGCCAGGAACCGTAAAAAGGCCGCGTTGCTGGCGTTTTTCCATAGGCTCCGCCCCCCTGACGAGCATCACAAAAATCGACGCTCAAGTCAG…	2365	ACCCAGCTTTCTTGTACAAAGTTGGCATTATAAGAAAGCATTGCTTATCAATTTGTTGCAACGAACAGGTCACTATCAGTCAAAATAAAATCATTATTTGAGGCTAGGTGGAGGCTCAGTGATGATAAGTCTGCGATGGTGGATGCATGTGTCATGGTCATAGCTGTTTCCTGTGTGAAATTGTTATCCGCTCAGAGGGCACAATCCTATTCCGCGCTATCCGACAATCTCCAAGACATTAGGTGGAGTTCAGTTCGGCGTATGGCATATGTCGCTGGAAAGAACATGTGAGCAAAAGGCCAGCAAAAGGCCAGGAACCGTAAAAAGGCCGCGTTGCTGGCGTTTTTCCATAGGCTCCGCCCCCCTGACGAGCATCACAAAAATCGACGCTCAAGTCAG…	2761	pMB1	high	KAN		glycerol	B12	pSHPs0107B613663MU-A12			CAE19526	possible Adenoviral fiber (repeat shaf	393	1	5.4e-84	1	Prochlorococcus marinus;Prochlorococcus marinus subsp. pastoris str. CCMP1986;Prochlorococcus marinus str. EQPAC1	1	1	GO:0016021				Cellular Component-IEA	Cellular Component	integral component of membrane	Cellular Component
pSHPs0107B613663MU	E12	CAE19592	141	OI_5a305b3d5091830007042333	ACATGGTTCTACTGATAGCCCTAATTTCCCCTAAGTACGCGCTAGCAGAGGAGAAGATAGAGGTGGTTCCGTTGATCCAGACATCCAAGGGCTTGTCAGGCGAGTCATTCAACTACCTTGAGGGTGAGCCAGAGCTAAGATTGTTAAGGGTTAAGATTCCAGTTGGCCTGAAAACACCGATTCACAAACACCCGAGTCCCATGCTAATACACGTAACTAGAGGCAAATTGAAGCACGTTCGTGGACGTGTGATTAACACATTCCGTGCTGGTGACGTCTTTGTCGAATCAAACAAGGGTGGCGAGCACTACGTTAAGTCCATAGGCAAGAAGCCAGCGATCCTTCACGTAGACGTCATCTCCGTGGTCGGTGTTCCCACTACCATAAATAAGTTGG	396	pTGW	ACCCAGCTTTCTTGTACAAAGTTGGCATTATAAGAAAGCATTGCTTATCAATTTGTTGCAACGAACAGGTCACTATCAGTCAAAATAAAATCATTATTTGAGGCTAGGTGGAGGCTCAGTGATGATAAGTCTGCGATGGTGGATGCATGTGTCATGGTCATAGCTGTTTCCTGTGTGAAATTGTTATCCGCTCAGAGGGCACAATCCTATTCCGCGCTATCCGACAATCTCCAAGACATTAGGTGGAGTTCAGTTCGGCGTATGGCATATGTCGCTGGAAAGAACATGTGAGCAAAAGGCCAGCAAAAGGCCAGGAACCGTAAAAAGGCCGCGTTGCTGGCGTTTTTCCATAGGCTCCGCCCCCCTGACGAGCATCACAAAAATCGACGCTCAAGTCAG…	2365	ACCCAGCTTTCTTGTACAAAGTTGGCATTATAAGAAAGCATTGCTTATCAATTTGTTGCAACGAACAGGTCACTATCAGTCAAAATAAAATCATTATTTGAGGCTAGGTGGAGGCTCAGTGATGATAAGTCTGCGATGGTGGATGCATGTGTCATGGTCATAGCTGTTTCCTGTGTGAAATTGTTATCCGCTCAGAGGGCACAATCCTATTCCGCGCTATCCGACAATCTCCAAGACATTAGGTGGAGTTCAGTTCGGCGTATGGCATATGTCGCTGGAAAGAACATGTGAGCAAAAGGCCAGCAAAAGGCCAGGAACCGTAAAAAGGCCGCGTTGCTGGCGTTTTTCCATAGGCTCCGCCCCCCTGACGAGCATCACAAAAATCGACGCTCAAGTCAG…	2761	pMB1	high	KAN		glycerol	C12	pSHPs0107B613663MU-A12			CAE19592	hypothetical protein PROCH_0908	393	1	3.4e-86	1	Prochlorococcus marinus str. EQPAC1	1
pSHPs0107B613663MU	G12	CAE19709	142	OI_5a305b3d5091830007042334	ACATGTCAGAAAAAATCACTAAAAAGAAACTTCGTGAATTTGGTATTCTTATTGGAATTGGATTTCCATTCCTAATCGGTTGGATAATGCCTTCTTTTGCAGGTCATGGATTTAGAGAATGGACCCTTTTGATAGGTATCCCTGGACTAATTATTGGGCTCATCGCACCTCGAATATTGCTTTATCCGTATAAGGGCTGGATGTTACTTGGTCATAAGCTAGGATGGGTCAATAGTCATTTAGTATTAGGTCTGGTATTTATTCTTGTCCTTTTACCAATTGCTTTAATTATGCGTATTTCTGGATACGATCCATTAAGAAAAAAAAGAAAAGATAAAAAAACCTATAGGGAAAACAAACAGAATCATCAAACTGACATTACACGAATCTTTTTGG	396	pTGW	ACCCAGCTTTCTTGTACAAAGTTGGCATTATAAGAAAGCATTGCTTATCAATTTGTTGCAACGAACAGGTCACTATCAGTCAAAATAAAATCATTATTTGAGGCTAGGTGGAGGCTCAGTGATGATAAGTCTGCGATGGTGGATGCATGTGTCATGGTCATAGCTGTTTCCTGTGTGAAATTGTTATCCGCTCAGAGGGCACAATCCTATTCCGCGCTATCCGACAATCTCCAAGACATTAGGTGGAGTTCAGTTCGGCGTATGGCATATGTCGCTGGAAAGAACATGTGAGCAAAAGGCCAGCAAAAGGCCAGGAACCGTAAAAAGGCCGCGTTGCTGGCGTTTTTCCATAGGCTCCGCCCCCCTGACGAGCATCACAAAAATCGACGCTCAAGTCAG…	2365	ACCCAGCTTTCTTGTACAAAGTTGGCATTATAAGAAAGCATTGCTTATCAATTTGTTGCAACGAACAGGTCACTATCAGTCAAAATAAAATCATTATTTGAGGCTAGGTGGAGGCTCAGTGATGATAAGTCTGCGATGGTGGATGCATGTGTCATGGTCATAGCTGTTTCCTGTGTGAAATTGTTATCCGCTCAGAGGGCACAATCCTATTCCGCGCTATCCGACAATCTCCAAGACATTAGGTGGAGTTCAGTTCGGCGTATGGCATATGTCGCTGGAAAGAACATGTGAGCAAAAGGCCAGCAAAAGGCCAGGAACCGTAAAAAGGCCGCGTTGCTGGCGTTTTTCCATAGGCTCCGCCCCCCTGACGAGCATCACAAAAATCGACGCTCAAGTCAG…	2761	pMB1	high	KAN		glycerol	D12	pSHPs0107B613663MU-A12			CAE19709	hypothetical protein	393	1	8.7e-50	1	Prochlorococcus marinus;Prochlorococcus marinus subsp. pastoris str. CCMP1986;Prochlorococcus marinus str. EQPAC1	1	1	GO:0016021				Cellular Component-IEA	Cellular Component	integral component of membrane	Cellular Component
pSHPs0107B613663MU	I12	CAE19854	143	OI_5a305b3d5091830007042335	ACATGCAAATAAAAATACTTGTGAAATTATTCTCGCATTTAATAAAGGTAATTTTTAAACCATTGCTGGGATTCGCTAAGTTTTTTATAACAACTTACGGAGTATTCTTAAAGTTTTTTCTTCAATTAAATGGAGGTTATTGGGGAAAAATAGGAATAGGACAATATTCAAAAATTGAAAGAAAAAGATTTTTTTGTATATTACCTTTTTATATTCTTTTAGCTTTGTTGTTTGGAATTCTTTCTCTAATTTATTGGTATTTTGTTGTGTTATTTATCCCTTTTTGGATAGAAAGATATTTAACAGATACTGCTCAATGGAATAATATTTTTTCTTCGATAATGGCTTTTGCCTTAATCTGTGGTTGGCTTTTATTACTTTCTAAGACAAAATTGG	396	pTGW	ACCCAGCTTTCTTGTACAAAGTTGGCATTATAAGAAAGCATTGCTTATCAATTTGTTGCAACGAACAGGTCACTATCAGTCAAAATAAAATCATTATTTGAGGCTAGGTGGAGGCTCAGTGATGATAAGTCTGCGATGGTGGATGCATGTGTCATGGTCATAGCTGTTTCCTGTGTGAAATTGTTATCCGCTCAGAGGGCACAATCCTATTCCGCGCTATCCGACAATCTCCAAGACATTAGGTGGAGTTCAGTTCGGCGTATGGCATATGTCGCTGGAAAGAACATGTGAGCAAAAGGCCAGCAAAAGGCCAGGAACCGTAAAAAGGCCGCGTTGCTGGCGTTTTTCCATAGGCTCCGCCCCCCTGACGAGCATCACAAAAATCGACGCTCAAGTCAG…	2365	ACCCAGCTTTCTTGTACAAAGTTGGCATTATAAGAAAGCATTGCTTATCAATTTGTTGCAACGAACAGGTCACTATCAGTCAAAATAAAATCATTATTTGAGGCTAGGTGGAGGCTCAGTGATGATAAGTCTGCGATGGTGGATGCATGTGTCATGGTCATAGCTGTTTCCTGTGTGAAATTGTTATCCGCTCAGAGGGCACAATCCTATTCCGCGCTATCCGACAATCTCCAAGACATTAGGTGGAGTTCAGTTCGGCGTATGGCATATGTCGCTGGAAAGAACATGTGAGCAAAAGGCCAGCAAAAGGCCAGGAACCGTAAAAAGGCCGCGTTGCTGGCGTTTTTCCATAGGCTCCGCCCCCCTGACGAGCATCACAAAAATCGACGCTCAAGTCAG…	2761	pMB1	high	KAN		glycerol	E12	pSHPs0107B613663MU-A12			CAE19854	hypothetical protein	393	1	2.7e-75	1	Prochlorococcus marinus;Prochlorococcus marinus subsp. pastoris str. CCMP1986;Prochlorococcus marinus str. EQPAC1	1	1	GO:0016021				Cellular Component-IEA	Cellular Component	integral component of membrane	Cellular Component
pSHPs0107B613663MU	K12	CAE19937	144	OI_5a305b3d5091830007042336	ACATGTCACATTTTAGTACTATCAAAACTCAACTTAAGGAAGTAAAACCACTTATTAAAGCTTTAGACCAACTAGGTTACGTAGTAAATCAGGAAAAAAAGTTTGTCAAAGGTTACAGAGGACAATTTACAGCTGTTGATATAAGCATGGATTTGCCTAGCGAAACAAAAGTTGGATTCAAATGGGATAATAACTCTAACTCTTATGAATTAGTTACTGATCTCGACCTTTGGAAGTTTGATTTACCGGTTGAAAGGTTCATTTCAAAAGTTACTCAAATGTATGCTTACCATACAATTATTTCTAAAACAAAAGAGGACGGATACCAAATAGTTGAACAAAAAAACAAAAATGATGGATCTATCGAATTGGTTCTCACTAAGTGGGAAAGTTTGG	396	pTGW	ACCCAGCTTTCTTGTACAAAGTTGGCATTATAAGAAAGCATTGCTTATCAATTTGTTGCAACGAACAGGTCACTATCAGTCAAAATAAAATCATTATTTGAGGCTAGGTGGAGGCTCAGTGATGATAAGTCTGCGATGGTGGATGCATGTGTCATGGTCATAGCTGTTTCCTGTGTGAAATTGTTATCCGCTCAGAGGGCACAATCCTATTCCGCGCTATCCGACAATCTCCAAGACATTAGGTGGAGTTCAGTTCGGCGTATGGCATATGTCGCTGGAAAGAACATGTGAGCAAAAGGCCAGCAAAAGGCCAGGAACCGTAAAAAGGCCGCGTTGCTGGCGTTTTTCCATAGGCTCCGCCCCCCTGACGAGCATCACAAAAATCGACGCTCAAGTCAG…	2365	ACCCAGCTTTCTTGTACAAAGTTGGCATTATAAGAAAGCATTGCTTATCAATTTGTTGCAACGAACAGGTCACTATCAGTCAAAATAAAATCATTATTTGAGGCTAGGTGGAGGCTCAGTGATGATAAGTCTGCGATGGTGGATGCATGTGTCATGGTCATAGCTGTTTCCTGTGTGAAATTGTTATCCGCTCAGAGGGCACAATCCTATTCCGCGCTATCCGACAATCTCCAAGACATTAGGTGGAGTTCAGTTCGGCGTATGGCATATGTCGCTGGAAAGAACATGTGAGCAAAAGGCCAGCAAAAGGCCAGGAACCGTAAAAAGGCCGCGTTGCTGGCGTTTTTCCATAGGCTCCGCCCCCCTGACGAGCATCACAAAAATCGACGCTCAAGTCAG…	2761	pMB1	high	KAN		glycerol	F12	pSHPs0107B613663MU-A12			CAE19937	DUF1257 domain-containing	393	1	2.8e-90	1	Prochlorococcus marinus;Prochlorococcus marinus subsp. pastoris str. CCMP1986;Prochlorococcus marinus str. EQPAC1	1
pSHPs0107B613663MU	M12	CAE19995	145	OI_5a305b3d5091830007042337	ACATGGCAGCTCCAGTAAAAAAAACAGGTTCAAAGAAATCAAAGAAAAATGTACCAAATGGCGTAGTACATATTCAAAGTACCTTTAATAACACTATCGTATCTATCACTGATACTTCGGGCCATGTAATTTCTTGGTCTTCTGCAGGAGCAAGTGGATTCAAAGGTGCTCGAAAAGGGACTCCATTTGCTGCTCAAACAGCTGCCGAAGCCGCGGCTAAAAGAGCTCTTGATCAAGGCATGAGACAAATAAAAGTATTAGTTAGAGGCCCTGGCTCAGGTAGGGAAACCGCCATAAGAGCTTTACAAGTGGCCGGTTTAGAAATAACTCTAATAAGAGATGTAACTCCATTACCTCATAATGGATGCAGAAGACCTAAACGTAGACGCGTTTTGG	396	pTGW	ACCCAGCTTTCTTGTACAAAGTTGGCATTATAAGAAAGCATTGCTTATCAATTTGTTGCAACGAACAGGTCACTATCAGTCAAAATAAAATCATTATTTGAGGCTAGGTGGAGGCTCAGTGATGATAAGTCTGCGATGGTGGATGCATGTGTCATGGTCATAGCTGTTTCCTGTGTGAAATTGTTATCCGCTCAGAGGGCACAATCCTATTCCGCGCTATCCGACAATCTCCAAGACATTAGGTGGAGTTCAGTTCGGCGTATGGCATATGTCGCTGGAAAGAACATGTGAGCAAAAGGCCAGCAAAAGGCCAGGAACCGTAAAAAGGCCGCGTTGCTGGCGTTTTTCCATAGGCTCCGCCCCCCTGACGAGCATCACAAAAATCGACGCTCAAGTCAG…	2365	ACCCAGCTTTCTTGTACAAAGTTGGCATTATAAGAAAGCATTGCTTATCAATTTGTTGCAACGAACAGGTCACTATCAGTCAAAATAAAATCATTATTTGAGGCTAGGTGGAGGCTCAGTGATGATAAGTCTGCGATGGTGGATGCATGTGTCATGGTCATAGCTGTTTCCTGTGTGAAATTGTTATCCGCTCAGAGGGCACAATCCTATTCCGCGCTATCCGACAATCTCCAAGACATTAGGTGGAGTTCAGTTCGGCGTATGGCATATGTCGCTGGAAAGAACATGTGAGCAAAAGGCCAGCAAAAGGCCAGGAACCGTAAAAAGGCCGCGTTGCTGGCGTTTTTCCATAGGCTCCGCCCCCCTGACGAGCATCACAAAAATCGACGCTCAAGTCAG…	2761	pMB1	high	KAN		glycerol	G12	pSHPs0107B613663MU-A12			CAE19995	30S ribosomal S11	393	1	6.8e-67	1	Prochlorococcus marinus;Prochlorococcus marinus subsp. pastoris str. CCMP1986	1	5	GO:0003735;GO:0042254;GO:0005840;GO:0019843;GO:0006412				Biological Process-IEA;Cellular Component-IEA;Molecular Function-IEA	Cellular Component;Biological Process;Molecular Function	rRNA binding;translation;ribosome;structural constituent of ribosome;ribosome biogenesis	Cellular Component;Biological Process;Molecular Function
pSHPs0107B613663MU	O12	PMM0950	146	OI_5a305b3d5091830007042338	ACATTAATTTTTTTGGGAGGGATTTAACCATAGAAGATTTCCAAAAGTTAACTGTTTCTTTAAGAGGCAACATTGAAATAAAGGCAAATATAATTGTTTTTACTTTAAAAGGGCAATTAGACGCATTTTCTGAAAAACAATTTAAAACTTTTATTACCAATACCCTTAAAAAAGAAGTTCTTTCATTTGTAATTGATTTAAGTAAAATAGATTTCCTTGATTCATCCGGTTTAGGTGCCCTTGTTCAAACTTCCAAGGAATGCAAAAAACTTAAACTAAGGTTTTCTGTAGTTGGAAATTCTAGAGTTGCTCAAACTATAAAACTAGTAAGATTAGCAGACTTTCTTAATTTGAAAGCTACTCTTCAAGAAGCCTTGGTCTATTTGAAGCATTTGG	396	pTGW	ACCCAGCTTTCTTGTACAAAGTTGGCATTATAAGAAAGCATTGCTTATCAATTTGTTGCAACGAACAGGTCACTATCAGTCAAAATAAAATCATTATTTGAGGCTAGGTGGAGGCTCAGTGATGATAAGTCTGCGATGGTGGATGCATGTGTCATGGTCATAGCTGTTTCCTGTGTGAAATTGTTATCCGCTCAGAGGGCACAATCCTATTCCGCGCTATCCGACAATCTCCAAGACATTAGGTGGAGTTCAGTTCGGCGTATGGCATATGTCGCTGGAAAGAACATGTGAGCAAAAGGCCAGCAAAAGGCCAGGAACCGTAAAAAGGCCGCGTTGCTGGCGTTTTTCCATAGGCTCCGCCCCCCTGACGAGCATCACAAAAATCGACGCTCAAGTCAG…	2365	ACCCAGCTTTCTTGTACAAAGTTGGCATTATAAGAAAGCATTGCTTATCAATTTGTTGCAACGAACAGGTCACTATCAGTCAAAATAAAATCATTATTTGAGGCTAGGTGGAGGCTCAGTGATGATAAGTCTGCGATGGTGGATGCATGTGTCATGGTCATAGCTGTTTCCTGTGTGAAATTGTTATCCGCTCAGAGGGCACAATCCTATTCCGCGCTATCCGACAATCTCCAAGACATTAGGTGGAGTTCAGTTCGGCGTATGGCATATGTCGCTGGAAAGAACATGTGAGCAAAAGGCCAGCAAAAGGCCAGGAACCGTAAAAAGGCCGCGTTGCTGGCGTTTTTCCATAGGCTCCGCCCCCCTGACGAGCATCACAAAAATCGACGCTCAAGTCAG…	2761	pMB1	high	KAN		glycerol	H12	pSHPs0107B613663MU-A12			PMM0950	STAS domain-containing	393	1	1.1e-84	1	Prochlorococcus marinus	1
pSHPs0107B613663MU	A14	CAE19434	147	OI_5a305b3d5091830007042339	ACATGACCATCTTGGACAAAGTGAAGATCGGGAACACCGTCAAAGTGAACCTTGAGCTAAGCAAGGACCGTTTGACGAAGGAGACGATAGAGGCTATCAACATCTCGAGCGAGTGCACGATTAGCGACTTTAAGATAACGGACGGCATGGGCATCGGCGTGTTCTTGAATCTTTCCAACGGAAAGAACGAGTGGTTCTTCGAGAACGAGATCCAGATCTTAGACGAGCAGGGGAATATTATCGAGAACGAGGTTAACAAGAACAAGATCTTGGAGAACAACTTCCGTCTGAACGCGATAAACAACATAAACTACGAGAGCAAATTCAAGAGTTCGGAGTTATTAAACCCTATCAACTTCATTACCTGGTTGATCGTCTCGCTTAAGGACATCTTCTTGG	399	pTGW	ACCCAGCTTTCTTGTACAAAGTTGGCATTATAAGAAAGCATTGCTTATCAATTTGTTGCAACGAACAGGTCACTATCAGTCAAAATAAAATCATTATTTGAGGCTAGGTGGAGGCTCAGTGATGATAAGTCTGCGATGGTGGATGCATGTGTCATGGTCATAGCTGTTTCCTGTGTGAAATTGTTATCCGCTCAGAGGGCACAATCCTATTCCGCGCTATCCGACAATCTCCAAGACATTAGGTGGAGTTCAGTTCGGCGTATGGCATATGTCGCTGGAAAGAACATGTGAGCAAAAGGCCAGCAAAAGGCCAGGAACCGTAAAAAGGCCGCGTTGCTGGCGTTTTTCCATAGGCTCCGCCCCCCTGACGAGCATCACAAAAATCGACGCTCAAGTCAG…	2365	ACCCAGCTTTCTTGTACAAAGTTGGCATTATAAGAAAGCATTGCTTATCAATTTGTTGCAACGAACAGGTCACTATCAGTCAAAATAAAATCATTATTTGAGGCTAGGTGGAGGCTCAGTGATGATAAGTCTGCGATGGTGGATGCATGTGTCATGGTCATAGCTGTTTCCTGTGTGAAATTGTTATCCGCTCAGAGGGCACAATCCTATTCCGCGCTATCCGACAATCTCCAAGACATTAGGTGGAGTTCAGTTCGGCGTATGGCATATGTCGCTGGAAAGAACATGTGAGCAAAAGGCCAGCAAAAGGCCAGGAACCGTAAAAAGGCCGCGTTGCTGGCGTTTTTCCATAGGCTCCGCCCCCCTGACGAGCATCACAAAAATCGACGCTCAAGTCAG…	2764	pMB1	high	KAN		glycerol	A2	pSHPs0107B613663MU-A24			CAE19434	DUF2862 domain-containing	396	1	4.9e-62	1	Prochlorococcus marinus;Prochlorococcus marinus subsp. pastoris str. CCMP1986;Prochlorococcus marinus str. EQPAC1	1
pSHPs0107B613663MU	C14	CAE19444	148	OI_5a305b3d509183000704233a	ACATGACAAAGTATTTTACATGGGGCGAATTTGATAAGAGTGTTGATTATATTGCTAATCAATGCAAAAAACTTAAATTATCAGGAATATATGGTGTTCCCAGAGGTGGCCTATGCCTTGCAGTAGCTTTGAGTCATAAATTAAATGTTCAGTTAATTGAAAAGCCCTTAAAAAGTTCACTTATAGTTGATGATGTTTATGAAACTGGGATGACATTAAGTAATTTTAAAAATATTGAAGGTGTTAATATCTTTGTCTTAGTTAGTAAAAAGAAACCTATTTGGTGGAAGACCGTAAATTTATCTCTTAAAGAAGAATGGATAGTATTTCCATGGGAAAATAAAGAAAATGAGCTTAAAGATGAAAAAGAATACAAAAGTAAAAGGAGGCTAAAGTTGG	399	pTGW	ACCCAGCTTTCTTGTACAAAGTTGGCATTATAAGAAAGCATTGCTTATCAATTTGTTGCAACGAACAGGTCACTATCAGTCAAAATAAAATCATTATTTGAGGCTAGGTGGAGGCTCAGTGATGATAAGTCTGCGATGGTGGATGCATGTGTCATGGTCATAGCTGTTTCCTGTGTGAAATTGTTATCCGCTCAGAGGGCACAATCCTATTCCGCGCTATCCGACAATCTCCAAGACATTAGGTGGAGTTCAGTTCGGCGTATGGCATATGTCGCTGGAAAGAACATGTGAGCAAAAGGCCAGCAAAAGGCCAGGAACCGTAAAAAGGCCGCGTTGCTGGCGTTTTTCCATAGGCTCCGCCCCCCTGACGAGCATCACAAAAATCGACGCTCAAGTCAG…	2365	ACCCAGCTTTCTTGTACAAAGTTGGCATTATAAGAAAGCATTGCTTATCAATTTGTTGCAACGAACAGGTCACTATCAGTCAAAATAAAATCATTATTTGAGGCTAGGTGGAGGCTCAGTGATGATAAGTCTGCGATGGTGGATGCATGTGTCATGGTCATAGCTGTTTCCTGTGTGAAATTGTTATCCGCTCAGAGGGCACAATCCTATTCCGCGCTATCCGACAATCTCCAAGACATTAGGTGGAGTTCAGTTCGGCGTATGGCATATGTCGCTGGAAAGAACATGTGAGCAAAAGGCCAGCAAAAGGCCAGGAACCGTAAAAAGGCCGCGTTGCTGGCGTTTTTCCATAGGCTCCGCCCCCCTGACGAGCATCACAAAAATCGACGCTCAAGTCAG…	2764	pMB1	high	KAN		glycerol	B2	pSHPs0107B613663MU-A24			CAE19444	PURINE PHOSPHORIBOSYLTRANSFERASE related	396	1	6.2e-77	1	Prochlorococcus marinus;Prochlorococcus marinus subsp. pastoris str. CCMP1986;Prochlorococcus marinus str. EQPAC1	1	2	GO:0016757;GO:0009116				Biological Process-IEA;Molecular Function-IEA	Biological Process;Molecular Function	transferase activity, transferring glycosyl groups;nucleoside metabolic process	Biological Process;Molecular Function
pSHPs0107B613663MU	E14	CAE19485	149	OI_5a305b3d509183000704233b	ACATGCTTGTTTTAATGAAAATCTTTTTTGTAAGTTTCTTTGTATTCATAGGATTTATATTTCCCTCAGCTTCATTTGCTTCTCACATTGAATTGAGTGAGTGTGTTGAAATAGCACATTGTGTCAGAGAAGAATGGGAAGTAGATTCAATCGAACAACCTTTTAAGGAAGTTAAAGAAATTATCGAGAATACCCCAAGATCAGTAATTGTTGAACTTGATGGAGACTATCTTCATGCTGAAGTAACAAGTAAATGGATGAAATACGTTGATGATTTAGAAGTATCTTTTGTTCCTGAATCTCGTAAATTGCTTGTTAGGTCTGAATCTAGAGTCGGTGAAGGTGATCTAGGTGTGAATCAAAAGAGGGTTGATTTATTAAAATCGAAGTTGTTTTTGG	399	pTGW	ACCCAGCTTTCTTGTACAAAGTTGGCATTATAAGAAAGCATTGCTTATCAATTTGTTGCAACGAACAGGTCACTATCAGTCAAAATAAAATCATTATTTGAGGCTAGGTGGAGGCTCAGTGATGATAAGTCTGCGATGGTGGATGCATGTGTCATGGTCATAGCTGTTTCCTGTGTGAAATTGTTATCCGCTCAGAGGGCACAATCCTATTCCGCGCTATCCGACAATCTCCAAGACATTAGGTGGAGTTCAGTTCGGCGTATGGCATATGTCGCTGGAAAGAACATGTGAGCAAAAGGCCAGCAAAAGGCCAGGAACCGTAAAAAGGCCGCGTTGCTGGCGTTTTTCCATAGGCTCCGCCCCCCTGACGAGCATCACAAAAATCGACGCTCAAGTCAG…	2365	ACCCAGCTTTCTTGTACAAAGTTGGCATTATAAGAAAGCATTGCTTATCAATTTGTTGCAACGAACAGGTCACTATCAGTCAAAATAAAATCATTATTTGAGGCTAGGTGGAGGCTCAGTGATGATAAGTCTGCGATGGTGGATGCATGTGTCATGGTCATAGCTGTTTCCTGTGTGAAATTGTTATCCGCTCAGAGGGCACAATCCTATTCCGCGCTATCCGACAATCTCCAAGACATTAGGTGGAGTTCAGTTCGGCGTATGGCATATGTCGCTGGAAAGAACATGTGAGCAAAAGGCCAGCAAAAGGCCAGGAACCGTAAAAAGGCCGCGTTGCTGGCGTTTTTCCATAGGCTCCGCCCCCCTGACGAGCATCACAAAAATCGACGCTCAAGTCAG…	2764	pMB1	high	KAN		glycerol	C2	pSHPs0107B613663MU-A24			CAE19485	conserved hypothetical protein	396	1	1.4e-75	1	Prochlorococcus marinus subsp. pastoris str. CCMP1986;Prochlorococcus marinus str. EQPAC1	1
pSHPs0107B613663MU	G14	CAE19489	150	OI_5a305b3d509183000704233c	ACATGGTAACCAAGCCCGACATTACCAAAAGACAAGAGCAACTTCTTGAAGAACTTAAAAAATGTGATGATGAATTGAGTGGTCAAGAATTGCATAGGCTATTGATTATCGAAGGCAAATCCATGGGGTTGACAACAGTTTATAGAAATCTTCAAACTCTTATAAAACATGGATTGATTCGATCTAGACATCTTCCAACAGGTGAAGTACTTTACACTCCTGTTGATAGAGATATTCACCATCTGACATGTGTTCAATGTGGAGAAACCTCCAAAATGGAAGGTTGTCCGGTAAAAGATATTCATAGTCCAAAGAAAAACCCAAAAAAATTTCAACTTTTGTTTCATACACTTGAATATTTCGGCCTTTGCCAAAACTGTTATCAAGCTCAGAGTTTGG	399	pTGW	ACCCAGCTTTCTTGTACAAAGTTGGCATTATAAGAAAGCATTGCTTATCAATTTGTTGCAACGAACAGGTCACTATCAGTCAAAATAAAATCATTATTTGAGGCTAGGTGGAGGCTCAGTGATGATAAGTCTGCGATGGTGGATGCATGTGTCATGGTCATAGCTGTTTCCTGTGTGAAATTGTTATCCGCTCAGAGGGCACAATCCTATTCCGCGCTATCCGACAATCTCCAAGACATTAGGTGGAGTTCAGTTCGGCGTATGGCATATGTCGCTGGAAAGAACATGTGAGCAAAAGGCCAGCAAAAGGCCAGGAACCGTAAAAAGGCCGCGTTGCTGGCGTTTTTCCATAGGCTCCGCCCCCCTGACGAGCATCACAAAAATCGACGCTCAAGTCAG…	2365	ACCCAGCTTTCTTGTACAAAGTTGGCATTATAAGAAAGCATTGCTTATCAATTTGTTGCAACGAACAGGTCACTATCAGTCAAAATAAAATCATTATTTGAGGCTAGGTGGAGGCTCAGTGATGATAAGTCTGCGATGGTGGATGCATGTGTCATGGTCATAGCTGTTTCCTGTGTGAAATTGTTATCCGCTCAGAGGGCACAATCCTATTCCGCGCTATCCGACAATCTCCAAGACATTAGGTGGAGTTCAGTTCGGCGTATGGCATATGTCGCTGGAAAGAACATGTGAGCAAAAGGCCAGCAAAAGGCCAGGAACCGTAAAAAGGCCGCGTTGCTGGCGTTTTTCCATAGGCTCCGCCCCCCTGACGAGCATCACAAAAATCGACGCTCAAGTCAG…	2764	pMB1	high	KAN		glycerol	D2	pSHPs0107B613663MU-A24			CAE19489	transcriptional repressor	396	1	4.6e-78	1	Prochlorococcus marinus;Prochlorococcus marinus subsp. pastoris str. CCMP1986;Prochlorococcus marinus str. EQPAC1	1	4	GO:0003677;GO:0005667;GO:0003700;GO:0006355				Biological Process-IEA;Molecular Function-IEA	Cellular Component;Biological Process;Molecular Function	DNA-binding transcription factor activity;transcription factor complex;DNA binding;regulation of transcription, DNA-templated	Cellular Component;Biological Process;Molecular Function
pSHPs0107B613663MU	I14	CAE19707	151	OI_5a305b3d509183000704233d	ACATGTTTTTTTGGTATAGGGTTCTATCTCTTTGGCCATTACGTAGAAGAATTATAAATTTAGAGCGATTTAGAGGTTTACATGATGATTATTCAAAAAGTTCAACTAGTCTTAATGCCATACGCGAACTCAATGATACTTGTAACGTGAATTTATTATGTACCCCTTATGTTGCTTATATACCCAACAGTGATTATTGGCGTCCAAATCAAGCGAGAGATCTTTATAAATTACATCTTAAGAAGAGTTCTAAGAAACTAAAAATTAAATTTATTGATGGTTCAACAGTAATAGATACTAAGGATATTAAAAATTATGCACCCCTTGGACCGCATTTATCTAAATTAGGATATCAAAAATTTGCTGAACTTCTTTCAAGCCATTTAAGTAAAAAAAAAT…	402	pTGW	ACCCAGCTTTCTTGTACAAAGTTGGCATTATAAGAAAGCATTGCTTATCAATTTGTTGCAACGAACAGGTCACTATCAGTCAAAATAAAATCATTATTTGAGGCTAGGTGGAGGCTCAGTGATGATAAGTCTGCGATGGTGGATGCATGTGTCATGGTCATAGCTGTTTCCTGTGTGAAATTGTTATCCGCTCAGAGGGCACAATCCTATTCCGCGCTATCCGACAATCTCCAAGACATTAGGTGGAGTTCAGTTCGGCGTATGGCATATGTCGCTGGAAAGAACATGTGAGCAAAAGGCCAGCAAAAGGCCAGGAACCGTAAAAAGGCCGCGTTGCTGGCGTTTTTCCATAGGCTCCGCCCCCCTGACGAGCATCACAAAAATCGACGCTCAAGTCAG…	2365	ACCCAGCTTTCTTGTACAAAGTTGGCATTATAAGAAAGCATTGCTTATCAATTTGTTGCAACGAACAGGTCACTATCAGTCAAAATAAAATCATTATTTGAGGCTAGGTGGAGGCTCAGTGATGATAAGTCTGCGATGGTGGATGCATGTGTCATGGTCATAGCTGTTTCCTGTGTGAAATTGTTATCCGCTCAGAGGGCACAATCCTATTCCGCGCTATCCGACAATCTCCAAGACATTAGGTGGAGTTCAGTTCGGCGTATGGCATATGTCGCTGGAAAGAACATGTGAGCAAAAGGCCAGCAAAAGGCCAGGAACCGTAAAAAGGCCGCGTTGCTGGCGTTTTTCCATAGGCTCCGCCCCCCTGACGAGCATCACAAAAATCGACGCTCAAGTCAG…	2767	pMB1	high	KAN		glycerol	E2	pSHPs0107B613663MU-A24			CAE19707	SGNH GDSL hydrolase family	399	1	2.4e-70	1	Prochlorococcus marinus;Prochlorococcus marinus subsp. pastoris str. CCMP1986;Prochlorococcus marinus str. EQPAC1	1
pSHPs0107B613663MU	K14	CAE19877	152	OI_5a305b3d509183000704233e	ACATGACAGATGAAACAAAAATAAGATTTTATATTGAGAGTGAAACCCAAGTCCAAGACTCAATAGGAGGAAGAGATACGATTAATCTTTGGGTTAGATGTAACAATAGTTATCCACAAATCTTTTTTACAACTCCTACCTATAACGCTGACAATACTAGAGTTGGTGTTAGATGGGATAAAGATAAAGCATCTTTCTACAACTGGAATAAGTCAACAGATAGCCAAGCTTTTTTTCATCCAAGACCTAAAGAATTTGCTCAAAAACTGAAAGAAAAAAGTTTTTTAACAGTTCAGTGGAGCCCATACAGCAGTTCAAGTCGTACGGCAAAGTTTGATTTAAATTCTCAAGAATTTAGAGAAGATATTTCAAAAGCCATAGCAGATGGGTGTAATTTTT…	402	pTGW	ACCCAGCTTTCTTGTACAAAGTTGGCATTATAAGAAAGCATTGCTTATCAATTTGTTGCAACGAACAGGTCACTATCAGTCAAAATAAAATCATTATTTGAGGCTAGGTGGAGGCTCAGTGATGATAAGTCTGCGATGGTGGATGCATGTGTCATGGTCATAGCTGTTTCCTGTGTGAAATTGTTATCCGCTCAGAGGGCACAATCCTATTCCGCGCTATCCGACAATCTCCAAGACATTAGGTGGAGTTCAGTTCGGCGTATGGCATATGTCGCTGGAAAGAACATGTGAGCAAAAGGCCAGCAAAAGGCCAGGAACCGTAAAAAGGCCGCGTTGCTGGCGTTTTTCCATAGGCTCCGCCCCCCTGACGAGCATCACAAAAATCGACGCTCAAGTCAG…	2365	ACCCAGCTTTCTTGTACAAAGTTGGCATTATAAGAAAGCATTGCTTATCAATTTGTTGCAACGAACAGGTCACTATCAGTCAAAATAAAATCATTATTTGAGGCTAGGTGGAGGCTCAGTGATGATAAGTCTGCGATGGTGGATGCATGTGTCATGGTCATAGCTGTTTCCTGTGTGAAATTGTTATCCGCTCAGAGGGCACAATCCTATTCCGCGCTATCCGACAATCTCCAAGACATTAGGTGGAGTTCAGTTCGGCGTATGGCATATGTCGCTGGAAAGAACATGTGAGCAAAAGGCCAGCAAAAGGCCAGGAACCGTAAAAAGGCCGCGTTGCTGGCGTTTTTCCATAGGCTCCGCCCCCCTGACGAGCATCACAAAAATCGACGCTCAAGTCAG…	2767	pMB1	high	KAN		glycerol	F2	pSHPs0107B613663MU-A24			CAE19877	possible Voltage gated chloride channel	399	1	1.7e-93	1	Prochlorococcus marinus;Prochlorococcus marinus subsp. pastoris str. CCMP1986;Prochlorococcus marinus str. EQPAC1	1
pSHPs0107B613663MU	M14	CAE19442	153	OI_5a305b3d509183000704233f	ACTTGTCTAGACTTTTAATTAGCTTTATATTTTTCGCGATTGTTTTCTTATCTCCTTTAAGTACATTTGCATCTCATACTTCTGACCCTACAGTAAGTCTTCTTCAGAGTAGGATATCAAAAAATTTTTCAAAGAAGTTTTGTAATGCAATACAAAATGGATTGTCCAAGGATGAAGCCATGACATCCGCTATAGTTAAAACAGAAAATATTGTTTCATTTTCATATAATCCTCAAAAAAAATGGATTGAAAAAGAAGATTTGGCTAATCAAATTTCTATAAAAGTTATAAACGATTGCGGTTGGTCTTTTGGATTGATCGGTAAAGAAGGCATAGATTACTTTAATTCATATTTTTTAGAAATCTATGATAAGACAACTCCTGATAAGAAATTATCTA…	405	pTGW	ACCCAGCTTTCTTGTACAAAGTTGGCATTATAAGAAAGCATTGCTTATCAATTTGTTGCAACGAACAGGTCACTATCAGTCAAAATAAAATCATTATTTGAGGCTAGGTGGAGGCTCAGTGATGATAAGTCTGCGATGGTGGATGCATGTGTCATGGTCATAGCTGTTTCCTGTGTGAAATTGTTATCCGCTCAGAGGGCACAATCCTATTCCGCGCTATCCGACAATCTCCAAGACATTAGGTGGAGTTCAGTTCGGCGTATGGCATATGTCGCTGGAAAGAACATGTGAGCAAAAGGCCAGCAAAAGGCCAGGAACCGTAAAAAGGCCGCGTTGCTGGCGTTTTTCCATAGGCTCCGCCCCCCTGACGAGCATCACAAAAATCGACGCTCAAGTCAG…	2365	ACCCAGCTTTCTTGTACAAAGTTGGCATTATAAGAAAGCATTGCTTATCAATTTGTTGCAACGAACAGGTCACTATCAGTCAAAATAAAATCATTATTTGAGGCTAGGTGGAGGCTCAGTGATGATAAGTCTGCGATGGTGGATGCATGTGTCATGGTCATAGCTGTTTCCTGTGTGAAATTGTTATCCGCTCAGAGGGCACAATCCTATTCCGCGCTATCCGACAATCTCCAAGACATTAGGTGGAGTTCAGTTCGGCGTATGGCATATGTCGCTGGAAAGAACATGTGAGCAAAAGGCCAGCAAAAGGCCAGGAACCGTAAAAAGGCCGCGTTGCTGGCGTTTTTCCATAGGCTCCGCCCCCCTGACGAGCATCACAAAAATCGACGCTCAAGTCAG…	2770	pMB1	high	KAN		glycerol	G2	pSHPs0107B613663MU-A24			CAE19442	possible ATP synthase 8	402	1	8.2e-91	1	Prochlorococcus marinus;Prochlorococcus marinus subsp. pastoris str. CCMP1986;Prochlorococcus marinus str. EQPAC1	1
pSHPs0107B613663MU	O14	CAE19862	154	OI_5a305b3d5091830007042340	ACATGCATATTGATGATGCAGTGTTTTTAGAGGATTTATGTCCTAAAATCAAATTAAGATATTGGCGAAAATCTATCCATACATTTACAGGAAAAAGGTGTATATATTGCGGCAAACCATCAGAATCTATTGATCATTTATTACCACAAAGTAAGGGAGGCTTAAGCATAACAGAAAATTGTGTTCCAGCTTGTCTTACTTGTAATGGAAACAAATCAGATGAAAATGTTTTTTATTGGTATAGAAAACAAAAATTTTATGATCCAAGAAGAGCAATAGCAATTAGAGCCTGGTTAGAGGGGGATTTAAGATTAGCTATAAGATTATTAAAATGGGCTAATCCAGCGATTAAGGAAAATAAAGCAAATTTTGAACAAGAGGAATCAAATCAAAAAGCTG…	405	pTGW	ACCCAGCTTTCTTGTACAAAGTTGGCATTATAAGAAAGCATTGCTTATCAATTTGTTGCAACGAACAGGTCACTATCAGTCAAAATAAAATCATTATTTGAGGCTAGGTGGAGGCTCAGTGATGATAAGTCTGCGATGGTGGATGCATGTGTCATGGTCATAGCTGTTTCCTGTGTGAAATTGTTATCCGCTCAGAGGGCACAATCCTATTCCGCGCTATCCGACAATCTCCAAGACATTAGGTGGAGTTCAGTTCGGCGTATGGCATATGTCGCTGGAAAGAACATGTGAGCAAAAGGCCAGCAAAAGGCCAGGAACCGTAAAAAGGCCGCGTTGCTGGCGTTTTTCCATAGGCTCCGCCCCCCTGACGAGCATCACAAAAATCGACGCTCAAGTCAG…	2365	ACCCAGCTTTCTTGTACAAAGTTGGCATTATAAGAAAGCATTGCTTATCAATTTGTTGCAACGAACAGGTCACTATCAGTCAAAATAAAATCATTATTTGAGGCTAGGTGGAGGCTCAGTGATGATAAGTCTGCGATGGTGGATGCATGTGTCATGGTCATAGCTGTTTCCTGTGTGAAATTGTTATCCGCTCAGAGGGCACAATCCTATTCCGCGCTATCCGACAATCTCCAAGACATTAGGTGGAGTTCAGTTCGGCGTATGGCATATGTCGCTGGAAAGAACATGTGAGCAAAAGGCCAGCAAAAGGCCAGGAACCGTAAAAAGGCCGCGTTGCTGGCGTTTTTCCATAGGCTCCGCCCCCCTGACGAGCATCACAAAAATCGACGCTCAAGTCAG…	2770	pMB1	high	KAN		glycerol	H2	pSHPs0107B613663MU-A24			CAE19862	HNH endonuclease:HNH nuclease	402	1	3.7e-95	1	Prochlorococcus marinus;Prochlorococcus marinus subsp. pastoris str. CCMP1986;Prochlorococcus marinus str. EQPAC1	1	2	GO:0090305;GO:0004519				Biological Process-IEA;Molecular Function-IEA	Biological Process;Molecular Function	endonuclease activity;nucleic acid phosphodiester bond hydrolysis	Biological Process;Molecular Function
pSHPs0107B613663MU	A16	CAE20004	155	OI_5a305b3d5091830007042341	ACATGTCAAATCACGATCCTATTTCAGATATGCTTACTCGTATAAGAAATGCGAGTCAAAAAAAGCATACATCCACCGCAATCCCAGCCTCCAAAATGTCTCTTAGCATAGCTAAAGTTCTGCAAAAAGAAGGCTTCATAACTGATATTAATGAGGAAGGTGAGGGTTACAAGTCTCAAATCGTTTTAGGACTTAAATATAGTGGTAAAAATAAATTTCCTACTATCAGATCCATGCAAAGAGTAAGTAAGCCTGGATTGAGAGTTTATAAAAATACAAAGGGCTTACCAAAAGTTCTTGGGGGTCTTGGAGTTGCTATAGTATCAACTTCAAAGGGTGTAATGAGTGACCGTGACGCAAGGAAACAAGGCATCGGTGGCGAAGTTCTTTGTTATGTTT…	405	pTGW	ACCCAGCTTTCTTGTACAAAGTTGGCATTATAAGAAAGCATTGCTTATCAATTTGTTGCAACGAACAGGTCACTATCAGTCAAAATAAAATCATTATTTGAGGCTAGGTGGAGGCTCAGTGATGATAAGTCTGCGATGGTGGATGCATGTGTCATGGTCATAGCTGTTTCCTGTGTGAAATTGTTATCCGCTCAGAGGGCACAATCCTATTCCGCGCTATCCGACAATCTCCAAGACATTAGGTGGAGTTCAGTTCGGCGTATGGCATATGTCGCTGGAAAGAACATGTGAGCAAAAGGCCAGCAAAAGGCCAGGAACCGTAAAAAGGCCGCGTTGCTGGCGTTTTTCCATAGGCTCCGCCCCCCTGACGAGCATCACAAAAATCGACGCTCAAGTCAG…	2365	ACCCAGCTTTCTTGTACAAAGTTGGCATTATAAGAAAGCATTGCTTATCAATTTGTTGCAACGAACAGGTCACTATCAGTCAAAATAAAATCATTATTTGAGGCTAGGTGGAGGCTCAGTGATGATAAGTCTGCGATGGTGGATGCATGTGTCATGGTCATAGCTGTTTCCTGTGTGAAATTGTTATCCGCTCAGAGGGCACAATCCTATTCCGCGCTATCCGACAATCTCCAAGACATTAGGTGGAGTTCAGTTCGGCGTATGGCATATGTCGCTGGAAAGAACATGTGAGCAAAAGGCCAGCAAAAGGCCAGGAACCGTAAAAAGGCCGCGTTGCTGGCGTTTTTCCATAGGCTCCGCCCCCCTGACGAGCATCACAAAAATCGACGCTCAAGTCAG…	2770	pMB1	high	KAN		glycerol	A4	pSHPs0107B613663MU-A24			CAE20004	30S ribosomal S8	402	1	7.4e-81	1	Prochlorococcus marinus;Prochlorococcus marinus subsp. pastoris str. CCMP1986;Prochlorococcus marinus str. EQPAC1;Prochlorococcus sp. MED-G72	1	5	GO:0003735;GO:0042254;GO:0005840;GO:0019843;GO:0006412				Biological Process-IEA;Cellular Component-IEA;Molecular Function-IEA	Cellular Component;Biological Process;Molecular Function	rRNA binding;translation;ribosome;structural constituent of ribosome;ribosome biogenesis	Cellular Component;Biological Process;Molecular Function
pSHPs0107B613663MU	C16	CAE19451	156	OI_5a305b3d5091830007042342	ACATGGCAAGTCAGGATTATCTAATTGCAATTGCATTAATAGAACAAAATAATATCAGGGCCATGCCTTTAGGTGGGAAAGAGATTAAAGAAAAACTAGAAGAAGAAGGTAATTTAATTAAACTTGGGGAAGAAGTAATTCTAAATCTTCTTTTAAGAGTTTTCCAAAGAAGTGATGAAGGAGCCTTAAAAAGAGTATCCGAAGATAAAGGCCTACTATTAGTTCATATGCATCCAAAAAGAATGCAGAAAGAACTTCCATTTATAAAATCTGAATGGATAAGAGACGGTGATACAACACAATTTTTAAAATATTTAGGTAATCTATCAAAAGAAATATGGACAGCTTCTTTAATCAAATATAAGGGTCTGGAATTAGTATCAATAGCAAAAAACGAAG…	408	pTGW	ACCCAGCTTTCTTGTACAAAGTTGGCATTATAAGAAAGCATTGCTTATCAATTTGTTGCAACGAACAGGTCACTATCAGTCAAAATAAAATCATTATTTGAGGCTAGGTGGAGGCTCAGTGATGATAAGTCTGCGATGGTGGATGCATGTGTCATGGTCATAGCTGTTTCCTGTGTGAAATTGTTATCCGCTCAGAGGGCACAATCCTATTCCGCGCTATCCGACAATCTCCAAGACATTAGGTGGAGTTCAGTTCGGCGTATGGCATATGTCGCTGGAAAGAACATGTGAGCAAAAGGCCAGCAAAAGGCCAGGAACCGTAAAAAGGCCGCGTTGCTGGCGTTTTTCCATAGGCTCCGCCCCCCTGACGAGCATCACAAAAATCGACGCTCAAGTCAG…	2365	ACCCAGCTTTCTTGTACAAAGTTGGCATTATAAGAAAGCATTGCTTATCAATTTGTTGCAACGAACAGGTCACTATCAGTCAAAATAAAATCATTATTTGAGGCTAGGTGGAGGCTCAGTGATGATAAGTCTGCGATGGTGGATGCATGTGTCATGGTCATAGCTGTTTCCTGTGTGAAATTGTTATCCGCTCAGAGGGCACAATCCTATTCCGCGCTATCCGACAATCTCCAAGACATTAGGTGGAGTTCAGTTCGGCGTATGGCATATGTCGCTGGAAAGAACATGTGAGCAAAAGGCCAGCAAAAGGCCAGGAACCGTAAAAAGGCCGCGTTGCTGGCGTTTTTCCATAGGCTCCGCCCCCCTGACGAGCATCACAAAAATCGACGCTCAAGTCAG…	2773	pMB1	high	KAN		glycerol	B4	pSHPs0107B613663MU-A24			CAE19451	conserved hypotheticcal	405	1	5.4e-71	1	Prochlorococcus marinus;Prochlorococcus marinus subsp. pastoris str. CCMP1986;Prochlorococcus marinus str. EQPAC1	1
pSHPs0107B613663MU	E16	CAE19474	157	OI_5a305b3d5091830007042343	ACATGCCAATAGTTTTCGCTTGGAGCCTTTGCCTGTCTGTTGTAGTTGTATTACTATCGACAATTCCTTTGACTCTTGGAAGAATCAAAGCTGGTTATTCTGTGGAGAATATGTCTGCACCAAGAGCATTATTTGATAAATTGCCAGACTTTGGTAAAAGAGCAGTTTGGTGTCATCAGAATTGCTGGGAAAGCATTTCTATTCATGCTCCAGCTTGCATACTTTGTTTAATTACTTTGCCTGATTCAAACCTCTCATTAATAGCAGCTTGGATGCATCCTCTCTTACGTTTCTTGTATATTGGCGCTTATGTTTTAAATATTCCTATTGCTAGAGGTTTAATATGGGCTTCTGGGATTTTTACGACACTTGTTTTATATAAAGAAGGGATATCCCAAT…	408	pTGW	ACCCAGCTTTCTTGTACAAAGTTGGCATTATAAGAAAGCATTGCTTATCAATTTGTTGCAACGAACAGGTCACTATCAGTCAAAATAAAATCATTATTTGAGGCTAGGTGGAGGCTCAGTGATGATAAGTCTGCGATGGTGGATGCATGTGTCATGGTCATAGCTGTTTCCTGTGTGAAATTGTTATCCGCTCAGAGGGCACAATCCTATTCCGCGCTATCCGACAATCTCCAAGACATTAGGTGGAGTTCAGTTCGGCGTATGGCATATGTCGCTGGAAAGAACATGTGAGCAAAAGGCCAGCAAAAGGCCAGGAACCGTAAAAAGGCCGCGTTGCTGGCGTTTTTCCATAGGCTCCGCCCCCCTGACGAGCATCACAAAAATCGACGCTCAAGTCAG…	2365	ACCCAGCTTTCTTGTACAAAGTTGGCATTATAAGAAAGCATTGCTTATCAATTTGTTGCAACGAACAGGTCACTATCAGTCAAAATAAAATCATTATTTGAGGCTAGGTGGAGGCTCAGTGATGATAAGTCTGCGATGGTGGATGCATGTGTCATGGTCATAGCTGTTTCCTGTGTGAAATTGTTATCCGCTCAGAGGGCACAATCCTATTCCGCGCTATCCGACAATCTCCAAGACATTAGGTGGAGTTCAGTTCGGCGTATGGCATATGTCGCTGGAAAGAACATGTGAGCAAAAGGCCAGCAAAAGGCCAGGAACCGTAAAAAGGCCGCGTTGCTGGCGTTTTTCCATAGGCTCCGCCCCCCTGACGAGCATCACAAAAATCGACGCTCAAGTCAG…	2773	pMB1	high	KAN		glycerol	C4	pSHPs0107B613663MU-A24			CAE19474	MAPEG family	405	1	5.3e-82	1	Prochlorococcus marinus;Prochlorococcus marinus subsp. pastoris str. CCMP1986;Prochlorococcus marinus str. EQPAC1	1	1	GO:0016021				Cellular Component-IEA	Cellular Component	integral component of membrane	Cellular Component
pSHPs0107B613663MU	G16	CAE19516	158	OI_5a305b3d5091830007042344	ACGTGACACAGAGACATTTTTTTGTGACAACATCTTCATCATCTGCAGCAGAAAAAACTTTGAAAACAAAAATCTGGAAACGGGTTTTTATTGTTTGTATGATTTTATTAATTAGTGGCTCTTTCTTTTATTTTAATCATGAAGAAAATAATACATATATTCTTAAAACTCTTGAACTCAACGGTTCTGTTAAAGAAGGAGATACTCTCTTTAAAATGAATTGTGTTGGATGCCATGGTATTACTGCTAGAGGATTAGTTGGACCAGATTTACAATCAATAACCATGCGTTTAAATGATGCAGAAATCATAAAACAAGTTATTGAGGGAGTTACCCCTCCTATGCCAAGTTTTGAAATTGATCCTCAAAACATGTCTAATTTATTAACGTATTTACATA…	408	pTGW	ACCCAGCTTTCTTGTACAAAGTTGGCATTATAAGAAAGCATTGCTTATCAATTTGTTGCAACGAACAGGTCACTATCAGTCAAAATAAAATCATTATTTGAGGCTAGGTGGAGGCTCAGTGATGATAAGTCTGCGATGGTGGATGCATGTGTCATGGTCATAGCTGTTTCCTGTGTGAAATTGTTATCCGCTCAGAGGGCACAATCCTATTCCGCGCTATCCGACAATCTCCAAGACATTAGGTGGAGTTCAGTTCGGCGTATGGCATATGTCGCTGGAAAGAACATGTGAGCAAAAGGCCAGCAAAAGGCCAGGAACCGTAAAAAGGCCGCGTTGCTGGCGTTTTTCCATAGGCTCCGCCCCCCTGACGAGCATCACAAAAATCGACGCTCAAGTCAG…	2365	ACCCAGCTTTCTTGTACAAAGTTGGCATTATAAGAAAGCATTGCTTATCAATTTGTTGCAACGAACAGGTCACTATCAGTCAAAATAAAATCATTATTTGAGGCTAGGTGGAGGCTCAGTGATGATAAGTCTGCGATGGTGGATGCATGTGTCATGGTCATAGCTGTTTCCTGTGTGAAATTGTTATCCGCTCAGAGGGCACAATCCTATTCCGCGCTATCCGACAATCTCCAAGACATTAGGTGGAGTTCAGTTCGGCGTATGGCATATGTCGCTGGAAAGAACATGTGAGCAAAAGGCCAGCAAAAGGCCAGGAACCGTAAAAAGGCCGCGTTGCTGGCGTTTTTCCATAGGCTCCGCCCCCCTGACGAGCATCACAAAAATCGACGCTCAAGTCAG…	2773	pMB1	high	KAN		glycerol	D4	pSHPs0107B613663MU-A24			CAE19516	cytochrome cM	405	1	1.1e-94	1	Prochlorococcus marinus subsp. pastoris str. CCMP1986	1	6	GO:0006118;GO:0046872;GO:0009055;GO:0016021;GO:0022900;GO:0020037				Biological Process-IEA;Cellular Component-IEA;Molecular Function-IEA	Cellular Component;Biological Process;Molecular Function	electron transfer activity;electron transport chain;metal ion binding;heme binding;integral component of membrane;obsolete electron transport	Cellular Component;Biological Process;Molecular Function
pSHPs0107B613663MU	I16	CAE19784	159	OI_5a305b3d5091830007042345	ACATGTTTAATACTAAATCAAAACTAACTGAGCCAGTAACCATCTCTCCATCTTTTCAATTACCAATAATCCTAATAATTTTAAGTTTTATGCTCCTATTCCTAAATATTGGTTATTGGCCCACCATAGTATTTGCTGCATTTAGCTTTTTTTTATTGCTTCAATCATTTACTTTAAGAATAAAAATAACCAATGAAGATTTTATAGTTTTGCAACTTGGAAAAGAAATTAGAACCTTTCCATTTAAAAATTGGATCTCTTGGAAATTCTTTTTTCCCATAATCCCCGGTATTTTTTACTTTAGAGAAAAGTCTAGTCCTCATTTATTACCTATACTATTTAATCCAGAGCAACTAAAAAACGAACTTATAAAGAAAGTTGAATCTCTGGAAATTAAAA…	408	pTGW	ACCCAGCTTTCTTGTACAAAGTTGGCATTATAAGAAAGCATTGCTTATCAATTTGTTGCAACGAACAGGTCACTATCAGTCAAAATAAAATCATTATTTGAGGCTAGGTGGAGGCTCAGTGATGATAAGTCTGCGATGGTGGATGCATGTGTCATGGTCATAGCTGTTTCCTGTGTGAAATTGTTATCCGCTCAGAGGGCACAATCCTATTCCGCGCTATCCGACAATCTCCAAGACATTAGGTGGAGTTCAGTTCGGCGTATGGCATATGTCGCTGGAAAGAACATGTGAGCAAAAGGCCAGCAAAAGGCCAGGAACCGTAAAAAGGCCGCGTTGCTGGCGTTTTTCCATAGGCTCCGCCCCCCTGACGAGCATCACAAAAATCGACGCTCAAGTCAG…	2365	ACCCAGCTTTCTTGTACAAAGTTGGCATTATAAGAAAGCATTGCTTATCAATTTGTTGCAACGAACAGGTCACTATCAGTCAAAATAAAATCATTATTTGAGGCTAGGTGGAGGCTCAGTGATGATAAGTCTGCGATGGTGGATGCATGTGTCATGGTCATAGCTGTTTCCTGTGTGAAATTGTTATCCGCTCAGAGGGCACAATCCTATTCCGCGCTATCCGACAATCTCCAAGACATTAGGTGGAGTTCAGTTCGGCGTATGGCATATGTCGCTGGAAAGAACATGTGAGCAAAAGGCCAGCAAAAGGCCAGGAACCGTAAAAAGGCCGCGTTGCTGGCGTTTTTCCATAGGCTCCGCCCCCCTGACGAGCATCACAAAAATCGACGCTCAAGTCAG…	2773	pMB1	high	KAN		glycerol	E4	pSHPs0107B613663MU-A24			CAE19784	DUF3119 family	405	1	1.4e-49	1	Prochlorococcus marinus;Prochlorococcus marinus subsp. pastoris str. CCMP1986;Prochlorococcus marinus str. EQPAC1	1	1	GO:0016021				Cellular Component-IEA	Cellular Component	integral component of membrane	Cellular Component
pSHPs0107B613663MU	K16	CAE19878	160	OI_5a305b3d5091830007042346	ACATGGAAAAATTTTCCCAGAATCTTCTTAGGCTTTCTCTTTCAATATTATTTTTAAGTTTTCCTATTGGTTTTTTATTCGCAGGGATTGAATATATAAACACCAAAAAGTTTTTAACAACAAAATATGATGAATTAAATGAAAAGACAGAAGACTATATAGAGGATATGGAAGAAACTTATCCTGAAACTATAAAATATTTTCCTTCAACTAAATTGGCAGATAAATCTCCTCTTGCAACATTACTTTTAACAAAATCAACTATGAAATTATTTCAAGTTTCCGAATATCTAAAATATAAAAATTCAATTTTGGATACTACTGACGAGATATCAAAGACTGTTGATGCTTTTATAGAAGAATTAAGAATTGAATATCCCGAATTAAATAGAATACTTC…	408	pTGW	ACCCAGCTTTCTTGTACAAAGTTGGCATTATAAGAAAGCATTGCTTATCAATTTGTTGCAACGAACAGGTCACTATCAGTCAAAATAAAATCATTATTTGAGGCTAGGTGGAGGCTCAGTGATGATAAGTCTGCGATGGTGGATGCATGTGTCATGGTCATAGCTGTTTCCTGTGTGAAATTGTTATCCGCTCAGAGGGCACAATCCTATTCCGCGCTATCCGACAATCTCCAAGACATTAGGTGGAGTTCAGTTCGGCGTATGGCATATGTCGCTGGAAAGAACATGTGAGCAAAAGGCCAGCAAAAGGCCAGGAACCGTAAAAAGGCCGCGTTGCTGGCGTTTTTCCATAGGCTCCGCCCCCCTGACGAGCATCACAAAAATCGACGCTCAAGTCAG…	2365	ACCCAGCTTTCTTGTACAAAGTTGGCATTATAAGAAAGCATTGCTTATCAATTTGTTGCAACGAACAGGTCACTATCAGTCAAAATAAAATCATTATTTGAGGCTAGGTGGAGGCTCAGTGATGATAAGTCTGCGATGGTGGATGCATGTGTCATGGTCATAGCTGTTTCCTGTGTGAAATTGTTATCCGCTCAGAGGGCACAATCCTATTCCGCGCTATCCGACAATCTCCAAGACATTAGGTGGAGTTCAGTTCGGCGTATGGCATATGTCGCTGGAAAGAACATGTGAGCAAAAGGCCAGCAAAAGGCCAGGAACCGTAAAAAGGCCGCGTTGCTGGCGTTTTTCCATAGGCTCCGCCCCCCTGACGAGCATCACAAAAATCGACGCTCAAGTCAG…	2773	pMB1	high	KAN		glycerol	F4	pSHPs0107B613663MU-A24			CAE19878	possible ATP synthase B B CF(0)	405	1	5.1e-71	1	Prochlorococcus marinus;Prochlorococcus marinus subsp. pastoris str. CCMP1986	1	1	GO:0016021				Cellular Component-IEA	Cellular Component	integral component of membrane	Cellular Component
pSHPs0107B613663MU	M16	CAE19898	161	OI_5a305b3d5091830007042347	ACATGGCAATTTCACTCAAGGTTTTAGCTCCAAATCAGAATGTTTACGAAGGTGATGCTGAAGAGGTAATTCTTCCAAGCACCACTGGTCAAATTGGGGTACTCCCTGGACATATATCTTTAGTAACGGCTATCGATATTGGTGTCTTAAGACTAAGAATGAATTCCAAATGGAAATCTATAGCTTTAATGGGTGGCTTTGCTGAAATAGAGTCAGATGAAGTTATAGTTCTTGTTAACAGCGCTGAAATTGGGTCCGAAATTAATATCCAAAATGCTGAAGATGCTCTTAAAAAAGCAAAATCCGCAATTAGTAAATTTCCCGAAAATGAGAAAAGCTCAGAAAAGATTAAAGCCCTTAATGAAGTCTCAAAAGCTGAGGCAAGAATTCAAGCTTCAA…	408	pTGW	ACCCAGCTTTCTTGTACAAAGTTGGCATTATAAGAAAGCATTGCTTATCAATTTGTTGCAACGAACAGGTCACTATCAGTCAAAATAAAATCATTATTTGAGGCTAGGTGGAGGCTCAGTGATGATAAGTCTGCGATGGTGGATGCATGTGTCATGGTCATAGCTGTTTCCTGTGTGAAATTGTTATCCGCTCAGAGGGCACAATCCTATTCCGCGCTATCCGACAATCTCCAAGACATTAGGTGGAGTTCAGTTCGGCGTATGGCATATGTCGCTGGAAAGAACATGTGAGCAAAAGGCCAGCAAAAGGCCAGGAACCGTAAAAAGGCCGCGTTGCTGGCGTTTTTCCATAGGCTCCGCCCCCCTGACGAGCATCACAAAAATCGACGCTCAAGTCAG…	2365	ACCCAGCTTTCTTGTACAAAGTTGGCATTATAAGAAAGCATTGCTTATCAATTTGTTGCAACGAACAGGTCACTATCAGTCAAAATAAAATCATTATTTGAGGCTAGGTGGAGGCTCAGTGATGATAAGTCTGCGATGGTGGATGCATGTGTCATGGTCATAGCTGTTTCCTGTGTGAAATTGTTATCCGCTCAGAGGGCACAATCCTATTCCGCGCTATCCGACAATCTCCAAGACATTAGGTGGAGTTCAGTTCGGCGTATGGCATATGTCGCTGGAAAGAACATGTGAGCAAAAGGCCAGCAAAAGGCCAGGAACCGTAAAAAGGCCGCGTTGCTGGCGTTTTTCCATAGGCTCCGCCCCCCTGACGAGCATCACAAAAATCGACGCTCAAGTCAG…	2773	pMB1	high	KAN		glycerol	G4	pSHPs0107B613663MU-A24			CAE19898	F0F1 ATP synthase subunit epsilon	405	1	8.4e-89	1	Prochlorococcus marinus;Prochlorococcus marinus subsp. pastoris str. CCMP1986;Prochlorococcus marinus str. EQPAC1	1	5	GO:0045261;GO:0005524;GO:0042651;GO:0015986;GO:0046933				Biological Process-IEA;Cellular Component-IEA;Molecular Function-IEA	Cellular Component;Biological Process;Molecular Function	ATP synthesis coupled proton transport;proton-transporting ATP synthase activity, rotational mechanism;thylakoid membrane;proton-transporting ATP synthase complex, catalytic core F(1);ATP binding	Cellular Component;Biological Process;Molecular Function
pSHPs0107B613663MU	O16	CAE19046	162	OI_5a305b3d5091830007042348	ACATGATAGAAGAAAAATTTTTAGAAATTTTACCCGAAAATTTCAGACATGAAAAATCTTTTTTAATTAAAAAGAAACTAGATGACTTTAAAAGATTAAGTCAACTTAGTGATTCTGAATTAAATATCATTCAAAGATCTCATTCATTATGTACACTAAATAATTTAAAAAAAATCAGAGCTATTGCTAATTTTAAAAATGAGCTTTCAATAACTCCATATGAATCTTACTTACTATTACACTGCGGTATAGGGTCTATTCAATCTCTTTCAATTTTAAACCCATATGATCTCAAAGAGAGAATTGGAAGATTGGAGAGAAGTCTTAGAACTAAAACTCAAACAAATATTACTTTATCCACGTTAAAAGATTGGATAAAGAGGGCTAATAAAATCTGTA…	411	pTGW	ACCCAGCTTTCTTGTACAAAGTTGGCATTATAAGAAAGCATTGCTTATCAATTTGTTGCAACGAACAGGTCACTATCAGTCAAAATAAAATCATTATTTGAGGCTAGGTGGAGGCTCAGTGATGATAAGTCTGCGATGGTGGATGCATGTGTCATGGTCATAGCTGTTTCCTGTGTGAAATTGTTATCCGCTCAGAGGGCACAATCCTATTCCGCGCTATCCGACAATCTCCAAGACATTAGGTGGAGTTCAGTTCGGCGTATGGCATATGTCGCTGGAAAGAACATGTGAGCAAAAGGCCAGCAAAAGGCCAGGAACCGTAAAAAGGCCGCGTTGCTGGCGTTTTTCCATAGGCTCCGCCCCCCTGACGAGCATCACAAAAATCGACGCTCAAGTCAG…	2365	ACCCAGCTTTCTTGTACAAAGTTGGCATTATAAGAAAGCATTGCTTATCAATTTGTTGCAACGAACAGGTCACTATCAGTCAAAATAAAATCATTATTTGAGGCTAGGTGGAGGCTCAGTGATGATAAGTCTGCGATGGTGGATGCATGTGTCATGGTCATAGCTGTTTCCTGTGTGAAATTGTTATCCGCTCAGAGGGCACAATCCTATTCCGCGCTATCCGACAATCTCCAAGACATTAGGTGGAGTTCAGTTCGGCGTATGGCATATGTCGCTGGAAAGAACATGTGAGCAAAAGGCCAGCAAAAGGCCAGGAACCGTAAAAAGGCCGCGTTGCTGGCGTTTTTCCATAGGCTCCGCCCCCCTGACGAGCATCACAAAAATCGACGCTCAAGTCAG…	2776	pMB1	high	KAN		glycerol	H4	pSHPs0107B613663MU-A24			CAE19046	DUF4332 domain-containing	408	1	3.2e-91	1	Prochlorococcus marinus;Prochlorococcus marinus subsp. pastoris str. CCMP1986;Prochlorococcus marinus str. EQPAC1	1
pSHPs0107B613663MU	A18	CAE19484	163	OI_5a305b3d5091830007042349	ACATGAGTAAAATAACATGTTCTTATTTAGGGGACTTAAAATGCGAAGCCAAACATCTCCAATCTGGGAATCTAATCACAACTGATGCACCTATAGATCATTGCGGGAAAGGTGAAAACTTCTCACCAACTGATTTACTCGCAACCTCTCTAGGCTCTTGCCTTCTAACGATAATGTCTATCAAAGCGAGATCAAATGGTTGGGAATTAAAAAATATTTATTTAGATATTGAGAAAATAATGACTAAGAATAAAGAAAGGAAAATAGCACAACTAAAAATAGATATTTATATTCCTGATGACTTATCAAAAGAAAAAATTGATTTTATAAAAAATGCTTCAGAAGATTGTCCTGTCACTAGAAATCTTTCTGAATCGCTTGATATTAAAATAAATTGGC…	411	pTGW	ACCCAGCTTTCTTGTACAAAGTTGGCATTATAAGAAAGCATTGCTTATCAATTTGTTGCAACGAACAGGTCACTATCAGTCAAAATAAAATCATTATTTGAGGCTAGGTGGAGGCTCAGTGATGATAAGTCTGCGATGGTGGATGCATGTGTCATGGTCATAGCTGTTTCCTGTGTGAAATTGTTATCCGCTCAGAGGGCACAATCCTATTCCGCGCTATCCGACAATCTCCAAGACATTAGGTGGAGTTCAGTTCGGCGTATGGCATATGTCGCTGGAAAGAACATGTGAGCAAAAGGCCAGCAAAAGGCCAGGAACCGTAAAAAGGCCGCGTTGCTGGCGTTTTTCCATAGGCTCCGCCCCCCTGACGAGCATCACAAAAATCGACGCTCAAGTCAG…	2365	ACCCAGCTTTCTTGTACAAAGTTGGCATTATAAGAAAGCATTGCTTATCAATTTGTTGCAACGAACAGGTCACTATCAGTCAAAATAAAATCATTATTTGAGGCTAGGTGGAGGCTCAGTGATGATAAGTCTGCGATGGTGGATGCATGTGTCATGGTCATAGCTGTTTCCTGTGTGAAATTGTTATCCGCTCAGAGGGCACAATCCTATTCCGCGCTATCCGACAATCTCCAAGACATTAGGTGGAGTTCAGTTCGGCGTATGGCATATGTCGCTGGAAAGAACATGTGAGCAAAAGGCCAGCAAAAGGCCAGGAACCGTAAAAAGGCCGCGTTGCTGGCGTTTTTCCATAGGCTCCGCCCCCCTGACGAGCATCACAAAAATCGACGCTCAAGTCAG…	2776	pMB1	high	KAN		glycerol	A6	pSHPs0107B613663MU-A24			CAE19484	OsmC family protein	408	1	1e-93	1	Prochlorococcus marinus;Prochlorococcus marinus subsp. pastoris str. CCMP1986;Prochlorococcus marinus str. EQPAC1	1
pSHPs0107B613663MU	C18	CAE19876	164	OI_5a305b3d509183000704234a	ACATGAATAAGCCTGGAATTAATTTCATGAGAAGCTTATTAGTAATGTTTCTAATAATAAGTTTTTCTTCAAAAGCATATTCAGCTCTACCAACCACAATCATCAAAAGTTGCTACGACGGGGATACCTGCACAACCATTGATGGAGAGAAAATAAGACTTGCTTGTATTGATACGCCAGAATTAAAAGGTAAAAAAGCTGATCCTGTTGCGGCTAGAGAAGCAAGAGATTTTTTGAATAATTTAGTTACCAATGAAGAGGTTTCTATTAGGAGAATTACTAAAGATAAATATGAGAGAACAGTAGCTGAATTATTTAAAAATGATACTAACGTTCAAGAACTAATTGTTGATGATAGTTATGGGAAAATCTATGAAAGGTATGCATATCAATGTAATT…	411	pTGW	ACCCAGCTTTCTTGTACAAAGTTGGCATTATAAGAAAGCATTGCTTATCAATTTGTTGCAACGAACAGGTCACTATCAGTCAAAATAAAATCATTATTTGAGGCTAGGTGGAGGCTCAGTGATGATAAGTCTGCGATGGTGGATGCATGTGTCATGGTCATAGCTGTTTCCTGTGTGAAATTGTTATCCGCTCAGAGGGCACAATCCTATTCCGCGCTATCCGACAATCTCCAAGACATTAGGTGGAGTTCAGTTCGGCGTATGGCATATGTCGCTGGAAAGAACATGTGAGCAAAAGGCCAGCAAAAGGCCAGGAACCGTAAAAAGGCCGCGTTGCTGGCGTTTTTCCATAGGCTCCGCCCCCCTGACGAGCATCACAAAAATCGACGCTCAAGTCAG…	2365	ACCCAGCTTTCTTGTACAAAGTTGGCATTATAAGAAAGCATTGCTTATCAATTTGTTGCAACGAACAGGTCACTATCAGTCAAAATAAAATCATTATTTGAGGCTAGGTGGAGGCTCAGTGATGATAAGTCTGCGATGGTGGATGCATGTGTCATGGTCATAGCTGTTTCCTGTGTGAAATTGTTATCCGCTCAGAGGGCACAATCCTATTCCGCGCTATCCGACAATCTCCAAGACATTAGGTGGAGTTCAGTTCGGCGTATGGCATATGTCGCTGGAAAGAACATGTGAGCAAAAGGCCAGCAAAAGGCCAGGAACCGTAAAAAGGCCGCGTTGCTGGCGTTTTTCCATAGGCTCCGCCCCCCTGACGAGCATCACAAAAATCGACGCTCAAGTCAG…	2776	pMB1	high	KAN		glycerol	B6	pSHPs0107B613663MU-A24			CAE19876	Staphylococcus nuclease (SNase) homologues	408	1	1.8e-95	1	Prochlorococcus marinus;Prochlorococcus marinus subsp. pastoris str. CCMP1986	1
pSHPs0107B613663MU	E18	CAE19190	165	OI_5a305b3d509183000704234b	ACATGAAAATCACTGAGGCCTTAAAATCTCTTGAAAATTCTTGGTCAAGAGAAGAGATCCTATCAAAAATAAAGAATGGTGAAAATTCTGAAAAAATAGTAAACGACTTTTGCTCTTCTAAACAACAAGAAATTGAAACACTAACTAATTTTATTAATCCAGACGATAAAGTCCTATTAAGTGAAATAGAAGATTTATCAAATATAGAGTCAAAACTAATAAATAAAATTAAAAATTACAGCTTTAATAAAGTTGATTCGTCAAAAAAAGAAATAGTTCAAAAACAGGTTCCACAACCTGAAAAAATATCATTTGATTTAGGGGTTTTCATGATGAAATGGAGTAATAAATTTGTTTTTATTTCTCTTTTAGCTATTTCAGCAATAGCATTAACTAAAC…	414	pTGW	ACCCAGCTTTCTTGTACAAAGTTGGCATTATAAGAAAGCATTGCTTATCAATTTGTTGCAACGAACAGGTCACTATCAGTCAAAATAAAATCATTATTTGAGGCTAGGTGGAGGCTCAGTGATGATAAGTCTGCGATGGTGGATGCATGTGTCATGGTCATAGCTGTTTCCTGTGTGAAATTGTTATCCGCTCAGAGGGCACAATCCTATTCCGCGCTATCCGACAATCTCCAAGACATTAGGTGGAGTTCAGTTCGGCGTATGGCATATGTCGCTGGAAAGAACATGTGAGCAAAAGGCCAGCAAAAGGCCAGGAACCGTAAAAAGGCCGCGTTGCTGGCGTTTTTCCATAGGCTCCGCCCCCCTGACGAGCATCACAAAAATCGACGCTCAAGTCAG…	2365	ACCCAGCTTTCTTGTACAAAGTTGGCATTATAAGAAAGCATTGCTTATCAATTTGTTGCAACGAACAGGTCACTATCAGTCAAAATAAAATCATTATTTGAGGCTAGGTGGAGGCTCAGTGATGATAAGTCTGCGATGGTGGATGCATGTGTCATGGTCATAGCTGTTTCCTGTGTGAAATTGTTATCCGCTCAGAGGGCACAATCCTATTCCGCGCTATCCGACAATCTCCAAGACATTAGGTGGAGTTCAGTTCGGCGTATGGCATATGTCGCTGGAAAGAACATGTGAGCAAAAGGCCAGCAAAAGGCCAGGAACCGTAAAAAGGCCGCGTTGCTGGCGTTTTTCCATAGGCTCCGCCCCCCTGACGAGCATCACAAAAATCGACGCTCAAGTCAG…	2779	pMB1	high	KAN		glycerol	C6	pSHPs0107B613663MU-A24			CAE19190	possible COMC family	411	1	1.2e-89	1	Prochlorococcus marinus;Prochlorococcus marinus subsp. pastoris str. CCMP1986;Prochlorococcus marinus str. EQPAC1	1
pSHPs0107B613663MU	G18	CAE19766	166	OI_5a305b3d509183000704234c	ACATGTTGCATGGACTACTTTGGTTACCATTACTTTTAATCTTCGTTCTATTAACAGCTCTCGGTTGGCTAGAAAGAAGAAGACAAAATCTTTTTAGGAATTGGGCAAGTGGTTCTGAAATTTGCAAATTAGATAGTTCTGGTGCAGCTTTTTTAAAGGATGGTGAATTAAAATGGAGTGCATTTGAAGCTGGAATATTTGAAGAAAAAGGTAGTTTTACAATAAAGAAACTAGAACTAGTAGAGTTAATGGCCCTTACCTCAGGAGAAGCACCTTTAACCAATGAATCACAAGGTAAGTGTAGGCTCAGGCTCGTTGGGGATGGGAAAGAGATGGATGTTCCATTTTCAGATGCAGAGAGAGCTAGAGAGTGGATGGATCAACTGATGGAAAAAGCTA…	414	pTGW	ACCCAGCTTTCTTGTACAAAGTTGGCATTATAAGAAAGCATTGCTTATCAATTTGTTGCAACGAACAGGTCACTATCAGTCAAAATAAAATCATTATTTGAGGCTAGGTGGAGGCTCAGTGATGATAAGTCTGCGATGGTGGATGCATGTGTCATGGTCATAGCTGTTTCCTGTGTGAAATTGTTATCCGCTCAGAGGGCACAATCCTATTCCGCGCTATCCGACAATCTCCAAGACATTAGGTGGAGTTCAGTTCGGCGTATGGCATATGTCGCTGGAAAGAACATGTGAGCAAAAGGCCAGCAAAAGGCCAGGAACCGTAAAAAGGCCGCGTTGCTGGCGTTTTTCCATAGGCTCCGCCCCCCTGACGAGCATCACAAAAATCGACGCTCAAGTCAG…	2365	ACCCAGCTTTCTTGTACAAAGTTGGCATTATAAGAAAGCATTGCTTATCAATTTGTTGCAACGAACAGGTCACTATCAGTCAAAATAAAATCATTATTTGAGGCTAGGTGGAGGCTCAGTGATGATAAGTCTGCGATGGTGGATGCATGTGTCATGGTCATAGCTGTTTCCTGTGTGAAATTGTTATCCGCTCAGAGGGCACAATCCTATTCCGCGCTATCCGACAATCTCCAAGACATTAGGTGGAGTTCAGTTCGGCGTATGGCATATGTCGCTGGAAAGAACATGTGAGCAAAAGGCCAGCAAAAGGCCAGGAACCGTAAAAAGGCCGCGTTGCTGGCGTTTTTCCATAGGCTCCGCCCCCCTGACGAGCATCACAAAAATCGACGCTCAAGTCAG…	2779	pMB1	high	KAN		glycerol	D6	pSHPs0107B613663MU-A24			CAE19766	hypothetical protein	411	1	4.3e-77	1	Prochlorococcus marinus;Prochlorococcus marinus subsp. pastoris str. CCMP1986;Prochlorococcus marinus str. EQPAC1	1	1	GO:0016021				Cellular Component-IEA	Cellular Component	integral component of membrane	Cellular Component
pSHPs0107B613663MU	I18	CAE19920	167	OI_5a305b3d509183000704234d	ACATGGGTACAGCTAATTTACATGATTCGACTAACAAGCCTTTATACGGAGAAAGAATAATAGAAGAATCAAATATAATTTGTTTTGAAAATCCTAATAAAAAAAGAATTTATGAAATTTCAATTGAGTTACCTGAATTTACTTGTAAATGCCCATTTTCAGGTTATCCAGATTTTGCAAAATTAAATATCTACTATCAGCCTAATATGAAAGTATATGAGTTGAAATCCTTAAAACTTTATATTAATAAATTTAGAGATCTCAAAATATCACATGAAGAAGTGGTAAATAGAATTATGGATGATCTTTTAAAAGCAGCAGTCCCACACTGGATTCATTTAAACGCTGATTTTAATCCTAGAGGAAATGTTTCTATGAAATTAGATATTTATAGTGGAC…	414	pTGW	ACCCAGCTTTCTTGTACAAAGTTGGCATTATAAGAAAGCATTGCTTATCAATTTGTTGCAACGAACAGGTCACTATCAGTCAAAATAAAATCATTATTTGAGGCTAGGTGGAGGCTCAGTGATGATAAGTCTGCGATGGTGGATGCATGTGTCATGGTCATAGCTGTTTCCTGTGTGAAATTGTTATCCGCTCAGAGGGCACAATCCTATTCCGCGCTATCCGACAATCTCCAAGACATTAGGTGGAGTTCAGTTCGGCGTATGGCATATGTCGCTGGAAAGAACATGTGAGCAAAAGGCCAGCAAAAGGCCAGGAACCGTAAAAAGGCCGCGTTGCTGGCGTTTTTCCATAGGCTCCGCCCCCCTGACGAGCATCACAAAAATCGACGCTCAAGTCAG…	2365	ACCCAGCTTTCTTGTACAAAGTTGGCATTATAAGAAAGCATTGCTTATCAATTTGTTGCAACGAACAGGTCACTATCAGTCAAAATAAAATCATTATTTGAGGCTAGGTGGAGGCTCAGTGATGATAAGTCTGCGATGGTGGATGCATGTGTCATGGTCATAGCTGTTTCCTGTGTGAAATTGTTATCCGCTCAGAGGGCACAATCCTATTCCGCGCTATCCGACAATCTCCAAGACATTAGGTGGAGTTCAGTTCGGCGTATGGCATATGTCGCTGGAAAGAACATGTGAGCAAAAGGCCAGCAAAAGGCCAGGAACCGTAAAAAGGCCGCGTTGCTGGCGTTTTTCCATAGGCTCCGCCCCCCTGACGAGCATCACAAAAATCGACGCTCAAGTCAG…	2779	pMB1	high	KAN		glycerol	E6	pSHPs0107B613663MU-A24			CAE19920	NADPH-dependent 7-cyano-7-deazaguanine reductase	411	1	1.6e-96	1	Prochlorococcus marinus;Prochlorococcus marinus subsp. pastoris str. CCMP1986;Prochlorococcus marinus str. EQPAC1	1	5	GO:0033739;GO:0008616;GO:0005737;GO:0055114;GO:0046857	EC:1.7.1.13			Biological Process-IEA;Cellular Component-IEA;Molecular Function-IEA	Cellular Component;Biological Process;Molecular Function	cytoplasm;preQ1 synthase activity;oxidation-reduction process;oxidoreductase activity, acting on other nitrogenous compounds as donors, with NAD or NADP as acceptor;queuosine biosynthetic process	Cellular Component;Biological Process;Molecular Function	EC:1.7.1.13	Acting on other nitrogenous compounds as donors
pSHPs0107B613663MU	K18	CAE19990	168	OI_5a305b3d509183000704234e	ACATGAATAGTCAAGTAAAAAACAAAGCAGTTTATTGGGGTACTGGAAGAAGAAAAACTTCTGTGGCAAGAGTTCGTTTAATTCCCGGCAATGGACAAATTAAAATAAATGGTCGTTCTGGTGATGATTACTTAAACTTCAACCCATCACACTTAAATTCAGTTAAAGCACCTTTGCTAACTTTAGGCCTTGAAAATTCATACGATATTTTTGTAAATGTTTTTGGTGGTGGTTTAACAGGGCAAGCAGATGCTATCAAGCAAGGAGCAGCTAGAGCTCTTTGTGGTTTATCTCCAGATAACAGGAAGCCTTTAAAAACAGAAGGACACCTTAGTCGAGACCCTAGATCAAAAGAAAGAAAAAAATATGGTCTTAAAAAAGCTAGGAAAGCTGGTCAAT…	414	pTGW	ACCCAGCTTTCTTGTACAAAGTTGGCATTATAAGAAAGCATTGCTTATCAATTTGTTGCAACGAACAGGTCACTATCAGTCAAAATAAAATCATTATTTGAGGCTAGGTGGAGGCTCAGTGATGATAAGTCTGCGATGGTGGATGCATGTGTCATGGTCATAGCTGTTTCCTGTGTGAAATTGTTATCCGCTCAGAGGGCACAATCCTATTCCGCGCTATCCGACAATCTCCAAGACATTAGGTGGAGTTCAGTTCGGCGTATGGCATATGTCGCTGGAAAGAACATGTGAGCAAAAGGCCAGCAAAAGGCCAGGAACCGTAAAAAGGCCGCGTTGCTGGCGTTTTTCCATAGGCTCCGCCCCCCTGACGAGCATCACAAAAATCGACGCTCAAGTCAG…	2365	ACCCAGCTTTCTTGTACAAAGTTGGCATTATAAGAAAGCATTGCTTATCAATTTGTTGCAACGAACAGGTCACTATCAGTCAAAATAAAATCATTATTTGAGGCTAGGTGGAGGCTCAGTGATGATAAGTCTGCGATGGTGGATGCATGTGTCATGGTCATAGCTGTTTCCTGTGTGAAATTGTTATCCGCTCAGAGGGCACAATCCTATTCCGCGCTATCCGACAATCTCCAAGACATTAGGTGGAGTTCAGTTCGGCGTATGGCATATGTCGCTGGAAAGAACATGTGAGCAAAAGGCCAGCAAAAGGCCAGGAACCGTAAAAAGGCCGCGTTGCTGGCGTTTTTCCATAGGCTCCGCCCCCCTGACGAGCATCACAAAAATCGACGCTCAAGTCAG…	2779	pMB1	high	KAN		glycerol	F6	pSHPs0107B613663MU-A24			CAE19990	30S ribosomal S9	411	1	2e-94	1	Prochlorococcus marinus;Prochlorococcus marinus subsp. pastoris str. CCMP1986;Prochlorococcus marinus str. EQPAC1	1	4	GO:0003735;GO:0042254;GO:0005840;GO:0006412				Biological Process-IEA;Cellular Component-IEA;Molecular Function-IEA	Cellular Component;Biological Process;Molecular Function	translation;ribosome;structural constituent of ribosome;ribosome biogenesis	Cellular Component;Biological Process;Molecular Function
pSHPs0107B613663MU	M18	CAE19081	169	OI_5a305b3d509183000704234f	ACTTGGGAATAACAACTAATAAAGAGAGTCAGCATTGTGGAACAAAACCAAAAAAATTTGCCTTCGGCATTGCTCCCTTAGGTATCGTTTCTATTGGAATTGTCCCAATGGGCGTTATTAGTATTGGGGTAGTCCCAATGGGTGTTTTTTCTTTTGGTGCTGTTGCTATGGGAATAGTAAATTTATCCGTAGTTGGCATGGGAATAATTTCTGCTGGAATAACAACTATGGGATTATGGGAATATTCTCCTAAATCACATGGCCATGAGCATCACATTCCTTCAAAGAAGACTTCAAATATTAATGATGCAGGCCTTTTTAAAACAAAAGAGGATGCCGAAAAAGCTTCATCAGAATATGGATGTATAGGTGCGCATAAAATGGGTAAAAAATGGATGC…	417	pTGW	ACCCAGCTTTCTTGTACAAAGTTGGCATTATAAGAAAGCATTGCTTATCAATTTGTTGCAACGAACAGGTCACTATCAGTCAAAATAAAATCATTATTTGAGGCTAGGTGGAGGCTCAGTGATGATAAGTCTGCGATGGTGGATGCATGTGTCATGGTCATAGCTGTTTCCTGTGTGAAATTGTTATCCGCTCAGAGGGCACAATCCTATTCCGCGCTATCCGACAATCTCCAAGACATTAGGTGGAGTTCAGTTCGGCGTATGGCATATGTCGCTGGAAAGAACATGTGAGCAAAAGGCCAGCAAAAGGCCAGGAACCGTAAAAAGGCCGCGTTGCTGGCGTTTTTCCATAGGCTCCGCCCCCCTGACGAGCATCACAAAAATCGACGCTCAAGTCAG…	2365	ACCCAGCTTTCTTGTACAAAGTTGGCATTATAAGAAAGCATTGCTTATCAATTTGTTGCAACGAACAGGTCACTATCAGTCAAAATAAAATCATTATTTGAGGCTAGGTGGAGGCTCAGTGATGATAAGTCTGCGATGGTGGATGCATGTGTCATGGTCATAGCTGTTTCCTGTGTGAAATTGTTATCCGCTCAGAGGGCACAATCCTATTCCGCGCTATCCGACAATCTCCAAGACATTAGGTGGAGTTCAGTTCGGCGTATGGCATATGTCGCTGGAAAGAACATGTGAGCAAAAGGCCAGCAAAAGGCCAGGAACCGTAAAAAGGCCGCGTTGCTGGCGTTTTTCCATAGGCTCCGCCCCCCTGACGAGCATCACAAAAATCGACGCTCAAGTCAG…	2782	pMB1	high	KAN		glycerol	G6	pSHPs0107B613663MU-A24			CAE19081	hypothetical protein	414	1	4.8e-93	1	Prochlorococcus marinus;Prochlorococcus marinus subsp. pastoris str. CCMP1986;Prochlorococcus marinus str. EQPAC1	1	1	GO:0016021				Cellular Component-IEA	Cellular Component	integral component of membrane	Cellular Component
pSHPs0107B613663MU	O18	CAE19394	170	OI_5a305b3d5091830007042350	ACATGCTTCAAACTAACAGATTATCAATAAATGCTATTGGTAAAATAAAAAAAAATTGGATAAGAGAAGGAATTAATCAATACAAAAAAAGAATGCCTGATCTTATTATTAATGAATCTAAGAGTTTTAATATTGATAATATTCGAGTTAATAATATTATTATTTGCCTTACTGAAGAAGGTCAATCCTTTAATTCAATAGAACTAACTTCCTTACTTTTAAATTTTAAAAATAAAAAAATTAATTTTCTTATTGGGGACGCAGATGGAATCCCTTCAGATATTAAAGATAAATCAAATCTTCTACTAAGCCTCTCTCCTCTTACTTTTCCTCATGAACTTGCAAGATTAATTCTTATTGAACAAATTTACAGAGCTATTTCTATTTCTAATAATTCGC…	417	pTGW	ACCCAGCTTTCTTGTACAAAGTTGGCATTATAAGAAAGCATTGCTTATCAATTTGTTGCAACGAACAGGTCACTATCAGTCAAAATAAAATCATTATTTGAGGCTAGGTGGAGGCTCAGTGATGATAAGTCTGCGATGGTGGATGCATGTGTCATGGTCATAGCTGTTTCCTGTGTGAAATTGTTATCCGCTCAGAGGGCACAATCCTATTCCGCGCTATCCGACAATCTCCAAGACATTAGGTGGAGTTCAGTTCGGCGTATGGCATATGTCGCTGGAAAGAACATGTGAGCAAAAGGCCAGCAAAAGGCCAGGAACCGTAAAAAGGCCGCGTTGCTGGCGTTTTTCCATAGGCTCCGCCCCCCTGACGAGCATCACAAAAATCGACGCTCAAGTCAG…	2365	ACCCAGCTTTCTTGTACAAAGTTGGCATTATAAGAAAGCATTGCTTATCAATTTGTTGCAACGAACAGGTCACTATCAGTCAAAATAAAATCATTATTTGAGGCTAGGTGGAGGCTCAGTGATGATAAGTCTGCGATGGTGGATGCATGTGTCATGGTCATAGCTGTTTCCTGTGTGAAATTGTTATCCGCTCAGAGGGCACAATCCTATTCCGCGCTATCCGACAATCTCCAAGACATTAGGTGGAGTTCAGTTCGGCGTATGGCATATGTCGCTGGAAAGAACATGTGAGCAAAAGGCCAGCAAAAGGCCAGGAACCGTAAAAAGGCCGCGTTGCTGGCGTTTTTCCATAGGCTCCGCCCCCCTGACGAGCATCACAAAAATCGACGCTCAAGTCAG…	2782	pMB1	high	KAN		glycerol	H6	pSHPs0107B613663MU-A24			CAE19394	ribosomal RNA large subunit methyltransferase H	414	1	1.8e-73	1	Prochlorococcus marinus;Prochlorococcus marinus subsp. pastoris str. CCMP1986;Prochlorococcus marinus str. EQPAC1	1	3	GO:0005737;GO:0070038;GO:0031167				Biological Process-IEA;Cellular Component-IEA;Molecular Function-IEA	Cellular Component;Biological Process;Molecular Function	cytoplasm;rRNA (pseudouridine-N3-)-methyltransferase activity;rRNA methylation	Cellular Component;Biological Process;Molecular Function
pSHPs0107B613663MU	A20	CAE19471	171	OI_5a305b3d5091830007042351	ACATGAAAAAAATTTGGAAAATTGAAAAGTTAGTATTACCACAACATTCAGATCACGCTGGGGTTATGTGGCATGGTACATATTTTGATTGGCTTGAAGAAGGAAGGATCAATGCACTTTCAAAAGCAGGTTTAAATTATGTTGACCTTACAAAAAATGGTTTTGACTTACCTTTAATAGATACTTCAATAAAATATATATCACCCTTATTTCTTGGAGATACTGTAACAATAGAAACTATATTTGAAATAAGCAAAAGTCCAAAAATAAAAATCCATTCAAAATTCATTAACAAAAGCAAAACAATTTTGACCATAGCTAAGGTTAATTTGGTTCTAATAAATAAAAAAAGTTTTTCTATTATAAGGAAAAGGCCTGATTTCATATCAAAAGCTTTTT…	417	pTGW	ACCCAGCTTTCTTGTACAAAGTTGGCATTATAAGAAAGCATTGCTTATCAATTTGTTGCAACGAACAGGTCACTATCAGTCAAAATAAAATCATTATTTGAGGCTAGGTGGAGGCTCAGTGATGATAAGTCTGCGATGGTGGATGCATGTGTCATGGTCATAGCTGTTTCCTGTGTGAAATTGTTATCCGCTCAGAGGGCACAATCCTATTCCGCGCTATCCGACAATCTCCAAGACATTAGGTGGAGTTCAGTTCGGCGTATGGCATATGTCGCTGGAAAGAACATGTGAGCAAAAGGCCAGCAAAAGGCCAGGAACCGTAAAAAGGCCGCGTTGCTGGCGTTTTTCCATAGGCTCCGCCCCCCTGACGAGCATCACAAAAATCGACGCTCAAGTCAG…	2365	ACCCAGCTTTCTTGTACAAAGTTGGCATTATAAGAAAGCATTGCTTATCAATTTGTTGCAACGAACAGGTCACTATCAGTCAAAATAAAATCATTATTTGAGGCTAGGTGGAGGCTCAGTGATGATAAGTCTGCGATGGTGGATGCATGTGTCATGGTCATAGCTGTTTCCTGTGTGAAATTGTTATCCGCTCAGAGGGCACAATCCTATTCCGCGCTATCCGACAATCTCCAAGACATTAGGTGGAGTTCAGTTCGGCGTATGGCATATGTCGCTGGAAAGAACATGTGAGCAAAAGGCCAGCAAAAGGCCAGGAACCGTAAAAAGGCCGCGTTGCTGGCGTTTTTCCATAGGCTCCGCCCCCCTGACGAGCATCACAAAAATCGACGCTCAAGTCAG…	2782	pMB1	high	KAN		glycerol	A8	pSHPs0107B613663MU-A24			CAE19471	4-hydroxybenzoyl- thioesterase family active site	414	1	1.7e-80	1	Prochlorococcus marinus;Prochlorococcus marinus subsp. pastoris str. CCMP1986;Prochlorococcus marinus str. EQPAC1	1
pSHPs0107B613663MU	C20	CAE19644	172	OI_5a305b3d5091830007042352	ACATGATTAACATTAATGAAGAATCGTTTTATGAGGGTGGCCCAGCTCGAAGTGATTTAATAATCAATTTATTTGCTGGTCTAACTCTTCTTGGTCTTCCATTCACATTTGCTGCAATAGTAAGAGCTTTATGGTTAAGATATAAAATTACCAATAAAAGAATAACTATTGATGGGGGATGGTTTGGCAAAAATAAAACTCAGGTATCTTTAAGCAATATTGAAGAGATAAGATCTATCCCGAGAGGATTTGGATCTTATGGAGACATGGTTTTAATACTCAACGATGGCTCTAAAGTTGAAATGAAATCTTTACCTTTATTTAGAGAAAAACAAAAGTTTATTGAGGAAAATATGGTTAAAAGATCACAAACATTAAATCTTAATGAGGTTGAGGGAT…	417	pTGW	ACCCAGCTTTCTTGTACAAAGTTGGCATTATAAGAAAGCATTGCTTATCAATTTGTTGCAACGAACAGGTCACTATCAGTCAAAATAAAATCATTATTTGAGGCTAGGTGGAGGCTCAGTGATGATAAGTCTGCGATGGTGGATGCATGTGTCATGGTCATAGCTGTTTCCTGTGTGAAATTGTTATCCGCTCAGAGGGCACAATCCTATTCCGCGCTATCCGACAATCTCCAAGACATTAGGTGGAGTTCAGTTCGGCGTATGGCATATGTCGCTGGAAAGAACATGTGAGCAAAAGGCCAGCAAAAGGCCAGGAACCGTAAAAAGGCCGCGTTGCTGGCGTTTTTCCATAGGCTCCGCCCCCCTGACGAGCATCACAAAAATCGACGCTCAAGTCAG…	2365	ACCCAGCTTTCTTGTACAAAGTTGGCATTATAAGAAAGCATTGCTTATCAATTTGTTGCAACGAACAGGTCACTATCAGTCAAAATAAAATCATTATTTGAGGCTAGGTGGAGGCTCAGTGATGATAAGTCTGCGATGGTGGATGCATGTGTCATGGTCATAGCTGTTTCCTGTGTGAAATTGTTATCCGCTCAGAGGGCACAATCCTATTCCGCGCTATCCGACAATCTCCAAGACATTAGGTGGAGTTCAGTTCGGCGTATGGCATATGTCGCTGGAAAGAACATGTGAGCAAAAGGCCAGCAAAAGGCCAGGAACCGTAAAAAGGCCGCGTTGCTGGCGTTTTTCCATAGGCTCCGCCCCCCTGACGAGCATCACAAAAATCGACGCTCAAGTCAG…	2782	pMB1	high	KAN		glycerol	B8	pSHPs0107B613663MU-A24			CAE19644	PH domain-containing	414	1	5e-94	1	Prochlorococcus marinus;Prochlorococcus marinus subsp. pastoris str. CCMP1986;Prochlorococcus marinus str. EQPAC1	1	1	GO:0016021				Cellular Component-IEA	Cellular Component	integral component of membrane	Cellular Component
pSHPs0107B613663MU	E20	CAE19109	173	OI_5a305b3d5091830007042353	ACATGCGTTTCCTTAAGACCAATAAGAACAAGATGGTGAGCAAGAAGCTAAACAAGGAGTACAGAAAGTTCATCAGCTCTTCCTTAAACTTGGTGCCCCAGAAGAGTAAGTTCGGTATCTTGTACTCCCTATACTCAGACAGGTTTAACTCTATTGAGGTCGGTTTCGCAGAGAACGACAGGATTTTGAAGAACAAACTACTTAGGAGTGACTTAATCCTGTTGGACAAGAAGAAAGGCAAGAAGCAGGACCTATCTCTGTTGATCAAGACGCTGAACGAGCTTGAGATTTCTTTCTCGTCTAAGCTAAACTACAGGTACTCCAACACCCTGATCAGGCACCTATTCACGCTGGGGTGGCCCGTTGGGAGATCGCTGTACAAGCAGAGGACCATTAAGA…	420	pTGW	ACCCAGCTTTCTTGTACAAAGTTGGCATTATAAGAAAGCATTGCTTATCAATTTGTTGCAACGAACAGGTCACTATCAGTCAAAATAAAATCATTATTTGAGGCTAGGTGGAGGCTCAGTGATGATAAGTCTGCGATGGTGGATGCATGTGTCATGGTCATAGCTGTTTCCTGTGTGAAATTGTTATCCGCTCAGAGGGCACAATCCTATTCCGCGCTATCCGACAATCTCCAAGACATTAGGTGGAGTTCAGTTCGGCGTATGGCATATGTCGCTGGAAAGAACATGTGAGCAAAAGGCCAGCAAAAGGCCAGGAACCGTAAAAAGGCCGCGTTGCTGGCGTTTTTCCATAGGCTCCGCCCCCCTGACGAGCATCACAAAAATCGACGCTCAAGTCAG…	2365	ACCCAGCTTTCTTGTACAAAGTTGGCATTATAAGAAAGCATTGCTTATCAATTTGTTGCAACGAACAGGTCACTATCAGTCAAAATAAAATCATTATTTGAGGCTAGGTGGAGGCTCAGTGATGATAAGTCTGCGATGGTGGATGCATGTGTCATGGTCATAGCTGTTTCCTGTGTGAAATTGTTATCCGCTCAGAGGGCACAATCCTATTCCGCGCTATCCGACAATCTCCAAGACATTAGGTGGAGTTCAGTTCGGCGTATGGCATATGTCGCTGGAAAGAACATGTGAGCAAAAGGCCAGCAAAAGGCCAGGAACCGTAAAAAGGCCGCGTTGCTGGCGTTTTTCCATAGGCTCCGCCCCCCTGACGAGCATCACAAAAATCGACGCTCAAGTCAG…	2785	pMB1	high	KAN		glycerol	C8	pSHPs0107B613663MU-A24			CAE19109	possible LEM domain	417	1	5e-75	1	Prochlorococcus marinus subsp. pastoris str. CCMP1986	1
pSHPs0107B613663MU	G20	CAE20137	174	OI_5a305b3d5091830007042354	ACATGGACGCTCTTTTGGTAAAGGACATCGGCGTAAAGGCCTTACTAGTAGGTGGGGCTGTACTAGTCTCCTTCTGGACATTTAACGCCGTGAAGTTAGTTATTTCTGCGCGTGGCATAAACCCCCTAGTAAGAAAGTTCTTCGACCAGGTCGCTGCTGGGCGTATAGATGCCGCTTACGGTTTGACGACAAAGACATACAAGACTCACGTGAAGAGACAGGATTTCTTGAAGTTCTTGGCCGGTCTTAACCTGAACAAATACAGGAACCTGAAATCGGGAAGGCCCAGGGTGCAGGAAGACCAGATTATTATCACCTTGAATCTAAAGAGTGAAGACAAGAAGGACGAACTGCCATTGGACTTCACATTCTCCAAGTCGGACAAGGACTGGAAAATTG…	423	pTGW	ACCCAGCTTTCTTGTACAAAGTTGGCATTATAAGAAAGCATTGCTTATCAATTTGTTGCAACGAACAGGTCACTATCAGTCAAAATAAAATCATTATTTGAGGCTAGGTGGAGGCTCAGTGATGATAAGTCTGCGATGGTGGATGCATGTGTCATGGTCATAGCTGTTTCCTGTGTGAAATTGTTATCCGCTCAGAGGGCACAATCCTATTCCGCGCTATCCGACAATCTCCAAGACATTAGGTGGAGTTCAGTTCGGCGTATGGCATATGTCGCTGGAAAGAACATGTGAGCAAAAGGCCAGCAAAAGGCCAGGAACCGTAAAAAGGCCGCGTTGCTGGCGTTTTTCCATAGGCTCCGCCCCCCTGACGAGCATCACAAAAATCGACGCTCAAGTCAG…	2365	ACCCAGCTTTCTTGTACAAAGTTGGCATTATAAGAAAGCATTGCTTATCAATTTGTTGCAACGAACAGGTCACTATCAGTCAAAATAAAATCATTATTTGAGGCTAGGTGGAGGCTCAGTGATGATAAGTCTGCGATGGTGGATGCATGTGTCATGGTCATAGCTGTTTCCTGTGTGAAATTGTTATCCGCTCAGAGGGCACAATCCTATTCCGCGCTATCCGACAATCTCCAAGACATTAGGTGGAGTTCAGTTCGGCGTATGGCATATGTCGCTGGAAAGAACATGTGAGCAAAAGGCCAGCAAAAGGCCAGGAACCGTAAAAAGGCCGCGTTGCTGGCGTTTTTCCATAGGCTCCGCCCCCCTGACGAGCATCACAAAAATCGACGCTCAAGTCAG…	2788	pMB1	high	KAN		glycerol	D8	pSHPs0107B613663MU-A24			CAE20137	hypothetical protein	420	1	2.7e-83	1	Prochlorococcus marinus;Prochlorococcus marinus subsp. pastoris str. CCMP1986;Prochlorococcus marinus str. EQPAC1	1	1	GO:0016021				Cellular Component-IEA	Cellular Component	integral component of membrane	Cellular Component
pSHPs0107B613663MU	I20	CAE20037	175	OI_5a305b3d5091830007042355	ACATGACTGAAACTTTAGTTGGTCAATTTCCAAAGCATATAGGCAGTACTGGGGGTTTATTAAACTCTGCAGAAACTGAAGAAAAATATGCGATTTCATGGAATAGCTCCAAGGAACAAGCATTTGAGTTGCCAACTGGTGGAGCCGCTATTATGCACGAGGGAGATAATTTAATGTACTTTGCAAGAAAAGAACAATGTCTTGCTCTTGGGACACAATTAAGGGGTTTTAAACCTAGGATTGAAAATTTTAAAATTTATAGAATATTCCCTGGCGGAGATATTGAATTCTTACATCCTAAGGATGGAGTATTCTCCGAGAAAGTTAATGAAGGTAGAGAAAAAGTTGGTCATAATCCAAGAAGAATTGGAGAGAATCCGAATCCTGCAGGTTTAAAAT…	426	pTGW	ACCCAGCTTTCTTGTACAAAGTTGGCATTATAAGAAAGCATTGCTTATCAATTTGTTGCAACGAACAGGTCACTATCAGTCAAAATAAAATCATTATTTGAGGCTAGGTGGAGGCTCAGTGATGATAAGTCTGCGATGGTGGATGCATGTGTCATGGTCATAGCTGTTTCCTGTGTGAAATTGTTATCCGCTCAGAGGGCACAATCCTATTCCGCGCTATCCGACAATCTCCAAGACATTAGGTGGAGTTCAGTTCGGCGTATGGCATATGTCGCTGGAAAGAACATGTGAGCAAAAGGCCAGCAAAAGGCCAGGAACCGTAAAAAGGCCGCGTTGCTGGCGTTTTTCCATAGGCTCCGCCCCCCTGACGAGCATCACAAAAATCGACGCTCAAGTCAG…	2365	ACCCAGCTTTCTTGTACAAAGTTGGCATTATAAGAAAGCATTGCTTATCAATTTGTTGCAACGAACAGGTCACTATCAGTCAAAATAAAATCATTATTTGAGGCTAGGTGGAGGCTCAGTGATGATAAGTCTGCGATGGTGGATGCATGTGTCATGGTCATAGCTGTTTCCTGTGTGAAATTGTTATCCGCTCAGAGGGCACAATCCTATTCCGCGCTATCCGACAATCTCCAAGACATTAGGTGGAGTTCAGTTCGGCGTATGGCATATGTCGCTGGAAAGAACATGTGAGCAAAAGGCCAGCAAAAGGCCAGGAACCGTAAAAAGGCCGCGTTGCTGGCGTTTTTCCATAGGCTCCGCCCCCCTGACGAGCATCACAAAAATCGACGCTCAAGTCAG…	2791	pMB1	high	KAN		glycerol	E8	pSHPs0107B613663MU-A24			CAE20037	photosystem I	423	1	7.6e-99	1	Prochlorococcus marinus;Prochlorococcus marinus subsp. pastoris str. CCMP1986;Prochlorococcus marinus str. EQPAC1;Prochlorococcus sp. MED-G72	1	2	GO:0015979;GO:0009538				Biological Process-IEA;Cellular Component-IEA	Cellular Component;Biological Process	photosynthesis;photosystem I reaction center	Cellular Component;Biological Process
pSHPs0107B613663MU	K20	CAE19511	176	OI_5a305b3d5091830007042356	ACATGGAAAAGAAAGAAACTTATACAGAATTAAATAAATTAGTAGAAAAACTGAAAAATGCAGAAGATCCTAAACGAAAATATGAGTTTATTTTATGGTTAGGTAAAAAATTGAAAGTTCCAAATAATAGCATCTTAATTCCTGAAAATAAAGTTCAAGGATGTGTTTCTGAAGTCTTTGTTAAAGCAAGTTTTCAAGAAGGTAAACTTTATTGGGAAGGCTATTCTGATGCTTTGATAACAAAGGGGTTACTTGCATTCCTTATAAATGGAATGAATGAATTAACGCCAAAACAAGTCGTTAATATAAACAATAAATTTATAGAAGATACTGGTCTAAAGGCAAGCCTAACCCCATCAAGATCAAATGGTTTTTTAAATATTCTCTTAAAAATGCAGT…	429	pTGW	ACCCAGCTTTCTTGTACAAAGTTGGCATTATAAGAAAGCATTGCTTATCAATTTGTTGCAACGAACAGGTCACTATCAGTCAAAATAAAATCATTATTTGAGGCTAGGTGGAGGCTCAGTGATGATAAGTCTGCGATGGTGGATGCATGTGTCATGGTCATAGCTGTTTCCTGTGTGAAATTGTTATCCGCTCAGAGGGCACAATCCTATTCCGCGCTATCCGACAATCTCCAAGACATTAGGTGGAGTTCAGTTCGGCGTATGGCATATGTCGCTGGAAAGAACATGTGAGCAAAAGGCCAGCAAAAGGCCAGGAACCGTAAAAAGGCCGCGTTGCTGGCGTTTTTCCATAGGCTCCGCCCCCCTGACGAGCATCACAAAAATCGACGCTCAAGTCAG…	2365	ACCCAGCTTTCTTGTACAAAGTTGGCATTATAAGAAAGCATTGCTTATCAATTTGTTGCAACGAACAGGTCACTATCAGTCAAAATAAAATCATTATTTGAGGCTAGGTGGAGGCTCAGTGATGATAAGTCTGCGATGGTGGATGCATGTGTCATGGTCATAGCTGTTTCCTGTGTGAAATTGTTATCCGCTCAGAGGGCACAATCCTATTCCGCGCTATCCGACAATCTCCAAGACATTAGGTGGAGTTCAGTTCGGCGTATGGCATATGTCGCTGGAAAGAACATGTGAGCAAAAGGCCAGCAAAAGGCCAGGAACCGTAAAAAGGCCGCGTTGCTGGCGTTTTTCCATAGGCTCCGCCCCCCTGACGAGCATCACAAAAATCGACGCTCAAGTCAG…	2794	pMB1	high	KAN		glycerol	F8	pSHPs0107B613663MU-A24			CAE19511	Sulfur acceptor for iron-sulfur cluster assembly	426	1	2.3e-96	1	Prochlorococcus marinus;Prochlorococcus marinus subsp. pastoris str. CCMP1986;Prochlorococcus marinus str. EQPAC1	1
pSHPs0107B613663MU	M20	CAE18754	177	OI_5a305b3d5091830007042357	ACGTGTCCGAGAATATACAGCCTTCCAGTGAAGAGAATCAGATCGTGGAAGACCTTACTAACAAGGAGAGTCCAGAGAAGTTGCCTGAATTCAAGGACAAGGAATTGATAACAAACCTGGAGCAGAACCGTTTTGAGTGCAGGAGCTGCGGTTATATATACGACCCAATTGAAGGCAATAAGAAGTTGAATATCCCGAAGAACACCCCATTTTCCGCTATTGACGGTAACACATTCGCATGCCCTGTTTGCAGGGCTGGGAAGAACCTTTACAAGGACATTGGCCCCCGTGAGAAGCCATCGGGCTTCGAGGAGAACCTTACGTACGGGTTCGGTTTTAACTCACTTCCCCCAGGGCAGAAGAACATACTGATTTTCGGTGGACTGGCTTTCGCTGCAG…	432	pTGW	ACCCAGCTTTCTTGTACAAAGTTGGCATTATAAGAAAGCATTGCTTATCAATTTGTTGCAACGAACAGGTCACTATCAGTCAAAATAAAATCATTATTTGAGGCTAGGTGGAGGCTCAGTGATGATAAGTCTGCGATGGTGGATGCATGTGTCATGGTCATAGCTGTTTCCTGTGTGAAATTGTTATCCGCTCAGAGGGCACAATCCTATTCCGCGCTATCCGACAATCTCCAAGACATTAGGTGGAGTTCAGTTCGGCGTATGGCATATGTCGCTGGAAAGAACATGTGAGCAAAAGGCCAGCAAAAGGCCAGGAACCGTAAAAAGGCCGCGTTGCTGGCGTTTTTCCATAGGCTCCGCCCCCCTGACGAGCATCACAAAAATCGACGCTCAAGTCAG…	2365	ACCCAGCTTTCTTGTACAAAGTTGGCATTATAAGAAAGCATTGCTTATCAATTTGTTGCAACGAACAGGTCACTATCAGTCAAAATAAAATCATTATTTGAGGCTAGGTGGAGGCTCAGTGATGATAAGTCTGCGATGGTGGATGCATGTGTCATGGTCATAGCTGTTTCCTGTGTGAAATTGTTATCCGCTCAGAGGGCACAATCCTATTCCGCGCTATCCGACAATCTCCAAGACATTAGGTGGAGTTCAGTTCGGCGTATGGCATATGTCGCTGGAAAGAACATGTGAGCAAAAGGCCAGCAAAAGGCCAGGAACCGTAAAAAGGCCGCGTTGCTGGCGTTTTTCCATAGGCTCCGCCCCCCTGACGAGCATCACAAAAATCGACGCTCAAGTCAG…	2797	pMB1	high	KAN		glycerol	G8	pSHPs0107B613663MU-A24			CAE18754	probable rubredoxin	429	1	5.3e-87	1	Prochlorococcus marinus;Prochlorococcus marinus subsp. pastoris str. CCMP1986;Prochlorococcus marinus str. EQPAC1	1	3	GO:0005506;GO:0016021;GO:0055114				Biological Process-IEA;Cellular Component-IEA;Molecular Function-IEA	Cellular Component;Biological Process;Molecular Function	iron ion binding;oxidation-reduction process;integral component of membrane	Cellular Component;Biological Process;Molecular Function
pSHPs0107B613663MU	O20	CAE19871	178	OI_5a305b3d5091830007042358	ACATGATTAAAAATTTATTCATAGCAATAGCCTTTGCTTTAATGCTCATTAACCCAAGTATTTCTATAGCTGCAGAATCTCCTGTAGATGTACAAGAAATCTTTGTAGGTTCTGAAACTATGGATGGTGATTCTCTTAAATATCCAAAAGGAAAAGCAGAAATAAGATTACAAAGAGTCGAGTTAGCTGAGGGAGGGGTAGTCCCACTCCACTCTCATCCAATTCCATTATTAGGTAATGTTGAGCAAGGTACGATTGTTGTCAAAAGACAAGGAATGGAAGATCTTACCTATACAGCAGGGGATACTTTTATAGTTGGTCCAAAGACACCAAAACATACAATGGGTAATGCAAAAACTGATAACGCAGTAGTTTGGTTCGCAGCAATAGGTGCAAAAG…	432	pTGW	ACCCAGCTTTCTTGTACAAAGTTGGCATTATAAGAAAGCATTGCTTATCAATTTGTTGCAACGAACAGGTCACTATCAGTCAAAATAAAATCATTATTTGAGGCTAGGTGGAGGCTCAGTGATGATAAGTCTGCGATGGTGGATGCATGTGTCATGGTCATAGCTGTTTCCTGTGTGAAATTGTTATCCGCTCAGAGGGCACAATCCTATTCCGCGCTATCCGACAATCTCCAAGACATTAGGTGGAGTTCAGTTCGGCGTATGGCATATGTCGCTGGAAAGAACATGTGAGCAAAAGGCCAGCAAAAGGCCAGGAACCGTAAAAAGGCCGCGTTGCTGGCGTTTTTCCATAGGCTCCGCCCCCCTGACGAGCATCACAAAAATCGACGCTCAAGTCAG…	2365	ACCCAGCTTTCTTGTACAAAGTTGGCATTATAAGAAAGCATTGCTTATCAATTTGTTGCAACGAACAGGTCACTATCAGTCAAAATAAAATCATTATTTGAGGCTAGGTGGAGGCTCAGTGATGATAAGTCTGCGATGGTGGATGCATGTGTCATGGTCATAGCTGTTTCCTGTGTGAAATTGTTATCCGCTCAGAGGGCACAATCCTATTCCGCGCTATCCGACAATCTCCAAGACATTAGGTGGAGTTCAGTTCGGCGTATGGCATATGTCGCTGGAAAGAACATGTGAGCAAAAGGCCAGCAAAAGGCCAGGAACCGTAAAAAGGCCGCGTTGCTGGCGTTTTTCCATAGGCTCCGCCCCCCTGACGAGCATCACAAAAATCGACGCTCAAGTCAG…	2797	pMB1	high	KAN		glycerol	H8	pSHPs0107B613663MU-A24			CAE19871	cupin domain-containing	429	1	2.8e-98	1	Prochlorococcus marinus;Prochlorococcus marinus subsp. pastoris str. CCMP1986;Prochlorococcus marinus str. EQPAC1	1
pSHPs0107B613663MU	A22	CAE20031	179	OI_5a305b3e5091830007042359	ACATGGAAGTTCCCAAAAAAAATCAAACTTTCAAAGCATTAAATGATGAGAAGAAATTAGCTAATAATAGTAAGCATTTTTTGTTAGAGCTTTATAGATGTGATTACGAAAAATTAAATGACGAATCTTTTTTGCGTTGTACGTTAAATAATGCTGCCAAATTAGCTAATGCAACAGTTTTGAATCTAATAAGTAATAAATTTGAACCTCAAGGTGTTACAGCAATTGCTTTACTAGCTGAATCTCATATGTCAATACATACATGGCCTGAAGCCCATTATTCTGCAGTTGATATTTTTACATGTGGTCAAAATATGAAACCAGAAATATCGTCTAAATACTTAATTCAAGCTTTAATGGCTAAAGAACATCTCTTGCGTATAGTTGATAGACATCTAC…	432	pTGW	ACCCAGCTTTCTTGTACAAAGTTGGCATTATAAGAAAGCATTGCTTATCAATTTGTTGCAACGAACAGGTCACTATCAGTCAAAATAAAATCATTATTTGAGGCTAGGTGGAGGCTCAGTGATGATAAGTCTGCGATGGTGGATGCATGTGTCATGGTCATAGCTGTTTCCTGTGTGAAATTGTTATCCGCTCAGAGGGCACAATCCTATTCCGCGCTATCCGACAATCTCCAAGACATTAGGTGGAGTTCAGTTCGGCGTATGGCATATGTCGCTGGAAAGAACATGTGAGCAAAAGGCCAGCAAAAGGCCAGGAACCGTAAAAAGGCCGCGTTGCTGGCGTTTTTCCATAGGCTCCGCCCCCCTGACGAGCATCACAAAAATCGACGCTCAAGTCAG…	2365	ACCCAGCTTTCTTGTACAAAGTTGGCATTATAAGAAAGCATTGCTTATCAATTTGTTGCAACGAACAGGTCACTATCAGTCAAAATAAAATCATTATTTGAGGCTAGGTGGAGGCTCAGTGATGATAAGTCTGCGATGGTGGATGCATGTGTCATGGTCATAGCTGTTTCCTGTGTGAAATTGTTATCCGCTCAGAGGGCACAATCCTATTCCGCGCTATCCGACAATCTCCAAGACATTAGGTGGAGTTCAGTTCGGCGTATGGCATATGTCGCTGGAAAGAACATGTGAGCAAAAGGCCAGCAAAAGGCCAGGAACCGTAAAAAGGCCGCGTTGCTGGCGTTTTTCCATAGGCTCCGCCCCCCTGACGAGCATCACAAAAATCGACGCTCAAGTCAG…	2797	pMB1	high	KAN		glycerol	A10	pSHPs0107B613663MU-A24			CAE20031	adenosylmethionine decarboxylase	429	1	3.8e-88	1	Prochlorococcus marinus;Prochlorococcus marinus subsp. pastoris str. CCMP1986;Prochlorococcus marinus str. EQPAC1	1	5	GO:0006525;GO:0006560;GO:0008295;GO:0004014;GO:0006557	EC:4.1.1.50			Biological Process-IEA;Molecular Function-IEA	Biological Process;Molecular Function	proline metabolic process;spermidine biosynthetic process;S-adenosylmethioninamine biosynthetic process;arginine metabolic process;adenosylmethionine decarboxylase activity	Biological Process;Molecular Function	EC:4.1.1.50	Carbon-carbon lyases
pSHPs0107B613663MU	C22	CAE18976	180	OI_5a305b3e509183000704235a	ACATGAACATCAACAAGAACGAGAACTCCCTTAAGAAGAAGCTGTACGACGCCGACAAGATCACGAGCAAGAAGATCAAGTTCTTCAACTTGAAGTTCATCCACCGTATCTTCGACTCCGTGAACATCAGCTTGTTGATACTTATCTTCATACTGTCGTTCATCAGCTTCAACTCCCAGAGGAAGTGGACCAGCATCTACAAGAAGCTACTAAAGACCCGTGCCAACAACAACAACCTGATCGACTACATCTCCAAGACGGAAGAGTTCTACATCAACAAGATAGAGTCCCTTAACACGCTGAAGAAGACGACCCCGAAGGACCTGATCTACCTAGACAAGCAGACCATTCAGAACAAGAACAACTACCTGAACAAGAAGATAAAGTTCATCAAGGACG…	435	pTGW	ACCCAGCTTTCTTGTACAAAGTTGGCATTATAAGAAAGCATTGCTTATCAATTTGTTGCAACGAACAGGTCACTATCAGTCAAAATAAAATCATTATTTGAGGCTAGGTGGAGGCTCAGTGATGATAAGTCTGCGATGGTGGATGCATGTGTCATGGTCATAGCTGTTTCCTGTGTGAAATTGTTATCCGCTCAGAGGGCACAATCCTATTCCGCGCTATCCGACAATCTCCAAGACATTAGGTGGAGTTCAGTTCGGCGTATGGCATATGTCGCTGGAAAGAACATGTGAGCAAAAGGCCAGCAAAAGGCCAGGAACCGTAAAAAGGCCGCGTTGCTGGCGTTTTTCCATAGGCTCCGCCCCCCTGACGAGCATCACAAAAATCGACGCTCAAGTCAG…	2365	ACCCAGCTTTCTTGTACAAAGTTGGCATTATAAGAAAGCATTGCTTATCAATTTGTTGCAACGAACAGGTCACTATCAGTCAAAATAAAATCATTATTTGAGGCTAGGTGGAGGCTCAGTGATGATAAGTCTGCGATGGTGGATGCATGTGTCATGGTCATAGCTGTTTCCTGTGTGAAATTGTTATCCGCTCAGAGGGCACAATCCTATTCCGCGCTATCCGACAATCTCCAAGACATTAGGTGGAGTTCAGTTCGGCGTATGGCATATGTCGCTGGAAAGAACATGTGAGCAAAAGGCCAGCAAAAGGCCAGGAACCGTAAAAAGGCCGCGTTGCTGGCGTTTTTCCATAGGCTCCGCCCCCCTGACGAGCATCACAAAAATCGACGCTCAAGTCAG…	2800	pMB1	high	KAN		glycerol	B10	pSHPs0107B613663MU-A24			CAE18976	hypothetical protein	432	1	4.1e-78	1	Prochlorococcus marinus;Prochlorococcus marinus subsp. pastoris str. CCMP1986;Prochlorococcus marinus str. EQPAC1	1	1	GO:0016021				Cellular Component-IEA	Cellular Component	integral component of membrane	Cellular Component
pSHPs0107B613663MU	E22	CAE19991	181	OI_5a305b3e509183000704235b	ACATGAATAAAACTATTACTCCCTCTATAGAAACTATCGAACGAAATTGGTTTTTAGTTGATGCTAAAGATAAGACACTTGGCAGGCTTTCTACAGAAATAGCTGCTGTTTTGAGAGGAAAGAATAAACCAACATTTACCCCTCATTTAGACACAGGTGATTTTGTTATCGTTGTTAATGCCGAAAAAGTAGAGGTAACAGGTAAAAAAGCATCACAGAAATTATACAGAAGACATTCTGGTAGACCAGGAGGAATGAAAGTTGAAAAATTTGAATCACTTCAAGAAAGGATTCCTGAGAGAATAATTGAGCAAGCTGTTAAAGGAATGCTTCCTCATAATTCATTGGGAAGGCAGCAATTCAAGAAATTAAAAGTTTATAAAGGTTCAGATCATCCTC…	435	pTGW	ACCCAGCTTTCTTGTACAAAGTTGGCATTATAAGAAAGCATTGCTTATCAATTTGTTGCAACGAACAGGTCACTATCAGTCAAAATAAAATCATTATTTGAGGCTAGGTGGAGGCTCAGTGATGATAAGTCTGCGATGGTGGATGCATGTGTCATGGTCATAGCTGTTTCCTGTGTGAAATTGTTATCCGCTCAGAGGGCACAATCCTATTCCGCGCTATCCGACAATCTCCAAGACATTAGGTGGAGTTCAGTTCGGCGTATGGCATATGTCGCTGGAAAGAACATGTGAGCAAAAGGCCAGCAAAAGGCCAGGAACCGTAAAAAGGCCGCGTTGCTGGCGTTTTTCCATAGGCTCCGCCCCCCTGACGAGCATCACAAAAATCGACGCTCAAGTCAG…	2365	ACCCAGCTTTCTTGTACAAAGTTGGCATTATAAGAAAGCATTGCTTATCAATTTGTTGCAACGAACAGGTCACTATCAGTCAAAATAAAATCATTATTTGAGGCTAGGTGGAGGCTCAGTGATGATAAGTCTGCGATGGTGGATGCATGTGTCATGGTCATAGCTGTTTCCTGTGTGAAATTGTTATCCGCTCAGAGGGCACAATCCTATTCCGCGCTATCCGACAATCTCCAAGACATTAGGTGGAGTTCAGTTCGGCGTATGGCATATGTCGCTGGAAAGAACATGTGAGCAAAAGGCCAGCAAAAGGCCAGGAACCGTAAAAAGGCCGCGTTGCTGGCGTTTTTCCATAGGCTCCGCCCCCCTGACGAGCATCACAAAAATCGACGCTCAAGTCAG…	2800	pMB1	high	KAN		glycerol	C10	pSHPs0107B613663MU-A24			CAE19991	50S ribosomal L13	432	1	2.6e-101	1	Prochlorococcus marinus;Prochlorococcus marinus subsp. pastoris str. CCMP1986;Prochlorococcus marinus str. EQPAC1	1	4	GO:0003735;GO:0042254;GO:0005840;GO:0006412				Biological Process-IEA;Cellular Component-IEA;Molecular Function-IEA	Cellular Component;Biological Process;Molecular Function	translation;ribosome;structural constituent of ribosome;ribosome biogenesis	Cellular Component;Biological Process;Molecular Function
pSHPs0107B613663MU	G22	CAE20101	182	OI_5a305b3e509183000704235c	ACATGCCACTTACTGTTTCTATTGAGGATTTAAGAGGATTATTTACTAAACCCTATGGGGCAGATGCACCAACAAAAGCAAAGTGGGCAGAGTTTTATAATGAGAATGTTACCTTCATTGATCCAACACAGGAAACGAAAGGATTAGATTCTTATGTAGAGGCCCAAGAAAAGCTGGTTAAAAGATGCGATGATGTTTATTTGGAAACTCATGCAATATCAATCAGCGGAAACTATGGATTTGTAGAATGGACTATGGGTTTAAAAATTATGGGTAAAGAATTTATATATCCTGGCACGACACGTTTGATATTTTCTGACAATGGCTTAATCCAAGAACACAGAGATTATTTTGATTTTTGTGGTCCTACTTTTGGGCCCGTTCCTATTTTGGGTCCAT…	435	pTGW	ACCCAGCTTTCTTGTACAAAGTTGGCATTATAAGAAAGCATTGCTTATCAATTTGTTGCAACGAACAGGTCACTATCAGTCAAAATAAAATCATTATTTGAGGCTAGGTGGAGGCTCAGTGATGATAAGTCTGCGATGGTGGATGCATGTGTCATGGTCATAGCTGTTTCCTGTGTGAAATTGTTATCCGCTCAGAGGGCACAATCCTATTCCGCGCTATCCGACAATCTCCAAGACATTAGGTGGAGTTCAGTTCGGCGTATGGCATATGTCGCTGGAAAGAACATGTGAGCAAAAGGCCAGCAAAAGGCCAGGAACCGTAAAAAGGCCGCGTTGCTGGCGTTTTTCCATAGGCTCCGCCCCCCTGACGAGCATCACAAAAATCGACGCTCAAGTCAG…	2365	ACCCAGCTTTCTTGTACAAAGTTGGCATTATAAGAAAGCATTGCTTATCAATTTGTTGCAACGAACAGGTCACTATCAGTCAAAATAAAATCATTATTTGAGGCTAGGTGGAGGCTCAGTGATGATAAGTCTGCGATGGTGGATGCATGTGTCATGGTCATAGCTGTTTCCTGTGTGAAATTGTTATCCGCTCAGAGGGCACAATCCTATTCCGCGCTATCCGACAATCTCCAAGACATTAGGTGGAGTTCAGTTCGGCGTATGGCATATGTCGCTGGAAAGAACATGTGAGCAAAAGGCCAGCAAAAGGCCAGGAACCGTAAAAAGGCCGCGTTGCTGGCGTTTTTCCATAGGCTCCGCCCCCCTGACGAGCATCACAAAAATCGACGCTCAAGTCAG…	2800	pMB1	high	KAN		glycerol	D10	pSHPs0107B613663MU-A24			CAE20101	nuclear transport factor 2 family	432	1	1.6e-102	1	Prochlorococcus marinus;Prochlorococcus marinus subsp. pastoris str. CCMP1986;Prochlorococcus marinus str. EQPAC1	1
pSHPs0107B613663MU	I22	CAE18794	183	OI_5a305b3e509183000704235d	ACGTGGAAAATTCCATAAACATTTCTATCTTGATCCCCTTGATACCAATGGGTATGGCTTTACTCATATTAAGTCTGCTAGTAAGTTTCAATAGAACAATAAATAGACTTACTAAGCCAGTTAGCGCTCTCGCAGTCTTTTCTTTATTAAGTTCTGCTCTGATAAGTGCATTCTTATATTTTAAAAAAATTGAAGGCGAAATATTTTTATCTGATTATCTAAAACTCTTTGGAAGTACAAATTTAATACTCCACCTAAATTCTTTAACTGAAAAAATCGTAATATTTTTTGCCGTAATAATCGCAATTGTAATTGGAGTGCTCTTTTATAAATTGCCTAGGCGAAAAGGCTATGTCTCATTGATTATCGGAATTAGCTTGATTTCTTCCTCGATAATGT…	438	pTGW	ACCCAGCTTTCTTGTACAAAGTTGGCATTATAAGAAAGCATTGCTTATCAATTTGTTGCAACGAACAGGTCACTATCAGTCAAAATAAAATCATTATTTGAGGCTAGGTGGAGGCTCAGTGATGATAAGTCTGCGATGGTGGATGCATGTGTCATGGTCATAGCTGTTTCCTGTGTGAAATTGTTATCCGCTCAGAGGGCACAATCCTATTCCGCGCTATCCGACAATCTCCAAGACATTAGGTGGAGTTCAGTTCGGCGTATGGCATATGTCGCTGGAAAGAACATGTGAGCAAAAGGCCAGCAAAAGGCCAGGAACCGTAAAAAGGCCGCGTTGCTGGCGTTTTTCCATAGGCTCCGCCCCCCTGACGAGCATCACAAAAATCGACGCTCAAGTCAG…	2365	ACCCAGCTTTCTTGTACAAAGTTGGCATTATAAGAAAGCATTGCTTATCAATTTGTTGCAACGAACAGGTCACTATCAGTCAAAATAAAATCATTATTTGAGGCTAGGTGGAGGCTCAGTGATGATAAGTCTGCGATGGTGGATGCATGTGTCATGGTCATAGCTGTTTCCTGTGTGAAATTGTTATCCGCTCAGAGGGCACAATCCTATTCCGCGCTATCCGACAATCTCCAAGACATTAGGTGGAGTTCAGTTCGGCGTATGGCATATGTCGCTGGAAAGAACATGTGAGCAAAAGGCCAGCAAAAGGCCAGGAACCGTAAAAAGGCCGCGTTGCTGGCGTTTTTCCATAGGCTCCGCCCCCCTGACGAGCATCACAAAAATCGACGCTCAAGTCAG…	2803	pMB1	high	KAN		glycerol	E10	pSHPs0107B613663MU-A24			CAE18794	possible NADH-PLASTOQUINONE OXIDOREDUCTASE CHAIN 5	435	1	2.5e-44	1	Prochlorococcus marinus;Prochlorococcus marinus subsp. pastoris str. CCMP1986;Prochlorococcus marinus str. EQPAC1	1	1	GO:0016021				Cellular Component-IEA	Cellular Component	integral component of membrane	Cellular Component
pSHPs0107B613663MU	K22	CAE19113	184	OI_5a305b3e509183000704235e	ACTTGAATCAAATAATTCAACGAGCAACTTCAGTTATTTTTTATACTTTGCCATTAAAGGCTTCATTGCCTTTTGGATACTATTTATTATATAAATTTTCTTTTTTAAAAGTACTTTTATTTCTCACATTCCCTGTCGCGATAATTGAAAGATCCTTACCTTTTGGGGGTTTATTATTCTTTATAATATTGTTTGCAGGAGTTGTAAGAAATCCAAATGTCCCCTATTTCATAAGATATAACGCTTGCCAAGCATTACTCCTTGATATTGCCTTGATCATAATTAGTTATCTATTACGTATTTTGCCTTTAGTTGAATTTGGTTCAATAGTATTTGTATTTTCACTATCTATTTTTATTTTTTCTATCTTCCAGTGTATTAATGGCGTTGAACCCGAAA…	438	pTGW	ACCCAGCTTTCTTGTACAAAGTTGGCATTATAAGAAAGCATTGCTTATCAATTTGTTGCAACGAACAGGTCACTATCAGTCAAAATAAAATCATTATTTGAGGCTAGGTGGAGGCTCAGTGATGATAAGTCTGCGATGGTGGATGCATGTGTCATGGTCATAGCTGTTTCCTGTGTGAAATTGTTATCCGCTCAGAGGGCACAATCCTATTCCGCGCTATCCGACAATCTCCAAGACATTAGGTGGAGTTCAGTTCGGCGTATGGCATATGTCGCTGGAAAGAACATGTGAGCAAAAGGCCAGCAAAAGGCCAGGAACCGTAAAAAGGCCGCGTTGCTGGCGTTTTTCCATAGGCTCCGCCCCCCTGACGAGCATCACAAAAATCGACGCTCAAGTCAG…	2365	ACCCAGCTTTCTTGTACAAAGTTGGCATTATAAGAAAGCATTGCTTATCAATTTGTTGCAACGAACAGGTCACTATCAGTCAAAATAAAATCATTATTTGAGGCTAGGTGGAGGCTCAGTGATGATAAGTCTGCGATGGTGGATGCATGTGTCATGGTCATAGCTGTTTCCTGTGTGAAATTGTTATCCGCTCAGAGGGCACAATCCTATTCCGCGCTATCCGACAATCTCCAAGACATTAGGTGGAGTTCAGTTCGGCGTATGGCATATGTCGCTGGAAAGAACATGTGAGCAAAAGGCCAGCAAAAGGCCAGGAACCGTAAAAAGGCCGCGTTGCTGGCGTTTTTCCATAGGCTCCGCCCCCCTGACGAGCATCACAAAAATCGACGCTCAAGTCAG…	2803	pMB1	high	KAN		glycerol	F10	pSHPs0107B613663MU-A24			CAE19113	hypothetical protein	435	1	2e-54	1	Prochlorococcus marinus;Prochlorococcus marinus subsp. pastoris str. CCMP1986;Prochlorococcus marinus str. EQPAC1	1	1	GO:0016021				Cellular Component-IEA	Cellular Component	integral component of membrane	Cellular Component
pSHPs0107B613663MU	M22	CAE19548	185	OI_5a305b3e509183000704235f	ACATGATTTCTATAAAGGAGATAGACCAGAAGGACTTCGAGCTGTGCTATAAGCTTGACTCGGCCACCATCTGCTTGTGGACCAAGAAGCAGTGGCAGTCAGAATTCAACAAGTCAGGCACGAAGGTGGTGGCCATTCTACTAAAGAAGAAGATCATCGGTATATACGTTGTCCAGACTATCATAGACGAGGCACAGATCTCCTACTTCAGCATTAAGCAGAAGTTCAGAAGAAAGGGATACGGTTCCCAGCTGATGACATACCTGATTAAGGACTGCGAGAAGTTAAACATTAAGAAGTTGTTGTTAGAGGTGTCCGAGACCAACTCTATCGCAGAAATTTTCTACTGCAAGTTTAACTTCCTTACCGTGGGTCGTAGGAAGAATTACTACAAGAGCG…	438	pTGW	ACCCAGCTTTCTTGTACAAAGTTGGCATTATAAGAAAGCATTGCTTATCAATTTGTTGCAACGAACAGGTCACTATCAGTCAAAATAAAATCATTATTTGAGGCTAGGTGGAGGCTCAGTGATGATAAGTCTGCGATGGTGGATGCATGTGTCATGGTCATAGCTGTTTCCTGTGTGAAATTGTTATCCGCTCAGAGGGCACAATCCTATTCCGCGCTATCCGACAATCTCCAAGACATTAGGTGGAGTTCAGTTCGGCGTATGGCATATGTCGCTGGAAAGAACATGTGAGCAAAAGGCCAGCAAAAGGCCAGGAACCGTAAAAAGGCCGCGTTGCTGGCGTTTTTCCATAGGCTCCGCCCCCCTGACGAGCATCACAAAAATCGACGCTCAAGTCAG…	2365	ACCCAGCTTTCTTGTACAAAGTTGGCATTATAAGAAAGCATTGCTTATCAATTTGTTGCAACGAACAGGTCACTATCAGTCAAAATAAAATCATTATTTGAGGCTAGGTGGAGGCTCAGTGATGATAAGTCTGCGATGGTGGATGCATGTGTCATGGTCATAGCTGTTTCCTGTGTGAAATTGTTATCCGCTCAGAGGGCACAATCCTATTCCGCGCTATCCGACAATCTCCAAGACATTAGGTGGAGTTCAGTTCGGCGTATGGCATATGTCGCTGGAAAGAACATGTGAGCAAAAGGCCAGCAAAAGGCCAGGAACCGTAAAAAGGCCGCGTTGCTGGCGTTTTTCCATAGGCTCCGCCCCCCTGACGAGCATCACAAAAATCGACGCTCAAGTCAG…	2803	pMB1	high	KAN		glycerol	G10	pSHPs0107B613663MU-A24			CAE19548	GNAT family N-acetyltransferase	435	1	1.7e-83	1	Prochlorococcus marinus;Prochlorococcus marinus subsp. pastoris str. CCMP1986;Prochlorococcus marinus str. EQPAC1	1	3	GO:0042967;GO:0009323;GO:0008999	EC:2.3.1.128			Molecular Function-IEA	Cellular Component;Biological Process;Molecular Function	obsolete acyl-carrier-protein biosynthetic process;ribosomal-protein-alanine N-acetyltransferase complex;ribosomal-protein-alanine N-acetyltransferase activity	Cellular Component;Biological Process;Molecular Function	EC:2.3.1.128	Acyltransferases
pSHPs0107B613663MU	O22	CAE18966	186	OI_5a305b3e5091830007042360	ACATGTTAGTTAAAAAGATGACTGAATTATTTTCTAGATTTTTTGTAAAAGCGATATCTTTTGCTATTTGTATATCTGTTTTTTTTACATTATTTAATTCTCCATCATATGCAGCAAAGACTTCTATGACAGGTGATTATGCAAAAGACACAATATCAGTTGTTAAAACCCTACAAATTGCCGTTGAAACTCCAAAAGATTCTCCTGATAAGGATAAGGTTAGAGATGAATCACTTGCCCTAATAACTGATTATATTTCTAGATACAGAAACAGAGGTATGGTTAATAAAACTCAATCATTTACTACAATGCAGACAGCATTAAATGCCATGGCAGGTCATTACAAAAACTTTGCAACTAGGCCTCTACCAGATAAGCTTAAAGAGCGTTTAACTAAAG…	441	pTGW	ACCCAGCTTTCTTGTACAAAGTTGGCATTATAAGAAAGCATTGCTTATCAATTTGTTGCAACGAACAGGTCACTATCAGTCAAAATAAAATCATTATTTGAGGCTAGGTGGAGGCTCAGTGATGATAAGTCTGCGATGGTGGATGCATGTGTCATGGTCATAGCTGTTTCCTGTGTGAAATTGTTATCCGCTCAGAGGGCACAATCCTATTCCGCGCTATCCGACAATCTCCAAGACATTAGGTGGAGTTCAGTTCGGCGTATGGCATATGTCGCTGGAAAGAACATGTGAGCAAAAGGCCAGCAAAAGGCCAGGAACCGTAAAAAGGCCGCGTTGCTGGCGTTTTTCCATAGGCTCCGCCCCCCTGACGAGCATCACAAAAATCGACGCTCAAGTCAG…	2365	ACCCAGCTTTCTTGTACAAAGTTGGCATTATAAGAAAGCATTGCTTATCAATTTGTTGCAACGAACAGGTCACTATCAGTCAAAATAAAATCATTATTTGAGGCTAGGTGGAGGCTCAGTGATGATAAGTCTGCGATGGTGGATGCATGTGTCATGGTCATAGCTGTTTCCTGTGTGAAATTGTTATCCGCTCAGAGGGCACAATCCTATTCCGCGCTATCCGACAATCTCCAAGACATTAGGTGGAGTTCAGTTCGGCGTATGGCATATGTCGCTGGAAAGAACATGTGAGCAAAAGGCCAGCAAAAGGCCAGGAACCGTAAAAAGGCCGCGTTGCTGGCGTTTTTCCATAGGCTCCGCCCCCCTGACGAGCATCACAAAAATCGACGCTCAAGTCAG…	2806	pMB1	high	KAN		glycerol	H10	pSHPs0107B613663MU-A24			CAE18966	photosystem II Psb27	438	1	9.8e-102	1	Prochlorococcus marinus;Prochlorococcus marinus subsp. pastoris str. CCMP1986;Prochlorococcus marinus str. EQPAC1;Prochlorococcus sp. MED-G72	1	4	GO:0031977;GO:0010207;GO:0042651;GO:0010206				Biological Process-IEA;Cellular Component-IEA	Cellular Component;Biological Process	photosystem II assembly;thylakoid membrane;photosystem II repair;thylakoid lumen	Cellular Component;Biological Process
pSHPs0107B613663MU	A24	CAE19196	187	OI_5a305b3e5091830007042361	ACATGGAGAAGAAAGAGTCCCGTAAAGTGCCTGGTATCAAGGACCCTACTTTCGAGAACAAGAAGTTGAAGGCCTCTACCAACTCTAACAACAAGAAGGACAAGAGCTTACCATGGTGGGTGGAGTTGTTGTTCGTCCAGATAGGCCTACCTGACAAGTGGCTAATCAAGGTCCTAAAGAGCAAGAAGAAGTACACAGAGATGTTGAAGAACGAAAAGAAGCTAATCATAATTTTCTTCTTCTTCCTTGCAGGCCTGACCTACATCTACCCGTTGGTGAAGTACAGCAAGAACAGGTTGGACTGTGAGAACAACGCACAGAACTACATAGTGAAGAACAAGAACTTGATCAACATCAAGCGTAACGAGCTGAGGATGCTGAGCACAAACTTCTGCAACG…	441	pTGW	ACCCAGCTTTCTTGTACAAAGTTGGCATTATAAGAAAGCATTGCTTATCAATTTGTTGCAACGAACAGGTCACTATCAGTCAAAATAAAATCATTATTTGAGGCTAGGTGGAGGCTCAGTGATGATAAGTCTGCGATGGTGGATGCATGTGTCATGGTCATAGCTGTTTCCTGTGTGAAATTGTTATCCGCTCAGAGGGCACAATCCTATTCCGCGCTATCCGACAATCTCCAAGACATTAGGTGGAGTTCAGTTCGGCGTATGGCATATGTCGCTGGAAAGAACATGTGAGCAAAAGGCCAGCAAAAGGCCAGGAACCGTAAAAAGGCCGCGTTGCTGGCGTTTTTCCATAGGCTCCGCCCCCCTGACGAGCATCACAAAAATCGACGCTCAAGTCAG…	2365	ACCCAGCTTTCTTGTACAAAGTTGGCATTATAAGAAAGCATTGCTTATCAATTTGTTGCAACGAACAGGTCACTATCAGTCAAAATAAAATCATTATTTGAGGCTAGGTGGAGGCTCAGTGATGATAAGTCTGCGATGGTGGATGCATGTGTCATGGTCATAGCTGTTTCCTGTGTGAAATTGTTATCCGCTCAGAGGGCACAATCCTATTCCGCGCTATCCGACAATCTCCAAGACATTAGGTGGAGTTCAGTTCGGCGTATGGCATATGTCGCTGGAAAGAACATGTGAGCAAAAGGCCAGCAAAAGGCCAGGAACCGTAAAAAGGCCGCGTTGCTGGCGTTTTTCCATAGGCTCCGCCCCCCTGACGAGCATCACAAAAATCGACGCTCAAGTCAG…	2806	pMB1	high	KAN		glycerol	A12	pSHPs0107B613663MU-A24			CAE19196	hypothetical membrane	438	1	4.3e-81	1	Prochlorococcus marinus;Prochlorococcus marinus subsp. pastoris str. CCMP1986;Prochlorococcus marinus str. EQPAC1	1	1	GO:0016021				Cellular Component-IEA	Cellular Component	integral component of membrane	Cellular Component
pSHPs0107B613663MU	C24	CAE19353	188	OI_5a305b3e5091830007042362	ACATGACAAAAGCTTTATTTGAAACTGATGCTGGTAATATAAATATTGAATTATTTTCTAATGACGCGCCTAATACAGTTAATAATTTCACAAAACTAATTAGTGAAGGTTTTTATGACGGATTAGCCTTTCATCGTGTTATCCCAGGTTTCATGGCTCAAGGTGGTTGCCCTAACACACGTGCAGGATCTTCAGGCATGCCTGGAACAGGTGGACCAGGATATAAAATTAATTGTGAAATCAATTCTAATAAACATCTAAAAGGTTCGCTATCAATGGCTCATGCAGGAAAAAATACAGGTGGGAGTCAATTTTTTATAGTTTATGAGGCACAACCTCATTTGGATGGAGTACATACTGTTTTTGGAAAAACAGACGATATGGATATTGTTTTAAAAC…	441	pTGW	ACCCAGCTTTCTTGTACAAAGTTGGCATTATAAGAAAGCATTGCTTATCAATTTGTTGCAACGAACAGGTCACTATCAGTCAAAATAAAATCATTATTTGAGGCTAGGTGGAGGCTCAGTGATGATAAGTCTGCGATGGTGGATGCATGTGTCATGGTCATAGCTGTTTCCTGTGTGAAATTGTTATCCGCTCAGAGGGCACAATCCTATTCCGCGCTATCCGACAATCTCCAAGACATTAGGTGGAGTTCAGTTCGGCGTATGGCATATGTCGCTGGAAAGAACATGTGAGCAAAAGGCCAGCAAAAGGCCAGGAACCGTAAAAAGGCCGCGTTGCTGGCGTTTTTCCATAGGCTCCGCCCCCCTGACGAGCATCACAAAAATCGACGCTCAAGTCAG…	2365	ACCCAGCTTTCTTGTACAAAGTTGGCATTATAAGAAAGCATTGCTTATCAATTTGTTGCAACGAACAGGTCACTATCAGTCAAAATAAAATCATTATTTGAGGCTAGGTGGAGGCTCAGTGATGATAAGTCTGCGATGGTGGATGCATGTGTCATGGTCATAGCTGTTTCCTGTGTGAAATTGTTATCCGCTCAGAGGGCACAATCCTATTCCGCGCTATCCGACAATCTCCAAGACATTAGGTGGAGTTCAGTTCGGCGTATGGCATATGTCGCTGGAAAGAACATGTGAGCAAAAGGCCAGCAAAAGGCCAGGAACCGTAAAAAGGCCGCGTTGCTGGCGTTTTTCCATAGGCTCCGCCCCCCTGACGAGCATCACAAAAATCGACGCTCAAGTCAG…	2806	pMB1	high	KAN		glycerol	B12	pSHPs0107B613663MU-A24			CAE19353	peptidylprolyl isomerase	438	1	4.8e-91	1	Prochlorococcus marinus;Prochlorococcus marinus subsp. pastoris str. CCMP1986;Prochlorococcus marinus str. EQPAC1	1	3	GO:0003755;GO:0000413;GO:0006457	EC:5.2.1.8			Biological Process-IEA;Molecular Function-IEA	Biological Process;Molecular Function	protein peptidyl-prolyl isomerization;protein folding;peptidyl-prolyl cis-trans isomerase activity	Biological Process;Molecular Function	EC:5.2.1.8	Cis-trans-isomerases
pSHPs0107B613663MU	E24	CAE19457	189	OI_5a305b3e5091830007042363	ACATGGACAACAGGTCACCAACTTTTCACTTAAGATTAAATCATGGAAAACTAATCGTTATGAATACAAATTTAACATTTATATATGATGGAGAATGTCCTTTTTGTAATCATTTTGCAGAACTTTTAGAGCTTAAAAGTAAAATAAATAAAATTTCTATTCTCGATGGCAGAAAAAATCCCAAAATAATTAAATCTCTTTTAGAGAAAGGTTATGACATCGATAGAGGAGCAATCCTTCTTAAGGATGATGACATATTTCATGGGGCTGAAGCAATAAATAAAATATGTAATCAAATAAATAACCCTTCTGGCAAACTTTTAAAACTCTTATCAAATATCTTTAAATCAAACAAAAGAACGAATTTATTGTTTCCCTTTCTTGTAAGAGCAAGAAGAT…	441	pTGW	ACCCAGCTTTCTTGTACAAAGTTGGCATTATAAGAAAGCATTGCTTATCAATTTGTTGCAACGAACAGGTCACTATCAGTCAAAATAAAATCATTATTTGAGGCTAGGTGGAGGCTCAGTGATGATAAGTCTGCGATGGTGGATGCATGTGTCATGGTCATAGCTGTTTCCTGTGTGAAATTGTTATCCGCTCAGAGGGCACAATCCTATTCCGCGCTATCCGACAATCTCCAAGACATTAGGTGGAGTTCAGTTCGGCGTATGGCATATGTCGCTGGAAAGAACATGTGAGCAAAAGGCCAGCAAAAGGCCAGGAACCGTAAAAAGGCCGCGTTGCTGGCGTTTTTCCATAGGCTCCGCCCCCCTGACGAGCATCACAAAAATCGACGCTCAAGTCAG…	2365	ACCCAGCTTTCTTGTACAAAGTTGGCATTATAAGAAAGCATTGCTTATCAATTTGTTGCAACGAACAGGTCACTATCAGTCAAAATAAAATCATTATTTGAGGCTAGGTGGAGGCTCAGTGATGATAAGTCTGCGATGGTGGATGCATGTGTCATGGTCATAGCTGTTTCCTGTGTGAAATTGTTATCCGCTCAGAGGGCACAATCCTATTCCGCGCTATCCGACAATCTCCAAGACATTAGGTGGAGTTCAGTTCGGCGTATGGCATATGTCGCTGGAAAGAACATGTGAGCAAAAGGCCAGCAAAAGGCCAGGAACCGTAAAAAGGCCGCGTTGCTGGCGTTTTTCCATAGGCTCCGCCCCCCTGACGAGCATCACAAAAATCGACGCTCAAGTCAG…	2806	pMB1	high	KAN		glycerol	C12	pSHPs0107B613663MU-A24			CAE19457	conserved hypothetical protein	438	1	3.5e-99	1	Prochlorococcus marinus subsp. pastoris str. CCMP1986	1
pSHPs0107B613663MU	G24	CAE20085	190	OI_5a305b3e5091830007042364	ACGTGTTTGTTGGGAATTTAAAAGAAACAATTCAATTAGGAAGTGATTTTGCTCGAAGATTAAATCCAAAATCGGTTATTTTACTACAAGGTCCCATTGGAGCTGGAAAAACTTCATTCGTCCAAGGAATTGCATTAGGCCTATCTATTTCAGAAGATATTACAAGTCCAACATTTGCCTTATCGCATCATTACAATTCTGGAACAATTCCACTAATTCATATGGATTTATATCGGCTAGAAAATAGTTTGATGGCAAAAGAATTCTTTATTTCTGAGGAAGAAGAGGCTATACAAAATGAAGCTATAATGGTTATTGAATGGCCGGAATTAATAAAGCCATGTTTGAATAATTTCTGGAAAATAGAAATAAGTTACGCTACAAATTTTGGGAGAAATT…	441	pTGW	ACCCAGCTTTCTTGTACAAAGTTGGCATTATAAGAAAGCATTGCTTATCAATTTGTTGCAACGAACAGGTCACTATCAGTCAAAATAAAATCATTATTTGAGGCTAGGTGGAGGCTCAGTGATGATAAGTCTGCGATGGTGGATGCATGTGTCATGGTCATAGCTGTTTCCTGTGTGAAATTGTTATCCGCTCAGAGGGCACAATCCTATTCCGCGCTATCCGACAATCTCCAAGACATTAGGTGGAGTTCAGTTCGGCGTATGGCATATGTCGCTGGAAAGAACATGTGAGCAAAAGGCCAGCAAAAGGCCAGGAACCGTAAAAAGGCCGCGTTGCTGGCGTTTTTCCATAGGCTCCGCCCCCCTGACGAGCATCACAAAAATCGACGCTCAAGTCAG…	2365	ACCCAGCTTTCTTGTACAAAGTTGGCATTATAAGAAAGCATTGCTTATCAATTTGTTGCAACGAACAGGTCACTATCAGTCAAAATAAAATCATTATTTGAGGCTAGGTGGAGGCTCAGTGATGATAAGTCTGCGATGGTGGATGCATGTGTCATGGTCATAGCTGTTTCCTGTGTGAAATTGTTATCCGCTCAGAGGGCACAATCCTATTCCGCGCTATCCGACAATCTCCAAGACATTAGGTGGAGTTCAGTTCGGCGTATGGCATATGTCGCTGGAAAGAACATGTGAGCAAAAGGCCAGCAAAAGGCCAGGAACCGTAAAAAGGCCGCGTTGCTGGCGTTTTTCCATAGGCTCCGCCCCCCTGACGAGCATCACAAAAATCGACGCTCAAGTCAG…	2806	pMB1	high	KAN		glycerol	D12	pSHPs0107B613663MU-A24			CAE20085	tRNA (adenosine(37)-N6)-threonylcarbamoyltransferase complex ATPase subunit type 1	438	1	8.4e-102	1	Prochlorococcus marinus;Prochlorococcus marinus subsp. pastoris str. CCMP1986;Prochlorococcus marinus str. EQPAC1	1	1	GO:0002949				Biological Process-IEA	Biological Process	tRNA threonylcarbamoyladenosine modification	Biological Process
pSHPs0107B613663MU	I24	CAE19538	191	OI_5a305b3e5091830007042365	ACATGCTTATAAATTTGTATTCAAAAAAATTTTTTAAAATTCTAACTCTTCCTATATTTTTATACTTAACTTTTTTTGACATAACAATATTCAATAAAGAACTAAAAGCCGACAAGAAATTACAAGCGGCTACCGAGAAAGATCTTTTCTTATATAGGCAAATGGGTGCCTCTTATCTTTGTATTGCTACAAATGCTGAAGTTGATTTTGAGAAAAGTCTTGGAATAGCTAGTGCTACTTTCGCAAATGTAATTATAGGAAAGCATGAGGGCGTTATTAAAGAGTTTGGAACTGAAAAAATTGACCAAAAAAGATTATATAATGCTGGAACTTTTCAGATTGTGTCAAGTGCTCTAAATATTTGTCCTAAAAACATTCCTAAAGAAGTAAAAAATAGTT…	444	pTGW	ACCCAGCTTTCTTGTACAAAGTTGGCATTATAAGAAAGCATTGCTTATCAATTTGTTGCAACGAACAGGTCACTATCAGTCAAAATAAAATCATTATTTGAGGCTAGGTGGAGGCTCAGTGATGATAAGTCTGCGATGGTGGATGCATGTGTCATGGTCATAGCTGTTTCCTGTGTGAAATTGTTATCCGCTCAGAGGGCACAATCCTATTCCGCGCTATCCGACAATCTCCAAGACATTAGGTGGAGTTCAGTTCGGCGTATGGCATATGTCGCTGGAAAGAACATGTGAGCAAAAGGCCAGCAAAAGGCCAGGAACCGTAAAAAGGCCGCGTTGCTGGCGTTTTTCCATAGGCTCCGCCCCCCTGACGAGCATCACAAAAATCGACGCTCAAGTCAG…	2365	ACCCAGCTTTCTTGTACAAAGTTGGCATTATAAGAAAGCATTGCTTATCAATTTGTTGCAACGAACAGGTCACTATCAGTCAAAATAAAATCATTATTTGAGGCTAGGTGGAGGCTCAGTGATGATAAGTCTGCGATGGTGGATGCATGTGTCATGGTCATAGCTGTTTCCTGTGTGAAATTGTTATCCGCTCAGAGGGCACAATCCTATTCCGCGCTATCCGACAATCTCCAAGACATTAGGTGGAGTTCAGTTCGGCGTATGGCATATGTCGCTGGAAAGAACATGTGAGCAAAAGGCCAGCAAAAGGCCAGGAACCGTAAAAAGGCCGCGTTGCTGGCGTTTTTCCATAGGCTCCGCCCCCCTGACGAGCATCACAAAAATCGACGCTCAAGTCAG…	2809	pMB1	high	KAN		glycerol	E12	pSHPs0107B613663MU-A24			CAE19538	possible Villin headpiece domain	441	1	1.8e-100	1	Prochlorococcus marinus;Prochlorococcus marinus subsp. pastoris str. CCMP1986;Prochlorococcus marinus str. EQPAC1	1	1	GO:0016021				Cellular Component-IEA	Cellular Component	integral component of membrane	Cellular Component
pSHPs0107B613663MU	K24	CAE19803	192	OI_5a305b3e5091830007042366	ACATGACTTCTTCCAAAAAACCTTCTAACAGTTCTGCAAAAAATGAAAATTTGTATGCAATAGCTGAAACATCAGGCCAACAATTCTGGTTTGAAGTTGATAAATATTATGATATTGACAGGCTAAATGCTAAAGAAAAAGATAAAATAACTATTGATAAAATTCTCCTAATAAAAGATAAAGATAATATTTCACTTGGCCAGCCTTACGTAAAAAATGCAAAAATTGAACTAGAAGTTGTTTCACATAAAAGAGATAAGAAAATAATCGTATATAAAATGCGTCCTAAAAAGAAGACACGAAGAAAAATGGGCCACAGACAAGAGCTTACAAGAGTTATGGTAAAATCTATATCAATTACAAACAGTACTCCTAAAACATCTTCAAAGACTGAAGTTA…	444	pTGW	ACCCAGCTTTCTTGTACAAAGTTGGCATTATAAGAAAGCATTGCTTATCAATTTGTTGCAACGAACAGGTCACTATCAGTCAAAATAAAATCATTATTTGAGGCTAGGTGGAGGCTCAGTGATGATAAGTCTGCGATGGTGGATGCATGTGTCATGGTCATAGCTGTTTCCTGTGTGAAATTGTTATCCGCTCAGAGGGCACAATCCTATTCCGCGCTATCCGACAATCTCCAAGACATTAGGTGGAGTTCAGTTCGGCGTATGGCATATGTCGCTGGAAAGAACATGTGAGCAAAAGGCCAGCAAAAGGCCAGGAACCGTAAAAAGGCCGCGTTGCTGGCGTTTTTCCATAGGCTCCGCCCCCCTGACGAGCATCACAAAAATCGACGCTCAAGTCAG…	2365	ACCCAGCTTTCTTGTACAAAGTTGGCATTATAAGAAAGCATTGCTTATCAATTTGTTGCAACGAACAGGTCACTATCAGTCAAAATAAAATCATTATTTGAGGCTAGGTGGAGGCTCAGTGATGATAAGTCTGCGATGGTGGATGCATGTGTCATGGTCATAGCTGTTTCCTGTGTGAAATTGTTATCCGCTCAGAGGGCACAATCCTATTCCGCGCTATCCGACAATCTCCAAGACATTAGGTGGAGTTCAGTTCGGCGTATGGCATATGTCGCTGGAAAGAACATGTGAGCAAAAGGCCAGCAAAAGGCCAGGAACCGTAAAAAGGCCGCGTTGCTGGCGTTTTTCCATAGGCTCCGCCCCCCTGACGAGCATCACAAAAATCGACGCTCAAGTCAG…	2809	pMB1	high	KAN		glycerol	F12	pSHPs0107B613663MU-A24			CAE19803	50S ribosomal L21	441	1	1.5e-46	1	Prochlorococcus marinus;Prochlorococcus marinus subsp. pastoris str. CCMP1986;Prochlorococcus marinus str. EQPAC1	1	5	GO:0003735;GO:0042254;GO:0005840;GO:0019843;GO:0006412				Biological Process-IEA;Cellular Component-IEA;Molecular Function-IEA	Cellular Component;Biological Process;Molecular Function	rRNA binding;translation;ribosome;structural constituent of ribosome;ribosome biogenesis	Cellular Component;Biological Process;Molecular Function
pSHPs0107B613663MU	M24	CAE19047	193	OI_5a305b3e5091830007042367	ACATGTCTTTTTTTGAACTATTAGCGAATACACCTAAGATATTTGGATTTTTAGGAATATTTCTTTTTCTAGTTACTTTGATTGCATTTATTTTTAACTTTGGTTTTAAATTTAGAATTACAGGTGCGACAATATTTTCATTATTACTCTCTTTAAGCAGTTGGGCTTTTATACAGAGCTATACAGATAATGTAAAAATAGATGGAGCAAAATATGTTCCAATTGTTTATGATAATGGATTTGATTTAATTGTTACAAAAGCTGATAGTGAATTTCCAGAGGAAGCAATTGAACCGACTTTAAAGCAATTATCTGAAAATCTTAAAAAAGGTAGTAGATCAGGATCAAAAGTAAAAATTAAAATTAGGAAACTTGAGAAGATATCCAATGACGTTAGTA…	447	pTGW	ACCCAGCTTTCTTGTACAAAGTTGGCATTATAAGAAAGCATTGCTTATCAATTTGTTGCAACGAACAGGTCACTATCAGTCAAAATAAAATCATTATTTGAGGCTAGGTGGAGGCTCAGTGATGATAAGTCTGCGATGGTGGATGCATGTGTCATGGTCATAGCTGTTTCCTGTGTGAAATTGTTATCCGCTCAGAGGGCACAATCCTATTCCGCGCTATCCGACAATCTCCAAGACATTAGGTGGAGTTCAGTTCGGCGTATGGCATATGTCGCTGGAAAGAACATGTGAGCAAAAGGCCAGCAAAAGGCCAGGAACCGTAAAAAGGCCGCGTTGCTGGCGTTTTTCCATAGGCTCCGCCCCCCTGACGAGCATCACAAAAATCGACGCTCAAGTCAG…	2365	ACCCAGCTTTCTTGTACAAAGTTGGCATTATAAGAAAGCATTGCTTATCAATTTGTTGCAACGAACAGGTCACTATCAGTCAAAATAAAATCATTATTTGAGGCTAGGTGGAGGCTCAGTGATGATAAGTCTGCGATGGTGGATGCATGTGTCATGGTCATAGCTGTTTCCTGTGTGAAATTGTTATCCGCTCAGAGGGCACAATCCTATTCCGCGCTATCCGACAATCTCCAAGACATTAGGTGGAGTTCAGTTCGGCGTATGGCATATGTCGCTGGAAAGAACATGTGAGCAAAAGGCCAGCAAAAGGCCAGGAACCGTAAAAAGGCCGCGTTGCTGGCGTTTTTCCATAGGCTCCGCCCCCCTGACGAGCATCACAAAAATCGACGCTCAAGTCAG…	2812	pMB1	high	KAN		glycerol	G12	pSHPs0107B613663MU-A24			CAE19047	hypothetical protein	444	1	1.3e-81	1	Prochlorococcus marinus;Prochlorococcus marinus subsp. pastoris str. CCMP1986;Prochlorococcus marinus str. EQPAC1	1	1	GO:0016021				Cellular Component-IEA	Cellular Component	integral component of membrane	Cellular Component
pSHPs0107B613663MU	O24	CAE19126	194	OI_5a305b3e5091830007042368	ACATGAATATTGCATTTAGAGAAGTTGATCCTTTTAATTGTTGGATTTGGATAAAATTCTTTGAAATTCCTACTGAAGCAGAAAAAAACTACTTAGATGGAGTTTTTGATAGTTGGTATGTTTTAGGTAGGTTAGGTGGTTTTAATTCTGAAAATTTACAAACTCATGAAGAGGGTTCTGATTTAAGTTGGATGTCATACGATAATGAGCAAAAAGAATCTGCCCTTCCTGCCTTAATGCATAATTTAGGTGTTATGGAATATCAAAATTTATGGTCAAGAAGTTGGGTTGATTTTGGAACTTCAGATTCACTTTCTATTGATATTTTAATAAATGCGTTAAATGAAATATCTAATAATTATGTAAAAATTGATGAATTAATAATTGGGGGAGAAAATA…	447	pTGW	ACCCAGCTTTCTTGTACAAAGTTGGCATTATAAGAAAGCATTGCTTATCAATTTGTTGCAACGAACAGGTCACTATCAGTCAAAATAAAATCATTATTTGAGGCTAGGTGGAGGCTCAGTGATGATAAGTCTGCGATGGTGGATGCATGTGTCATGGTCATAGCTGTTTCCTGTGTGAAATTGTTATCCGCTCAGAGGGCACAATCCTATTCCGCGCTATCCGACAATCTCCAAGACATTAGGTGGAGTTCAGTTCGGCGTATGGCATATGTCGCTGGAAAGAACATGTGAGCAAAAGGCCAGCAAAAGGCCAGGAACCGTAAAAAGGCCGCGTTGCTGGCGTTTTTCCATAGGCTCCGCCCCCCTGACGAGCATCACAAAAATCGACGCTCAAGTCAG…	2365	ACCCAGCTTTCTTGTACAAAGTTGGCATTATAAGAAAGCATTGCTTATCAATTTGTTGCAACGAACAGGTCACTATCAGTCAAAATAAAATCATTATTTGAGGCTAGGTGGAGGCTCAGTGATGATAAGTCTGCGATGGTGGATGCATGTGTCATGGTCATAGCTGTTTCCTGTGTGAAATTGTTATCCGCTCAGAGGGCACAATCCTATTCCGCGCTATCCGACAATCTCCAAGACATTAGGTGGAGTTCAGTTCGGCGTATGGCATATGTCGCTGGAAAGAACATGTGAGCAAAAGGCCAGCAAAAGGCCAGGAACCGTAAAAAGGCCGCGTTGCTGGCGTTTTTCCATAGGCTCCGCCCCCCTGACGAGCATCACAAAAATCGACGCTCAAGTCAG…	2812	pMB1	high	KAN		glycerol	H12	pSHPs0107B613663MU-A24			CAE19126	DUF3531 family	444	1	3.2e-102	1	Prochlorococcus marinus;Prochlorococcus marinus subsp. pastoris str. CCMP1986;Prochlorococcus marinus str. EQPAC1;Prochlorococcus sp. MED-G72	1
pSHPs0107B613663MU	B1	CAE19382	195	OI_5a305b3e5091830007042369	ACATGTCCTTTTTTCAGGGCAAAATTCTTTTAAATTTTATTATTGATTTACTTAATAAACCAGCAATTAACTGGTCTAATTTTGAATTAAATTCTTCACTACAATTAAATGATTTTGTTGATTTATTGTTAGAACCTTTAAATACTTCTCAATACAGCTACAACATAAAACTAGGTTTACATGAAGCACTTATAAATGCGGTTACGCATGGCAACAAACTAGATCCTAATAAATCGATTAGAGTTCGAAGAATCATTACTCCTAACTGGTGTGTATGGCAAATTCAAGATCAAGGTAATGGTTTAGAAATAAAAAAAAGATTATATAAATTACCTAAAAAATTTACTTCATTTAATGGGCGGGGTCTTTATATAATAAATGAATGTTTCGATGATATTA…	447	pTGW	ACCCAGCTTTCTTGTACAAAGTTGGCATTATAAGAAAGCATTGCTTATCAATTTGTTGCAACGAACAGGTCACTATCAGTCAAAATAAAATCATTATTTGAGGCTAGGTGGAGGCTCAGTGATGATAAGTCTGCGATGGTGGATGCATGTGTCATGGTCATAGCTGTTTCCTGTGTGAAATTGTTATCCGCTCAGAGGGCACAATCCTATTCCGCGCTATCCGACAATCTCCAAGACATTAGGTGGAGTTCAGTTCGGCGTATGGCATATGTCGCTGGAAAGAACATGTGAGCAAAAGGCCAGCAAAAGGCCAGGAACCGTAAAAAGGCCGCGTTGCTGGCGTTTTTCCATAGGCTCCGCCCCCCTGACGAGCATCACAAAAATCGACGCTCAAGTCAG…	2365	ACCCAGCTTTCTTGTACAAAGTTGGCATTATAAGAAAGCATTGCTTATCAATTTGTTGCAACGAACAGGTCACTATCAGTCAAAATAAAATCATTATTTGAGGCTAGGTGGAGGCTCAGTGATGATAAGTCTGCGATGGTGGATGCATGTGTCATGGTCATAGCTGTTTCCTGTGTGAAATTGTTATCCGCTCAGAGGGCACAATCCTATTCCGCGCTATCCGACAATCTCCAAGACATTAGGTGGAGTTCAGTTCGGCGTATGGCATATGTCGCTGGAAAGAACATGTGAGCAAAAGGCCAGCAAAAGGCCAGGAACCGTAAAAAGGCCGCGTTGCTGGCGTTTTTCCATAGGCTCCGCCCCCCTGACGAGCATCACAAAAATCGACGCTCAAGTCAG…	2812	pMB1	high	KAN		glycerol	A1	pSHPs0107B613663MU-B12			CAE19382	Serine- kinase	444	1	5.9e-102	1	Prochlorococcus marinus;Prochlorococcus marinus subsp. pastoris str. CCMP1986;Prochlorococcus marinus str. EQPAC1	1
pSHPs0107B613663MU	D1	CAE19403	196	OI_5a305b3e509183000704236a	ACATGAAGAAAAAACAAGCTAAAAAGAAAAATCTTTCAAAAAAGAAAAAAATATCTGAGGTCGATGCCTTTAGAAATATTGAAAAGAAAGTTCCATCATTAACCCAAAAAAGCAAACAATCTAGCGGTATACCAAAATATGTAGCTGACAGAATGGCTAGGAGAATCTTTTTTACGGCTGGAATACCAACAATTATGGGTATGTCAGTGTTTGTTATAAGTTATATAATCGTCACAAGAAATATTGCTGAAATTCCTCCTTCTTCAACAATAGCAATATCAGCATTATTCTTTTTATTAGGACTAGGGGGGTTAAGTTTTGGAATATTATCTGCTAGTTGGGATAAAGAACCAGGAAGTTTTTTTGGTATAGAAAATATCCCCTTAAATATTCAAAGAG…	450	pTGW	ACCCAGCTTTCTTGTACAAAGTTGGCATTATAAGAAAGCATTGCTTATCAATTTGTTGCAACGAACAGGTCACTATCAGTCAAAATAAAATCATTATTTGAGGCTAGGTGGAGGCTCAGTGATGATAAGTCTGCGATGGTGGATGCATGTGTCATGGTCATAGCTGTTTCCTGTGTGAAATTGTTATCCGCTCAGAGGGCACAATCCTATTCCGCGCTATCCGACAATCTCCAAGACATTAGGTGGAGTTCAGTTCGGCGTATGGCATATGTCGCTGGAAAGAACATGTGAGCAAAAGGCCAGCAAAAGGCCAGGAACCGTAAAAAGGCCGCGTTGCTGGCGTTTTTCCATAGGCTCCGCCCCCCTGACGAGCATCACAAAAATCGACGCTCAAGTCAG…	2365	ACCCAGCTTTCTTGTACAAAGTTGGCATTATAAGAAAGCATTGCTTATCAATTTGTTGCAACGAACAGGTCACTATCAGTCAAAATAAAATCATTATTTGAGGCTAGGTGGAGGCTCAGTGATGATAAGTCTGCGATGGTGGATGCATGTGTCATGGTCATAGCTGTTTCCTGTGTGAAATTGTTATCCGCTCAGAGGGCACAATCCTATTCCGCGCTATCCGACAATCTCCAAGACATTAGGTGGAGTTCAGTTCGGCGTATGGCATATGTCGCTGGAAAGAACATGTGAGCAAAAGGCCAGCAAAAGGCCAGGAACCGTAAAAAGGCCGCGTTGCTGGCGTTTTTCCATAGGCTCCGCCCCCCTGACGAGCATCACAAAAATCGACGCTCAAGTCAG…	2815	pMB1	high	KAN		glycerol	B1	pSHPs0107B613663MU-B12			CAE19403	DUF3464 family	447	1	2.7e-68	1	Prochlorococcus marinus;Prochlorococcus marinus subsp. pastoris str. CCMP1986;Prochlorococcus marinus str. EQPAC1	1	1	GO:0016021				Cellular Component-IEA	Cellular Component	integral component of membrane	Cellular Component
pSHPs0107B613663MU	F1	CAE19738	197	OI_5a305b3e509183000704236b	ACATGAAAATAAAATTTAATGTTAAAGAGAAAATAAAAAACCTTTCTTTTTTATTTATTTTTCTATTCATTTTTCTTTTTCAAATCAATTCTCCAACCCTTAATGCTCTTCCCATGGATACTTATCAAAGTGGACCTGTCACAGAAGAATTAAGACTTAAGATTCCTTCTGAGTTTAAAAAAGTATGGCTTCAGGCTGAAAAAGAAGTTTGGGAGCCTTGGTTATCTATTCAATCTGGTTTTTTAGGTAGACAAATATTCTGGGATAAAGAAAAGGAAGAAGCTTTAATATTGGTAAACTGGGAAAATAAAAAACTATGGAAAAGTATATCAATGAACGAAGTAAATGAGGTGCAAGAAAAATTCGAAGAAAACGTTAAAACATCTTTGAATACAAATG…	450	pTGW	ACCCAGCTTTCTTGTACAAAGTTGGCATTATAAGAAAGCATTGCTTATCAATTTGTTGCAACGAACAGGTCACTATCAGTCAAAATAAAATCATTATTTGAGGCTAGGTGGAGGCTCAGTGATGATAAGTCTGCGATGGTGGATGCATGTGTCATGGTCATAGCTGTTTCCTGTGTGAAATTGTTATCCGCTCAGAGGGCACAATCCTATTCCGCGCTATCCGACAATCTCCAAGACATTAGGTGGAGTTCAGTTCGGCGTATGGCATATGTCGCTGGAAAGAACATGTGAGCAAAAGGCCAGCAAAAGGCCAGGAACCGTAAAAAGGCCGCGTTGCTGGCGTTTTTCCATAGGCTCCGCCCCCCTGACGAGCATCACAAAAATCGACGCTCAAGTCAG…	2365	ACCCAGCTTTCTTGTACAAAGTTGGCATTATAAGAAAGCATTGCTTATCAATTTGTTGCAACGAACAGGTCACTATCAGTCAAAATAAAATCATTATTTGAGGCTAGGTGGAGGCTCAGTGATGATAAGTCTGCGATGGTGGATGCATGTGTCATGGTCATAGCTGTTTCCTGTGTGAAATTGTTATCCGCTCAGAGGGCACAATCCTATTCCGCGCTATCCGACAATCTCCAAGACATTAGGTGGAGTTCAGTTCGGCGTATGGCATATGTCGCTGGAAAGAACATGTGAGCAAAAGGCCAGCAAAAGGCCAGGAACCGTAAAAAGGCCGCGTTGCTGGCGTTTTTCCATAGGCTCCGCCCCCCTGACGAGCATCACAAAAATCGACGCTCAAGTCAG…	2815	pMB1	high	KAN		glycerol	C1	pSHPs0107B613663MU-B12			CAE19738	TIGR03792 family	447	1	2.5e-88	1	Prochlorococcus marinus;Prochlorococcus marinus subsp. pastoris str. CCMP1986;Prochlorococcus marinus str. EQPAC1	1
pSHPs0107B613663MU	H1	CAE19933	198	OI_5a305b3e509183000704236c	ACTTGAAGGGTGAAATTACCTACTACAAGATCCTGGGAGTGAACGAGAACGCATCCAACAACGAGCTAAGGAAGGCATTCTGCAAGTTGTCCATCGAGTTACACCCAGACACTACATCCCTAGAGCTTGAGGACGCTAAGAACAAGTTCCAGAAGGTTCTAGAAGCGTACGAGAACCTTAACAACTCAAACTTAAGAAAGATCTACGACGAGAAGCTGCAGGTAAACTCAAAGAAGCCCAACAAGACTAACCTAAACGTTCTAAACCCCTTGGTTATGGACGCCAACAACCAACAACTAGTTGGGAACAGAAGGCCCTTCAGTAACGGCGAGATGTTTTCCCTGTTCTTATTAATCATCATAATACTTATTTCGCTGTTCCTGGCCATACTGATAGCGA…	450	pTGW	ACCCAGCTTTCTTGTACAAAGTTGGCATTATAAGAAAGCATTGCTTATCAATTTGTTGCAACGAACAGGTCACTATCAGTCAAAATAAAATCATTATTTGAGGCTAGGTGGAGGCTCAGTGATGATAAGTCTGCGATGGTGGATGCATGTGTCATGGTCATAGCTGTTTCCTGTGTGAAATTGTTATCCGCTCAGAGGGCACAATCCTATTCCGCGCTATCCGACAATCTCCAAGACATTAGGTGGAGTTCAGTTCGGCGTATGGCATATGTCGCTGGAAAGAACATGTGAGCAAAAGGCCAGCAAAAGGCCAGGAACCGTAAAAAGGCCGCGTTGCTGGCGTTTTTCCATAGGCTCCGCCCCCCTGACGAGCATCACAAAAATCGACGCTCAAGTCAG…	2365	ACCCAGCTTTCTTGTACAAAGTTGGCATTATAAGAAAGCATTGCTTATCAATTTGTTGCAACGAACAGGTCACTATCAGTCAAAATAAAATCATTATTTGAGGCTAGGTGGAGGCTCAGTGATGATAAGTCTGCGATGGTGGATGCATGTGTCATGGTCATAGCTGTTTCCTGTGTGAAATTGTTATCCGCTCAGAGGGCACAATCCTATTCCGCGCTATCCGACAATCTCCAAGACATTAGGTGGAGTTCAGTTCGGCGTATGGCATATGTCGCTGGAAAGAACATGTGAGCAAAAGGCCAGCAAAAGGCCAGGAACCGTAAAAAGGCCGCGTTGCTGGCGTTTTTCCATAGGCTCCGCCCCCCTGACGAGCATCACAAAAATCGACGCTCAAGTCAG…	2815	pMB1	high	KAN		glycerol	D1	pSHPs0107B613663MU-B12			CAE19933	J domain-containing	447	1	2.1e-79	1	Prochlorococcus marinus;Prochlorococcus marinus subsp. pastoris str. CCMP1986;Prochlorococcus marinus str. EQPAC1;Prochlorococcus sp. MED-G72	1	1	GO:0016021				Cellular Component-IEA	Cellular Component	integral component of membrane	Cellular Component
pSHPs0107B613663MU	J1	CAE20033	199	OI_5a305b3e509183000704236d	ACTTGCAATATTTTTCCCAAAAAAAACTTATTCTTCCAGAGGGTTATTTTATCAATTCTTCACAAGTTCCAACTGCTAAGGATTTAAATAGACTTTTGGTAAATAGTGGTTGTGAGTCATTCCCAACACAAAAGATATCTCTTGCTATTAAAAATAGTAATTTTTTCTTCACGATTCAAAACGAATCTAAAAATAAGCTTTATGGTTTTGTAAGGGTCACATCAGATAGAGGACTCAACGCTAACTTATGGAATTTATGCGCTGAAAAAGGCAATAATCAAAATCTTTTTTACTCAATATTACTTCAAGTGACCCTTGAAAAAATAAATAGGGAAATGCCAGGATGTAGTATTTCTGTTCAAGCGCCAGTAACTTCATTTAAAAGTTTAGAAGAAAGTG…	450	pTGW	ACCCAGCTTTCTTGTACAAAGTTGGCATTATAAGAAAGCATTGCTTATCAATTTGTTGCAACGAACAGGTCACTATCAGTCAAAATAAAATCATTATTTGAGGCTAGGTGGAGGCTCAGTGATGATAAGTCTGCGATGGTGGATGCATGTGTCATGGTCATAGCTGTTTCCTGTGTGAAATTGTTATCCGCTCAGAGGGCACAATCCTATTCCGCGCTATCCGACAATCTCCAAGACATTAGGTGGAGTTCAGTTCGGCGTATGGCATATGTCGCTGGAAAGAACATGTGAGCAAAAGGCCAGCAAAAGGCCAGGAACCGTAAAAAGGCCGCGTTGCTGGCGTTTTTCCATAGGCTCCGCCCCCCTGACGAGCATCACAAAAATCGACGCTCAAGTCAG…	2365	ACCCAGCTTTCTTGTACAAAGTTGGCATTATAAGAAAGCATTGCTTATCAATTTGTTGCAACGAACAGGTCACTATCAGTCAAAATAAAATCATTATTTGAGGCTAGGTGGAGGCTCAGTGATGATAAGTCTGCGATGGTGGATGCATGTGTCATGGTCATAGCTGTTTCCTGTGTGAAATTGTTATCCGCTCAGAGGGCACAATCCTATTCCGCGCTATCCGACAATCTCCAAGACATTAGGTGGAGTTCAGTTCGGCGTATGGCATATGTCGCTGGAAAGAACATGTGAGCAAAAGGCCAGCAAAAGGCCAGGAACCGTAAAAAGGCCGCGTTGCTGGCGTTTTTCCATAGGCTCCGCCCCCCTGACGAGCATCACAAAAATCGACGCTCAAGTCAG…	2815	pMB1	high	KAN		glycerol	E1	pSHPs0107B613663MU-B12			CAE20033	GNAT family acetyltransferase	447	1	1.9e-102	1	Prochlorococcus marinus;Prochlorococcus marinus subsp. pastoris str. CCMP1986;Prochlorococcus marinus str. EQPAC1	1
pSHPs0107B613663MU	L1	CAE18804	200	OI_5a305b3e509183000704236e	ACTTGCAGATAGGAGATAAAGTACCACAATTTTCTTTACTAGATCAGAATGGCACTAAAAGGTCAAATAATGGATTAAAAACTCCTTTAGTTTTGTTTTTCTATCCAAAGGACGACACCCCGGGATGCACTATAGAGGTTTGCGGATTTAGAGACAAGTATGACCTTTTTAAAGTCCTTGGTGCTCAAGTTTGGGGGGTAAGTAATGGTAGTTCTTCAAGCCACTTGGCATTTGCCAACAAAAATAAATTACAATATCCTTTGCTATGTGATAAAAATGATTCACTAAGAAAGGCTTTCAAAGTACCAAAAGTACTCGGCTTATTAGATGGAAGAGTTACCTATGTTATTGATAGAAATGGGTTTGTTAAACATATCTTTAGAGATTTGTTGAATGGCC…	453	pTGW	ACCCAGCTTTCTTGTACAAAGTTGGCATTATAAGAAAGCATTGCTTATCAATTTGTTGCAACGAACAGGTCACTATCAGTCAAAATAAAATCATTATTTGAGGCTAGGTGGAGGCTCAGTGATGATAAGTCTGCGATGGTGGATGCATGTGTCATGGTCATAGCTGTTTCCTGTGTGAAATTGTTATCCGCTCAGAGGGCACAATCCTATTCCGCGCTATCCGACAATCTCCAAGACATTAGGTGGAGTTCAGTTCGGCGTATGGCATATGTCGCTGGAAAGAACATGTGAGCAAAAGGCCAGCAAAAGGCCAGGAACCGTAAAAAGGCCGCGTTGCTGGCGTTTTTCCATAGGCTCCGCCCCCCTGACGAGCATCACAAAAATCGACGCTCAAGTCAG…	2365	ACCCAGCTTTCTTGTACAAAGTTGGCATTATAAGAAAGCATTGCTTATCAATTTGTTGCAACGAACAGGTCACTATCAGTCAAAATAAAATCATTATTTGAGGCTAGGTGGAGGCTCAGTGATGATAAGTCTGCGATGGTGGATGCATGTGTCATGGTCATAGCTGTTTCCTGTGTGAAATTGTTATCCGCTCAGAGGGCACAATCCTATTCCGCGCTATCCGACAATCTCCAAGACATTAGGTGGAGTTCAGTTCGGCGTATGGCATATGTCGCTGGAAAGAACATGTGAGCAAAAGGCCAGCAAAAGGCCAGGAACCGTAAAAAGGCCGCGTTGCTGGCGTTTTTCCATAGGCTCCGCCCCCCTGACGAGCATCACAAAAATCGACGCTCAAGTCAG…	2818	pMB1	high	KAN		glycerol	F1	pSHPs0107B613663MU-B12			CAE18804	bacterioferritin comigratory	450	1	8e-105	1	Prochlorococcus marinus;Prochlorococcus marinus subsp. pastoris str. CCMP1986;Prochlorococcus marinus str. EQPAC1;Prochlorococcus sp. MED-G72	1	6	GO:0005623;GO:0016209;GO:0016491;GO:0098869;GO:0045454;GO:0055114				Biological Process-IEA;Cellular Component-IEA;Molecular Function-IEA	Cellular Component;Biological Process;Molecular Function	oxidation-reduction process;cell redox homeostasis;cellular oxidant detoxification;oxidoreductase activity;cell;antioxidant activity	Cellular Component;Biological Process;Molecular Function
pSHPs0107B613663MU	N1	CAE18961	201	OI_5a305b3e50918300180417fb	ACATGAATCATTGTTTAATTCAAGCCGTAATAAATAGCGCTCCTCAGATGAGATATACCAAAGAGAATAAAACACCCATTGCTGAAATGACCGTTAATTTCAAAGGATTACGCGATGAAGATCCATTTAGAGAATTAAAAGTTTTAGGTTGGGGTACTATTGCACAAGAAATGGTGGGAGAATTAAAAGAAGGTCAAAACATAGTTATTGAGGGACGTCTTAGAATGAACTCAGTAACCAGAAAAGATGGCACCAAGGAAAAGCAGCCTGAACTGACAGCTTCTAGAATTCATAATATAAGTCCTGGTGTACAAATAACATCAGAGAAAAAAGAAACTAACATTTCTCATAGCAACAATAGCAATTCTTCTGAAGAAAAATCGGGGAATACTGAAAATT…	453	pTGW	ACCCAGCTTTCTTGTACAAAGTTGGCATTATAAGAAAGCATTGCTTATCAATTTGTTGCAACGAACAGGTCACTATCAGTCAAAATAAAATCATTATTTGAGGCTAGGTGGAGGCTCAGTGATGATAAGTCTGCGATGGTGGATGCATGTGTCATGGTCATAGCTGTTTCCTGTGTGAAATTGTTATCCGCTCAGAGGGCACAATCCTATTCCGCGCTATCCGACAATCTCCAAGACATTAGGTGGAGTTCAGTTCGGCGTATGGCATATGTCGCTGGAAAGAACATGTGAGCAAAAGGCCAGCAAAAGGCCAGGAACCGTAAAAAGGCCGCGTTGCTGGCGTTTTTCCATAGGCTCCGCCCCCCTGACGAGCATCACAAAAATCGACGCTCAAGTCAG…	2365	ACCCAGCTTTCTTGTACAAAGTTGGCATTATAAGAAAGCATTGCTTATCAATTTGTTGCAACGAACAGGTCACTATCAGTCAAAATAAAATCATTATTTGAGGCTAGGTGGAGGCTCAGTGATGATAAGTCTGCGATGGTGGATGCATGTGTCATGGTCATAGCTGTTTCCTGTGTGAAATTGTTATCCGCTCAGAGGGCACAATCCTATTCCGCGCTATCCGACAATCTCCAAGACATTAGGTGGAGTTCAGTTCGGCGTATGGCATATGTCGCTGGAAAGAACATGTGAGCAAAAGGCCAGCAAAAGGCCAGGAACCGTAAAAAGGCCGCGTTGCTGGCGTTTTTCCATAGGCTCCGCCCCCCTGACGAGCATCACAAAAATCGACGCTCAAGTCAG…	2818	pMB1	high	KAN		glycerol	G1	pSHPs0107B613663MU-B12			CAE18961	single-stranded DNA-binding	450	1	1.2e-84	0.99	Prochlorococcus sp. MED-G72	0.9933
pSHPs0107B613663MU	P1	CAE20157	202	OI_5a305b3e50918300180417fc	ACTTGCTAACTTTCATAAATTACCAATCTAAATTATTTCCAACTATTGAGGATGTAGATAGAAAAAGTTATGGAACCTTATTTTATTGTTTAAGTTTATTTATTTTAATTTACCTTTATTGGGAAAAAGATCCTACTTCACTGATTGCTGGTTTTTTTATAATGACATTTGGTGATGGCTTTGCAGCATTAATAGGAAAGAACTTTAAATCCAAAAGTTGGATTTTTTTAAACCAAAAAAAATCTTTGTTTGGAACAACCACTATGTTTATTACAAGCTTGATAGTAGTTTTTGGTTTAAGTTATATCCAAAAATACACTTTTAATATAAATTTTTTTACTGTTGCTTCTATTTCTACAATACTTGAACAATTTAGTTTTTTTGGAATAGATAACTTTA…	453	pTGW	ACCCAGCTTTCTTGTACAAAGTTGGCATTATAAGAAAGCATTGCTTATCAATTTGTTGCAACGAACAGGTCACTATCAGTCAAAATAAAATCATTATTTGAGGCTAGGTGGAGGCTCAGTGATGATAAGTCTGCGATGGTGGATGCATGTGTCATGGTCATAGCTGTTTCCTGTGTGAAATTGTTATCCGCTCAGAGGGCACAATCCTATTCCGCGCTATCCGACAATCTCCAAGACATTAGGTGGAGTTCAGTTCGGCGTATGGCATATGTCGCTGGAAAGAACATGTGAGCAAAAGGCCAGCAAAAGGCCAGGAACCGTAAAAAGGCCGCGTTGCTGGCGTTTTTCCATAGGCTCCGCCCCCCTGACGAGCATCACAAAAATCGACGCTCAAGTCAG…	2365	ACCCAGCTTTCTTGTACAAAGTTGGCATTATAAGAAAGCATTGCTTATCAATTTGTTGCAACGAACAGGTCACTATCAGTCAAAATAAAATCATTATTTGAGGCTAGGTGGAGGCTCAGTGATGATAAGTCTGCGATGGTGGATGCATGTGTCATGGTCATAGCTGTTTCCTGTGTGAAATTGTTATCCGCTCAGAGGGCACAATCCTATTCCGCGCTATCCGACAATCTCCAAGACATTAGGTGGAGTTCAGTTCGGCGTATGGCATATGTCGCTGGAAAGAACATGTGAGCAAAAGGCCAGCAAAAGGCCAGGAACCGTAAAAAGGCCGCGTTGCTGGCGTTTTTCCATAGGCTCCGCCCCCCTGACGAGCATCACAAAAATCGACGCTCAAGTCAG…	2818	pMB1	high	KAN		glycerol	H1	pSHPs0107B613663MU-B12			CAE20157	hypothetical protein	450	1	2.9e-99	1	Prochlorococcus marinus;Prochlorococcus marinus subsp. pastoris str. CCMP1986	1	1	GO:0016021				Cellular Component-IEA	Cellular Component	integral component of membrane	Cellular Component
pSHPs0107B613663MU	B3	CAE19096	203	OI_5a305b3e50918300180417fd	ACTTGTCCTTTTCTTCTCAATATCAAGTTATTACATCTCCTTTAGGAGATGGCTTGCATAAAGATGGTAAGAGATTAACTCCCCAAAGACTTAAAGTTTTAAATTTATTTGAGAATATTGGAGCAGGTAATCATTTAAGTGCGGAAGAAGTTCATGCAAAATTAATTAAATCTAGTTCCAAAGTTTCCCTCGCAACAATATATAGAACTTTGAGACTTCTCGTTCAGATGGGGTTGTTACATGAATTGGAGATTAGTGAAGGCGGTCATCGATATGAATTATTAAGTAATGAAACAGCAGATCATCATCACTTGATTTGTATTAGATGTGGAAGAACTGAAGAATTTGAAAGTGATGAAGTATTGAAGGCCGGAAAAGTCGCCGCTAAAGTTAATGGTT…	456	pTGW	ACCCAGCTTTCTTGTACAAAGTTGGCATTATAAGAAAGCATTGCTTATCAATTTGTTGCAACGAACAGGTCACTATCAGTCAAAATAAAATCATTATTTGAGGCTAGGTGGAGGCTCAGTGATGATAAGTCTGCGATGGTGGATGCATGTGTCATGGTCATAGCTGTTTCCTGTGTGAAATTGTTATCCGCTCAGAGGGCACAATCCTATTCCGCGCTATCCGACAATCTCCAAGACATTAGGTGGAGTTCAGTTCGGCGTATGGCATATGTCGCTGGAAAGAACATGTGAGCAAAAGGCCAGCAAAAGGCCAGGAACCGTAAAAAGGCCGCGTTGCTGGCGTTTTTCCATAGGCTCCGCCCCCCTGACGAGCATCACAAAAATCGACGCTCAAGTCAG…	2365	ACCCAGCTTTCTTGTACAAAGTTGGCATTATAAGAAAGCATTGCTTATCAATTTGTTGCAACGAACAGGTCACTATCAGTCAAAATAAAATCATTATTTGAGGCTAGGTGGAGGCTCAGTGATGATAAGTCTGCGATGGTGGATGCATGTGTCATGGTCATAGCTGTTTCCTGTGTGAAATTGTTATCCGCTCAGAGGGCACAATCCTATTCCGCGCTATCCGACAATCTCCAAGACATTAGGTGGAGTTCAGTTCGGCGTATGGCATATGTCGCTGGAAAGAACATGTGAGCAAAAGGCCAGCAAAAGGCCAGGAACCGTAAAAAGGCCGCGTTGCTGGCGTTTTTCCATAGGCTCCGCCCCCCTGACGAGCATCACAAAAATCGACGCTCAAGTCAG…	2821	pMB1	high	KAN		glycerol	A3	pSHPs0107B613663MU-B12			CAE19096	transcriptional repressor	453	1	1.5e-104	1	Prochlorococcus marinus;Prochlorococcus marinus subsp. pastoris str. CCMP1986;Prochlorococcus marinus str. EQPAC1	1	4	GO:0003677;GO:0005667;GO:0003700;GO:0006355				Biological Process-IEA;Molecular Function-IEA	Cellular Component;Biological Process;Molecular Function	DNA-binding transcription factor activity;transcription factor complex;DNA binding;regulation of transcription, DNA-templated	Cellular Component;Biological Process;Molecular Function
pSHPs0107B613663MU	D3	CAE19115	204	OI_5a305b3e50918300180417fe	ACATGTTCGAAATGATCGACCACACTAAGACGAACTGGATCTACATCGACCACTCCTCATTATTCAACTGGTTCTTCTACACGTTCCTAGCCTTGGGCCTTACCTCTTTCACCATTAGCGTCATCAAGAACAAGTTCGCAATCGGGACCAACATCTTTCTGTGCTTCTGCTCTATTGTCTCGTACTTGTTGATCGACAAGACCATAGCGTTAAGCTTGCAGGTGATAATCTCCATCTTTCTGATAATCAACTGGCAGAGGATGTTTAAGGACTGGATTTTCATCGCCTACCCGATTTTCGGCATCCTATTCACCACATTCTTCGGTACGAACTTGTCCATCACGGGTAACCAGATCTGGCACGTATTCATCGGTCCCTCGGGCACCATCTCTGTGATCA…	456	pTGW	ACCCAGCTTTCTTGTACAAAGTTGGCATTATAAGAAAGCATTGCTTATCAATTTGTTGCAACGAACAGGTCACTATCAGTCAAAATAAAATCATTATTTGAGGCTAGGTGGAGGCTCAGTGATGATAAGTCTGCGATGGTGGATGCATGTGTCATGGTCATAGCTGTTTCCTGTGTGAAATTGTTATCCGCTCAGAGGGCACAATCCTATTCCGCGCTATCCGACAATCTCCAAGACATTAGGTGGAGTTCAGTTCGGCGTATGGCATATGTCGCTGGAAAGAACATGTGAGCAAAAGGCCAGCAAAAGGCCAGGAACCGTAAAAAGGCCGCGTTGCTGGCGTTTTTCCATAGGCTCCGCCCCCCTGACGAGCATCACAAAAATCGACGCTCAAGTCAG…	2365	ACCCAGCTTTCTTGTACAAAGTTGGCATTATAAGAAAGCATTGCTTATCAATTTGTTGCAACGAACAGGTCACTATCAGTCAAAATAAAATCATTATTTGAGGCTAGGTGGAGGCTCAGTGATGATAAGTCTGCGATGGTGGATGCATGTGTCATGGTCATAGCTGTTTCCTGTGTGAAATTGTTATCCGCTCAGAGGGCACAATCCTATTCCGCGCTATCCGACAATCTCCAAGACATTAGGTGGAGTTCAGTTCGGCGTATGGCATATGTCGCTGGAAAGAACATGTGAGCAAAAGGCCAGCAAAAGGCCAGGAACCGTAAAAAGGCCGCGTTGCTGGCGTTTTTCCATAGGCTCCGCCCCCCTGACGAGCATCACAAAAATCGACGCTCAAGTCAG…	2821	pMB1	high	KAN		glycerol	B3	pSHPs0107B613663MU-B12			CAE19115	possible 7TM chemoreceptor	453	1	3.8e-90	1	Prochlorococcus marinus subsp. pastoris str. CCMP1986	1	1	GO:0016021				Cellular Component-IEA	Cellular Component	integral component of membrane	Cellular Component
pSHPs0107B613663MU	F3	CAE19711	205	OI_5a305b3e50918300180417ff	ACATGATTACTTTTAAACAATCAATTGTTGGGATTTTAGGTAATATTGCAACAACCTTTTCATTCCTCCCATACTTGCCAAATTTTATTCACAAATTTCGCGGAGTCAGGTTTGAAAATTTTTTAAAGGTACATTTTTCAAGCAATGTTATTTTAGATAATAGATATCCAGATAAAATCAGAATAGATAAAGGAGTTGTTTTTGCTACAGGGTCTTTAATTACAGCTCATTCTTTTGTGCCTAAAAATAACAAAGTAGTTGGCATTAAAGAAATTATAAAATCAGTATTTATTGGTAAAAATGTGTTTATTGGAGCAAAAGCAATTATATTACCAGGAACACATCTTGAGGAAGGATGTTATGTCGCTGCTGGTGCTGTTGTCTCAGGTAAATTCAAAA…	456	pTGW	ACCCAGCTTTCTTGTACAAAGTTGGCATTATAAGAAAGCATTGCTTATCAATTTGTTGCAACGAACAGGTCACTATCAGTCAAAATAAAATCATTATTTGAGGCTAGGTGGAGGCTCAGTGATGATAAGTCTGCGATGGTGGATGCATGTGTCATGGTCATAGCTGTTTCCTGTGTGAAATTGTTATCCGCTCAGAGGGCACAATCCTATTCCGCGCTATCCGACAATCTCCAAGACATTAGGTGGAGTTCAGTTCGGCGTATGGCATATGTCGCTGGAAAGAACATGTGAGCAAAAGGCCAGCAAAAGGCCAGGAACCGTAAAAAGGCCGCGTTGCTGGCGTTTTTCCATAGGCTCCGCCCCCCTGACGAGCATCACAAAAATCGACGCTCAAGTCAG…	2365	ACCCAGCTTTCTTGTACAAAGTTGGCATTATAAGAAAGCATTGCTTATCAATTTGTTGCAACGAACAGGTCACTATCAGTCAAAATAAAATCATTATTTGAGGCTAGGTGGAGGCTCAGTGATGATAAGTCTGCGATGGTGGATGCATGTGTCATGGTCATAGCTGTTTCCTGTGTGAAATTGTTATCCGCTCAGAGGGCACAATCCTATTCCGCGCTATCCGACAATCTCCAAGACATTAGGTGGAGTTCAGTTCGGCGTATGGCATATGTCGCTGGAAAGAACATGTGAGCAAAAGGCCAGCAAAAGGCCAGGAACCGTAAAAAGGCCGCGTTGCTGGCGTTTTTCCATAGGCTCCGCCCCCCTGACGAGCATCACAAAAATCGACGCTCAAGTCAG…	2821	pMB1	high	KAN		glycerol	C3	pSHPs0107B613663MU-B12			CAE19711	possible acetyltransferase	453	1	2.5e-101	1	Prochlorococcus marinus;Prochlorococcus marinus subsp. pastoris str. CCMP1986;Prochlorococcus marinus str. EQPAC1	1	1	GO:0016740				Molecular Function-IEA	Molecular Function	transferase activity	Molecular Function
pSHPs0107B613663MU	H3	CAE19882	206	OI_5a305b3e5091830018041800	ACATGCAATTAAAGTCTTTTACACCATTGGTTGCAGTATTTGGTACTTCATTTCTTATAACTATTACTTTGATTAAAAGCTTCCAAGTTTTTATGGGCATATCAATATGTCTTTTAGCGATGCTGAAGCTTATGGATATTGAAGCTTTTGGTTTGAGTTATAAAAAATATGATTTAATTACTTCTCGATTTAAAAATTGGATTTATATCTATCCTTTTTGCGAATTATTAATTGGCATATGCTTTTTACTTTCTGCACCACCCTCTTCAATTATTTTAATTGCTTTAATTCTAGGAATTGTTGGAATGGCATCAGTATTTAAAGCTGTTTATTTAGATAAATTAAAATTAAATTGTGCATGCGTTGGCGGATATACAAAAACTCCTTTAGGAATTATTA…	456	pTGW	ACCCAGCTTTCTTGTACAAAGTTGGCATTATAAGAAAGCATTGCTTATCAATTTGTTGCAACGAACAGGTCACTATCAGTCAAAATAAAATCATTATTTGAGGCTAGGTGGAGGCTCAGTGATGATAAGTCTGCGATGGTGGATGCATGTGTCATGGTCATAGCTGTTTCCTGTGTGAAATTGTTATCCGCTCAGAGGGCACAATCCTATTCCGCGCTATCCGACAATCTCCAAGACATTAGGTGGAGTTCAGTTCGGCGTATGGCATATGTCGCTGGAAAGAACATGTGAGCAAAAGGCCAGCAAAAGGCCAGGAACCGTAAAAAGGCCGCGTTGCTGGCGTTTTTCCATAGGCTCCGCCCCCCTGACGAGCATCACAAAAATCGACGCTCAAGTCAG…	2365	ACCCAGCTTTCTTGTACAAAGTTGGCATTATAAGAAAGCATTGCTTATCAATTTGTTGCAACGAACAGGTCACTATCAGTCAAAATAAAATCATTATTTGAGGCTAGGTGGAGGCTCAGTGATGATAAGTCTGCGATGGTGGATGCATGTGTCATGGTCATAGCTGTTTCCTGTGTGAAATTGTTATCCGCTCAGAGGGCACAATCCTATTCCGCGCTATCCGACAATCTCCAAGACATTAGGTGGAGTTCAGTTCGGCGTATGGCATATGTCGCTGGAAAGAACATGTGAGCAAAAGGCCAGCAAAAGGCCAGGAACCGTAAAAAGGCCGCGTTGCTGGCGTTTTTCCATAGGCTCCGCCCCCCTGACGAGCATCACAAAAATCGACGCTCAAGTCAG…	2821	pMB1	high	KAN		glycerol	D3	pSHPs0107B613663MU-B12			CAE19882	hypothetical protein	453	1	4e-76	1	Prochlorococcus marinus;Prochlorococcus marinus subsp. pastoris str. CCMP1986;Prochlorococcus marinus str. EQPAC1	1	1	GO:0016021				Cellular Component-IEA	Cellular Component	integral component of membrane	Cellular Component
pSHPs0107B613663MU	J3	CAE20100	207	OI_5a305b3e5091830018041801	ACGTGGCCCTATGTAAGATATACATTTTGAAGATCAAAGAGGTCAGCAAGATACTGAAGATCCTTAACAGCATATCCCAGGCCAACAAGTACCAGATTCTTCGTTTCTTCATCTCAGGATTGATCGCGACCTTCATCAACTTCTTGGTCTTTAACTCTTTCTACCTAATCTTCAAGAACATCATCTTCGCCTCACTACTAGGGTACTCGACGGGGTTGTTGTCGAGCTTCGTGTTCGCCAAGATCTGGGTATTCAGGGACAACAGCCAGAAGAAGATAATAAAGAGCTTCTTCATCTTCTGCCTGATCTACTTCCTGGGCGGCCTTGAGATGAGCTTAGTTATCATCTTCTTGTCACGTCTGATCGACAACTACAAGATCGCCTGGTTGATCGGCGCGT…	456	pTGW	ACCCAGCTTTCTTGTACAAAGTTGGCATTATAAGAAAGCATTGCTTATCAATTTGTTGCAACGAACAGGTCACTATCAGTCAAAATAAAATCATTATTTGAGGCTAGGTGGAGGCTCAGTGATGATAAGTCTGCGATGGTGGATGCATGTGTCATGGTCATAGCTGTTTCCTGTGTGAAATTGTTATCCGCTCAGAGGGCACAATCCTATTCCGCGCTATCCGACAATCTCCAAGACATTAGGTGGAGTTCAGTTCGGCGTATGGCATATGTCGCTGGAAAGAACATGTGAGCAAAAGGCCAGCAAAAGGCCAGGAACCGTAAAAAGGCCGCGTTGCTGGCGTTTTTCCATAGGCTCCGCCCCCCTGACGAGCATCACAAAAATCGACGCTCAAGTCAG…	2365	ACCCAGCTTTCTTGTACAAAGTTGGCATTATAAGAAAGCATTGCTTATCAATTTGTTGCAACGAACAGGTCACTATCAGTCAAAATAAAATCATTATTTGAGGCTAGGTGGAGGCTCAGTGATGATAAGTCTGCGATGGTGGATGCATGTGTCATGGTCATAGCTGTTTCCTGTGTGAAATTGTTATCCGCTCAGAGGGCACAATCCTATTCCGCGCTATCCGACAATCTCCAAGACATTAGGTGGAGTTCAGTTCGGCGTATGGCATATGTCGCTGGAAAGAACATGTGAGCAAAAGGCCAGCAAAAGGCCAGGAACCGTAAAAAGGCCGCGTTGCTGGCGTTTTTCCATAGGCTCCGCCCCCCTGACGAGCATCACAAAAATCGACGCTCAAGTCAG…	2821	pMB1	high	KAN		glycerol	E3	pSHPs0107B613663MU-B12			CAE20100	GtrA family protein	453	1	2.5e-84	1	Prochlorococcus marinus;Prochlorococcus marinus subsp. pastoris str. CCMP1986;Prochlorococcus marinus str. EQPAC1	1	2	GO:0000271;GO:0016021				Biological Process-IEA;Cellular Component-IEA	Cellular Component;Biological Process	polysaccharide biosynthetic process;integral component of membrane	Cellular Component;Biological Process
pSHPs0107B613663MU	L3	CAE19058	208	OI_5a305b3e5091830018041802	ACATGTCAAATTCCAATTACGACAATAATTATGGTCAAGAGAACTACAGAAGCCGTGGTAATAATGATAGATCTAACTTTAGGAACAGATCTGGAGGAAATAGAGATGGAGGAGGATTTCGAATAAGATTAAGTGATAATGAAATGAAAGCTGTTAGATCAATACAGGAGGCTTTTCAACTCAAGTCGACAGTCGCAGTTTTAGGATTTTCAGTTAGAACACTTAGCGAAATGATTGAAGATAAAGATTTAATGGAATCGATAACAAAATTTGCAAGAAATAACAAAAACACATCGTCACCGAATAAGGCAACAGCTTCTGAAAACAGAAGTAAAAAAGTAGTTCCTGATCCTTTTGCAAGACCAGTTAAAAATACACCTAGTGAACAAACTCAACCTA…	459	pTGW	ACCCAGCTTTCTTGTACAAAGTTGGCATTATAAGAAAGCATTGCTTATCAATTTGTTGCAACGAACAGGTCACTATCAGTCAAAATAAAATCATTATTTGAGGCTAGGTGGAGGCTCAGTGATGATAAGTCTGCGATGGTGGATGCATGTGTCATGGTCATAGCTGTTTCCTGTGTGAAATTGTTATCCGCTCAGAGGGCACAATCCTATTCCGCGCTATCCGACAATCTCCAAGACATTAGGTGGAGTTCAGTTCGGCGTATGGCATATGTCGCTGGAAAGAACATGTGAGCAAAAGGCCAGCAAAAGGCCAGGAACCGTAAAAAGGCCGCGTTGCTGGCGTTTTTCCATAGGCTCCGCCCCCCTGACGAGCATCACAAAAATCGACGCTCAAGTCAG…	2365	ACCCAGCTTTCTTGTACAAAGTTGGCATTATAAGAAAGCATTGCTTATCAATTTGTTGCAACGAACAGGTCACTATCAGTCAAAATAAAATCATTATTTGAGGCTAGGTGGAGGCTCAGTGATGATAAGTCTGCGATGGTGGATGCATGTGTCATGGTCATAGCTGTTTCCTGTGTGAAATTGTTATCCGCTCAGAGGGCACAATCCTATTCCGCGCTATCCGACAATCTCCAAGACATTAGGTGGAGTTCAGTTCGGCGTATGGCATATGTCGCTGGAAAGAACATGTGAGCAAAAGGCCAGCAAAAGGCCAGGAACCGTAAAAAGGCCGCGTTGCTGGCGTTTTTCCATAGGCTCCGCCCCCCTGACGAGCATCACAAAAATCGACGCTCAAGTCAG…	2824	pMB1	high	KAN		glycerol	F3	pSHPs0107B613663MU-B12			CAE19058	hypothetical protein	456	1	2.6e-68	1	Prochlorococcus marinus;Prochlorococcus marinus subsp. pastoris str. CCMP1986;Prochlorococcus marinus str. EQPAC1	1
pSHPs0107B613663MU	N3	CAE19250	209	OI_5a305b3e5091830018041803	ACGTGAAATATTGCAAGCCCAAATCTAAGTCAATATTAAGTTTAGATGTTGGGCTAAAAAGAATAGGATTAGCATATTGTGATTCACTTTTTATTACGGTAAATATTCTTCCTGCATTAAAGAGAGAAAGAAATAATAACGAAATAATTATTATTAAAGAACACATTAAAAAACACAATTTAACTGGTTTTATCGTTGGTTTACCACTTGATGAGGCGGGGGGGATGACATCTCAAGCTCTTGATTGCAAAACTTATGGTGAATTTCTTTTTAATGAATTAAAACTTCCTTTTTCCTTCGTCAATGAACATAGCTCAACGTGGGAATCAACAAATAGATTTGGAGTAAAGAAAGATAAATCTGGACTTATTGATAGCTTATCTGCCAAAATAATTCTTG…	459	pTGW	ACCCAGCTTTCTTGTACAAAGTTGGCATTATAAGAAAGCATTGCTTATCAATTTGTTGCAACGAACAGGTCACTATCAGTCAAAATAAAATCATTATTTGAGGCTAGGTGGAGGCTCAGTGATGATAAGTCTGCGATGGTGGATGCATGTGTCATGGTCATAGCTGTTTCCTGTGTGAAATTGTTATCCGCTCAGAGGGCACAATCCTATTCCGCGCTATCCGACAATCTCCAAGACATTAGGTGGAGTTCAGTTCGGCGTATGGCATATGTCGCTGGAAAGAACATGTGAGCAAAAGGCCAGCAAAAGGCCAGGAACCGTAAAAAGGCCGCGTTGCTGGCGTTTTTCCATAGGCTCCGCCCCCCTGACGAGCATCACAAAAATCGACGCTCAAGTCAG…	2365	ACCCAGCTTTCTTGTACAAAGTTGGCATTATAAGAAAGCATTGCTTATCAATTTGTTGCAACGAACAGGTCACTATCAGTCAAAATAAAATCATTATTTGAGGCTAGGTGGAGGCTCAGTGATGATAAGTCTGCGATGGTGGATGCATGTGTCATGGTCATAGCTGTTTCCTGTGTGAAATTGTTATCCGCTCAGAGGGCACAATCCTATTCCGCGCTATCCGACAATCTCCAAGACATTAGGTGGAGTTCAGTTCGGCGTATGGCATATGTCGCTGGAAAGAACATGTGAGCAAAAGGCCAGCAAAAGGCCAGGAACCGTAAAAAGGCCGCGTTGCTGGCGTTTTTCCATAGGCTCCGCCCCCCTGACGAGCATCACAAAAATCGACGCTCAAGTCAG…	2824	pMB1	high	KAN		glycerol	G3	pSHPs0107B613663MU-B12			CAE19250	Holliday junction resolvase	456	1	5.8e-86	1	Prochlorococcus marinus;Prochlorococcus marinus subsp. pastoris str. CCMP1986;Prochlorococcus marinus str. EQPAC1	1	4	GO:0090305;GO:0005737;GO:0004518;GO:0000967				Biological Process-IEA;Cellular Component-IEA;Molecular Function-IEA	Cellular Component;Biological Process;Molecular Function	cytoplasm;nuclease activity;rRNA 5'-end processing;nucleic acid phosphodiester bond hydrolysis	Cellular Component;Biological Process;Molecular Function
pSHPs0107B613663MU	P3	CAE19305	210	OI_5a305b3e5091830018041804	ACATGAATAATAAAAAAAAGAGTTTAATATTAATTATTTTTTTAATTGTTAGTATTCAAATTTTATTATTAATAAATAACAGACAAAAAACTTCGTTTAGATATTTCATTTGGAATATTCAAGAAGTAACAATAGGTAGATTAATATTTATTTCCTTTATTTCAGGTTTATTTATGAGTTCTATATTAAACACAACACTAAGCGATAACATTAGAACTAAAACTATATCTGAAAGTTATGATAAAAGAACCGATGATAATGATTATTCAGAAAAAAGAGAAGATGATGAACTATTAGAGGTTGCTCCTGAGAGAGATTTACGAGAGCCTCAACCCACAATTTCTGTTAATTATCGTGTTATTAAAAATAATGGTGAGAATGAATTAAAAGATAGAAACC…	459	pTGW	ACCCAGCTTTCTTGTACAAAGTTGGCATTATAAGAAAGCATTGCTTATCAATTTGTTGCAACGAACAGGTCACTATCAGTCAAAATAAAATCATTATTTGAGGCTAGGTGGAGGCTCAGTGATGATAAGTCTGCGATGGTGGATGCATGTGTCATGGTCATAGCTGTTTCCTGTGTGAAATTGTTATCCGCTCAGAGGGCACAATCCTATTCCGCGCTATCCGACAATCTCCAAGACATTAGGTGGAGTTCAGTTCGGCGTATGGCATATGTCGCTGGAAAGAACATGTGAGCAAAAGGCCAGCAAAAGGCCAGGAACCGTAAAAAGGCCGCGTTGCTGGCGTTTTTCCATAGGCTCCGCCCCCCTGACGAGCATCACAAAAATCGACGCTCAAGTCAG…	2365	ACCCAGCTTTCTTGTACAAAGTTGGCATTATAAGAAAGCATTGCTTATCAATTTGTTGCAACGAACAGGTCACTATCAGTCAAAATAAAATCATTATTTGAGGCTAGGTGGAGGCTCAGTGATGATAAGTCTGCGATGGTGGATGCATGTGTCATGGTCATAGCTGTTTCCTGTGTGAAATTGTTATCCGCTCAGAGGGCACAATCCTATTCCGCGCTATCCGACAATCTCCAAGACATTAGGTGGAGTTCAGTTCGGCGTATGGCATATGTCGCTGGAAAGAACATGTGAGCAAAAGGCCAGCAAAAGGCCAGGAACCGTAAAAAGGCCGCGTTGCTGGCGTTTTTCCATAGGCTCCGCCCCCCTGACGAGCATCACAAAAATCGACGCTCAAGTCAG…	2824	pMB1	high	KAN		glycerol	H3	pSHPs0107B613663MU-B12			CAE19305	possible Uncharacterized secreted Ya	456	1	1.6e-87	1	Prochlorococcus marinus;Prochlorococcus marinus subsp. pastoris str. CCMP1986;Prochlorococcus marinus str. EQPAC1	1	1	GO:0016021				Cellular Component-IEA	Cellular Component	integral component of membrane	Cellular Component
pSHPs0107B613663MU	B5	CAE19397	211	OI_5a305b3e5091830018041805	ACATGGAGTTTATTCTTTTCCTGTCCAAGATTGATAAGGAAATCATTGAATTGATCAACAAGTCGAACAACTCCATTGAGGAGAACACTGCATTATGCACAATCGACAAGAAGTTCGTAGGGTTCTACAAGAGAAGGGAGAAGGTTATCGTGATCTGCACAGAGAACGCAAAGAAGTTGGGTGGCTACAAGGAAGGCGAGAGGCACGACAACCATAAGACCAACTTGTACATCCGTAGGGCATTGCGTCACGAGACCACCCACTTAGTGCAGTCCTGTAACAATAACAAGCCAACTGGCATCATCAAGAACATTGAGGACAAGATCCACAGTGGTAAGTTGAAGGCGCTAAACTCGAGTGTCCAGTTGTCGGGAAACTACTCAAAGGAATTGGAAGCAT…	459	pTGW	ACCCAGCTTTCTTGTACAAAGTTGGCATTATAAGAAAGCATTGCTTATCAATTTGTTGCAACGAACAGGTCACTATCAGTCAAAATAAAATCATTATTTGAGGCTAGGTGGAGGCTCAGTGATGATAAGTCTGCGATGGTGGATGCATGTGTCATGGTCATAGCTGTTTCCTGTGTGAAATTGTTATCCGCTCAGAGGGCACAATCCTATTCCGCGCTATCCGACAATCTCCAAGACATTAGGTGGAGTTCAGTTCGGCGTATGGCATATGTCGCTGGAAAGAACATGTGAGCAAAAGGCCAGCAAAAGGCCAGGAACCGTAAAAAGGCCGCGTTGCTGGCGTTTTTCCATAGGCTCCGCCCCCCTGACGAGCATCACAAAAATCGACGCTCAAGTCAG…	2365	ACCCAGCTTTCTTGTACAAAGTTGGCATTATAAGAAAGCATTGCTTATCAATTTGTTGCAACGAACAGGTCACTATCAGTCAAAATAAAATCATTATTTGAGGCTAGGTGGAGGCTCAGTGATGATAAGTCTGCGATGGTGGATGCATGTGTCATGGTCATAGCTGTTTCCTGTGTGAAATTGTTATCCGCTCAGAGGGCACAATCCTATTCCGCGCTATCCGACAATCTCCAAGACATTAGGTGGAGTTCAGTTCGGCGTATGGCATATGTCGCTGGAAAGAACATGTGAGCAAAAGGCCAGCAAAAGGCCAGGAACCGTAAAAAGGCCGCGTTGCTGGCGTTTTTCCATAGGCTCCGCCCCCCTGACGAGCATCACAAAAATCGACGCTCAAGTCAG…	2824	pMB1	high	KAN		glycerol	A5	pSHPs0107B613663MU-B12			CAE19397	possible Serine hydroxymethyltransferase	456	1	4.8e-105	1	Prochlorococcus marinus;Prochlorococcus marinus subsp. pastoris str. CCMP1986;Prochlorococcus marinus str. EQPAC1	1	2	GO:0008168;GO:0032259				Biological Process-IEA;Molecular Function-IEA	Biological Process;Molecular Function	methyltransferase activity;methylation	Biological Process;Molecular Function
pSHPs0107B613663MU	D5	CAE20099	212	OI_5a305b3e5091830018041806	ACATGAAACCAGTATTTTTAATTAAACATTCACAAGGTGCTCTTGGATTAAGATTATTTGGATTAGGTCCTAATCTCAAACCCACGAAAGGATTATTTAAACTTCAACAATTTCTTCATCGTAATGCATTTTGGGCTAAGGATAGAACAATTAAAGACCTCAAAAAATGTCTTGCTAATAGCGATGTTGTTGTAAGTATTTGGTCTAATAATGAACCAGTTGGTTTTGGAAGAGCCTTGTCAGATGGTATTTATAGAGGCGTTTTATGGGATATAGTAATTGATCAAGATCATCAAGGGAAAGGTTACGGCAAGATGATTGTGAAAAATCTTTTAGAATCAAATAAAATAAAACATACCAAGAAAATATATTTAATGACTACGAGCAAAAAAATGTTTT…	459	pTGW	ACCCAGCTTTCTTGTACAAAGTTGGCATTATAAGAAAGCATTGCTTATCAATTTGTTGCAACGAACAGGTCACTATCAGTCAAAATAAAATCATTATTTGAGGCTAGGTGGAGGCTCAGTGATGATAAGTCTGCGATGGTGGATGCATGTGTCATGGTCATAGCTGTTTCCTGTGTGAAATTGTTATCCGCTCAGAGGGCACAATCCTATTCCGCGCTATCCGACAATCTCCAAGACATTAGGTGGAGTTCAGTTCGGCGTATGGCATATGTCGCTGGAAAGAACATGTGAGCAAAAGGCCAGCAAAAGGCCAGGAACCGTAAAAAGGCCGCGTTGCTGGCGTTTTTCCATAGGCTCCGCCCCCCTGACGAGCATCACAAAAATCGACGCTCAAGTCAG…	2365	ACCCAGCTTTCTTGTACAAAGTTGGCATTATAAGAAAGCATTGCTTATCAATTTGTTGCAACGAACAGGTCACTATCAGTCAAAATAAAATCATTATTTGAGGCTAGGTGGAGGCTCAGTGATGATAAGTCTGCGATGGTGGATGCATGTGTCATGGTCATAGCTGTTTCCTGTGTGAAATTGTTATCCGCTCAGAGGGCACAATCCTATTCCGCGCTATCCGACAATCTCCAAGACATTAGGTGGAGTTCAGTTCGGCGTATGGCATATGTCGCTGGAAAGAACATGTGAGCAAAAGGCCAGCAAAAGGCCAGGAACCGTAAAAAGGCCGCGTTGCTGGCGTTTTTCCATAGGCTCCGCCCCCCTGACGAGCATCACAAAAATCGACGCTCAAGTCAG…	2824	pMB1	high	KAN		glycerol	B5	pSHPs0107B613663MU-B12			CAE20099	GNAT family N-acetyltransferase	456	1	3.3e-107	1	Prochlorococcus marinus;Prochlorococcus marinus subsp. pastoris str. CCMP1986;Prochlorococcus marinus str. EQPAC1	1	2	GO:0042967;GO:0008080	EC:2.3.1.5			Molecular Function-IEA	Biological Process;Molecular Function	N-acetyltransferase activity;obsolete acyl-carrier-protein biosynthetic process	Biological Process;Molecular Function	EC:2.3.1.5	Acyltransferases
pSHPs0107B613663MU	F5	CAE20132	213	OI_5a305b3e5091830018041807	ACATGGCCAAGAGAGTCAAGGTTGTATTGACTGAGAGCGTAGCAACATTAGGCAGGGACGGCGACGTAGTTGAGGTCGCTCCAGGCTACGCTAGAAACTTCCTTCTGCCTTTCGGAAAGGCTGCGAACGTCACACCATCCATCCTTAAGCAGATCGAGAGAAAGAGGGCTAAAGAGAAGATCGCAGCTGAGAAAGTCAAGCAGGAAGCAATAGACTTCAAGACGGCCTTAGCCACTATCGGACGTTTCACGATTAAGAAGCAGGTAGGTGAGGACGGCGTACTGTTCGGGACAGTGACTAACGGTGACGTCGCAGAGGCCATTGAAGCGGCAACCAAGAAGGACATAGACCGTAGGGATATCACAGTTCCTGACATACACAACCTAGGATCATTTGTGG…	459	pTGW	ACCCAGCTTTCTTGTACAAAGTTGGCATTATAAGAAAGCATTGCTTATCAATTTGTTGCAACGAACAGGTCACTATCAGTCAAAATAAAATCATTATTTGAGGCTAGGTGGAGGCTCAGTGATGATAAGTCTGCGATGGTGGATGCATGTGTCATGGTCATAGCTGTTTCCTGTGTGAAATTGTTATCCGCTCAGAGGGCACAATCCTATTCCGCGCTATCCGACAATCTCCAAGACATTAGGTGGAGTTCAGTTCGGCGTATGGCATATGTCGCTGGAAAGAACATGTGAGCAAAAGGCCAGCAAAAGGCCAGGAACCGTAAAAAGGCCGCGTTGCTGGCGTTTTTCCATAGGCTCCGCCCCCCTGACGAGCATCACAAAAATCGACGCTCAAGTCAG…	2365	ACCCAGCTTTCTTGTACAAAGTTGGCATTATAAGAAAGCATTGCTTATCAATTTGTTGCAACGAACAGGTCACTATCAGTCAAAATAAAATCATTATTTGAGGCTAGGTGGAGGCTCAGTGATGATAAGTCTGCGATGGTGGATGCATGTGTCATGGTCATAGCTGTTTCCTGTGTGAAATTGTTATCCGCTCAGAGGGCACAATCCTATTCCGCGCTATCCGACAATCTCCAAGACATTAGGTGGAGTTCAGTTCGGCGTATGGCATATGTCGCTGGAAAGAACATGTGAGCAAAAGGCCAGCAAAAGGCCAGGAACCGTAAAAAGGCCGCGTTGCTGGCGTTTTTCCATAGGCTCCGCCCCCCTGACGAGCATCACAAAAATCGACGCTCAAGTCAG…	2824	pMB1	high	KAN		glycerol	C5	pSHPs0107B613663MU-B12			CAE20132	50S ribosomal L9	456	1	2.6e-85	1	Prochlorococcus marinus;Prochlorococcus marinus subsp. pastoris str. CCMP1986;Prochlorococcus marinus str. EQPAC1;Prochlorococcus sp. MED-G72	1	5	GO:0003735;GO:0042254;GO:0005840;GO:0019843;GO:0006412				Biological Process-IEA;Cellular Component-IEA;Molecular Function-IEA	Cellular Component;Biological Process;Molecular Function	rRNA binding;translation;ribosome;structural constituent of ribosome;ribosome biogenesis	Cellular Component;Biological Process;Molecular Function
pSHPs0107B613663MU	H5	CAE19795	214	OI_5a305b3e5091830018041808	ACTTGGAACAACAATTATCGACTGAAAATAATCAACTATCTTCTGAGGAAATATTAGGTCTTTTGCCTCATAGATTTCCTTTCGCTCTTATAGATAGAGTTATAGAACATGTCCCAGGCAAAAAAGCTGTTGCATTGAAAAATGTGACTATAAATGAGCCTCAATTTCAGGGCCATTTCCCAGAGAGACCTTTAATGCCTGGGGTGCTTATTGTTGAAGCAATGGCTCAAGTAGGGGGAATAATCGTAACTCAAATGCCTGACCTTCCCAAAGGACTTTTTGTATTTGCAGGTATTAATAATGTCAAATTTAGAAGGCCAGTAGTACCTGGAGACCAGTTAGTAATTACTTGCGAGTTATTAAGTATAAAGAGACAAAGATTTGGGAAGGTAAAAGGTG…	462	pTGW	ACCCAGCTTTCTTGTACAAAGTTGGCATTATAAGAAAGCATTGCTTATCAATTTGTTGCAACGAACAGGTCACTATCAGTCAAAATAAAATCATTATTTGAGGCTAGGTGGAGGCTCAGTGATGATAAGTCTGCGATGGTGGATGCATGTGTCATGGTCATAGCTGTTTCCTGTGTGAAATTGTTATCCGCTCAGAGGGCACAATCCTATTCCGCGCTATCCGACAATCTCCAAGACATTAGGTGGAGTTCAGTTCGGCGTATGGCATATGTCGCTGGAAAGAACATGTGAGCAAAAGGCCAGCAAAAGGCCAGGAACCGTAAAAAGGCCGCGTTGCTGGCGTTTTTCCATAGGCTCCGCCCCCCTGACGAGCATCACAAAAATCGACGCTCAAGTCAG…	2365	ACCCAGCTTTCTTGTACAAAGTTGGCATTATAAGAAAGCATTGCTTATCAATTTGTTGCAACGAACAGGTCACTATCAGTCAAAATAAAATCATTATTTGAGGCTAGGTGGAGGCTCAGTGATGATAAGTCTGCGATGGTGGATGCATGTGTCATGGTCATAGCTGTTTCCTGTGTGAAATTGTTATCCGCTCAGAGGGCACAATCCTATTCCGCGCTATCCGACAATCTCCAAGACATTAGGTGGAGTTCAGTTCGGCGTATGGCATATGTCGCTGGAAAGAACATGTGAGCAAAAGGCCAGCAAAAGGCCAGGAACCGTAAAAAGGCCGCGTTGCTGGCGTTTTTCCATAGGCTCCGCCCCCCTGACGAGCATCACAAAAATCGACGCTCAAGTCAG…	2827	pMB1	high	KAN		glycerol	D5	pSHPs0107B613663MU-B12			CAE19795	3-hydroxyacyl-ACP dehydratase	459	1	1.3e-104	1	Prochlorococcus marinus;Prochlorococcus marinus subsp. pastoris str. CCMP1986;Prochlorococcus marinus str. EQPAC1;acyl-carrier-protein	1	5	GO:0047451;GO:0008659;GO:0005737;GO:0009245;GO:0006633	EC:4.2.1.59			Biological Process-IEA;Cellular Component-IEA;Molecular Function-IEA	Cellular Component;Biological Process;Molecular Function	cytoplasm;3-hydroxyoctanoyl-[acyl-carrier-protein] dehydratase activity;(3R)-hydroxymyristoyl-[acyl-carrier-protein] dehydratase activity;lipid A biosynthetic process;fatty acid biosynthetic process	Cellular Component;Biological Process;Molecular Function	EC:4.2.1.59	Carbon-oxygen lyases
pSHPs0107B613663MU	J5	CAE20000	215	OI_5a305b3e5091830018041809	ACATGACTTCAACTTTAAATACACTAAAATCAAACACAGGTTCAAGAAAGAAAAAATTAAGAAAAGGTAGAGGTATCGCGGCAGGGCAGGGAGCTTCTTGTGGTTTTGGTATGAGAGGACAGAAATCTCGATCCGGTAGACCTACAAGACCTGGATTCGAAGGTGGTCAAATGCCCCTTTACAGAAGAGTTCCCAAGTTAAAGCATTTTGAAATTATTAATCAAAAAAATTTTTCAATAGTTAATTTAAGCAAATTAAGTGAATTCAAAGAAAGTGAAGTTGTCAATATAGATTCGCTTGTGAAAAAAAAGTTGTTATTTAAGCCGAAATTTCCTCTCAAAATTTTAGGTAATGGAGAAGTTAAAGTGAAATTAAAAGTTCAAGCTCATGCATTCACTA…	462	pTGW	ACCCAGCTTTCTTGTACAAAGTTGGCATTATAAGAAAGCATTGCTTATCAATTTGTTGCAACGAACAGGTCACTATCAGTCAAAATAAAATCATTATTTGAGGCTAGGTGGAGGCTCAGTGATGATAAGTCTGCGATGGTGGATGCATGTGTCATGGTCATAGCTGTTTCCTGTGTGAAATTGTTATCCGCTCAGAGGGCACAATCCTATTCCGCGCTATCCGACAATCTCCAAGACATTAGGTGGAGTTCAGTTCGGCGTATGGCATATGTCGCTGGAAAGAACATGTGAGCAAAAGGCCAGCAAAAGGCCAGGAACCGTAAAAAGGCCGCGTTGCTGGCGTTTTTCCATAGGCTCCGCCCCCCTGACGAGCATCACAAAAATCGACGCTCAAGTCAG…	2365	ACCCAGCTTTCTTGTACAAAGTTGGCATTATAAGAAAGCATTGCTTATCAATTTGTTGCAACGAACAGGTCACTATCAGTCAAAATAAAATCATTATTTGAGGCTAGGTGGAGGCTCAGTGATGATAAGTCTGCGATGGTGGATGCATGTGTCATGGTCATAGCTGTTTCCTGTGTGAAATTGTTATCCGCTCAGAGGGCACAATCCTATTCCGCGCTATCCGACAATCTCCAAGACATTAGGTGGAGTTCAGTTCGGCGTATGGCATATGTCGCTGGAAAGAACATGTGAGCAAAAGGCCAGCAAAAGGCCAGGAACCGTAAAAAGGCCGCGTTGCTGGCGTTTTTCCATAGGCTCCGCCCCCCTGACGAGCATCACAAAAATCGACGCTCAAGTCAG…	2827	pMB1	high	KAN		glycerol	E5	pSHPs0107B613663MU-B12			CAE20000	50S ribosomal L15	459	1	4.4e-82	1	Prochlorococcus marinus;Prochlorococcus marinus subsp. pastoris str. CCMP1986;Prochlorococcus marinus str. EQPAC1	1	5	GO:0003735;GO:0042254;GO:0015934;GO:0019843;GO:0006412				Biological Process-IEA;Cellular Component-IEA;Molecular Function-IEA	Cellular Component;Biological Process;Molecular Function	large ribosomal subunit;rRNA binding;translation;structural constituent of ribosome;ribosome biogenesis	Cellular Component;Biological Process;Molecular Function
pSHPs0107B613663MU	L5	CAE19374	216	OI_5a305b3e509183001804180a	ACATGATGCTGAACATTAAGAAGAACAGGTTCTACTACATATTGCTTTCCATACTGATAATCTTGTCCGACCAGTTCACGAAGCACATAATCGAGCTGAACCACACCTCGTACATCAACAAGGACCTGGTCTTCTTCAGCATCGAATACGTCAAGAACTACGGGGCCGCCTTCAACATCCTAAACGGCAACAGGATCTTCCTGTCCACTTTGAGCACGATCATTACCCTATGCCTGATCTACTTCATCCTTTACAAGAAGAAGCTAGACAACCTAGCCCTGTTGTCGTACTCCTTCATCCTGGCCGGAACTATAGGCAACGGGATCGAGAGGATCACTAAAGGCTACGTAATCGACTTCATCAACCTAAAGTTCATCGACTTCCCTGTATTCAACATAG…	465	pTGW	ACCCAGCTTTCTTGTACAAAGTTGGCATTATAAGAAAGCATTGCTTATCAATTTGTTGCAACGAACAGGTCACTATCAGTCAAAATAAAATCATTATTTGAGGCTAGGTGGAGGCTCAGTGATGATAAGTCTGCGATGGTGGATGCATGTGTCATGGTCATAGCTGTTTCCTGTGTGAAATTGTTATCCGCTCAGAGGGCACAATCCTATTCCGCGCTATCCGACAATCTCCAAGACATTAGGTGGAGTTCAGTTCGGCGTATGGCATATGTCGCTGGAAAGAACATGTGAGCAAAAGGCCAGCAAAAGGCCAGGAACCGTAAAAAGGCCGCGTTGCTGGCGTTTTTCCATAGGCTCCGCCCCCCTGACGAGCATCACAAAAATCGACGCTCAAGTCAG…	2365	ACCCAGCTTTCTTGTACAAAGTTGGCATTATAAGAAAGCATTGCTTATCAATTTGTTGCAACGAACAGGTCACTATCAGTCAAAATAAAATCATTATTTGAGGCTAGGTGGAGGCTCAGTGATGATAAGTCTGCGATGGTGGATGCATGTGTCATGGTCATAGCTGTTTCCTGTGTGAAATTGTTATCCGCTCAGAGGGCACAATCCTATTCCGCGCTATCCGACAATCTCCAAGACATTAGGTGGAGTTCAGTTCGGCGTATGGCATATGTCGCTGGAAAGAACATGTGAGCAAAAGGCCAGCAAAAGGCCAGGAACCGTAAAAAGGCCGCGTTGCTGGCGTTTTTCCATAGGCTCCGCCCCCCTGACGAGCATCACAAAAATCGACGCTCAAGTCAG…	2830	pMB1	high	KAN		glycerol	F5	pSHPs0107B613663MU-B12			CAE19374	lipo signal peptidase	462	1	1.3e-62	1	Prochlorococcus marinus;Prochlorococcus marinus subsp. pastoris str. CCMP1986;Prochlorococcus marinus str. EQPAC1	1	4	GO:0004190;GO:0006508;GO:0016021;GO:0005886	EC:3.4.23			Biological Process-IEA;Cellular Component-IEA;Molecular Function-IEA	Cellular Component;Biological Process;Molecular Function	aspartic-type endopeptidase activity;plasma membrane;integral component of membrane;proteolysis	Cellular Component;Biological Process;Molecular Function	EC:3.4.23	Acting on peptide bonds (peptidases)
pSHPs0107B613663MU	N5	CAE19453	217	OI_5a305b3e509183001804180b	ACATGAACCTGAAGCAGATCACTCAGAAGGACCAGCTAGACTTGAAGAAGATTTACTTCGACTCCATTATCAGCATAGACCAAAAGATCTACACAAGCGAGCAGAAGAGGGCCTGGGCCAGCCAGGCGTGGGACAACAAGTACTTCAACCTAACACTGAAAGAGGGGAAGGGTTGGTTAATAAACGAGCGTGAGAAAATCATCGCCTTCGCATCCAGGTACCCGAACAACCGTATATCTTTGTTGTACTGTAGGGGTGACAGTCAGCGTAAGGGGTACGGTACCAAGCTGTTGAAGAAGATCGAGAAAGAGGCAATCAAGGAAGGACTTCCATGTCTGACTACTGAAGCCAGTCTGATATCTTACAAGTTGTTCTTGAAGAACTCGTGGAAGATCATCA…	465	pTGW	ACCCAGCTTTCTTGTACAAAGTTGGCATTATAAGAAAGCATTGCTTATCAATTTGTTGCAACGAACAGGTCACTATCAGTCAAAATAAAATCATTATTTGAGGCTAGGTGGAGGCTCAGTGATGATAAGTCTGCGATGGTGGATGCATGTGTCATGGTCATAGCTGTTTCCTGTGTGAAATTGTTATCCGCTCAGAGGGCACAATCCTATTCCGCGCTATCCGACAATCTCCAAGACATTAGGTGGAGTTCAGTTCGGCGTATGGCATATGTCGCTGGAAAGAACATGTGAGCAAAAGGCCAGCAAAAGGCCAGGAACCGTAAAAAGGCCGCGTTGCTGGCGTTTTTCCATAGGCTCCGCCCCCCTGACGAGCATCACAAAAATCGACGCTCAAGTCAG…	2365	ACCCAGCTTTCTTGTACAAAGTTGGCATTATAAGAAAGCATTGCTTATCAATTTGTTGCAACGAACAGGTCACTATCAGTCAAAATAAAATCATTATTTGAGGCTAGGTGGAGGCTCAGTGATGATAAGTCTGCGATGGTGGATGCATGTGTCATGGTCATAGCTGTTTCCTGTGTGAAATTGTTATCCGCTCAGAGGGCACAATCCTATTCCGCGCTATCCGACAATCTCCAAGACATTAGGTGGAGTTCAGTTCGGCGTATGGCATATGTCGCTGGAAAGAACATGTGAGCAAAAGGCCAGCAAAAGGCCAGGAACCGTAAAAAGGCCGCGTTGCTGGCGTTTTTCCATAGGCTCCGCCCCCCTGACGAGCATCACAAAAATCGACGCTCAAGTCAG…	2830	pMB1	high	KAN		glycerol	G5	pSHPs0107B613663MU-B12			CAE19453	GCN5-related N-acetyltransferase	462	1	1.2e-83	1	Prochlorococcus marinus;Prochlorococcus marinus subsp. pastoris str. CCMP1986;Prochlorococcus marinus str. EQPAC1	1	2	GO:0042967;GO:0008080	EC:2.3.1.5			Molecular Function-IEA	Biological Process;Molecular Function	N-acetyltransferase activity;obsolete acyl-carrier-protein biosynthetic process	Biological Process;Molecular Function	EC:2.3.1.5	Acyltransferases
pSHPs0107B613663MU	P5	CAE19887	218	OI_5a305b3e509183001804180c	ACATGACTGAACCTAACTACTGGCTAATGAAAAGTGAACCAGACGCTTACAGTATTGATACTTTAAAAAAAGATGGAGTTACTTTATGGGATGGCATCCGAAATTATCAGGCGCGCAATTTTATGAGAAGAATGTCTCTTGGAGATAAAGTATTTTTTTACCATTCAAATTGCAAACCTCCTGGAATAGTTGGATTTATGGAGGTTATCGATCTAAATATTATTGACCCAACTCAATTCCAAAAAGAATCTAAATATTATGATCCTAAATCAAGTCAAGAGGAACCAAGATGGGATTGTGTGAAAGTCAAATATCTATTTAAAGCAAATAAATTTTTAAGCTTAACTGAATTAAAAATTTTATTTAATGAGGAGGAACTGTTATTAGTTAAGAAAGGTA…	465	pTGW	ACCCAGCTTTCTTGTACAAAGTTGGCATTATAAGAAAGCATTGCTTATCAATTTGTTGCAACGAACAGGTCACTATCAGTCAAAATAAAATCATTATTTGAGGCTAGGTGGAGGCTCAGTGATGATAAGTCTGCGATGGTGGATGCATGTGTCATGGTCATAGCTGTTTCCTGTGTGAAATTGTTATCCGCTCAGAGGGCACAATCCTATTCCGCGCTATCCGACAATCTCCAAGACATTAGGTGGAGTTCAGTTCGGCGTATGGCATATGTCGCTGGAAAGAACATGTGAGCAAAAGGCCAGCAAAAGGCCAGGAACCGTAAAAAGGCCGCGTTGCTGGCGTTTTTCCATAGGCTCCGCCCCCCTGACGAGCATCACAAAAATCGACGCTCAAGTCAG…	2365	ACCCAGCTTTCTTGTACAAAGTTGGCATTATAAGAAAGCATTGCTTATCAATTTGTTGCAACGAACAGGTCACTATCAGTCAAAATAAAATCATTATTTGAGGCTAGGTGGAGGCTCAGTGATGATAAGTCTGCGATGGTGGATGCATGTGTCATGGTCATAGCTGTTTCCTGTGTGAAATTGTTATCCGCTCAGAGGGCACAATCCTATTCCGCGCTATCCGACAATCTCCAAGACATTAGGTGGAGTTCAGTTCGGCGTATGGCATATGTCGCTGGAAAGAACATGTGAGCAAAAGGCCAGCAAAAGGCCAGGAACCGTAAAAAGGCCGCGTTGCTGGCGTTTTTCCATAGGCTCCGCCCCCCTGACGAGCATCACAAAAATCGACGCTCAAGTCAG…	2830	pMB1	high	KAN		glycerol	H5	pSHPs0107B613663MU-B12			CAE19887	EVE domain-containing	462	1	1.4e-96	1	Prochlorococcus marinus;Prochlorococcus marinus subsp. pastoris str. CCMP1986;Prochlorococcus marinus str. EQPAC1	1
pSHPs0107B613663MU	B7	CAE19913	219	OI_5a305b3e509183001804180d	ACATGCTGGCATTTGACTTCTTTGGAGCCACGGAGGGAGGCTTATTCGACATCAACGCTACACTACCATTGATGGCTATTCAGGTCGTAGCATTAACATATATCTTAAACTCGCTATTCTTCAAACCTGTCGGAAACGTGGTAGAGAAGAGGGAGAAGTTCGTATCAAATAACATCATGGACGCTAAGAACAAGTTATCGGAAGTCGAGAAGTTGGAAGCAGACTTGCTTTCGCAACTTCAGTCCGCCAGATACGAGGCACAGAAAATAGTAAGTGAGGCGGAAAACGAGTCGGACAAATTGTACAAGGAAGCATTGGCTTTGGCGAACGACGAGGCTAATGCATCCAAAGAGAAGGCTCGTCTGGAGATCGAGAACCAAACTAGCTCTGCCAGAGATC…	465	pTGW	ACCCAGCTTTCTTGTACAAAGTTGGCATTATAAGAAAGCATTGCTTATCAATTTGTTGCAACGAACAGGTCACTATCAGTCAAAATAAAATCATTATTTGAGGCTAGGTGGAGGCTCAGTGATGATAAGTCTGCGATGGTGGATGCATGTGTCATGGTCATAGCTGTTTCCTGTGTGAAATTGTTATCCGCTCAGAGGGCACAATCCTATTCCGCGCTATCCGACAATCTCCAAGACATTAGGTGGAGTTCAGTTCGGCGTATGGCATATGTCGCTGGAAAGAACATGTGAGCAAAAGGCCAGCAAAAGGCCAGGAACCGTAAAAAGGCCGCGTTGCTGGCGTTTTTCCATAGGCTCCGCCCCCCTGACGAGCATCACAAAAATCGACGCTCAAGTCAG…	2365	ACCCAGCTTTCTTGTACAAAGTTGGCATTATAAGAAAGCATTGCTTATCAATTTGTTGCAACGAACAGGTCACTATCAGTCAAAATAAAATCATTATTTGAGGCTAGGTGGAGGCTCAGTGATGATAAGTCTGCGATGGTGGATGCATGTGTCATGGTCATAGCTGTTTCCTGTGTGAAATTGTTATCCGCTCAGAGGGCACAATCCTATTCCGCGCTATCCGACAATCTCCAAGACATTAGGTGGAGTTCAGTTCGGCGTATGGCATATGTCGCTGGAAAGAACATGTGAGCAAAAGGCCAGCAAAAGGCCAGGAACCGTAAAAAGGCCGCGTTGCTGGCGTTTTTCCATAGGCTCCGCCCCCCTGACGAGCATCACAAAAATCGACGCTCAAGTCAG…	2830	pMB1	high	KAN		glycerol	A7	pSHPs0107B613663MU-B12			CAE19913	ATP synthase subunit b	462	1	9.3e-93	1	Prochlorococcus marinus;Prochlorococcus marinus subsp. pastoris str. CCMP1986;Prochlorococcus marinus str. EQPAC1	1	5	GO:0045263;GO:0016021;GO:0042651;GO:0015986;GO:0046933				Biological Process-IEA;Cellular Component-IEA;Molecular Function-IEA	Cellular Component;Biological Process;Molecular Function	ATP synthesis coupled proton transport;proton-transporting ATP synthase complex, coupling factor F(o);proton-transporting ATP synthase activity, rotational mechanism;thylakoid membrane;integral component of membrane	Cellular Component;Biological Process;Molecular Function
pSHPs0107B613663MU	D7	CAE18819	220	OI_5a305b3e509183001804180e	ACGTGCATTTAGATAAAAGTAGTTCTGAAATCATAAATAAATTTAAATTATCTCCTCACCCTGAGGGAGGATGGTTTAGAGAAATCATACGAAGTAAAAATCATGTAACCAGAAATGATGGTCAAAAAAGAAATAATATTACTAGCATTTACTATCTACTTTGTAAAAGTGAGAGAAGTAAATGGCATCGAGTAAATTCTTCCGATGAGATATGGATTTATCTTCAAGGGGCACCCCTTAATTTATATTTTCTCGATGATAATAAAGAATTAAGAAATATTAGATTAGATTTAAATAATCCTATTGAAATGATCCCCTCTGGATATTGGCAGGCTGCTAGCAGTACAGGAGAATTTACACTCACAAGTTGTTGTGTTGGCCCAGGGTTTGATTTTAATG…	468	pTGW	ACCCAGCTTTCTTGTACAAAGTTGGCATTATAAGAAAGCATTGCTTATCAATTTGTTGCAACGAACAGGTCACTATCAGTCAAAATAAAATCATTATTTGAGGCTAGGTGGAGGCTCAGTGATGATAAGTCTGCGATGGTGGATGCATGTGTCATGGTCATAGCTGTTTCCTGTGTGAAATTGTTATCCGCTCAGAGGGCACAATCCTATTCCGCGCTATCCGACAATCTCCAAGACATTAGGTGGAGTTCAGTTCGGCGTATGGCATATGTCGCTGGAAAGAACATGTGAGCAAAAGGCCAGCAAAAGGCCAGGAACCGTAAAAAGGCCGCGTTGCTGGCGTTTTTCCATAGGCTCCGCCCCCCTGACGAGCATCACAAAAATCGACGCTCAAGTCAG…	2365	ACCCAGCTTTCTTGTACAAAGTTGGCATTATAAGAAAGCATTGCTTATCAATTTGTTGCAACGAACAGGTCACTATCAGTCAAAATAAAATCATTATTTGAGGCTAGGTGGAGGCTCAGTGATGATAAGTCTGCGATGGTGGATGCATGTGTCATGGTCATAGCTGTTTCCTGTGTGAAATTGTTATCCGCTCAGAGGGCACAATCCTATTCCGCGCTATCCGACAATCTCCAAGACATTAGGTGGAGTTCAGTTCGGCGTATGGCATATGTCGCTGGAAAGAACATGTGAGCAAAAGGCCAGCAAAAGGCCAGGAACCGTAAAAAGGCCGCGTTGCTGGCGTTTTTCCATAGGCTCCGCCCCCCTGACGAGCATCACAAAAATCGACGCTCAAGTCAG…	2833	pMB1	high	KAN		glycerol	B7	pSHPs0107B613663MU-B12			CAE18819	cupin domain-containing	465	1	1.6e-110	1	Prochlorococcus marinus;Prochlorococcus marinus subsp. pastoris str. CCMP1986;Prochlorococcus marinus str. EQPAC1	1
pSHPs0107B613663MU	F7	CAE19038	221	OI_5a305b3e509183001804180f	ACATGGATATTCATTCATCAAAATTTTCTTGCAGCAAAAGTTATGAGGATTTTCCCTGCTCTCATAGGCAATGGCGCCATGATGGACACTGTAGATTTGTTCATGGTTATTCAAGGACATTTACCTTTTGGTTCACTGCGAAAGAATTGGATAAAAATGGTTTTGTCGTTGATTTTTCTGGTTTGAAACCTCTTGAGAAAAGGCTTAAAGAACAGTTTGATCATACATTTCTTGTAAATAGTGATGATCCTTTATTAAATTACTGGAGGAAATTACATGATTTAGATGCTTTGAATTTGAAGATTATGGATAATGTTGGAATGGAATATTCTTCTGAAATGATTTGGCAATGGGCTAATGAATACTTAAAGGATAATGATAAAGAAAGAACATGCTGCT…	468	pTGW	ACCCAGCTTTCTTGTACAAAGTTGGCATTATAAGAAAGCATTGCTTATCAATTTGTTGCAACGAACAGGTCACTATCAGTCAAAATAAAATCATTATTTGAGGCTAGGTGGAGGCTCAGTGATGATAAGTCTGCGATGGTGGATGCATGTGTCATGGTCATAGCTGTTTCCTGTGTGAAATTGTTATCCGCTCAGAGGGCACAATCCTATTCCGCGCTATCCGACAATCTCCAAGACATTAGGTGGAGTTCAGTTCGGCGTATGGCATATGTCGCTGGAAAGAACATGTGAGCAAAAGGCCAGCAAAAGGCCAGGAACCGTAAAAAGGCCGCGTTGCTGGCGTTTTTCCATAGGCTCCGCCCCCCTGACGAGCATCACAAAAATCGACGCTCAAGTCAG…	2365	ACCCAGCTTTCTTGTACAAAGTTGGCATTATAAGAAAGCATTGCTTATCAATTTGTTGCAACGAACAGGTCACTATCAGTCAAAATAAAATCATTATTTGAGGCTAGGTGGAGGCTCAGTGATGATAAGTCTGCGATGGTGGATGCATGTGTCATGGTCATAGCTGTTTCCTGTGTGAAATTGTTATCCGCTCAGAGGGCACAATCCTATTCCGCGCTATCCGACAATCTCCAAGACATTAGGTGGAGTTCAGTTCGGCGTATGGCATATGTCGCTGGAAAGAACATGTGAGCAAAAGGCCAGCAAAAGGCCAGGAACCGTAAAAAGGCCGCGTTGCTGGCGTTTTTCCATAGGCTCCGCCCCCCTGACGAGCATCACAAAAATCGACGCTCAAGTCAG…	2833	pMB1	high	KAN		glycerol	C7	pSHPs0107B613663MU-B12			CAE19038	6-carboxytetrahydropterin synthase	465	1	1.7e-111	1	Prochlorococcus marinus;Prochlorococcus marinus subsp. pastoris str. CCMP1986;Prochlorococcus marinus str. EQPAC1	1
pSHPs0107B613663MU	H7	CAE19426	222	OI_5a305b3e5091830018041810	ACATGAGCAACAAGAAGGAGATAGTCGTCACAGACTGGATAAAGCAGAACTGTCACGAGGGGAACTTCCTAAATCTAACCCTTTCTTCCGACCAGCGTAGGGTCTTTAGAGGCAAGAGGAAGTCTGACTGCAACCAGGAGCTACAGTTGCAGTTGCCTAGGGAAGGCAAGCTAAACGACGGAGACATACTACTGACTAACCAGAAGAAGCTATTCGTTCAGATAATAGCCCAGAAGGAGAACCTGATTAAGATCACGGCCAAGACATCAATCGAACTAATTAAGGTCGCCTACCATTTGGGTAACAGGCACGTAGAGATAGAAATCAACGAGAACATTCTATTCACAAAGTCAGACTATATCATCGAAGAGCTTCTGAGAAATTTCGACGTGGTGTATT…	468	pTGW	ACCCAGCTTTCTTGTACAAAGTTGGCATTATAAGAAAGCATTGCTTATCAATTTGTTGCAACGAACAGGTCACTATCAGTCAAAATAAAATCATTATTTGAGGCTAGGTGGAGGCTCAGTGATGATAAGTCTGCGATGGTGGATGCATGTGTCATGGTCATAGCTGTTTCCTGTGTGAAATTGTTATCCGCTCAGAGGGCACAATCCTATTCCGCGCTATCCGACAATCTCCAAGACATTAGGTGGAGTTCAGTTCGGCGTATGGCATATGTCGCTGGAAAGAACATGTGAGCAAAAGGCCAGCAAAAGGCCAGGAACCGTAAAAAGGCCGCGTTGCTGGCGTTTTTCCATAGGCTCCGCCCCCCTGACGAGCATCACAAAAATCGACGCTCAAGTCAG…	2365	ACCCAGCTTTCTTGTACAAAGTTGGCATTATAAGAAAGCATTGCTTATCAATTTGTTGCAACGAACAGGTCACTATCAGTCAAAATAAAATCATTATTTGAGGCTAGGTGGAGGCTCAGTGATGATAAGTCTGCGATGGTGGATGCATGTGTCATGGTCATAGCTGTTTCCTGTGTGAAATTGTTATCCGCTCAGAGGGCACAATCCTATTCCGCGCTATCCGACAATCTCCAAGACATTAGGTGGAGTTCAGTTCGGCGTATGGCATATGTCGCTGGAAAGAACATGTGAGCAAAAGGCCAGCAAAAGGCCAGGAACCGTAAAAAGGCCGCGTTGCTGGCGTTTTTCCATAGGCTCCGCCCCCCTGACGAGCATCACAAAAATCGACGCTCAAGTCAG…	2833	pMB1	high	KAN		glycerol	D7	pSHPs0107B613663MU-B12			CAE19426	urease accessory	465	1	1.3e-107	1	Prochlorococcus marinus subsp. pastoris str. PCC 9511;Prochlorococcus marinus;Prochlorococcus marinus subsp. pastoris str. CCMP1986;Prochlorococcus marinus str. EQPAC1	1	7	GO:0018307;GO:0019627;GO:0065003;GO:0005737;GO:0016151;GO:0051082;GO:0006457				Biological Process-IEA;Cellular Component-IEA;Molecular Function-IEA	Cellular Component;Biological Process;Molecular Function	enzyme active site formation;cytoplasm;protein-containing complex assembly;urea metabolic process;nickel cation binding;protein folding;unfolded protein binding	Cellular Component;Biological Process;Molecular Function
pSHPs0107B613663MU	J7	CAE19445	223	OI_5a305b3e5091830018041811	ACGTGAATAAAAAGAAATTATATTTAGCTAATCCATATGGGTTTTCAAAACAAACTAAAAATCTATTACCTGAATTCATTAAAATATTTCAAAATTTAAATGTCGAAGTTTATGAACCTTTTGAGAGAACAAAGCATTTAATTACAAACAAAAATAATTGGGCTTATGACCTAGCAAAAGCAAATTTCAACGATTTAAAGTCATGTGATTGCATTTTTGCGATTGTTAACGGTAACCCTCCAGATGAGGGAGTAATGGTAGAACTAGGAATTTCTATTGCGCTTAATAAAGAAATATTTTTATTTAGGGACGATTTTAGAAACTGTTCAGATAGTGATCAATATCCTCTAAATTTGATGTTATTTGTAGGCCTATCTAAGGAAAGTTGGTCAAAGAATT…	468	pTGW	ACCCAGCTTTCTTGTACAAAGTTGGCATTATAAGAAAGCATTGCTTATCAATTTGTTGCAACGAACAGGTCACTATCAGTCAAAATAAAATCATTATTTGAGGCTAGGTGGAGGCTCAGTGATGATAAGTCTGCGATGGTGGATGCATGTGTCATGGTCATAGCTGTTTCCTGTGTGAAATTGTTATCCGCTCAGAGGGCACAATCCTATTCCGCGCTATCCGACAATCTCCAAGACATTAGGTGGAGTTCAGTTCGGCGTATGGCATATGTCGCTGGAAAGAACATGTGAGCAAAAGGCCAGCAAAAGGCCAGGAACCGTAAAAAGGCCGCGTTGCTGGCGTTTTTCCATAGGCTCCGCCCCCCTGACGAGCATCACAAAAATCGACGCTCAAGTCAG…	2365	ACCCAGCTTTCTTGTACAAAGTTGGCATTATAAGAAAGCATTGCTTATCAATTTGTTGCAACGAACAGGTCACTATCAGTCAAAATAAAATCATTATTTGAGGCTAGGTGGAGGCTCAGTGATGATAAGTCTGCGATGGTGGATGCATGTGTCATGGTCATAGCTGTTTCCTGTGTGAAATTGTTATCCGCTCAGAGGGCACAATCCTATTCCGCGCTATCCGACAATCTCCAAGACATTAGGTGGAGTTCAGTTCGGCGTATGGCATATGTCGCTGGAAAGAACATGTGAGCAAAAGGCCAGCAAAAGGCCAGGAACCGTAAAAAGGCCGCGTTGCTGGCGTTTTTCCATAGGCTCCGCCCCCCTGACGAGCATCACAAAAATCGACGCTCAAGTCAG…	2833	pMB1	high	KAN		glycerol	E7	pSHPs0107B613663MU-B12			CAE19445	nucleoside 2-deoxyribosyltransferase	465	1	2.2e-107	1	Prochlorococcus marinus;Prochlorococcus marinus subsp. pastoris str. CCMP1986;Prochlorococcus marinus str. EQPAC1	1
pSHPs0107B613663MU	L7	CAE20054	224	OI_5a305b3e5091830018041812	ACATGTCAACTTCAATCAAAGGTTTATTACCGCTTATGAATGCAAGTTCAAATGTTAGCAATCTTGAAATAGCTAATAAGGTAGCTACTACAGCAGCATTGTTTCGTAAATATTTCCCAGATGCCAGTGTTAATTTTAGTCCTTGGGATAAAACAAATGATAGAGATTGGTTTGATACCCTTGATTTTTCTTTCCATTTTCCAGGTTGGAGTCCAAGTATAGAATGTAGAGCAGTTTTACTTCAGTTGAGAATTGAAAATAATTGTGAAAATGGAGTACCTAAGTTGTTAGGAATAATAATGCGCGGAATGATAATTCCTGCTGAAAGATGGAGAGTAGCTACTATTGGGGAGTGGGAGATGACGGGGACACATTTACCTCAGCAGGAACAAAAGGATA…	468	pTGW	ACCCAGCTTTCTTGTACAAAGTTGGCATTATAAGAAAGCATTGCTTATCAATTTGTTGCAACGAACAGGTCACTATCAGTCAAAATAAAATCATTATTTGAGGCTAGGTGGAGGCTCAGTGATGATAAGTCTGCGATGGTGGATGCATGTGTCATGGTCATAGCTGTTTCCTGTGTGAAATTGTTATCCGCTCAGAGGGCACAATCCTATTCCGCGCTATCCGACAATCTCCAAGACATTAGGTGGAGTTCAGTTCGGCGTATGGCATATGTCGCTGGAAAGAACATGTGAGCAAAAGGCCAGCAAAAGGCCAGGAACCGTAAAAAGGCCGCGTTGCTGGCGTTTTTCCATAGGCTCCGCCCCCCTGACGAGCATCACAAAAATCGACGCTCAAGTCAG…	2365	ACCCAGCTTTCTTGTACAAAGTTGGCATTATAAGAAAGCATTGCTTATCAATTTGTTGCAACGAACAGGTCACTATCAGTCAAAATAAAATCATTATTTGAGGCTAGGTGGAGGCTCAGTGATGATAAGTCTGCGATGGTGGATGCATGTGTCATGGTCATAGCTGTTTCCTGTGTGAAATTGTTATCCGCTCAGAGGGCACAATCCTATTCCGCGCTATCCGACAATCTCCAAGACATTAGGTGGAGTTCAGTTCGGCGTATGGCATATGTCGCTGGAAAGAACATGTGAGCAAAAGGCCAGCAAAAGGCCAGGAACCGTAAAAAGGCCGCGTTGCTGGCGTTTTTCCATAGGCTCCGCCCCCCTGACGAGCATCACAAAAATCGACGCTCAAGTCAG…	2833	pMB1	high	KAN		glycerol	F7	pSHPs0107B613663MU-B12			CAE20054	conserved hypothetical protein	465	1	1.6e-104	1	Prochlorococcus marinus subsp. pastoris str. CCMP1986	1
pSHPs0107B613663MU	N7	CAE20165	225	OI_5a305b3e5091830018041813	ACATGACTGATCAAATTTATTACGAAACAATGTACATTCTTCGTCCCGATATAGCTGAGGACGAGGTAACTAATCATATAGATAAATATAATAAACTTCTTGAGGAATCAGGGGGTAAAATCCTCGACAGTCAAATGAGAGGTAAAAGAAGATTAGCTTATCAAATAGCAAAACATAGAGAAGGTATTTATGTTCAATTAAGTCATCAAGGTGATGGCCAACACATTTTCAAAATAGAAAAAGCAATGCGTTTAAGTGAAGATGTTATTAGATATTTAACAGTAAAACAAGAAGGACCTTTACCTACGCCAAGATCTTCAAATAAAGGATATAATCAATCAGAGAAAAAAGATATTGAGAGTATTGATTCAACTAATAAATCAGAATTTAAAGAGGAAG…	468	pTGW	ACCCAGCTTTCTTGTACAAAGTTGGCATTATAAGAAAGCATTGCTTATCAATTTGTTGCAACGAACAGGTCACTATCAGTCAAAATAAAATCATTATTTGAGGCTAGGTGGAGGCTCAGTGATGATAAGTCTGCGATGGTGGATGCATGTGTCATGGTCATAGCTGTTTCCTGTGTGAAATTGTTATCCGCTCAGAGGGCACAATCCTATTCCGCGCTATCCGACAATCTCCAAGACATTAGGTGGAGTTCAGTTCGGCGTATGGCATATGTCGCTGGAAAGAACATGTGAGCAAAAGGCCAGCAAAAGGCCAGGAACCGTAAAAAGGCCGCGTTGCTGGCGTTTTTCCATAGGCTCCGCCCCCCTGACGAGCATCACAAAAATCGACGCTCAAGTCAG…	2365	ACCCAGCTTTCTTGTACAAAGTTGGCATTATAAGAAAGCATTGCTTATCAATTTGTTGCAACGAACAGGTCACTATCAGTCAAAATAAAATCATTATTTGAGGCTAGGTGGAGGCTCAGTGATGATAAGTCTGCGATGGTGGATGCATGTGTCATGGTCATAGCTGTTTCCTGTGTGAAATTGTTATCCGCTCAGAGGGCACAATCCTATTCCGCGCTATCCGACAATCTCCAAGACATTAGGTGGAGTTCAGTTCGGCGTATGGCATATGTCGCTGGAAAGAACATGTGAGCAAAAGGCCAGCAAAAGGCCAGGAACCGTAAAAAGGCCGCGTTGCTGGCGTTTTTCCATAGGCTCCGCCCCCCTGACGAGCATCACAAAAATCGACGCTCAAGTCAG…	2833	pMB1	high	KAN		glycerol	G7	pSHPs0107B613663MU-B12			CAE20165	30S ribosomal S6	465	1	1.3e-108	1	Prochlorococcus marinus;Prochlorococcus marinus subsp. pastoris str. CCMP1986;Prochlorococcus marinus str. EQPAC1	1	5	GO:0003735;GO:0042254;GO:0005840;GO:0019843;GO:0006412				Biological Process-IEA;Cellular Component-IEA;Molecular Function-IEA	Cellular Component;Biological Process;Molecular Function	rRNA binding;translation;ribosome;structural constituent of ribosome;ribosome biogenesis	Cellular Component;Biological Process;Molecular Function
pSHPs0107B613663MU	P7	CAE19753	227	OI_5a305b3e5091830018041815	ACATGTTAACTAAATTAGTCAATTCTCTTTTAAATAAAAAATCTACATTGGAAGTTCATGCTCACTGTGATGGTCCTTGTGGTGTTTACGACCCTGCCTCTACAAGAGTCGCTGCTGAAGCAGTATTAGCAATGACAAAGAAGCTAATTGCGCTTAATCCTCCTTCAAGTACAGACTCAGCAGATTGGGCTGCTTACAGTAATACGTTTTCTAGATTTGTAGCAGTTAAAGAAGAACAGGCTAAAGAAACTAAGAAAGAAATTCTAATCTTATGGACAGATTACTTTAAACCCGTTCACTTAGAAACTTATCCAGATTTACATGAAACAATCTGGAAAGCAGCGAAATTATGTAGTGCTTGTAAAGTGAATATTGATCTTGCTCAAGCCGAAGAATTAA…	474	pTGW	ACCCAGCTTTCTTGTACAAAGTTGGCATTATAAGAAAGCATTGCTTATCAATTTGTTGCAACGAACAGGTCACTATCAGTCAAAATAAAATCATTATTTGAGGCTAGGTGGAGGCTCAGTGATGATAAGTCTGCGATGGTGGATGCATGTGTCATGGTCATAGCTGTTTCCTGTGTGAAATTGTTATCCGCTCAGAGGGCACAATCCTATTCCGCGCTATCCGACAATCTCCAAGACATTAGGTGGAGTTCAGTTCGGCGTATGGCATATGTCGCTGGAAAGAACATGTGAGCAAAAGGCCAGCAAAAGGCCAGGAACCGTAAAAAGGCCGCGTTGCTGGCGTTTTTCCATAGGCTCCGCCCCCCTGACGAGCATCACAAAAATCGACGCTCAAGTCAG…	2365	ACCCAGCTTTCTTGTACAAAGTTGGCATTATAAGAAAGCATTGCTTATCAATTTGTTGCAACGAACAGGTCACTATCAGTCAAAATAAAATCATTATTTGAGGCTAGGTGGAGGCTCAGTGATGATAAGTCTGCGATGGTGGATGCATGTGTCATGGTCATAGCTGTTTCCTGTGTGAAATTGTTATCCGCTCAGAGGGCACAATCCTATTCCGCGCTATCCGACAATCTCCAAGACATTAGGTGGAGTTCAGTTCGGCGTATGGCATATGTCGCTGGAAAGAACATGTGAGCAAAAGGCCAGCAAAAGGCCAGGAACCGTAAAAAGGCCGCGTTGCTGGCGTTTTTCCATAGGCTCCGCCCCCCTGACGAGCATCACAAAAATCGACGCTCAAGTCAG…	2839	pMB1	high	KAN		glycerol	H7	pSHPs0107B613663MU-B12			CAE19753	superoxide Ni	471	1	2.6e-111	1	Prochlorococcus marinus;Prochlorococcus marinus subsp. pastoris str. CCMP1986;Prochlorococcus marinus str. EQPAC1	1	3	GO:0016151;GO:0019430;GO:0004784	EC:1.15.1.1			Biological Process-IEA;Molecular Function-IEA	Biological Process;Molecular Function	superoxide dismutase activity;nickel cation binding;removal of superoxide radicals	Biological Process;Molecular Function	EC:1.15.1.1	Acting on superoxide as acceptor
pSHPs0107B613663MU	B9	CAE19969	228	OI_5a305b3e5091830018041816	ACATGTCACGTCGTAATGCAGCAGTAAAAAGACCGGTTTTACCAGACCCCCAATTTAATAGTCGTCTTGCCTCAATGATGATTTCTAGATTGATGAAACATGGTAAAAAATCTACTGCACAAAAAATACTATCAGATGCTTTCTCTCTAATCAGTGAAAGAACAGGTGGAAATGCTGTGGAGTTATTTGAAACAGCCGTAAAGAATGCAACCCCATTGGTAGAGGTGAGAGCTAGAAGAGTTGGAGGTGCAACCTATCAAGTTCCTATGGAAGTTCGTCAAGAGAGAGGAACTGCTATGGCATTAAGATGGCTAGTTACCTTTTCAAGAGGAAGAAATGGAAAGAGTATGTCGCAAAAGTTAGCAGGTGAATTAATGGATGCAGCTAATGAAACTGGCA…	474	pTGW	ACCCAGCTTTCTTGTACAAAGTTGGCATTATAAGAAAGCATTGCTTATCAATTTGTTGCAACGAACAGGTCACTATCAGTCAAAATAAAATCATTATTTGAGGCTAGGTGGAGGCTCAGTGATGATAAGTCTGCGATGGTGGATGCATGTGTCATGGTCATAGCTGTTTCCTGTGTGAAATTGTTATCCGCTCAGAGGGCACAATCCTATTCCGCGCTATCCGACAATCTCCAAGACATTAGGTGGAGTTCAGTTCGGCGTATGGCATATGTCGCTGGAAAGAACATGTGAGCAAAAGGCCAGCAAAAGGCCAGGAACCGTAAAAAGGCCGCGTTGCTGGCGTTTTTCCATAGGCTCCGCCCCCCTGACGAGCATCACAAAAATCGACGCTCAAGTCAG…	2365	ACCCAGCTTTCTTGTACAAAGTTGGCATTATAAGAAAGCATTGCTTATCAATTTGTTGCAACGAACAGGTCACTATCAGTCAAAATAAAATCATTATTTGAGGCTAGGTGGAGGCTCAGTGATGATAAGTCTGCGATGGTGGATGCATGTGTCATGGTCATAGCTGTTTCCTGTGTGAAATTGTTATCCGCTCAGAGGGCACAATCCTATTCCGCGCTATCCGACAATCTCCAAGACATTAGGTGGAGTTCAGTTCGGCGTATGGCATATGTCGCTGGAAAGAACATGTGAGCAAAAGGCCAGCAAAAGGCCAGGAACCGTAAAAAGGCCGCGTTGCTGGCGTTTTTCCATAGGCTCCGCCCCCCTGACGAGCATCACAAAAATCGACGCTCAAGTCAG…	2839	pMB1	high	KAN		glycerol	A9	pSHPs0107B613663MU-B12			CAE19969	30S ribosomal S7	471	1	5.8e-111	1	Prochlorococcus marinus;Prochlorococcus marinus str. MIT 9515;Prochlorococcus marinus subsp. pastoris str. CCMP1986;Prochlorococcus sp. MED-G72	1	6	GO:0003735;GO:0042254;GO:0015935;GO:0000049;GO:0019843;GO:0006412				Biological Process-IEA;Cellular Component-IEA;Molecular Function-IEA	Cellular Component;Biological Process;Molecular Function	tRNA binding;rRNA binding;translation;small ribosomal subunit;structural constituent of ribosome;ribosome biogenesis	Cellular Component;Biological Process;Molecular Function
pSHPs0107B613663MU	D9	CAE20018	229	OI_5a305b3e5091830018041817	ACATGCCATTACTTCTGACAGGAAAAAAGTTTCATAATGATTTAAATAAAAATAAATGCTTAGCTATGTTTGCACCTTTAGAGGGAGGGTATGAAACTCGTCTTTTAAGAAGAATGCGAGCTAAAGGTTTTAAAACTTACATTACCTCTGCTAGAGGATTAGGAGATCCTGAAGTATTTTTACTAAAATTACACGGTATAAGGCCACCTCATCTCGGTCATCAAAGTATTGGCAGAAATGGTGCTCTTGGAGAAGTTCAGCAAGTAATTCCTCAAGCGTCTGAACTATTTAATGAGAATGATAAGGATAAATTATTATGGCTATTGGAAGGTCAAGTCTTATCTCAATCTGAGCTTGAAAGCTTAATTAAAATCTGCACTTCAGATAACAAACTAAAAA…	474	pTGW	ACCCAGCTTTCTTGTACAAAGTTGGCATTATAAGAAAGCATTGCTTATCAATTTGTTGCAACGAACAGGTCACTATCAGTCAAAATAAAATCATTATTTGAGGCTAGGTGGAGGCTCAGTGATGATAAGTCTGCGATGGTGGATGCATGTGTCATGGTCATAGCTGTTTCCTGTGTGAAATTGTTATCCGCTCAGAGGGCACAATCCTATTCCGCGCTATCCGACAATCTCCAAGACATTAGGTGGAGTTCAGTTCGGCGTATGGCATATGTCGCTGGAAAGAACATGTGAGCAAAAGGCCAGCAAAAGGCCAGGAACCGTAAAAAGGCCGCGTTGCTGGCGTTTTTCCATAGGCTCCGCCCCCCTGACGAGCATCACAAAAATCGACGCTCAAGTCAG…	2365	ACCCAGCTTTCTTGTACAAAGTTGGCATTATAAGAAAGCATTGCTTATCAATTTGTTGCAACGAACAGGTCACTATCAGTCAAAATAAAATCATTATTTGAGGCTAGGTGGAGGCTCAGTGATGATAAGTCTGCGATGGTGGATGCATGTGTCATGGTCATAGCTGTTTCCTGTGTGAAATTGTTATCCGCTCAGAGGGCACAATCCTATTCCGCGCTATCCGACAATCTCCAAGACATTAGGTGGAGTTCAGTTCGGCGTATGGCATATGTCGCTGGAAAGAACATGTGAGCAAAAGGCCAGCAAAAGGCCAGGAACCGTAAAAAGGCCGCGTTGCTGGCGTTTTTCCATAGGCTCCGCCCCCCTGACGAGCATCACAAAAATCGACGCTCAAGTCAG…	2839	pMB1	high	KAN		glycerol	B9	pSHPs0107B613663MU-B12			CAE20018	NAD(P)H-quinone oxidoreductase subunit N	471	1	2.7e-110	1	Prochlorococcus marinus;Prochlorococcus marinus subsp. pastoris str. CCMP1986;Prochlorococcus marinus str. EQPAC1;Prochlorococcus sp. MED-G72	1	5	GO:0006118;GO:0048038;GO:0042651;GO:0055114;GO:0016655				Biological Process-IEA;Cellular Component-IEA;Molecular Function-IEA	Cellular Component;Biological Process;Molecular Function	quinone binding;oxidoreductase activity, acting on NAD(P)H, quinone or similar compound as acceptor;oxidation-reduction process;thylakoid membrane;obsolete electron transport	Cellular Component;Biological Process;Molecular Function
pSHPs0107B613663MU	F9	CAE19108	230	OI_5a305b3e5091830018041818	ACATGCGTTTCATCATTCTAATAATATGTAGTATCACACTGATTTTCCCTCTTTCATGCTTTGCGGCTCTAGACTATGGGAAGCAGAGTTTGTTGGGTACCGACTTCAGTGGCAGCGACTTGCAGGGCGCTACATTCTACTTAACTGACTTGCAGGACGCTAACTTATCCGACTGCGACTTGCAGAACGCTTCCTTGTACGGTGCCAAGTTGAAGGACACAAACCTAAGCAACAGCAACCTGCGTGAGGTAACATTAGATTCAGCCGTTCTGGATGGTACGGACTTGACTAACACCAACCTGGAAGACTCGTTCGCATACAGCACCCAGTTCGAGAACGTCAAGATACAGGGTGCCGACTTTACCAACGTGTATTTACCCAAAGACGTCTTGAGAGAGT…	477	pTGW	ACCCAGCTTTCTTGTACAAAGTTGGCATTATAAGAAAGCATTGCTTATCAATTTGTTGCAACGAACAGGTCACTATCAGTCAAAATAAAATCATTATTTGAGGCTAGGTGGAGGCTCAGTGATGATAAGTCTGCGATGGTGGATGCATGTGTCATGGTCATAGCTGTTTCCTGTGTGAAATTGTTATCCGCTCAGAGGGCACAATCCTATTCCGCGCTATCCGACAATCTCCAAGACATTAGGTGGAGTTCAGTTCGGCGTATGGCATATGTCGCTGGAAAGAACATGTGAGCAAAAGGCCAGCAAAAGGCCAGGAACCGTAAAAAGGCCGCGTTGCTGGCGTTTTTCCATAGGCTCCGCCCCCCTGACGAGCATCACAAAAATCGACGCTCAAGTCAG…	2365	ACCCAGCTTTCTTGTACAAAGTTGGCATTATAAGAAAGCATTGCTTATCAATTTGTTGCAACGAACAGGTCACTATCAGTCAAAATAAAATCATTATTTGAGGCTAGGTGGAGGCTCAGTGATGATAAGTCTGCGATGGTGGATGCATGTGTCATGGTCATAGCTGTTTCCTGTGTGAAATTGTTATCCGCTCAGAGGGCACAATCCTATTCCGCGCTATCCGACAATCTCCAAGACATTAGGTGGAGTTCAGTTCGGCGTATGGCATATGTCGCTGGAAAGAACATGTGAGCAAAAGGCCAGCAAAAGGCCAGGAACCGTAAAAAGGCCGCGTTGCTGGCGTTTTTCCATAGGCTCCGCCCCCCTGACGAGCATCACAAAAATCGACGCTCAAGTCAG…	2842	pMB1	high	KAN		glycerol	C9	pSHPs0107B613663MU-B12			CAE19108	pentapeptide repeat-containing	474	1	5.1e-99	1	Prochlorococcus marinus;Prochlorococcus marinus subsp. pastoris str. CCMP1986;Prochlorococcus sp. MED-G72	1
pSHPs0107B613663MU	H9	CAE19513	231	OI_5a305b3e5091830018041819	ACGTGAGGATTATTGGAATTGATCCTGGATTAGGAAGAGTTGGATATGGCATTATTGAGATTCAAAATGAAAAGAAGATATTTCTTGATTGTGGGGTAATTGAAACTAATAAAAATAAAGGGGAAGGAGATAGACTTTATGAAATTTTTAATGATCTCAATACATTGATTGACCAGTGGAAACCAGATATTGCTGCGGTAGAGAAATTTTTCTTTTATAGATCTAGCACTACCATTAGTGTTGTTCAGGCTCGGGGAGTTATTATGATGGTATTTGCTTTCAAAAGCATTAAAGTTAGTGAGTACGCCCCTTCTCAAGTCAAGCTCACTATTGCAGGCTCTGGCAAAGCATCAAAGAAGGAAGTTATTGAAGCGGTAATGTACAACCTAAATTTAACCC…	477	pTGW	ACCCAGCTTTCTTGTACAAAGTTGGCATTATAAGAAAGCATTGCTTATCAATTTGTTGCAACGAACAGGTCACTATCAGTCAAAATAAAATCATTATTTGAGGCTAGGTGGAGGCTCAGTGATGATAAGTCTGCGATGGTGGATGCATGTGTCATGGTCATAGCTGTTTCCTGTGTGAAATTGTTATCCGCTCAGAGGGCACAATCCTATTCCGCGCTATCCGACAATCTCCAAGACATTAGGTGGAGTTCAGTTCGGCGTATGGCATATGTCGCTGGAAAGAACATGTGAGCAAAAGGCCAGCAAAAGGCCAGGAACCGTAAAAAGGCCGCGTTGCTGGCGTTTTTCCATAGGCTCCGCCCCCCTGACGAGCATCACAAAAATCGACGCTCAAGTCAG…	2365	ACCCAGCTTTCTTGTACAAAGTTGGCATTATAAGAAAGCATTGCTTATCAATTTGTTGCAACGAACAGGTCACTATCAGTCAAAATAAAATCATTATTTGAGGCTAGGTGGAGGCTCAGTGATGATAAGTCTGCGATGGTGGATGCATGTGTCATGGTCATAGCTGTTTCCTGTGTGAAATTGTTATCCGCTCAGAGGGCACAATCCTATTCCGCGCTATCCGACAATCTCCAAGACATTAGGTGGAGTTCAGTTCGGCGTATGGCATATGTCGCTGGAAAGAACATGTGAGCAAAAGGCCAGCAAAAGGCCAGGAACCGTAAAAAGGCCGCGTTGCTGGCGTTTTTCCATAGGCTCCGCCCCCCTGACGAGCATCACAAAAATCGACGCTCAAGTCAG…	2842	pMB1	high	KAN		glycerol	D9	pSHPs0107B613663MU-B12			CAE19513	crossover junction endodeoxyribonuclease	474	1	1e-109	1	Prochlorococcus marinus;Prochlorococcus marinus subsp. pastoris str. CCMP1986;Prochlorococcus marinus str. EQPAC1	1	7	GO:0000287;GO:0003676;GO:0006281;GO:0090305;GO:0006308;GO:0006310;GO:0008821	EC:3.1.22.4			Biological Process-IEA;Molecular Function-IEA	Biological Process;Molecular Function	magnesium ion binding;crossover junction endodeoxyribonuclease activity;nucleic acid binding;DNA catabolic process;DNA recombination;DNA repair;nucleic acid phosphodiester bond hydrolysis	Biological Process;Molecular Function	EC:3.1.22.4	Acting on ester bonds
pSHPs0107B613663MU	J9	CAE19563	232	OI_5a305b3e509183001804181a	ACATGAGCAAGCTGCACCTGAAGCGTTTCCTGAAGAAGTCCTACGAGTTCTCTCTGGTGTTGTTCCAGTTCTTCATTATCATCCTACACTTCATCCACTTAGAGTTCATCCCAAAGAAGGAGATCATGCAGGTAAACTTCTTCTTCTCTTTCGTCGGCTTTCTGCTAATTATTATTAGTACGATCGTGATGCTGATATCCATCAAGGACTTGGGGCGTAACTTGAGCCCCTTTCCCCGTCCGACCGTAAACGGGAACCTAACCACCTCTGGGATCTACTCCTTCATCAGGCACCCAATGTACTACAGTCTAATCCTGATCTCCTTCGGCTTCTTCATCACCAAGTTGTCCTTCTACCACTTGTTCCTGACCATCTCATTGGCGCTGATCATCAAGCTGA…	477	pTGW	ACCCAGCTTTCTTGTACAAAGTTGGCATTATAAGAAAGCATTGCTTATCAATTTGTTGCAACGAACAGGTCACTATCAGTCAAAATAAAATCATTATTTGAGGCTAGGTGGAGGCTCAGTGATGATAAGTCTGCGATGGTGGATGCATGTGTCATGGTCATAGCTGTTTCCTGTGTGAAATTGTTATCCGCTCAGAGGGCACAATCCTATTCCGCGCTATCCGACAATCTCCAAGACATTAGGTGGAGTTCAGTTCGGCGTATGGCATATGTCGCTGGAAAGAACATGTGAGCAAAAGGCCAGCAAAAGGCCAGGAACCGTAAAAAGGCCGCGTTGCTGGCGTTTTTCCATAGGCTCCGCCCCCCTGACGAGCATCACAAAAATCGACGCTCAAGTCAG…	2365	ACCCAGCTTTCTTGTACAAAGTTGGCATTATAAGAAAGCATTGCTTATCAATTTGTTGCAACGAACAGGTCACTATCAGTCAAAATAAAATCATTATTTGAGGCTAGGTGGAGGCTCAGTGATGATAAGTCTGCGATGGTGGATGCATGTGTCATGGTCATAGCTGTTTCCTGTGTGAAATTGTTATCCGCTCAGAGGGCACAATCCTATTCCGCGCTATCCGACAATCTCCAAGACATTAGGTGGAGTTCAGTTCGGCGTATGGCATATGTCGCTGGAAAGAACATGTGAGCAAAAGGCCAGCAAAAGGCCAGGAACCGTAAAAAGGCCGCGTTGCTGGCGTTTTTCCATAGGCTCCGCCCCCCTGACGAGCATCACAAAAATCGACGCTCAAGTCAG…	2842	pMB1	high	KAN		glycerol	E9	pSHPs0107B613663MU-B12			CAE19563	isoprenylcysteine carboxylmethyltransferase family	474	1	2.8e-58	1	Prochlorococcus marinus;Prochlorococcus marinus subsp. pastoris str. CCMP1986	1	1	GO:0016021				Cellular Component-IEA	Cellular Component	integral component of membrane	Cellular Component
pSHPs0107B613663MU	L9	CAE20050	233	OI_5a305b3e509183001804181b	ACATGAAGAAGCAGACCGTCTTGTTCGTGTGCCTAGGCAACATATGCAGATCCCCCGCGGCTGAGGCTATCTTTCTGGACTTGATCAACAAGAAGGGTCTAAACGACTCTTTCATCGTCGACTCCGCTGGTACCGGGTCGTGGCACATTGGTAAGAAAGCAGACACCAGGATGCGTATCGCATCCAGAAAGAGAGGGGTGGAGATTTTCTCGAGGGCCCGTCAGATTAACTCGAACGACTTCGAGAAATTCAATTACATCGTGGCCATGGACGACAGTAACTACGAGAACATAATCGACATGAAGTCCAGAAAGTCCTTGTCCGACTTCGCCTCTATCAAGAAAATTCAGAACTTTAGGTCTGTCTTCCATGAGATCGAGGTTCCAGACCCCTATTTCG…	477	pTGW	ACCCAGCTTTCTTGTACAAAGTTGGCATTATAAGAAAGCATTGCTTATCAATTTGTTGCAACGAACAGGTCACTATCAGTCAAAATAAAATCATTATTTGAGGCTAGGTGGAGGCTCAGTGATGATAAGTCTGCGATGGTGGATGCATGTGTCATGGTCATAGCTGTTTCCTGTGTGAAATTGTTATCCGCTCAGAGGGCACAATCCTATTCCGCGCTATCCGACAATCTCCAAGACATTAGGTGGAGTTCAGTTCGGCGTATGGCATATGTCGCTGGAAAGAACATGTGAGCAAAAGGCCAGCAAAAGGCCAGGAACCGTAAAAAGGCCGCGTTGCTGGCGTTTTTCCATAGGCTCCGCCCCCCTGACGAGCATCACAAAAATCGACGCTCAAGTCAG…	2365	ACCCAGCTTTCTTGTACAAAGTTGGCATTATAAGAAAGCATTGCTTATCAATTTGTTGCAACGAACAGGTCACTATCAGTCAAAATAAAATCATTATTTGAGGCTAGGTGGAGGCTCAGTGATGATAAGTCTGCGATGGTGGATGCATGTGTCATGGTCATAGCTGTTTCCTGTGTGAAATTGTTATCCGCTCAGAGGGCACAATCCTATTCCGCGCTATCCGACAATCTCCAAGACATTAGGTGGAGTTCAGTTCGGCGTATGGCATATGTCGCTGGAAAGAACATGTGAGCAAAAGGCCAGCAAAAGGCCAGGAACCGTAAAAAGGCCGCGTTGCTGGCGTTTTTCCATAGGCTCCGCCCCCCTGACGAGCATCACAAAAATCGACGCTCAAGTCAG…	2842	pMB1	high	KAN		glycerol	F9	pSHPs0107B613663MU-B12			CAE20050	low molecular weight phosphotyrosine phosphatase	474	1	9.3e-111	1	Prochlorococcus marinus;Prochlorococcus marinus subsp. pastoris str. CCMP1986;Prochlorococcus marinus str. EQPAC1	1	3	GO:0006570;GO:0004725;GO:0035335	EC:3.1.3.48			Biological Process-IEA;Molecular Function-IEA	Biological Process;Molecular Function	protein tyrosine phosphatase activity;peptidyl-tyrosine dephosphorylation;tyrosine metabolic process	Biological Process;Molecular Function	EC:3.1.3.48	Acting on ester bonds
pSHPs0107B613663MU	N9	CAE19899	234	OI_5a305b3e509183001804181c	ACATGACTTCATCAGATAAGGGTAATGAGAATGCTAAGGAGCAGCAAGAACAAAAAAATGTTTCTCAAAAATCAAAAATAACCTCACCAAATGCAGGGATGATGGGAGCAAACGCCGTTTTAGCGGCTGCTAAAATTGATGAAGATGGAGTTCCCACAGGCTATACTCCAAAACCAGATGAGGGTAGATTTATTATCAAAATCTTATGGTTACCTGATAATGTCGCATTGGCAGTAGATCAAATAGTTGGAGGAGGTTCAAGTCCATTAACTGCTTACTATTTTTGGCCAAGAGATGACGCATGGGAAAAATTAAAGAGCGAATTAGAGAATAAAAGTTGGATTACAGATAATGAAAGAGTTGAAATATTGAATAAAGCTACTGAAGTAATTAATTACT…	480	pTGW	ACCCAGCTTTCTTGTACAAAGTTGGCATTATAAGAAAGCATTGCTTATCAATTTGTTGCAACGAACAGGTCACTATCAGTCAAAATAAAATCATTATTTGAGGCTAGGTGGAGGCTCAGTGATGATAAGTCTGCGATGGTGGATGCATGTGTCATGGTCATAGCTGTTTCCTGTGTGAAATTGTTATCCGCTCAGAGGGCACAATCCTATTCCGCGCTATCCGACAATCTCCAAGACATTAGGTGGAGTTCAGTTCGGCGTATGGCATATGTCGCTGGAAAGAACATGTGAGCAAAAGGCCAGCAAAAGGCCAGGAACCGTAAAAAGGCCGCGTTGCTGGCGTTTTTCCATAGGCTCCGCCCCCCTGACGAGCATCACAAAAATCGACGCTCAAGTCAG…	2365	ACCCAGCTTTCTTGTACAAAGTTGGCATTATAAGAAAGCATTGCTTATCAATTTGTTGCAACGAACAGGTCACTATCAGTCAAAATAAAATCATTATTTGAGGCTAGGTGGAGGCTCAGTGATGATAAGTCTGCGATGGTGGATGCATGTGTCATGGTCATAGCTGTTTCCTGTGTGAAATTGTTATCCGCTCAGAGGGCACAATCCTATTCCGCGCTATCCGACAATCTCCAAGACATTAGGTGGAGTTCAGTTCGGCGTATGGCATATGTCGCTGGAAAGAACATGTGAGCAAAAGGCCAGCAAAAGGCCAGGAACCGTAAAAAGGCCGCGTTGCTGGCGTTTTTCCATAGGCTCCGCCCCCCTGACGAGCATCACAAAAATCGACGCTCAAGTCAG…	2845	pMB1	high	KAN		glycerol	G9	pSHPs0107B613663MU-B12			CAE19899	30S ribosomal PSRP-3	477	1	1.6e-111	1	Prochlorococcus marinus;Prochlorococcus marinus subsp. pastoris str. CCMP1986;Prochlorococcus marinus str. EQPAC1	1	4	GO:0003735;GO:0042254;GO:0005840;GO:0006412				Biological Process-IEA;Cellular Component-IEA;Molecular Function-IEA	Cellular Component;Biological Process;Molecular Function	translation;ribosome;structural constituent of ribosome;ribosome biogenesis	Cellular Component;Biological Process;Molecular Function
pSHPs0107B613663MU	P9	CAE20102	235	OI_5a305b3e509183001804181d	ACATGACTATCTTTGAGGGATCTTTTACCAATGCTTCTACTTTAAAAGTAGGTATAGTTGTAGCTAGATTTAATGATTTAATTACTAATAAAATATTATCTGGGTGTCTTGATTGTCTTAAAAGACATGGTTTAGATACTTCAGAAACAAGTAAAGAACTTGATATTGTTTGGGTTCCTGGATCATTTGAACTGCCAATAGCAGCTAAAACACTTTTGAAAAAAACTAACTATGACGTTGTAATTGCTCTTGGAGCTGTTATTAGAGGAGAAACTTCTCATTATGATGTTGTTATTTCTGAGGCTAGTAAGGGAATTTCACAAGTTTCATATGAAAATAATGTCCCAATTATTTTTGGTGTTTTAACTACTGATAGTATGCAACAGGCTTTAGAAAGAG…	480	pTGW	ACCCAGCTTTCTTGTACAAAGTTGGCATTATAAGAAAGCATTGCTTATCAATTTGTTGCAACGAACAGGTCACTATCAGTCAAAATAAAATCATTATTTGAGGCTAGGTGGAGGCTCAGTGATGATAAGTCTGCGATGGTGGATGCATGTGTCATGGTCATAGCTGTTTCCTGTGTGAAATTGTTATCCGCTCAGAGGGCACAATCCTATTCCGCGCTATCCGACAATCTCCAAGACATTAGGTGGAGTTCAGTTCGGCGTATGGCATATGTCGCTGGAAAGAACATGTGAGCAAAAGGCCAGCAAAAGGCCAGGAACCGTAAAAAGGCCGCGTTGCTGGCGTTTTTCCATAGGCTCCGCCCCCCTGACGAGCATCACAAAAATCGACGCTCAAGTCAG…	2365	ACCCAGCTTTCTTGTACAAAGTTGGCATTATAAGAAAGCATTGCTTATCAATTTGTTGCAACGAACAGGTCACTATCAGTCAAAATAAAATCATTATTTGAGGCTAGGTGGAGGCTCAGTGATGATAAGTCTGCGATGGTGGATGCATGTGTCATGGTCATAGCTGTTTCCTGTGTGAAATTGTTATCCGCTCAGAGGGCACAATCCTATTCCGCGCTATCCGACAATCTCCAAGACATTAGGTGGAGTTCAGTTCGGCGTATGGCATATGTCGCTGGAAAGAACATGTGAGCAAAAGGCCAGCAAAAGGCCAGGAACCGTAAAAAGGCCGCGTTGCTGGCGTTTTTCCATAGGCTCCGCCCCCCTGACGAGCATCACAAAAATCGACGCTCAAGTCAG…	2845	pMB1	high	KAN		glycerol	H9	pSHPs0107B613663MU-B12			CAE20102	6,7-dimethyl-8-ribityllumazine synthase	477	1	1.2e-111	1	Prochlorococcus marinus;Prochlorococcus marinus subsp. pastoris str. CCMP1986;Prochlorococcus marinus str. EQPAC1	1	3	GO:0000906;GO:0009231;GO:0009349	EC:2.5.1.78			Biological Process-IEA;Cellular Component-IEA;Molecular Function-IEA	Cellular Component;Biological Process;Molecular Function	riboflavin biosynthetic process;riboflavin synthase complex;6,7-dimethyl-8-ribityllumazine synthase activity	Cellular Component;Biological Process;Molecular Function	EC:2.5.1.78	Transferring alkyl or aryl groups, other than methyl groups
pSHPs0107B613663MU	B11	CAE19343	236	OI_5a305b3e509183001804181e	ACATGAAAATACTTTACCCAGGTACATTTGATCCTTTAACAAATGGACATCTAGATTTAATACAAAGAGCTGAAAAATTATTTGGAAATGTAGTTGTTGCTGTTCTAGAAAATACTAGTAAAAAACCAACCTTTAATCTTAATAAAAGATTAGTACAAATAAAAAATGCTGTATCTCATCTATCAAATATCAGTGTTATTTCCTATGAGGGTCTCACAGTCGATTGTGCAAAAGAAGTTAACGCAAATTTAATATTAAGAGGGCTAAGAGCTATGAGTGATTTTGAATATGAACTTCAAATAGCACATACAAATAAATCTCTTAATACTGAAATAGAAACCATTTTTCTTTCTACTAATACAAACTATAGTTTTTTAAGTAGTTCCTTGGTTAAAGAGG…	483	pTGW	ACCCAGCTTTCTTGTACAAAGTTGGCATTATAAGAAAGCATTGCTTATCAATTTGTTGCAACGAACAGGTCACTATCAGTCAAAATAAAATCATTATTTGAGGCTAGGTGGAGGCTCAGTGATGATAAGTCTGCGATGGTGGATGCATGTGTCATGGTCATAGCTGTTTCCTGTGTGAAATTGTTATCCGCTCAGAGGGCACAATCCTATTCCGCGCTATCCGACAATCTCCAAGACATTAGGTGGAGTTCAGTTCGGCGTATGGCATATGTCGCTGGAAAGAACATGTGAGCAAAAGGCCAGCAAAAGGCCAGGAACCGTAAAAAGGCCGCGTTGCTGGCGTTTTTCCATAGGCTCCGCCCCCCTGACGAGCATCACAAAAATCGACGCTCAAGTCAG…	2365	ACCCAGCTTTCTTGTACAAAGTTGGCATTATAAGAAAGCATTGCTTATCAATTTGTTGCAACGAACAGGTCACTATCAGTCAAAATAAAATCATTATTTGAGGCTAGGTGGAGGCTCAGTGATGATAAGTCTGCGATGGTGGATGCATGTGTCATGGTCATAGCTGTTTCCTGTGTGAAATTGTTATCCGCTCAGAGGGCACAATCCTATTCCGCGCTATCCGACAATCTCCAAGACATTAGGTGGAGTTCAGTTCGGCGTATGGCATATGTCGCTGGAAAGAACATGTGAGCAAAAGGCCAGCAAAAGGCCAGGAACCGTAAAAAGGCCGCGTTGCTGGCGTTTTTCCATAGGCTCCGCCCCCCTGACGAGCATCACAAAAATCGACGCTCAAGTCAG…	2848	pMB1	high	KAN		glycerol	A11	pSHPs0107B613663MU-B12			CAE19343	pantetheine-phosphate adenylyltransferase	480	1	1.9e-112	1	Prochlorococcus marinus;Prochlorococcus marinus subsp. pastoris str. CCMP1986;Prochlorococcus marinus str. EQPAC1	1	5	GO:0015940;GO:0005524;GO:0005737;GO:0015937;GO:0004595	EC:2.7.7.3			Biological Process-IEA;Cellular Component-IEA;Molecular Function-IEA	Cellular Component;Biological Process;Molecular Function	cytoplasm;pantetheine-phosphate adenylyltransferase activity;pantothenate biosynthetic process;ATP binding;coenzyme A biosynthetic process	Cellular Component;Biological Process;Molecular Function	EC:2.7.7.3	Transferring phosphorus-containing groups
pSHPs0107B613663MU	D11	CAE19530	237	OI_5a305b3e509183001804181f	ACATGTCAGAATTTTCAGCTTTCTTCGATAATTCAGTTCTTTTCTGGAGTTTATTAGCTTGTTTAATAGCTCAATTTTTAAAAATTATATTTAATTTCTTTGCAACAGGAAAGGTTAGATTTGAAATTATGTTTGAAACAGGAGGGATGCCCTCAAGTCATTCTGCTTTAATAACTGGGGCTACATCAGGAATAGGTTTTCAATTAGGCTTTGATAACCCAATATTTGCATTAGCTATTGCACTTTCACTCATTGTTATGTACGACGCAAGTGGGGTTAGAAAATCAGCCGGTATTCAGGCTGCAGAGATTAACAAACTATCAAAAAAATTAGATCCCAAATCTCAAGTTGCTTTAAAAGAAACTCTTGGTCATACAAAATTTGAGGTTATTATAGGAA…	483	pTGW	ACCCAGCTTTCTTGTACAAAGTTGGCATTATAAGAAAGCATTGCTTATCAATTTGTTGCAACGAACAGGTCACTATCAGTCAAAATAAAATCATTATTTGAGGCTAGGTGGAGGCTCAGTGATGATAAGTCTGCGATGGTGGATGCATGTGTCATGGTCATAGCTGTTTCCTGTGTGAAATTGTTATCCGCTCAGAGGGCACAATCCTATTCCGCGCTATCCGACAATCTCCAAGACATTAGGTGGAGTTCAGTTCGGCGTATGGCATATGTCGCTGGAAAGAACATGTGAGCAAAAGGCCAGCAAAAGGCCAGGAACCGTAAAAAGGCCGCGTTGCTGGCGTTTTTCCATAGGCTCCGCCCCCCTGACGAGCATCACAAAAATCGACGCTCAAGTCAG…	2365	ACCCAGCTTTCTTGTACAAAGTTGGCATTATAAGAAAGCATTGCTTATCAATTTGTTGCAACGAACAGGTCACTATCAGTCAAAATAAAATCATTATTTGAGGCTAGGTGGAGGCTCAGTGATGATAAGTCTGCGATGGTGGATGCATGTGTCATGGTCATAGCTGTTTCCTGTGTGAAATTGTTATCCGCTCAGAGGGCACAATCCTATTCCGCGCTATCCGACAATCTCCAAGACATTAGGTGGAGTTCAGTTCGGCGTATGGCATATGTCGCTGGAAAGAACATGTGAGCAAAAGGCCAGCAAAAGGCCAGGAACCGTAAAAAGGCCGCGTTGCTGGCGTTTTTCCATAGGCTCCGCCCCCCTGACGAGCATCACAAAAATCGACGCTCAAGTCAG…	2848	pMB1	high	KAN		glycerol	B11	pSHPs0107B613663MU-B12			CAE19530	divergent PAP2 family	480	1	6e-108	1	Prochlorococcus marinus;Prochlorococcus marinus subsp. pastoris str. CCMP1986;Prochlorococcus marinus str. EQPAC1	1	1	GO:0016021				Cellular Component-IEA	Cellular Component	integral component of membrane	Cellular Component
pSHPs0107B613663MU	F11	CAE19852	238	OI_5a305b3e5091830018041820	ACATGTTTAAGAAGCTGATCCTATGCTCCTTCCTTCTATTCACCTTGATCGGTATCATCTACCCAACTAAGAAGGAGAACACGAAACTATTCAACTACTGCTACTCGTTGGAGAAGATCTTATCGCGTAACTCTATCCAGAAGAGAAAGAACGTGAGTTTAAAGGTGAAGTCTATCTCCAAGGACATCGCCAAGTTCGGTATCAGCAAGACAAGGGGTAGGCTGATCATGAAGATGATCGACCAGTACAAGATTTCCAAGGACTCGCGTATGATTAAGCTGATCCCCAACAACCTGTACTGCTTCAGCGGGTACTGGATCGAGAAGGTGAAGCCCGGCACCTTCGAGTCCATACTATACTCAAAGTCCAAGAAGGAGATAAACAAGTTCATCGACCTGA…	483	pTGW	ACCCAGCTTTCTTGTACAAAGTTGGCATTATAAGAAAGCATTGCTTATCAATTTGTTGCAACGAACAGGTCACTATCAGTCAAAATAAAATCATTATTTGAGGCTAGGTGGAGGCTCAGTGATGATAAGTCTGCGATGGTGGATGCATGTGTCATGGTCATAGCTGTTTCCTGTGTGAAATTGTTATCCGCTCAGAGGGCACAATCCTATTCCGCGCTATCCGACAATCTCCAAGACATTAGGTGGAGTTCAGTTCGGCGTATGGCATATGTCGCTGGAAAGAACATGTGAGCAAAAGGCCAGCAAAAGGCCAGGAACCGTAAAAAGGCCGCGTTGCTGGCGTTTTTCCATAGGCTCCGCCCCCCTGACGAGCATCACAAAAATCGACGCTCAAGTCAG…	2365	ACCCAGCTTTCTTGTACAAAGTTGGCATTATAAGAAAGCATTGCTTATCAATTTGTTGCAACGAACAGGTCACTATCAGTCAAAATAAAATCATTATTTGAGGCTAGGTGGAGGCTCAGTGATGATAAGTCTGCGATGGTGGATGCATGTGTCATGGTCATAGCTGTTTCCTGTGTGAAATTGTTATCCGCTCAGAGGGCACAATCCTATTCCGCGCTATCCGACAATCTCCAAGACATTAGGTGGAGTTCAGTTCGGCGTATGGCATATGTCGCTGGAAAGAACATGTGAGCAAAAGGCCAGCAAAAGGCCAGGAACCGTAAAAAGGCCGCGTTGCTGGCGTTTTTCCATAGGCTCCGCCCCCCTGACGAGCATCACAAAAATCGACGCTCAAGTCAG…	2848	pMB1	high	KAN		glycerol	C11	pSHPs0107B613663MU-B12			CAE19852	possible Carbon storage regulator	480	1	3.2e-106	1	Prochlorococcus marinus;Prochlorococcus marinus subsp. pastoris str. CCMP1986;Prochlorococcus marinus str. EQPAC1	1
pSHPs0107B613663MU	H11	CAE19916	239	OI_5a305b3e5091830018041821	ACATGTTTACTTCAGTCGATTCTAACAGGAAGAAGATCGTCGAACACCTGCCGGACAAGAACGTCCACGACAGCCCCACTCAGGACAACAGCTTCATCAACAAGATCAAGTTGGTATTCGCTAGCCAGTTCCAGAAGCTTTTCTCCAAGAACGACGAGTACACAAAGTTACAGATTACGATATTCGGCATAACCTTCATTGTGGCTATATTGGTTGCGTCCATTACCGGAATAATAATAGGTTACACCTTCGGCTTCTCCGTCTTCATTGGAGCTATCGCGGGCATCTTCTACTTGAGACTTTTAGCCAAGTCTATTGGTAAGATCGGCAAGGAGTCGAACGGAGTCTCACAGCTACAGCTGTTGGTGCCCGTGTGTTTGTTCTTGTTCGCGTCTAAAC…	483	pTGW	ACCCAGCTTTCTTGTACAAAGTTGGCATTATAAGAAAGCATTGCTTATCAATTTGTTGCAACGAACAGGTCACTATCAGTCAAAATAAAATCATTATTTGAGGCTAGGTGGAGGCTCAGTGATGATAAGTCTGCGATGGTGGATGCATGTGTCATGGTCATAGCTGTTTCCTGTGTGAAATTGTTATCCGCTCAGAGGGCACAATCCTATTCCGCGCTATCCGACAATCTCCAAGACATTAGGTGGAGTTCAGTTCGGCGTATGGCATATGTCGCTGGAAAGAACATGTGAGCAAAAGGCCAGCAAAAGGCCAGGAACCGTAAAAAGGCCGCGTTGCTGGCGTTTTTCCATAGGCTCCGCCCCCCTGACGAGCATCACAAAAATCGACGCTCAAGTCAG…	2365	ACCCAGCTTTCTTGTACAAAGTTGGCATTATAAGAAAGCATTGCTTATCAATTTGTTGCAACGAACAGGTCACTATCAGTCAAAATAAAATCATTATTTGAGGCTAGGTGGAGGCTCAGTGATGATAAGTCTGCGATGGTGGATGCATGTGTCATGGTCATAGCTGTTTCCTGTGTGAAATTGTTATCCGCTCAGAGGGCACAATCCTATTCCGCGCTATCCGACAATCTCCAAGACATTAGGTGGAGTTCAGTTCGGCGTATGGCATATGTCGCTGGAAAGAACATGTGAGCAAAAGGCCAGCAAAAGGCCAGGAACCGTAAAAAGGCCGCGTTGCTGGCGTTTTTCCATAGGCTCCGCCCCCCTGACGAGCATCACAAAAATCGACGCTCAAGTCAG…	2848	pMB1	high	KAN		glycerol	D11	pSHPs0107B613663MU-B12			CAE19916	ATP synthase subunit I	480	1	6.4e-97	1	Prochlorococcus marinus;Prochlorococcus marinus subsp. pastoris str. CCMP1986;Prochlorococcus marinus str. EQPAC1	1	1	GO:0016021				Cellular Component-IEA	Cellular Component	integral component of membrane	Cellular Component
pSHPs0107B613663MU	J11	CAE18934	240	OI_5a305b3e5091830018041822	ACATGATTATTGAGCATAAAATGGCAAAAGAGAAACAAGAAACTGAGTTAGAAATCACTAATGAAACTGACACTACCACAGAATTGACTGTTGAAAAGCAAGGTAAAGAGCTAATTGCCCAAACAAACTTAAGTTCATCTAATTTAATCAAGGAATTTGAAAGAGAGCAATTAAAAAAACAATTGCCCGAAATATATGTTGGAGATACGGTTAAAGTTGGAGTAAAAATTACAGAAGGTAACAAAGAAAGAGTTCAACCTTACGAAGGAGTTGTGATTGCGAAGAGACATGGCGGACTCCATCAGACCATTACAGTAAGAAGGATTTTTCAAGGTATTGGAGTGGAAAGAGTATTTATGCTACATAGTCCTCAAGTCGCCTCCCTAAAAGTAGAACGGA…	486	pTGW	ACCCAGCTTTCTTGTACAAAGTTGGCATTATAAGAAAGCATTGCTTATCAATTTGTTGCAACGAACAGGTCACTATCAGTCAAAATAAAATCATTATTTGAGGCTAGGTGGAGGCTCAGTGATGATAAGTCTGCGATGGTGGATGCATGTGTCATGGTCATAGCTGTTTCCTGTGTGAAATTGTTATCCGCTCAGAGGGCACAATCCTATTCCGCGCTATCCGACAATCTCCAAGACATTAGGTGGAGTTCAGTTCGGCGTATGGCATATGTCGCTGGAAAGAACATGTGAGCAAAAGGCCAGCAAAAGGCCAGGAACCGTAAAAAGGCCGCGTTGCTGGCGTTTTTCCATAGGCTCCGCCCCCCTGACGAGCATCACAAAAATCGACGCTCAAGTCAG…	2365	ACCCAGCTTTCTTGTACAAAGTTGGCATTATAAGAAAGCATTGCTTATCAATTTGTTGCAACGAACAGGTCACTATCAGTCAAAATAAAATCATTATTTGAGGCTAGGTGGAGGCTCAGTGATGATAAGTCTGCGATGGTGGATGCATGTGTCATGGTCATAGCTGTTTCCTGTGTGAAATTGTTATCCGCTCAGAGGGCACAATCCTATTCCGCGCTATCCGACAATCTCCAAGACATTAGGTGGAGTTCAGTTCGGCGTATGGCATATGTCGCTGGAAAGAACATGTGAGCAAAAGGCCAGCAAAAGGCCAGGAACCGTAAAAAGGCCGCGTTGCTGGCGTTTTTCCATAGGCTCCGCCCCCCTGACGAGCATCACAAAAATCGACGCTCAAGTCAG…	2851	pMB1	high	KAN		glycerol	E11	pSHPs0107B613663MU-B12			CAE18934	50S ribosomal L19	483	1	2.2e-93	1	Prochlorococcus marinus;Prochlorococcus marinus subsp. pastoris str. CCMP1986	1	4	GO:0003735;GO:0042254;GO:0005840;GO:0006412				Biological Process-IEA;Cellular Component-IEA;Molecular Function-IEA	Cellular Component;Biological Process;Molecular Function	translation;ribosome;structural constituent of ribosome;ribosome biogenesis	Cellular Component;Biological Process;Molecular Function
pSHPs0107B613663MU	L11	CAE19321	241	OI_5a305b3e5091830018041823	ACTTGGAAATCAGTTTGTTCGAGCCGCGTATACCCCAGAACACTGGTAGCATTGCTCGTACATGCGCAGCATTCGACATTACCCTAAACCTAATAGAACCACTAGGATTCAAGCTTGAGGACAAGTACCTAAAGAGGGCGGGCCTTGACTACTGGCCTTTGGTGAAGCTTAAGAACTACTCCAACTTCAACAACTTCAAGGACTCGAAGAAGAACAAGCGTATCATAGCATTCAGTAAGAAGAACGGAGTGTATCTAAAGGATTTCCGTTTCCATGAGGATGACATTCTTCTGTTCGGAAGAGAGGATACAGGCCTGCCAAACAACATCATCAATGCATCCAACTCCCTGATTTCTATTTTCATGCCTAAGGTCGCATTGAGCAACAACGACCCTAAGG…	486	pTGW	ACCCAGCTTTCTTGTACAAAGTTGGCATTATAAGAAAGCATTGCTTATCAATTTGTTGCAACGAACAGGTCACTATCAGTCAAAATAAAATCATTATTTGAGGCTAGGTGGAGGCTCAGTGATGATAAGTCTGCGATGGTGGATGCATGTGTCATGGTCATAGCTGTTTCCTGTGTGAAATTGTTATCCGCTCAGAGGGCACAATCCTATTCCGCGCTATCCGACAATCTCCAAGACATTAGGTGGAGTTCAGTTCGGCGTATGGCATATGTCGCTGGAAAGAACATGTGAGCAAAAGGCCAGCAAAAGGCCAGGAACCGTAAAAAGGCCGCGTTGCTGGCGTTTTTCCATAGGCTCCGCCCCCCTGACGAGCATCACAAAAATCGACGCTCAAGTCAG…	2365	ACCCAGCTTTCTTGTACAAAGTTGGCATTATAAGAAAGCATTGCTTATCAATTTGTTGCAACGAACAGGTCACTATCAGTCAAAATAAAATCATTATTTGAGGCTAGGTGGAGGCTCAGTGATGATAAGTCTGCGATGGTGGATGCATGTGTCATGGTCATAGCTGTTTCCTGTGTGAAATTGTTATCCGCTCAGAGGGCACAATCCTATTCCGCGCTATCCGACAATCTCCAAGACATTAGGTGGAGTTCAGTTCGGCGTATGGCATATGTCGCTGGAAAGAACATGTGAGCAAAAGGCCAGCAAAAGGCCAGGAACCGTAAAAAGGCCGCGTTGCTGGCGTTTTTCCATAGGCTCCGCCCCCCTGACGAGCATCACAAAAATCGACGCTCAAGTCAG…	2851	pMB1	high	KAN		glycerol	F11	pSHPs0107B613663MU-B12			CAE19321	tRNA (cytidine(34)-2 -O)-methyltransferase	483	1	3.3e-86	1	Prochlorococcus marinus;Prochlorococcus marinus subsp. pastoris str. CCMP1986;Prochlorococcus marinus str. EQPAC1	1	5	GO:0003723;GO:0005737;GO:0008175;GO:0008757;GO:0030488				Molecular Function-IEA;Biological Process-IEA;Cellular Component-IEA	Cellular Component;Biological Process;Molecular Function	cytoplasm;tRNA methylation;tRNA methyltransferase activity;RNA binding;S-adenosylmethionine-dependent methyltransferase activity	Cellular Component;Biological Process;Molecular Function
pSHPs0107B613663MU	N11	CAE19368	242	OI_5a305b3e5091830018041824	ACTTGGTTACAAGAGTTGAGGCTGTTCTTTATCTTAAAGGTAGACCAATATCAAAAAAAAATCTTTCAGAAATTACTAATGCGGATATTAATTCTATTGACAAGGCATTAAGGGAATTAAAGGAAAAATACTCAAACACAAAATCTGCAATAGAATTAAATGAAATTAATAGTTGTTATTGTCTAGAGTTAAAATCAATTCTAAATGAATTTGTGGAAGATTTATTACCATCTGAATTAAGAACATCAGAATTAAGGACACTTGCAACAATTGCAATTAAGAAAAAAATACTGCAATCAGATCTTATAGTTTTAAGAGGGTCAGGAGCCTACGACCATATAAAGGAATTAACAAATAAAAAATTTATTATTAAACGTAAGCAAAAAGATGGTAGATCTT…	486	pTGW	ACCCAGCTTTCTTGTACAAAGTTGGCATTATAAGAAAGCATTGCTTATCAATTTGTTGCAACGAACAGGTCACTATCAGTCAAAATAAAATCATTATTTGAGGCTAGGTGGAGGCTCAGTGATGATAAGTCTGCGATGGTGGATGCATGTGTCATGGTCATAGCTGTTTCCTGTGTGAAATTGTTATCCGCTCAGAGGGCACAATCCTATTCCGCGCTATCCGACAATCTCCAAGACATTAGGTGGAGTTCAGTTCGGCGTATGGCATATGTCGCTGGAAAGAACATGTGAGCAAAAGGCCAGCAAAAGGCCAGGAACCGTAAAAAGGCCGCGTTGCTGGCGTTTTTCCATAGGCTCCGCCCCCCTGACGAGCATCACAAAAATCGACGCTCAAGTCAG…	2365	ACCCAGCTTTCTTGTACAAAGTTGGCATTATAAGAAAGCATTGCTTATCAATTTGTTGCAACGAACAGGTCACTATCAGTCAAAATAAAATCATTATTTGAGGCTAGGTGGAGGCTCAGTGATGATAAGTCTGCGATGGTGGATGCATGTGTCATGGTCATAGCTGTTTCCTGTGTGAAATTGTTATCCGCTCAGAGGGCACAATCCTATTCCGCGCTATCCGACAATCTCCAAGACATTAGGTGGAGTTCAGTTCGGCGTATGGCATATGTCGCTGGAAAGAACATGTGAGCAAAAGGCCAGCAAAAGGCCAGGAACCGTAAAAAGGCCGCGTTGCTGGCGTTTTTCCATAGGCTCCGCCCCCCTGACGAGCATCACAAAAATCGACGCTCAAGTCAG…	2851	pMB1	high	KAN		glycerol	G11	pSHPs0107B613663MU-B12			CAE19368	SMC-Scp complex subunit	483	1	1.4e-109	1	Prochlorococcus marinus;Prochlorococcus marinus subsp. pastoris str. CCMP1986;Prochlorococcus marinus str. EQPAC1	1	3	GO:0051301;GO:0005737;GO:0051304				Biological Process-IEA;Cellular Component-IEA	Cellular Component;Biological Process	cytoplasm;chromosome separation;cell division	Cellular Component;Biological Process
pSHPs0107B613663MU	P11	CAE20010	243	OI_5a305b3e5091830018041825	ACATGCTTAGTCCAAAACGTACTAAATTCCGAAAACAGCATAGAGGCAGAATGAAAGGAATTGCCTCTAAGGGTAATACAATTGCATTTGGTCAGTTTGCACTCCAAGCTCAAGATTGTGGGTGGGTAACTGCTCGACAGATTGAAGCAAGTAGAAGAGCAATGACAAGATATGTTAAACGTGGTGGAAAAATATGGATTCGTATTTTCCCAGATAAACCAGTCACTATGAGACCAGCTGAAACTAGGATGGGATCAGGAAAAGGTAATCCAGAGTTTTGGGTAGCTGTTGTGAAACCTGGAAGAATATTATTTGAAATGGGTGGTGAAGAGATTACAGAAGAAATTGCAAAAGAAGCTATGCGTTTAGCCCAATATAAATTACCAGTAAAAACAAAAT…	486	pTGW	ACCCAGCTTTCTTGTACAAAGTTGGCATTATAAGAAAGCATTGCTTATCAATTTGTTGCAACGAACAGGTCACTATCAGTCAAAATAAAATCATTATTTGAGGCTAGGTGGAGGCTCAGTGATGATAAGTCTGCGATGGTGGATGCATGTGTCATGGTCATAGCTGTTTCCTGTGTGAAATTGTTATCCGCTCAGAGGGCACAATCCTATTCCGCGCTATCCGACAATCTCCAAGACATTAGGTGGAGTTCAGTTCGGCGTATGGCATATGTCGCTGGAAAGAACATGTGAGCAAAAGGCCAGCAAAAGGCCAGGAACCGTAAAAAGGCCGCGTTGCTGGCGTTTTTCCATAGGCTCCGCCCCCCTGACGAGCATCACAAAAATCGACGCTCAAGTCAG…	2365	ACCCAGCTTTCTTGTACAAAGTTGGCATTATAAGAAAGCATTGCTTATCAATTTGTTGCAACGAACAGGTCACTATCAGTCAAAATAAAATCATTATTTGAGGCTAGGTGGAGGCTCAGTGATGATAAGTCTGCGATGGTGGATGCATGTGTCATGGTCATAGCTGTTTCCTGTGTGAAATTGTTATCCGCTCAGAGGGCACAATCCTATTCCGCGCTATCCGACAATCTCCAAGACATTAGGTGGAGTTCAGTTCGGCGTATGGCATATGTCGCTGGAAAGAACATGTGAGCAAAAGGCCAGCAAAAGGCCAGGAACCGTAAAAAGGCCGCGTTGCTGGCGTTTTTCCATAGGCTCCGCCCCCCTGACGAGCATCACAAAAATCGACGCTCAAGTCAG…	2851	pMB1	high	KAN		glycerol	H11	pSHPs0107B613663MU-B12			CAE20010	50S ribosomal L16	483	1	4.7e-102	1	Prochlorococcus marinus;Prochlorococcus marinus subsp. pastoris str. CCMP1986	1	6	GO:0003735;GO:0042254;GO:0005840;GO:0000049;GO:0019843;GO:0006412				Biological Process-IEA;Cellular Component-IEA;Molecular Function-IEA	Cellular Component;Biological Process;Molecular Function	tRNA binding;rRNA binding;translation;ribosome;structural constituent of ribosome;ribosome biogenesis	Cellular Component;Biological Process;Molecular Function
pSHPs0107B613663MU	B13	CAE18951	244	OI_5a305b3e5091830018041826	ACATGGAGCAGATCTTTTCCAAGCTAAACTTTATTACTAACGGTGAAGGGTTCACAGACATCACGGACGACTTGAATCTGTTTATTCAGAAGTCTAACTTCGACTCGGGGATATTCTGCCTAACATCTCTACACACCTCTTGCTCGTTAACGATCAACGAGAACGCTGACCCTAACGTCCTAAAGGACCTTGAGAAATTTATCAAGTCGATTGTACCATATAACTGCTACACTTCACTTTCGAAGGAGAGGGAAGAGATCTACTACGAGCACTTCCAAGAGGGCGAAGACGACATGCCTGCACACATCAAGACGGCCCTTACCAACACCAACTTATCACTTAGTTTCCAGAAGGGGAGATTAATATTAGGCACCTGGCAGGCCATATACTTGTGGGAGC…	489	pTGW	ACCCAGCTTTCTTGTACAAAGTTGGCATTATAAGAAAGCATTGCTTATCAATTTGTTGCAACGAACAGGTCACTATCAGTCAAAATAAAATCATTATTTGAGGCTAGGTGGAGGCTCAGTGATGATAAGTCTGCGATGGTGGATGCATGTGTCATGGTCATAGCTGTTTCCTGTGTGAAATTGTTATCCGCTCAGAGGGCACAATCCTATTCCGCGCTATCCGACAATCTCCAAGACATTAGGTGGAGTTCAGTTCGGCGTATGGCATATGTCGCTGGAAAGAACATGTGAGCAAAAGGCCAGCAAAAGGCCAGGAACCGTAAAAAGGCCGCGTTGCTGGCGTTTTTCCATAGGCTCCGCCCCCCTGACGAGCATCACAAAAATCGACGCTCAAGTCAG…	2365	ACCCAGCTTTCTTGTACAAAGTTGGCATTATAAGAAAGCATTGCTTATCAATTTGTTGCAACGAACAGGTCACTATCAGTCAAAATAAAATCATTATTTGAGGCTAGGTGGAGGCTCAGTGATGATAAGTCTGCGATGGTGGATGCATGTGTCATGGTCATAGCTGTTTCCTGTGTGAAATTGTTATCCGCTCAGAGGGCACAATCCTATTCCGCGCTATCCGACAATCTCCAAGACATTAGGTGGAGTTCAGTTCGGCGTATGGCATATGTCGCTGGAAAGAACATGTGAGCAAAAGGCCAGCAAAAGGCCAGGAACCGTAAAAAGGCCGCGTTGCTGGCGTTTTTCCATAGGCTCCGCCCCCCTGACGAGCATCACAAAAATCGACGCTCAAGTCAG…	2854	pMB1	high	KAN		glycerol	A1	pSHPs0107B613663MU-B12			CAE18951	YjbQ family protein	486	1	7.2e-106	1	Prochlorococcus marinus;Prochlorococcus marinus subsp. pastoris str. CCMP1986;Prochlorococcus marinus str. EQPAC1	1
pSHPs0107B613663MU	D13	CAE19827	245	OI_5a305b3e5091830018041827	ACATGTTACTAGGAACTTTATTTACGGGTGAAATAGCTAAAAGTGCATTAGTTGCTTATATCCATTACCTGGGAATCATTCTTTGTTTTGGATCTCTTTTATTTGAAAGGCTGACTTTAAAAGTTGATCTTAATAGAAACCAAACTATTTCAATGGTTGTTGCAGATGTTATTTATGGCTTAGCTGGGGTTGCAATATTGGTTACTGGAATTTTACGGGTTAAATATTTTGGACAAGGAGGTGATTTTTATACAGAAAATCCAATTTTTTGGATTAAAGTATCTCTGTATATTTTAGTTGGATTATTATCTTTATACCCAACAACAACTTATATTTTGTGGGCGATACCATTGAGTAAAAATAAACTACCTGAGATCTCAGAAAAACTTGTAAAAAGAT…	489	pTGW	ACCCAGCTTTCTTGTACAAAGTTGGCATTATAAGAAAGCATTGCTTATCAATTTGTTGCAACGAACAGGTCACTATCAGTCAAAATAAAATCATTATTTGAGGCTAGGTGGAGGCTCAGTGATGATAAGTCTGCGATGGTGGATGCATGTGTCATGGTCATAGCTGTTTCCTGTGTGAAATTGTTATCCGCTCAGAGGGCACAATCCTATTCCGCGCTATCCGACAATCTCCAAGACATTAGGTGGAGTTCAGTTCGGCGTATGGCATATGTCGCTGGAAAGAACATGTGAGCAAAAGGCCAGCAAAAGGCCAGGAACCGTAAAAAGGCCGCGTTGCTGGCGTTTTTCCATAGGCTCCGCCCCCCTGACGAGCATCACAAAAATCGACGCTCAAGTCAG…	2365	ACCCAGCTTTCTTGTACAAAGTTGGCATTATAAGAAAGCATTGCTTATCAATTTGTTGCAACGAACAGGTCACTATCAGTCAAAATAAAATCATTATTTGAGGCTAGGTGGAGGCTCAGTGATGATAAGTCTGCGATGGTGGATGCATGTGTCATGGTCATAGCTGTTTCCTGTGTGAAATTGTTATCCGCTCAGAGGGCACAATCCTATTCCGCGCTATCCGACAATCTCCAAGACATTAGGTGGAGTTCAGTTCGGCGTATGGCATATGTCGCTGGAAAGAACATGTGAGCAAAAGGCCAGCAAAAGGCCAGGAACCGTAAAAAGGCCGCGTTGCTGGCGTTTTTCCATAGGCTCCGCCCCCCTGACGAGCATCACAAAAATCGACGCTCAAGTCAG…	2854	pMB1	high	KAN		glycerol	B1	pSHPs0107B613663MU-B12			CAE19827	DUF2214 family	486	1	1.1e-109	1	Prochlorococcus marinus;Prochlorococcus marinus subsp. pastoris str. CCMP1986;Prochlorococcus marinus str. EQPAC1;Prochlorococcus sp. MED-G72	1	1	GO:0016021				Cellular Component-IEA	Cellular Component	integral component of membrane	Cellular Component
pSHPs0107B613663MU	F13	CAE19325	246	OI_5a305b3e5091830018041828	ACTTGATCTCCATCAAGTCTCCTCACAGCAACTACGACAAGGAGCGTAACAGCTTCGACCTGAAGGAGACTACCATCAACTTGTTTAAGGACAACAACTTGGAGTACATCATCAACTCTGACAACAGCAAGCTGTCGAACAACAACAAGATTCTAGAGCTGGACGGAAACGTGCTAGTTAAGACCATCATCCAAGAGGGCGACAAGTTGACGGCAAACTCCTTCACTTGGAACATACAGAGCTCAGAGTACCTGCTTATAGGCAACGTGAAGTTCGAGAACAGCCTGGTTACGTTGTCATCTAACAAGGCCATCCTGAAGAAGAACACAAACATCATCGAGTTCTTCAACCCAGTCAAGTACAAGTTTAAGGATAACATCAAGGACTCGGGTTACGAGA…	492	pTGW	ACCCAGCTTTCTTGTACAAAGTTGGCATTATAAGAAAGCATTGCTTATCAATTTGTTGCAACGAACAGGTCACTATCAGTCAAAATAAAATCATTATTTGAGGCTAGGTGGAGGCTCAGTGATGATAAGTCTGCGATGGTGGATGCATGTGTCATGGTCATAGCTGTTTCCTGTGTGAAATTGTTATCCGCTCAGAGGGCACAATCCTATTCCGCGCTATCCGACAATCTCCAAGACATTAGGTGGAGTTCAGTTCGGCGTATGGCATATGTCGCTGGAAAGAACATGTGAGCAAAAGGCCAGCAAAAGGCCAGGAACCGTAAAAAGGCCGCGTTGCTGGCGTTTTTCCATAGGCTCCGCCCCCCTGACGAGCATCACAAAAATCGACGCTCAAGTCAG…	2365	ACCCAGCTTTCTTGTACAAAGTTGGCATTATAAGAAAGCATTGCTTATCAATTTGTTGCAACGAACAGGTCACTATCAGTCAAAATAAAATCATTATTTGAGGCTAGGTGGAGGCTCAGTGATGATAAGTCTGCGATGGTGGATGCATGTGTCATGGTCATAGCTGTTTCCTGTGTGAAATTGTTATCCGCTCAGAGGGCACAATCCTATTCCGCGCTATCCGACAATCTCCAAGACATTAGGTGGAGTTCAGTTCGGCGTATGGCATATGTCGCTGGAAAGAACATGTGAGCAAAAGGCCAGCAAAAGGCCAGGAACCGTAAAAAGGCCGCGTTGCTGGCGTTTTTCCATAGGCTCCGCCCCCCTGACGAGCATCACAAAAATCGACGCTCAAGTCAG…	2857	pMB1	high	KAN		glycerol	C1	pSHPs0107B613663MU-B12			CAE19325	possible SMC domain N terminal domain	489	1	8.2e-94	1	Prochlorococcus marinus subsp. pastoris str. CCMP1986	1
pSHPs0107B613663MU	H13	CAE19342	247	OI_5a305b3e5091830018041829	ACATGACATTAAATCTTGAAGCAAAAAAAATCTTATTAAGAAAAATTCCACATGGATTGTTTATTTGCGGAGTGAAAGATGATGAGACTAATGAAGTAAATGGCTTTACTGCTAGCTGGGTTACACAAGGTTCCTTTACCCCTCCCCTAGTTGTTATGGCAGTAAGAGCTGAAGGATCCAGTCATGAAATAATTAAAAATACTGGAACGTTTTCTTTAAATGTTCTGAAAAGTGATCAAAAGGATTTAGCAGCCGTCTTTTTTAAACCACAAAAAGCCCTTGGAGGAAGATTTGAATCTGTCGAATTTAATTTGGGAGAATTTGGATTACCAATATTAGTTGATAGTGTTGGTGGTGTCGAATGTAAGGTTGTAGGAAATGTTATGTATGGTGATCATA…	492	pTGW	ACCCAGCTTTCTTGTACAAAGTTGGCATTATAAGAAAGCATTGCTTATCAATTTGTTGCAACGAACAGGTCACTATCAGTCAAAATAAAATCATTATTTGAGGCTAGGTGGAGGCTCAGTGATGATAAGTCTGCGATGGTGGATGCATGTGTCATGGTCATAGCTGTTTCCTGTGTGAAATTGTTATCCGCTCAGAGGGCACAATCCTATTCCGCGCTATCCGACAATCTCCAAGACATTAGGTGGAGTTCAGTTCGGCGTATGGCATATGTCGCTGGAAAGAACATGTGAGCAAAAGGCCAGCAAAAGGCCAGGAACCGTAAAAAGGCCGCGTTGCTGGCGTTTTTCCATAGGCTCCGCCCCCCTGACGAGCATCACAAAAATCGACGCTCAAGTCAG…	2365	ACCCAGCTTTCTTGTACAAAGTTGGCATTATAAGAAAGCATTGCTTATCAATTTGTTGCAACGAACAGGTCACTATCAGTCAAAATAAAATCATTATTTGAGGCTAGGTGGAGGCTCAGTGATGATAAGTCTGCGATGGTGGATGCATGTGTCATGGTCATAGCTGTTTCCTGTGTGAAATTGTTATCCGCTCAGAGGGCACAATCCTATTCCGCGCTATCCGACAATCTCCAAGACATTAGGTGGAGTTCAGTTCGGCGTATGGCATATGTCGCTGGAAAGAACATGTGAGCAAAAGGCCAGCAAAAGGCCAGGAACCGTAAAAAGGCCGCGTTGCTGGCGTTTTTCCATAGGCTCCGCCCCCCTGACGAGCATCACAAAAATCGACGCTCAAGTCAG…	2857	pMB1	high	KAN		glycerol	D1	pSHPs0107B613663MU-B12			CAE19342	flavin reductase	489	1	1.4e-103	1	Prochlorococcus marinus;Prochlorococcus marinus subsp. pastoris str. CCMP1986;Prochlorococcus marinus str. EQPAC1	1	1	GO:0010181				Molecular Function-IEA	Molecular Function	FMN binding	Molecular Function
[truncated: 830 more rows]

## Sheet: 2-Plate Summary
Container Barcode	Sample Count	Product Type	Yield
pSHPs0208B319394MU	2	clonal	1000
pSHPs0208B320212MU	3	glycerol

## Sheet: 2-Plate Details
Plate	Well	customer_line_item_id	line_item_number	order_item_id	Insert Sequence	Insert Length	Vector name	Vector Sequence	Vector Length	Full Sequence	Full Sequence Length	Replication Origin	Copy Number	Resistance marker	Yield (ng)	Product Type		customer_line_item_id	Sequence Name	Sequence Description	Sequence Length	Blast Hits Count	Blast Min E-Value	Blast Similarity Mean	Blast Top Hit Taxonomy Name	Blast Top Hit Similarity	Annotation GO Count	Annotation GO ID	Enzyme Code	InterPro Accession	InterPro GO ID	Mapping GO Category	Annotation GO Category	Annotation GO Term	Annotation GO Category	Enzyme Code	Enzyme Name
[truncated: 3 more rows]

## Sheet: 3-Plate Summary
Container Barcode	Sample Count	Product Type	Yield
pSHPs0205B453546MU	307	glycerol
[truncated: 1 more rows]

## Sheet: 3-Plate Details
Plate	Well	customer_line_item_id	line_item_number	order_item_id	Insert Sequence	Insert Length	Vector name	Vector Sequence	Vector Length	Full Sequence	Full Sequence Length	Replication Origin	Copy Number	Resistance marker	Yield (ng)	Product Type	well (copy)	Plate-copy reference (96-well)			Sequence Name	Sequence Description	Sequence Length	Blast Hits Count	Blast Min E-Value	Blast Similarity Mean	Blast Top Hit Taxonomy Name	Blast Top Hit Similarity	Annotation GO Count	Annotation GO ID	Enzyme Code	InterPro Accession	InterPro GO ID	Mapping GO Category	Annotation GO Category	Annotation GO Term	Annotation GO Category	Enzyme Code	Enzyme Name
[truncated: 307 more rows]

[truncated: 4 more sheets: 4-Plate Summary, 4-Plate Details, 5-Plate Summary, 5-Plate Details]
