# Supplementary material for: Adaptive Evolution Signatures in Prochlorococcus: Open Reading Frame (ORF)eome Resources and Insights from Comparative Genomics
Source: Microorganisms. 2024 Aug 20;12(8):1720. doi: 10.3390/microorganisms12081720 (PMC11357015; doi:10.3390/microorganisms12081720)
Supplement: Supplementary file 1 [file microorganisms-12-01720-s001.zip › Table S7-B (NATL1A).xlsx]

## Sheet: 1-platemap_pSHPs0629B654978AU
Plate ID	Well Location	Product Type	Name	Insert Length	Insert Sequence	Construct Length	Construct Sequence	Vector Length	Vector Sequence	Vector Name	Replication Origin	Copy Number	Resistance Marker	Yield (ng)	Order #	Sequence Name	Sequence Description	Sequence Length	Blast Top Hit Taxonomy Name	Annotation GO Count	Annotation GO ID	Enzyme Code	Enzyme Name	Mapping GO Category(Cellular Component;Biological Process;Molecular Function [CC ;[BP] ;[MF])	Annotation GO Term
pSHPs0629B654978AU	E4	glycerol	ABM74570	942	ACTTGAAAAATTCTATTGATCTAACAAAAAAAATCAAAGAAAAAGCCTTTGAGGAAGGCTTTGATGCAGTAGGAATTGCAAAAGTTCCAGGATCATCAAGAATCAAACTTCGAACCGCTTCATTAGAAAGATGGTTGCAAGCAGGCCATCAAGCAAAAATGGAATGGATGAAGAGCCCAAGAAGAAAAGATATAGAAAGCATGCTCCAAGGGGTAAAAAGTGTTCTTGCTGTTGGACTCAATTACTATGTAGATACTGAGAGAGAACCTAAAGACATATCAATTGCCAGATATGGATGGGGAAAGGATTATCACAAAATTATTGAAGAAAAATTAAAAAAAATTGCTAACTTTTTAGAGACAGAAAGACCAAATGCTAAATGGAAAATATGTGTTGATA…	3307	ACCCAGCTTTCTTGTACAAAGTTGGCATTATAAGAAAGCATTGCTTATCAATTTGTTGCAACGAACAGGTCACTATCAGTCAAAATAAAATCATTATTTGAGGCTAGGTGGAGGCTCAGTGATGATAAGTCTGCGATGGTGGATGCATGTGTCATGGTCATAGCTGTTTCCTGTGTGAAATTGTTATCCGCTCAGAGGGCACAATCCTATTCCGCGCTATCCGACAATCTCCAAGACATTAGGTGGAGTTCAGTTCGGCGTATGGCATATGTCGCTGGAAAGAACATGTGAGCAAAAGGCCAGCAAAAGGCCAGGAACCGTAAAAAGGCCGCGTTGCTGGCGTTTTTCCATAGGCTCCGCCCCCCTGACGAGCATCACAAAAATCGACGCTCAAGTCAG…	2365	ACCCAGCTTTCTTGTACAAAGTTGGCATTATAAGAAAGCATTGCTTATCAATTTGTTGCAACGAACAGGTCACTATCAGTCAAAATAAAATCATTATTTGAGGCTAGGTGGAGGCTCAGTGATGATAAGTCTGCGATGGTGGATGCATGTGTCATGGTCATAGCTGTTTCCTGTGTGAAATTGTTATCCGCTCAGAGGGCACAATCCTATTCCGCGCTATCCGACAATCTCCAAGACATTAGGTGGAGTTCAGTTCGGCGTATGGCATATGTCGCTGGAAAGAACATGTGAGCAAAAGGCCAGCAAAAGGCCAGGAACCGTAAAAAGGCCGCGTTGCTGGCGTTTTTCCATAGGCTCCGCCCCCCTGACGAGCATCACAAAAATCGACGCTCAAGTCAG…	pTGW	OriginOfReplication.pMB1	CopyNumber.high	KAN	N/A	Q-14967	ABM74570	tRNA epoxyqueuosine(34) reductase	939	Prochlorococcus marinus;Prochlorococcus marinus str. NATL1A	7	GO:0008616;GO:0005737;GO:0046872;GO:0008033;GO:0052693;GO:0055114;GO:0051539	EC:1.17.99.6	Acting on CH or CH(2) groups	BPIEA ; CCIEA ; MFIEA	cytoplasm ; 4 iron, 4 sulfur cluster binding ; oxidationreduction process ; metal ion binding ; epoxyqueuosine reductase activity ; tRNA processing ; queuosine biosynthetic process
pSHPs0629B654978AU	H4	glycerol	ABM74580	1134	ACATGGCTGATTTTTACGATCTATTGGGTGTCAGCAGAGATGCTGATGCTGACACTTTAAAAAGAGCTTATAGACAGCAAGCTCGGAAATATCACCCTGACGTCAATAAGGAAGCAGGTGCAGAGGATAAGTTCAAAGAAATAGGCAAAGCATATGAAGTTTTAAGCGACTCTCAAAAGCGAGCTCGTTACGACCAATTTGGAGAAGCTGGAATAGGTGGGGCCGCTGGCATGCCGGATATGGGAGATATGGGTGGCTTTGCAGATCTGTTTGATACCTTTTTTAATGGCTTTGGTGGTGCTAGTTCAGCTGGAGGTTCTCGCCCTCAAAGACGCGGACCACAACAGGGAGACGATTTACGTTACGACCTAACGATTGATTTTGATAAAGCTATTTTTG…	3499	ACCCAGCTTTCTTGTACAAAGTTGGCATTATAAGAAAGCATTGCTTATCAATTTGTTGCAACGAACAGGTCACTATCAGTCAAAATAAAATCATTATTTGAGGCTAGGTGGAGGCTCAGTGATGATAAGTCTGCGATGGTGGATGCATGTGTCATGGTCATAGCTGTTTCCTGTGTGAAATTGTTATCCGCTCAGAGGGCACAATCCTATTCCGCGCTATCCGACAATCTCCAAGACATTAGGTGGAGTTCAGTTCGGCGTATGGCATATGTCGCTGGAAAGAACATGTGAGCAAAAGGCCAGCAAAAGGCCAGGAACCGTAAAAAGGCCGCGTTGCTGGCGTTTTTCCATAGGCTCCGCCCCCCTGACGAGCATCACAAAAATCGACGCTCAAGTCAG…	2365	ACCCAGCTTTCTTGTACAAAGTTGGCATTATAAGAAAGCATTGCTTATCAATTTGTTGCAACGAACAGGTCACTATCAGTCAAAATAAAATCATTATTTGAGGCTAGGTGGAGGCTCAGTGATGATAAGTCTGCGATGGTGGATGCATGTGTCATGGTCATAGCTGTTTCCTGTGTGAAATTGTTATCCGCTCAGAGGGCACAATCCTATTCCGCGCTATCCGACAATCTCCAAGACATTAGGTGGAGTTCAGTTCGGCGTATGGCATATGTCGCTGGAAAGAACATGTGAGCAAAAGGCCAGCAAAAGGCCAGGAACCGTAAAAAGGCCGCGTTGCTGGCGTTTTTCCATAGGCTCCGCCCCCCTGACGAGCATCACAAAAATCGACGCTCAAGTCAG…	pTGW	OriginOfReplication.pMB1	CopyNumber.high	KAN	N/A	Q-14967	ABM74580	molecular chaperone	1131	Prochlorococcus marinus;Prochlorococcus marinus str. NATL1A	8	GO:0005524;GO:0031072;GO:0008270;GO:0009408;GO:0005737;GO:0006260;GO:0051082;GO:0006457			BPIEA ; CCIEA ; MFIEA	cytoplasm ; DNA replication ; heat shock protein binding ; protein folding ; ATP binding ; unfolded protein binding ; zinc ion binding ; response to heat
pSHPs0629B654978AU	C5	glycerol	ABM75137	1800	ACATGAGAAGTTCTGATCATAGAAAGAAAAGAAAGACTTTTAAAGTAAACACTCTTCAGCCCCTATCTCAGTCCAGATTTAGAATTATCTTTTTTTTATTATGCCTTGGACTTGGGGGCCTTTTTTTAAGGGTAGGTTGGCTTCAGCTATTTCAGTCTGATCAATTGAGAGCTTTAGCACGCGAAGTTCAAACAGAACAAAAGACCCCTCTGGGGACACGTCGATCTATTTTAGATAGAAATGGAAAGCTTGTCGCAATCGATGAGAGACGTTTTAAAATTTGGGCTCATCCTAGGTATTTTAATTTTCCCGGTGATTCATCTAGGACAGTGCGTAAACCAGTCGAAGTAGCAAAGCTTCTTTCTTCCCCACTATCCATAAGCGTTGATGATATTTTAA…	4165	ACCCAGCTTTCTTGTACAAAGTTGGCATTATAAGAAAGCATTGCTTATCAATTTGTTGCAACGAACAGGTCACTATCAGTCAAAATAAAATCATTATTTGAGGCTAGGTGGAGGCTCAGTGATGATAAGTCTGCGATGGTGGATGCATGTGTCATGGTCATAGCTGTTTCCTGTGTGAAATTGTTATCCGCTCAGAGGGCACAATCCTATTCCGCGCTATCCGACAATCTCCAAGACATTAGGTGGAGTTCAGTTCGGCGTATGGCATATGTCGCTGGAAAGAACATGTGAGCAAAAGGCCAGCAAAAGGCCAGGAACCGTAAAAAGGCCGCGTTGCTGGCGTTTTTCCATAGGCTCCGCCCCCCTGACGAGCATCACAAAAATCGACGCTCAAGTCAG…	2365	ACCCAGCTTTCTTGTACAAAGTTGGCATTATAAGAAAGCATTGCTTATCAATTTGTTGCAACGAACAGGTCACTATCAGTCAAAATAAAATCATTATTTGAGGCTAGGTGGAGGCTCAGTGATGATAAGTCTGCGATGGTGGATGCATGTGTCATGGTCATAGCTGTTTCCTGTGTGAAATTGTTATCCGCTCAGAGGGCACAATCCTATTCCGCGCTATCCGACAATCTCCAAGACATTAGGTGGAGTTCAGTTCGGCGTATGGCATATGTCGCTGGAAAGAACATGTGAGCAAAAGGCCAGCAAAAGGCCAGGAACCGTAAAAAGGCCGCGTTGCTGGCGTTTTTCCATAGGCTCCGCCCCCCTGACGAGCATCACAAAAATCGACGCTCAAGTCAG…	pTGW	OriginOfReplication.pMB1	CopyNumber.high	KAN	N/A	Q-14967	ABM75137	penicillinbinding 2	1797	Prochlorococcus marinus;Prochlorococcus marinus str. NATL1A	5	GO:0009252;GO:0009274;GO:0016021;GO:0008658;GO:0008955	EC:2.4.1.129	Glycosyltransferases	CCIEA ; MFIEA	peptidoglycan glycosyltransferase activity ; peptidoglycanbased cell wall ; integral component of membrane ; penicillin binding ; peptidoglycan biosynthetic process
pSHPs0629B654978AU	E5	glycerol	ABM75225	1800	ACTTGACAATTTCACTAGCTCGTTACAATTTTTTTATCAGCTTAGAGCTCCTTAAAACTCTAGTAGCTAAGGGAGTGAAATATTTTGTCCTTTGCCCCGGTAGCAGATCAGGCCCTCTAGCTTTAGCAGCAGCAAGTCTCTCTAAAAGAAAAGAATTAACTCTCATAACATCCATTGACGAAAGGTCGGCTGCATTCCTTGCTTTGGGAATAAGTGCAGCTAGTGGGCAAGTAAGTTGTGTCATTACAACTTCTGGAAGTGCTGTCGCAAATCTTTTGCCGGCTGCTGTTGAAGCAGATAGGTCATGCCATCCTCTCTTGTTTTTAACTGCAGATAGACCTTTGCGATTAAAAGAATGTGGAGCCAATCAAGCAGTTAATCAACAGGATTTTCTTAAGT…	4165	ACCCAGCTTTCTTGTACAAAGTTGGCATTATAAGAAAGCATTGCTTATCAATTTGTTGCAACGAACAGGTCACTATCAGTCAAAATAAAATCATTATTTGAGGCTAGGTGGAGGCTCAGTGATGATAAGTCTGCGATGGTGGATGCATGTGTCATGGTCATAGCTGTTTCCTGTGTGAAATTGTTATCCGCTCAGAGGGCACAATCCTATTCCGCGCTATCCGACAATCTCCAAGACATTAGGTGGAGTTCAGTTCGGCGTATGGCATATGTCGCTGGAAAGAACATGTGAGCAAAAGGCCAGCAAAAGGCCAGGAACCGTAAAAAGGCCGCGTTGCTGGCGTTTTTCCATAGGCTCCGCCCCCCTGACGAGCATCACAAAAATCGACGCTCAAGTCAG…	2365	ACCCAGCTTTCTTGTACAAAGTTGGCATTATAAGAAAGCATTGCTTATCAATTTGTTGCAACGAACAGGTCACTATCAGTCAAAATAAAATCATTATTTGAGGCTAGGTGGAGGCTCAGTGATGATAAGTCTGCGATGGTGGATGCATGTGTCATGGTCATAGCTGTTTCCTGTGTGAAATTGTTATCCGCTCAGAGGGCACAATCCTATTCCGCGCTATCCGACAATCTCCAAGACATTAGGTGGAGTTCAGTTCGGCGTATGGCATATGTCGCTGGAAAGAACATGTGAGCAAAAGGCCAGCAAAAGGCCAGGAACCGTAAAAAGGCCGCGTTGCTGGCGTTTTTCCATAGGCTCCGCCCCCCTGACGAGCATCACAAAAATCGACGCTCAAGTCAG…	pTGW	OriginOfReplication.pMB1	CopyNumber.high	KAN	N/A	Q-14967	ABM75225	2succinyl5enolpyruvyl6hydroxy3cyclohexene1carboxylicacid synthase	1797	Prochlorococcus marinus;Prochlorococcus marinus str. NATL1A	6	GO:0000287;GO:0030976;GO:0042372;GO:0070204;GO:0030145;GO:0009234	EC:2.2.1.9	Transferring aldehyde or ketonic groups	BPIEA ; MFIEA	magnesium ion binding ; 2succinyl5enolpyruvyl6hydroxy3cyclohexene1carboxylicacid synthase activity ; manganese ion binding ; phylloquinone biosynthetic process ; menaquinone biosynthetic process ; thiamine pyrophosphate binding
pSHPs0629B654978AU	F5	glycerol	ABM74621	1782	ACATGATTTTTACTAAATCGACAGCTTTAGAAAATCAGAAAAGTGATACTCCTCCTAAGCTTTCACTGCAATATGAACAAATTGCTACGGATACTCACACTTTAAGATCATTGGATTGGGATCGAAGCAGGTTTGATATTGAATTTGGCCTTCGAAATGGGACAACTTATAATAGCTTTTTAATAAGAGGCAAAAAAACTGCACTTATAGATACAAGTCATTTAAAGTTTAAAGATATTTGGTTTGAAAAACTTAGACAAGAAATCAATCCAACTGACATTGATTATTTAATAGTCAGTCACACAGAGCCAGATCACTCAGGACTGATAAAATATTTAATTGAATTAAACCCAAATATTGAAATCGTCGCATCTAAAGTAGCTATAAAATTCTTAGAAG…	4147	ACCCAGCTTTCTTGTACAAAGTTGGCATTATAAGAAAGCATTGCTTATCAATTTGTTGCAACGAACAGGTCACTATCAGTCAAAATAAAATCATTATTTGAGGCTAGGTGGAGGCTCAGTGATGATAAGTCTGCGATGGTGGATGCATGTGTCATGGTCATAGCTGTTTCCTGTGTGAAATTGTTATCCGCTCAGAGGGCACAATCCTATTCCGCGCTATCCGACAATCTCCAAGACATTAGGTGGAGTTCAGTTCGGCGTATGGCATATGTCGCTGGAAAGAACATGTGAGCAAAAGGCCAGCAAAAGGCCAGGAACCGTAAAAAGGCCGCGTTGCTGGCGTTTTTCCATAGGCTCCGCCCCCCTGACGAGCATCACAAAAATCGACGCTCAAGTCAG…	2365	ACCCAGCTTTCTTGTACAAAGTTGGCATTATAAGAAAGCATTGCTTATCAATTTGTTGCAACGAACAGGTCACTATCAGTCAAAATAAAATCATTATTTGAGGCTAGGTGGAGGCTCAGTGATGATAAGTCTGCGATGGTGGATGCATGTGTCATGGTCATAGCTGTTTCCTGTGTGAAATTGTTATCCGCTCAGAGGGCACAATCCTATTCCGCGCTATCCGACAATCTCCAAGACATTAGGTGGAGTTCAGTTCGGCGTATGGCATATGTCGCTGGAAAGAACATGTGAGCAAAAGGCCAGCAAAAGGCCAGGAACCGTAAAAAGGCCGCGTTGCTGGCGTTTTTCCATAGGCTCCGCCCCCCTGACGAGCATCACAAAAATCGACGCTCAAGTCAG…	pTGW	OriginOfReplication.pMB1	CopyNumber.high	KAN	N/A	Q-14967	ABM74621	MBL fold metallohydrolase	1779	Prochlorococcus marinus;Prochlorococcus marinus str. NATL1A	3	GO:0010181;GO:0016491;GO:0055114			BPIEA ; MFIEA	FMN binding ; oxidationreduction process ; oxidoreductase activity
pSHPs0629B654978AU	A6	glycerol	ABM74647	1512	ACATGACTTGGTCTCTTGCAAATATTGAACAACTGAGTGTGAGTGGAACAAACGCTTTAGGTGTAAGTTCTCATTTGGAAATAAATCAAGGCGATAGTAATGACAAATATCAGCTTTATTACACAGGTGATGGAGGAGTCACTGTCAATAGTATGTCTACTGATCTTGAGCTTACTAAGCAGGGAGAAATTAAATTAATTCAAGATCTCACAATCATTACTACTAATGAAGGTATACGTAGGGCTTATTATGTAGAAGTTGATCCGAATACCGGCAATCATGAAATTCTTACTGCATTGCTATCAGAGGATGGATTAACTCTTTCACAAGCCACTAGAACAGGAATATTAGACAACGGAGACAACGCTTGGGGAGTTCCTGACTCAGTAGTTCTTCCAG…	3877	ACCCAGCTTTCTTGTACAAAGTTGGCATTATAAGAAAGCATTGCTTATCAATTTGTTGCAACGAACAGGTCACTATCAGTCAAAATAAAATCATTATTTGAGGCTAGGTGGAGGCTCAGTGATGATAAGTCTGCGATGGTGGATGCATGTGTCATGGTCATAGCTGTTTCCTGTGTGAAATTGTTATCCGCTCAGAGGGCACAATCCTATTCCGCGCTATCCGACAATCTCCAAGACATTAGGTGGAGTTCAGTTCGGCGTATGGCATATGTCGCTGGAAAGAACATGTGAGCAAAAGGCCAGCAAAAGGCCAGGAACCGTAAAAAGGCCGCGTTGCTGGCGTTTTTCCATAGGCTCCGCCCCCCTGACGAGCATCACAAAAATCGACGCTCAAGTCAG…	2365	ACCCAGCTTTCTTGTACAAAGTTGGCATTATAAGAAAGCATTGCTTATCAATTTGTTGCAACGAACAGGTCACTATCAGTCAAAATAAAATCATTATTTGAGGCTAGGTGGAGGCTCAGTGATGATAAGTCTGCGATGGTGGATGCATGTGTCATGGTCATAGCTGTTTCCTGTGTGAAATTGTTATCCGCTCAGAGGGCACAATCCTATTCCGCGCTATCCGACAATCTCCAAGACATTAGGTGGAGTTCAGTTCGGCGTATGGCATATGTCGCTGGAAAGAACATGTGAGCAAAAGGCCAGCAAAAGGCCAGGAACCGTAAAAAGGCCGCGTTGCTGGCGTTTTTCCATAGGCTCCGCCCCCCTGACGAGCATCACAAAAATCGACGCTCAAGTCAG…	pTGW	OriginOfReplication.pMB1	CopyNumber.high	KAN	N/A	Q-14967	ABM74647	Hypothetical protein NATL1_00831	1509	Prochlorococcus marinus str. NATL1A
pSHPs0629B654978AU	G6	glycerol	ABM74700	795	ACGTGATTTCATCAACTTCAGAAACAATATTATCTATTAAAGATCTTCATGCCAGTGTTGAGGATCAAGAGATACTTCATGGAGTCAATCTGTTAGTAAAAGAAGGAGAAATCCATGCGATTATGGGTCGCAATGGAAGCGGAAAAAGTACACTTTCAAAAGTTATTGCTGGTCATCCAGCTTACAAAGTTTTATCGGGATCTATCCAATTTAAAGGTAAGAATATTCTTGAGCTAGAACCAGAGGAAAGAGCAAGAATTGGTATCTTCCTTGGTTTCCAATACCCAGTAGAAATTCCCGGTGTTAGTAATCTCGAATTCTTAAGAGTTGCCACCAATTCAAGAAGAAAAGAATTACTTAAAAGTGAATTAGATACTTTTCAATTTGAAGATCTAGTAA…	3160	ACCCAGCTTTCTTGTACAAAGTTGGCATTATAAGAAAGCATTGCTTATCAATTTGTTGCAACGAACAGGTCACTATCAGTCAAAATAAAATCATTATTTGAGGCTAGGTGGAGGCTCAGTGATGATAAGTCTGCGATGGTGGATGCATGTGTCATGGTCATAGCTGTTTCCTGTGTGAAATTGTTATCCGCTCAGAGGGCACAATCCTATTCCGCGCTATCCGACAATCTCCAAGACATTAGGTGGAGTTCAGTTCGGCGTATGGCATATGTCGCTGGAAAGAACATGTGAGCAAAAGGCCAGCAAAAGGCCAGGAACCGTAAAAAGGCCGCGTTGCTGGCGTTTTTCCATAGGCTCCGCCCCCCTGACGAGCATCACAAAAATCGACGCTCAAGTCAG…	2365	ACCCAGCTTTCTTGTACAAAGTTGGCATTATAAGAAAGCATTGCTTATCAATTTGTTGCAACGAACAGGTCACTATCAGTCAAAATAAAATCATTATTTGAGGCTAGGTGGAGGCTCAGTGATGATAAGTCTGCGATGGTGGATGCATGTGTCATGGTCATAGCTGTTTCCTGTGTGAAATTGTTATCCGCTCAGAGGGCACAATCCTATTCCGCGCTATCCGACAATCTCCAAGACATTAGGTGGAGTTCAGTTCGGCGTATGGCATATGTCGCTGGAAAGAACATGTGAGCAAAAGGCCAGCAAAAGGCCAGGAACCGTAAAAAGGCCGCGTTGCTGGCGTTTTTCCATAGGCTCCGCCCCCCTGACGAGCATCACAAAAATCGACGCTCAAGTCAG…	pTGW	OriginOfReplication.pMB1	CopyNumber.high	KAN	N/A	Q-14967	ABM74700	FeS cluster assembly ATPase	792	Prochlorococcus marinus;Prochlorococcus marinus str. NATL1A	2	GO:0016887;GO:0005524	EC:3.6.1.3	Acting on acid anhydrides	MFIEA	ATPase activity ; ATP binding
pSHPs0629B654978AU	H6	glycerol	ABM74703	1086	ACGTGACTTTTGATCAAGAATCCCTGTCACGTTTAACACTTCGTCAGCTTCGTACAAAAGCTAGTGAATTAGGTATTCCTCTTTATAGTAGAAAATCTAAGGCCGATTTAGTTAAGGGTGTATTGCTGTACGAAGAAAAAAAGGAATTAGAAAAACAGTTGATAAACAATAAAGTCCAACCATCAAGCGAAACTACATATCAAAATTCATCAGAGACCAAAGTCGTTTTTCTTCCTCGTGATCCCGAGTGGGCATATATATTTTGGGAGATATCAGATTCTGATCGTTCTAATGCTCAAAAAGAAGGTGCTATTAGGCTTTGTTTGCGTTTAGCTGATGTCACCAATAAAAATAATGGAGAGACTAATCCTGGAACTCTTCAAGAAATTGTTGTTGATA…	3451	ACCCAGCTTTCTTGTACAAAGTTGGCATTATAAGAAAGCATTGCTTATCAATTTGTTGCAACGAACAGGTCACTATCAGTCAAAATAAAATCATTATTTGAGGCTAGGTGGAGGCTCAGTGATGATAAGTCTGCGATGGTGGATGCATGTGTCATGGTCATAGCTGTTTCCTGTGTGAAATTGTTATCCGCTCAGAGGGCACAATCCTATTCCGCGCTATCCGACAATCTCCAAGACATTAGGTGGAGTTCAGTTCGGCGTATGGCATATGTCGCTGGAAAGAACATGTGAGCAAAAGGCCAGCAAAAGGCCAGGAACCGTAAAAAGGCCGCGTTGCTGGCGTTTTTCCATAGGCTCCGCCCCCCTGACGAGCATCACAAAAATCGACGCTCAAGTCAG…	2365	ACCCAGCTTTCTTGTACAAAGTTGGCATTATAAGAAAGCATTGCTTATCAATTTGTTGCAACGAACAGGTCACTATCAGTCAAAATAAAATCATTATTTGAGGCTAGGTGGAGGCTCAGTGATGATAAGTCTGCGATGGTGGATGCATGTGTCATGGTCATAGCTGTTTCCTGTGTGAAATTGTTATCCGCTCAGAGGGCACAATCCTATTCCGCGCTATCCGACAATCTCCAAGACATTAGGTGGAGTTCAGTTCGGCGTATGGCATATGTCGCTGGAAAGAACATGTGAGCAAAAGGCCAGCAAAAGGCCAGGAACCGTAAAAAGGCCGCGTTGCTGGCGTTTTTCCATAGGCTCCGCCCCCCTGACGAGCATCACAAAAATCGACGCTCAAGTCAG…	pTGW	OriginOfReplication.pMB1	CopyNumber.high	KAN	N/A	Q-14967	ABM74703	DUF4912 domaincontaining	1083	Prochlorococcus marinus;Prochlorococcus marinus str. NATL1A
pSHPs0629B654978AU	C7	glycerol	ABM74714	1389	ACGTGAGTATTAGGCAAGAAACTTATAGAAGGCTTACGGTTCCGCAGTTTACAGTGGTAACAGGTTTACTTGTGATTGCTTTTGGAACATTATTATTGGCTACACCTTTTTGTTCTAATGCAAATGTAGGTCTATGGGAGGCATTATTTACGGCAACTTCTGCTGTCACAGTTACGGGGTTATCTATTATTGATATAGGAATAGATTTGACATTTTTTGGACAAGTAATTTTAGCGATTATGTTGTTAACTGGGGGCCTTGGTTTAATGGCTATTACTACATTTTTGCAGGGCTTTATTGTTAGTGGAACAGAATTAAAAACACGTCTTGATAGAGGGAAAACTCTTGATGAATTTGGAGTCGGGGGTGTGGGTACAACGTTTAAAGGTATTGCGATTA…	3754	ACCCAGCTTTCTTGTACAAAGTTGGCATTATAAGAAAGCATTGCTTATCAATTTGTTGCAACGAACAGGTCACTATCAGTCAAAATAAAATCATTATTTGAGGCTAGGTGGAGGCTCAGTGATGATAAGTCTGCGATGGTGGATGCATGTGTCATGGTCATAGCTGTTTCCTGTGTGAAATTGTTATCCGCTCAGAGGGCACAATCCTATTCCGCGCTATCCGACAATCTCCAAGACATTAGGTGGAGTTCAGTTCGGCGTATGGCATATGTCGCTGGAAAGAACATGTGAGCAAAAGGCCAGCAAAAGGCCAGGAACCGTAAAAAGGCCGCGTTGCTGGCGTTTTTCCATAGGCTCCGCCCCCCTGACGAGCATCACAAAAATCGACGCTCAAGTCAG…	2365	ACCCAGCTTTCTTGTACAAAGTTGGCATTATAAGAAAGCATTGCTTATCAATTTGTTGCAACGAACAGGTCACTATCAGTCAAAATAAAATCATTATTTGAGGCTAGGTGGAGGCTCAGTGATGATAAGTCTGCGATGGTGGATGCATGTGTCATGGTCATAGCTGTTTCCTGTGTGAAATTGTTATCCGCTCAGAGGGCACAATCCTATTCCGCGCTATCCGACAATCTCCAAGACATTAGGTGGAGTTCAGTTCGGCGTATGGCATATGTCGCTGGAAAGAACATGTGAGCAAAAGGCCAGCAAAAGGCCAGGAACCGTAAAAAGGCCGCGTTGCTGGCGTTTTTCCATAGGCTCCGCCCCCCTGACGAGCATCACAAAAATCGACGCTCAAGTCAG…	pTGW	OriginOfReplication.pMB1	CopyNumber.high	KAN	N/A	Q-14967	ABM74714	potassium transporter	1386	Prochlorococcus marinus;Prochlorococcus marinus str. NATL1A	3	GO:0098655;GO:0016021;GO:0008324			BPIEA ; CCIEA ; MFIEA	cation transmembrane transport ; cation transmembrane transporter activity ; integral component of membrane
pSHPs0629B654978AU	D7	glycerol	ABM74715	708	ACATGAGTGATTGGTGGCAATGGTCTCCCATAAAAGCAAATCAGAAACTTGGGTTTGCTGTAGTTGGAATTGGTCGTTTTGGAAGCGCAGTTTGTAGAGAGCTATTGAGAAATGGTGCTGATGTTTTGGCTGTTGATTTCTCCGAGAAGGCAATAGAGGAATTACGTCAACTCGAGCCAACAATTGAAGCGAGGGTGGTTGACTCAACGGATGAAGAGTCTATGAAAGAGGCAGGTGTTCTTGAAATGGGGACTGTAGTAGTAGGCATTAGTGAGCCAATTGAAGCAAGTATTACGACAACTCTTATTGCTAAAGATACGGAGGGGAGTTTAGTTAAACAGGTTATTGCTAGAGCAACAAGTGATCTGCATGAAAAAATGCTCAAAAGGGTTGGTGCTG…	3073	ACCCAGCTTTCTTGTACAAAGTTGGCATTATAAGAAAGCATTGCTTATCAATTTGTTGCAACGAACAGGTCACTATCAGTCAAAATAAAATCATTATTTGAGGCTAGGTGGAGGCTCAGTGATGATAAGTCTGCGATGGTGGATGCATGTGTCATGGTCATAGCTGTTTCCTGTGTGAAATTGTTATCCGCTCAGAGGGCACAATCCTATTCCGCGCTATCCGACAATCTCCAAGACATTAGGTGGAGTTCAGTTCGGCGTATGGCATATGTCGCTGGAAAGAACATGTGAGCAAAAGGCCAGCAAAAGGCCAGGAACCGTAAAAAGGCCGCGTTGCTGGCGTTTTTCCATAGGCTCCGCCCCCCTGACGAGCATCACAAAAATCGACGCTCAAGTCAG…	2365	ACCCAGCTTTCTTGTACAAAGTTGGCATTATAAGAAAGCATTGCTTATCAATTTGTTGCAACGAACAGGTCACTATCAGTCAAAATAAAATCATTATTTGAGGCTAGGTGGAGGCTCAGTGATGATAAGTCTGCGATGGTGGATGCATGTGTCATGGTCATAGCTGTTTCCTGTGTGAAATTGTTATCCGCTCAGAGGGCACAATCCTATTCCGCGCTATCCGACAATCTCCAAGACATTAGGTGGAGTTCAGTTCGGCGTATGGCATATGTCGCTGGAAAGAACATGTGAGCAAAAGGCCAGCAAAAGGCCAGGAACCGTAAAAAGGCCGCGTTGCTGGCGTTTTTCCATAGGCTCCGCCCCCCTGACGAGCATCACAAAAATCGACGCTCAAGTCAG…	pTGW	OriginOfReplication.pMB1	CopyNumber.high	KAN	N/A	Q-14967	ABM74715	Trk system potassium uptake	705	Prochlorococcus;Prochlorococcus marinus str. P0902H212;Prochlorococcus marinus str. NATL2A;Prochlorococcus marinus str. PAC1;Prochlorococcus marinus str. NATL1A;Prochlorococcus sp. MIT 0801;Prochlorococcus marinus XMU1403;Prochlorococcus sp. MEDG73	3	GO:0006813;GO:0098655;GO:0008324			BPIEA ; MFIEA	cation transmembrane transport ; cation transmembrane transporter activity ; potassium ion transport
pSHPs0629B654978AU	E7	glycerol	ABM74716	1140	ACATGCGTGTATTGGGTTTGATGAGTGGTACGAGTGCGGATGGAATAGATGCAGTTTTAGTTGATTTTACAGGTGATCCTTCAAAGCCAAAATGGCAAATTCTAAACACATTTTCTTATGAATATCCTTCATCAATTAGAGAAAAAATAATACAAGTAGGTCAAGGATTAAAAATTAGTAGCAAAGATTGGCTCGAGTTGGCTGAGGAAATTACTGAACTAAATGCTTTTGCTGCTCGTACTTGTGACCCTGATTCAACCGCAGAGGTTGTTGGATGTCACGGCCAAACTTTATTTCATAGAAGTGTAAAAAAATCTAAAAGAGGAGGAAGTCTTCAAATTCTTTTAGGACCTTTACTCGCAAATCTTTTAGATCAAATTGTTATTTATGATTTTAGAT…	3505	ACCCAGCTTTCTTGTACAAAGTTGGCATTATAAGAAAGCATTGCTTATCAATTTGTTGCAACGAACAGGTCACTATCAGTCAAAATAAAATCATTATTTGAGGCTAGGTGGAGGCTCAGTGATGATAAGTCTGCGATGGTGGATGCATGTGTCATGGTCATAGCTGTTTCCTGTGTGAAATTGTTATCCGCTCAGAGGGCACAATCCTATTCCGCGCTATCCGACAATCTCCAAGACATTAGGTGGAGTTCAGTTCGGCGTATGGCATATGTCGCTGGAAAGAACATGTGAGCAAAAGGCCAGCAAAAGGCCAGGAACCGTAAAAAGGCCGCGTTGCTGGCGTTTTTCCATAGGCTCCGCCCCCCTGACGAGCATCACAAAAATCGACGCTCAAGTCAG…	2365	ACCCAGCTTTCTTGTACAAAGTTGGCATTATAAGAAAGCATTGCTTATCAATTTGTTGCAACGAACAGGTCACTATCAGTCAAAATAAAATCATTATTTGAGGCTAGGTGGAGGCTCAGTGATGATAAGTCTGCGATGGTGGATGCATGTGTCATGGTCATAGCTGTTTCCTGTGTGAAATTGTTATCCGCTCAGAGGGCACAATCCTATTCCGCGCTATCCGACAATCTCCAAGACATTAGGTGGAGTTCAGTTCGGCGTATGGCATATGTCGCTGGAAAGAACATGTGAGCAAAAGGCCAGCAAAAGGCCAGGAACCGTAAAAAGGCCGCGTTGCTGGCGTTTTTCCATAGGCTCCGCCCCCCTGACGAGCATCACAAAAATCGACGCTCAAGTCAG…	pTGW	OriginOfReplication.pMB1	CopyNumber.high	KAN	N/A	Q-14967	ABM74716	anhydroNacetylmuramic acid kinase	1137	Prochlorococcus marinus;Prochlorococcus marinus str. NATL1A	8	GO:0005524;GO:0005975;GO:0009254;GO:0006040;GO:0016310;GO:0016773;GO:0016301;GO:0097175			BPIEA ; MFIEA	carbohydrate metabolic process ; amino sugar metabolic process ; kinase activity ; 1,6anhydroNacetylbetamuramic acid catabolic process ; peptidoglycan turnover ; ATP binding ; phosphorylation ; phosphotransferase activity, alcohol group as acceptor
pSHPs0629B654978AU	G7	glycerol	ABM74732	1353	ACATGAGCACATTAAAGATAACTCAAAACAAAATTAAACCTGCTGTTGTTGCCTCCATCGAAGAAGGTTCTATAGGCGAGGAGCTTGGATTTGAAGTTGGAGATCGATTAATTAGTATTAATGGTGTAAAGCCAAGAGATCTTATTGATTACAAATTTCTTATGGCTGAAGAAAATATTCAATTAATAATATTAGATGAAAAAGATAAACAACATACAATTGACATTGAAAAAGATTATGACGATGAGTTAGGACTTGCTTTTACTGAAGCTTTATTTGATGGATTAAAACAATGCAATAATCAATGTCCATTTTGTTTTATTGACCAACAACCCCCAGGGAAAAGAAAAAGCCTGTACCTAAAAGATGATGACTACAGGCTAAGTTTTTTATATGGTT…	3718	ACCCAGCTTTCTTGTACAAAGTTGGCATTATAAGAAAGCATTGCTTATCAATTTGTTGCAACGAACAGGTCACTATCAGTCAAAATAAAATCATTATTTGAGGCTAGGTGGAGGCTCAGTGATGATAAGTCTGCGATGGTGGATGCATGTGTCATGGTCATAGCTGTTTCCTGTGTGAAATTGTTATCCGCTCAGAGGGCACAATCCTATTCCGCGCTATCCGACAATCTCCAAGACATTAGGTGGAGTTCAGTTCGGCGTATGGCATATGTCGCTGGAAAGAACATGTGAGCAAAAGGCCAGCAAAAGGCCAGGAACCGTAAAAAGGCCGCGTTGCTGGCGTTTTTCCATAGGCTCCGCCCCCCTGACGAGCATCACAAAAATCGACGCTCAAGTCAG…	2365	ACCCAGCTTTCTTGTACAAAGTTGGCATTATAAGAAAGCATTGCTTATCAATTTGTTGCAACGAACAGGTCACTATCAGTCAAAATAAAATCATTATTTGAGGCTAGGTGGAGGCTCAGTGATGATAAGTCTGCGATGGTGGATGCATGTGTCATGGTCATAGCTGTTTCCTGTGTGAAATTGTTATCCGCTCAGAGGGCACAATCCTATTCCGCGCTATCCGACAATCTCCAAGACATTAGGTGGAGTTCAGTTCGGCGTATGGCATATGTCGCTGGAAAGAACATGTGAGCAAAAGGCCAGCAAAAGGCCAGGAACCGTAAAAAGGCCGCGTTGCTGGCGTTTTTCCATAGGCTCCGCCCCCCTGACGAGCATCACAAAAATCGACGCTCAAGTCAG…	pTGW	OriginOfReplication.pMB1	CopyNumber.high	KAN	N/A	Q-14967	ABM74732	TIGR03279 family radical SAM	1350	Prochlorococcus marinus;Prochlorococcus marinus str. NATL1A
pSHPs0629B654978AU	H7	glycerol	ABM74745	735	ACATGAGACAGAAATTTTTCTTTTTTTTAATTTCTATTTTAATTGTTTTTACTTACACAGTTCCTACACTTGCTGAAAGTAGCCTTGAAATAAATAATTTTCAGCCATCTAAGCTTTACGAACGCAAATCAATCTGGCCTGATTGGCGCCTTCCATCTTCCATTAAGCGCCCAGGATTGAAAGATGATTTAATTTACCCTGATTGGTTTGAAGGTGTATGGGATGTTACTAGCGAGATAGAAAGTGATCAGAATCAAGAACCTATGATTCATTCCGCTAAATTTATTCGCAATACTTCTGGTGATTTAATAGCTGACCGTGAATACAACACTAAGTCTTATGCTTTGAGCACAAAGACTGGTGGTTTTTTATCAGTAAAGAATGATCCTAAATCTCCTA…	3100	ACCCAGCTTTCTTGTACAAAGTTGGCATTATAAGAAAGCATTGCTTATCAATTTGTTGCAACGAACAGGTCACTATCAGTCAAAATAAAATCATTATTTGAGGCTAGGTGGAGGCTCAGTGATGATAAGTCTGCGATGGTGGATGCATGTGTCATGGTCATAGCTGTTTCCTGTGTGAAATTGTTATCCGCTCAGAGGGCACAATCCTATTCCGCGCTATCCGACAATCTCCAAGACATTAGGTGGAGTTCAGTTCGGCGTATGGCATATGTCGCTGGAAAGAACATGTGAGCAAAAGGCCAGCAAAAGGCCAGGAACCGTAAAAAGGCCGCGTTGCTGGCGTTTTTCCATAGGCTCCGCCCCCCTGACGAGCATCACAAAAATCGACGCTCAAGTCAG…	2365	ACCCAGCTTTCTTGTACAAAGTTGGCATTATAAGAAAGCATTGCTTATCAATTTGTTGCAACGAACAGGTCACTATCAGTCAAAATAAAATCATTATTTGAGGCTAGGTGGAGGCTCAGTGATGATAAGTCTGCGATGGTGGATGCATGTGTCATGGTCATAGCTGTTTCCTGTGTGAAATTGTTATCCGCTCAGAGGGCACAATCCTATTCCGCGCTATCCGACAATCTCCAAGACATTAGGTGGAGTTCAGTTCGGCGTATGGCATATGTCGCTGGAAAGAACATGTGAGCAAAAGGCCAGCAAAAGGCCAGGAACCGTAAAAAGGCCGCGTTGCTGGCGTTTTTCCATAGGCTCCGCCCCCCTGACGAGCATCACAAAAATCGACGCTCAAGTCAG…	pTGW	OriginOfReplication.pMB1	CopyNumber.high	KAN	N/A	Q-14967	ABM74745	possible POLO box duplicated region	732	Prochlorococcus marinus;Prochlorococcus marinus str. NATL1A
pSHPs0629B654978AU	A8	glycerol	ABM74761	1575	ACTTGATATTGACCGAGAGCATTTCCCACAACTGTAGGCCTCCAATTTTATGGATTTTTCTTTTTTGGACCATAGCTTGTGGAATTGCATTTGTCTCGCTGGGTAATTTGCCTTTAAGAGATTTTGATGAAGCAACTGTCGCAAGAGTTGCATTGGAATTAAACCAAAAAAGTGGACTAGAACGATTGCTTCCTTCTATCTGGGATAAGCCCTATTTGAATAAACCCCCAGGGTTGCATTGGATAATATCTTTTGCAATTGGAATTAGTAGAAGTTTCCAAAATAATTTTGATTTTTTACCCTCTGAGTTTTGTATAAGATTTTTCCCAGCACTATTTTCGACTTTTGTTGTTCCATTGGGTGGTCTTATTCAGTGGAACTTGCGCCCAAAAGATCGAA…	3940	ACCCAGCTTTCTTGTACAAAGTTGGCATTATAAGAAAGCATTGCTTATCAATTTGTTGCAACGAACAGGTCACTATCAGTCAAAATAAAATCATTATTTGAGGCTAGGTGGAGGCTCAGTGATGATAAGTCTGCGATGGTGGATGCATGTGTCATGGTCATAGCTGTTTCCTGTGTGAAATTGTTATCCGCTCAGAGGGCACAATCCTATTCCGCGCTATCCGACAATCTCCAAGACATTAGGTGGAGTTCAGTTCGGCGTATGGCATATGTCGCTGGAAAGAACATGTGAGCAAAAGGCCAGCAAAAGGCCAGGAACCGTAAAAAGGCCGCGTTGCTGGCGTTTTTCCATAGGCTCCGCCCCCCTGACGAGCATCACAAAAATCGACGCTCAAGTCAG…	2365	ACCCAGCTTTCTTGTACAAAGTTGGCATTATAAGAAAGCATTGCTTATCAATTTGTTGCAACGAACAGGTCACTATCAGTCAAAATAAAATCATTATTTGAGGCTAGGTGGAGGCTCAGTGATGATAAGTCTGCGATGGTGGATGCATGTGTCATGGTCATAGCTGTTTCCTGTGTGAAATTGTTATCCGCTCAGAGGGCACAATCCTATTCCGCGCTATCCGACAATCTCCAAGACATTAGGTGGAGTTCAGTTCGGCGTATGGCATATGTCGCTGGAAAGAACATGTGAGCAAAAGGCCAGCAAAAGGCCAGGAACCGTAAAAAGGCCGCGTTGCTGGCGTTTTTCCATAGGCTCCGCCCCCCTGACGAGCATCACAAAAATCGACGCTCAAGTCAG…	pTGW	OriginOfReplication.pMB1	CopyNumber.high	KAN	N/A	Q-14967	ABM74761	hypothetical protein	1572	Prochlorococcus marinus;Prochlorococcus marinus str. NATL1A	1	GO:0016021			CCIEA	integral component of membrane
pSHPs0629B654978AU	B8	glycerol	ABM74763	690	ACTTGGAACCAACCACTTGGTCTGGCTATTTGGAATTTGATCAAGTCTCTTTTTCTTGGCCTAATGGAGTCAATGTTATTAATCAATGCTCCTTTTCAATTGTAAAACCTGGTTTGTGGATGCTTGTTGGTGAAAACGGAAGTGGTAAAAGCACCTTGTTTCGCTTGATAAATGGAGGAATACGTCCTAAAAGCGGAAAAATTTTCTGCTCTCTTAGACCATCAATGGTTTATCAAAATCCAGACCATCAATTGCTTATGCCAACATGTAAAAGCGAGTTGATGCTTAGTGTTCCTAAAACCATTCCCCAGACCAATCTATTGGACTTAATTCATTCAGCTCTTGAAAAAGTGGACTTGGGTGAAATGTTGGACAGGCCTATTCATACTTTAAGTGGTG…	3055	ACCCAGCTTTCTTGTACAAAGTTGGCATTATAAGAAAGCATTGCTTATCAATTTGTTGCAACGAACAGGTCACTATCAGTCAAAATAAAATCATTATTTGAGGCTAGGTGGAGGCTCAGTGATGATAAGTCTGCGATGGTGGATGCATGTGTCATGGTCATAGCTGTTTCCTGTGTGAAATTGTTATCCGCTCAGAGGGCACAATCCTATTCCGCGCTATCCGACAATCTCCAAGACATTAGGTGGAGTTCAGTTCGGCGTATGGCATATGTCGCTGGAAAGAACATGTGAGCAAAAGGCCAGCAAAAGGCCAGGAACCGTAAAAAGGCCGCGTTGCTGGCGTTTTTCCATAGGCTCCGCCCCCCTGACGAGCATCACAAAAATCGACGCTCAAGTCAG…	2365	ACCCAGCTTTCTTGTACAAAGTTGGCATTATAAGAAAGCATTGCTTATCAATTTGTTGCAACGAACAGGTCACTATCAGTCAAAATAAAATCATTATTTGAGGCTAGGTGGAGGCTCAGTGATGATAAGTCTGCGATGGTGGATGCATGTGTCATGGTCATAGCTGTTTCCTGTGTGAAATTGTTATCCGCTCAGAGGGCACAATCCTATTCCGCGCTATCCGACAATCTCCAAGACATTAGGTGGAGTTCAGTTCGGCGTATGGCATATGTCGCTGGAAAGAACATGTGAGCAAAAGGCCAGCAAAAGGCCAGGAACCGTAAAAAGGCCGCGTTGCTGGCGTTTTTCCATAGGCTCCGCCCCCCTGACGAGCATCACAAAAATCGACGCTCAAGTCAG…	pTGW	OriginOfReplication.pMB1	CopyNumber.high	KAN	N/A	Q-14967	ABM74763	ABC transporter ATPbinding	687	Prochlorococcus marinus;Prochlorococcus marinus str. NATL1A	2	GO:0016887;GO:0005524	EC:3.6.1.3	Acting on acid anhydrides	MFIEA	ATPase activity ; ATP binding
pSHPs0629B654978AU	D8	glycerol	ABM74773	900	ACATGACTATTGCCTGGGTCTTTCCTGGACAAGGCTCTCAAAAATTAGGAATGGCAAATTCGTTACTAGATTTGCCTGGTTCGAGAGATAGATTTGAATTGGCATCTCAAATTCTTCGAAGAGATCTTTGGAAAATCTGTTGTGGCGAAGGGCTTCCAAACGAAGAAATATATGATTTAAATGATACGAGAAATACTCAACCTGCACTTTTTGTTGTTGAGTCACTATTGGTTGATGATTTAAAAAGACAAGAAAGGGAGACCAAAATAATTGCAGGACACAGTCTAGGAGAGATAGTTGGTCTTTATTCAGCAGATGTTTTAGATGCGAAGACGGCGTTATTGCTATTAAAGAAAAGATCTGAATTGATGGCAGCTGCAGGAGGAGGAGCAATGATTG…	3265	ACCCAGCTTTCTTGTACAAAGTTGGCATTATAAGAAAGCATTGCTTATCAATTTGTTGCAACGAACAGGTCACTATCAGTCAAAATAAAATCATTATTTGAGGCTAGGTGGAGGCTCAGTGATGATAAGTCTGCGATGGTGGATGCATGTGTCATGGTCATAGCTGTTTCCTGTGTGAAATTGTTATCCGCTCAGAGGGCACAATCCTATTCCGCGCTATCCGACAATCTCCAAGACATTAGGTGGAGTTCAGTTCGGCGTATGGCATATGTCGCTGGAAAGAACATGTGAGCAAAAGGCCAGCAAAAGGCCAGGAACCGTAAAAAGGCCGCGTTGCTGGCGTTTTTCCATAGGCTCCGCCCCCCTGACGAGCATCACAAAAATCGACGCTCAAGTCAG…	2365	ACCCAGCTTTCTTGTACAAAGTTGGCATTATAAGAAAGCATTGCTTATCAATTTGTTGCAACGAACAGGTCACTATCAGTCAAAATAAAATCATTATTTGAGGCTAGGTGGAGGCTCAGTGATGATAAGTCTGCGATGGTGGATGCATGTGTCATGGTCATAGCTGTTTCCTGTGTGAAATTGTTATCCGCTCAGAGGGCACAATCCTATTCCGCGCTATCCGACAATCTCCAAGACATTAGGTGGAGTTCAGTTCGGCGTATGGCATATGTCGCTGGAAAGAACATGTGAGCAAAAGGCCAGCAAAAGGCCAGGAACCGTAAAAAGGCCGCGTTGCTGGCGTTTTTCCATAGGCTCCGCCCCCCTGACGAGCATCACAAAAATCGACGCTCAAGTCAG…	pTGW	OriginOfReplication.pMB1	CopyNumber.high	KAN	N/A	Q-14967	ABM74773	ACP Smalonyltransferase	897	Prochlorococcus marinus;Prochlorococcus marinus str. NATL1A	4	GO:0004314;GO:0005835;GO:0042967;GO:0006633	EC:2.3.1.39	Acyltransferases	MFIEA	obsolete acylcarrierprotein biosynthetic process ; fatty acid synthase complex ; [acylcarrierprotein] Smalonyltransferase activity ; fatty acid biosynthetic process
pSHPs0629B654978AU	E8	glycerol	ABM74775	723	ACATGGAGCAGGCTGCGTCCTGGAGAAGAAATTCCAAAATAATAGTTATAATCAATAAATTGCAAAATTTCTACACATCAAAATCAAAATATTTATTAGCTTTACATAGCACATCAGAGTCTTTTGGAATTGCAGTAAAGGATATAGAGGAAAAAGAAACAATAATAAAAAGCGAAGTATTCAATATTGGTCGCGCATTATCCAATAAATTATTTAGTTGTATAGAAACAATTCTCCCTAGAAAATTTTGGAAGCAAATAATTCGAATTTCAGTAGCGAAAGGTCCCGGAAGTTATACCAGTACAAGATTAACAATCTCAATGGCTAGAACAATTGCCCAGCAGATTAATTGTTCACTCGATTCGATAAGTTCCTTTCATATAATGGCTCCAAGACTTT…	3088	ACCCAGCTTTCTTGTACAAAGTTGGCATTATAAGAAAGCATTGCTTATCAATTTGTTGCAACGAACAGGTCACTATCAGTCAAAATAAAATCATTATTTGAGGCTAGGTGGAGGCTCAGTGATGATAAGTCTGCGATGGTGGATGCATGTGTCATGGTCATAGCTGTTTCCTGTGTGAAATTGTTATCCGCTCAGAGGGCACAATCCTATTCCGCGCTATCCGACAATCTCCAAGACATTAGGTGGAGTTCAGTTCGGCGTATGGCATATGTCGCTGGAAAGAACATGTGAGCAAAAGGCCAGCAAAAGGCCAGGAACCGTAAAAAGGCCGCGTTGCTGGCGTTTTTCCATAGGCTCCGCCCCCCTGACGAGCATCACAAAAATCGACGCTCAAGTCAG…	2365	ACCCAGCTTTCTTGTACAAAGTTGGCATTATAAGAAAGCATTGCTTATCAATTTGTTGCAACGAACAGGTCACTATCAGTCAAAATAAAATCATTATTTGAGGCTAGGTGGAGGCTCAGTGATGATAAGTCTGCGATGGTGGATGCATGTGTCATGGTCATAGCTGTTTCCTGTGTGAAATTGTTATCCGCTCAGAGGGCACAATCCTATTCCGCGCTATCCGACAATCTCCAAGACATTAGGTGGAGTTCAGTTCGGCGTATGGCATATGTCGCTGGAAAGAACATGTGAGCAAAAGGCCAGCAAAAGGCCAGGAACCGTAAAAAGGCCGCGTTGCTGGCGTTTTTCCATAGGCTCCGCCCCCCTGACGAGCATCACAAAAATCGACGCTCAAGTCAG…	pTGW	OriginOfReplication.pMB1	CopyNumber.high	KAN	N/A	Q-14967	ABM74775	tRNA (adenosine(37)N6)threonylcarbamoyltransferase complex dimerization subunit type 1	720	Prochlorococcus marinus;Prochlorococcus marinus str. NATL1A	1	GO:0002949			BPIEA	tRNA threonylcarbamoyladenosine modification
pSHPs0629B654978AU	G8	glycerol	ABM74786	1620	ACATGCTAATTCCTGAGCCAATTCAAGCCGATTTTCCTTGGTTAAGTTTATCCATATTGTTTCCCATAGTTGGAGCATTGATTGTTCCTTTTATTCCAGATAAAGGTGAGGGAAAAGAAGTTCGATGGTATGCACTCATAATTTCTTTAATTACTTTTCTAATTACTGTCGCTGCTTACTTCAAAGGTTTTGATCCAAGTCTAGAAGGCTTGCAATTATATGAAAAAGTTAGTTGGCTTCCTGATCTTGGGTTGACTTGGTCTGTTGGTGCAGATGGACTATCAATGCCATTGATATTGCTTACAAGCTTTATAACTTCTCTTGCCGTTTTGGCGGCATGGCCAGTTAGCTATAAACCAAAATTATTTTTCTTTTTAATTCTCGCCATGGATGGCGGCC…	3985	ACCCAGCTTTCTTGTACAAAGTTGGCATTATAAGAAAGCATTGCTTATCAATTTGTTGCAACGAACAGGTCACTATCAGTCAAAATAAAATCATTATTTGAGGCTAGGTGGAGGCTCAGTGATGATAAGTCTGCGATGGTGGATGCATGTGTCATGGTCATAGCTGTTTCCTGTGTGAAATTGTTATCCGCTCAGAGGGCACAATCCTATTCCGCGCTATCCGACAATCTCCAAGACATTAGGTGGAGTTCAGTTCGGCGTATGGCATATGTCGCTGGAAAGAACATGTGAGCAAAAGGCCAGCAAAAGGCCAGGAACCGTAAAAAGGCCGCGTTGCTGGCGTTTTTCCATAGGCTCCGCCCCCCTGACGAGCATCACAAAAATCGACGCTCAAGTCAG…	2365	ACCCAGCTTTCTTGTACAAAGTTGGCATTATAAGAAAGCATTGCTTATCAATTTGTTGCAACGAACAGGTCACTATCAGTCAAAATAAAATCATTATTTGAGGCTAGGTGGAGGCTCAGTGATGATAAGTCTGCGATGGTGGATGCATGTGTCATGGTCATAGCTGTTTCCTGTGTGAAATTGTTATCCGCTCAGAGGGCACAATCCTATTCCGCGCTATCCGACAATCTCCAAGACATTAGGTGGAGTTCAGTTCGGCGTATGGCATATGTCGCTGGAAAGAACATGTGAGCAAAAGGCCAGCAAAAGGCCAGGAACCGTAAAAAGGCCGCGTTGCTGGCGTTTTTCCATAGGCTCCGCCCCCCTGACGAGCATCACAAAAATCGACGCTCAAGTCAG…	pTGW	OriginOfReplication.pMB1	CopyNumber.high	KAN	N/A	Q-14967	ABM74786	NAD(P)Hquinone oxidoreductase chain 4	1617	Prochlorococcus marinus;Prochlorococcus marinus str. NATL1A	8	GO:0006814;GO:0048038;GO:0006120;GO:0016021;GO:0008137;GO:1902600;GO:0042651;GO:0006744	EC:7.1.1.2	n/a	BPIEA ; CCIEA ; MFIEA	quinone binding ; thylakoid membrane ; ubiquinone biosynthetic process ; NADH dehydrogenase (ubiquinone) activity ; mitochondrial electron transport, NADH to ubiquinone ; proton transmembrane transport ; sodium ion transport ; integral component of membrane
pSHPs0629B654978AU	H8	glycerol	ABM74788	1182	ACATGAAGGCGATGATCCTAGCTGCTGGGAAAGGAACCCGAGTTCAGCCGATCACGCATGTGATTCCAAAGCCAATGATTCCTATCCTTCAGAAACCTGTAATGGAGTTTCTGTTGGAACTCCTTAAGGAGCATGGTTTTACTGAGGTTATGGTCAATGTTTCCCATTTAGCAGAAGAAATAGAAAATTATTTTCGAGATGGACAAAGATTTGGAGTTGAAATTGCATACAGCTTTGAAGGTCGTATTGAAGACGGAGAATTAATTGGGGATGCACTTGGATCAGCGGGCGGTCTGAAAAAAATTCAAGATTTTCAAAAGTTTTTTGATGATACTTTTGTCGTCCTCTGTGGAGATGCACTCATTGATTTGGATTTATCTGAAGCAGTAAAACGACATA…	3547	ACCCAGCTTTCTTGTACAAAGTTGGCATTATAAGAAAGCATTGCTTATCAATTTGTTGCAACGAACAGGTCACTATCAGTCAAAATAAAATCATTATTTGAGGCTAGGTGGAGGCTCAGTGATGATAAGTCTGCGATGGTGGATGCATGTGTCATGGTCATAGCTGTTTCCTGTGTGAAATTGTTATCCGCTCAGAGGGCACAATCCTATTCCGCGCTATCCGACAATCTCCAAGACATTAGGTGGAGTTCAGTTCGGCGTATGGCATATGTCGCTGGAAAGAACATGTGAGCAAAAGGCCAGCAAAAGGCCAGGAACCGTAAAAAGGCCGCGTTGCTGGCGTTTTTCCATAGGCTCCGCCCCCCTGACGAGCATCACAAAAATCGACGCTCAAGTCAG…	2365	ACCCAGCTTTCTTGTACAAAGTTGGCATTATAAGAAAGCATTGCTTATCAATTTGTTGCAACGAACAGGTCACTATCAGTCAAAATAAAATCATTATTTGAGGCTAGGTGGAGGCTCAGTGATGATAAGTCTGCGATGGTGGATGCATGTGTCATGGTCATAGCTGTTTCCTGTGTGAAATTGTTATCCGCTCAGAGGGCACAATCCTATTCCGCGCTATCCGACAATCTCCAAGACATTAGGTGGAGTTCAGTTCGGCGTATGGCATATGTCGCTGGAAAGAACATGTGAGCAAAAGGCCAGCAAAAGGCCAGGAACCGTAAAAAGGCCGCGTTGCTGGCGTTTTTCCATAGGCTCCGCCCCCCTGACGAGCATCACAAAAATCGACGCTCAAGTCAG…	pTGW	OriginOfReplication.pMB1	CopyNumber.high	KAN	N/A	Q-14967	ABM74788	sugarphosphate nucleotidyl transferase	1179	Prochlorococcus marinus str. P0902H212;Prochlorococcus marinus;Prochlorococcus marinus str. NATL2A;Prochlorococcus marinus str. NATL1A	9	GO:0000287;GO:0006011;GO:0009058;GO:0006012;GO:0005982;GO:0002134;GO:0005985;GO:0003983;GO:0009117	EC:2.7.7.9	Transferring phosphoruscontaining groups	BPIEA ; MFIEA	nucleotide metabolic process ; magnesium ion binding ; starch metabolic process ; biosynthetic process ; UDPglucose metabolic process ; UTP:glucose1phosphate uridylyltransferase activity ; UTP binding ; sucrose metabolic process ; galactose metabolic process
pSHPs0629B654978AU	B9	glycerol	ABM74802	1257	ACGTGACAGGTACACTCCCAACACAATTTAAAGATTCGGATTTATCTCCTTTAACAAGGCCAAATGCTCTTGGTCGATTTGGTAAGTATGGGGGGCAATATGTTCCTGAAACTTTAATACCTGCTCTTATTGAATTAGAGCAAGCTGCTAAAGAAGCATGGAAAGATTCTTCATTCAATTCAGAACTAAATCATTTACTAAAAACATACGTAGGAAGATCAACTCCTCTTTATGAAGCCACAAGACTAACTGAACATTACAGAAAAAATACATTAAAAGGTCCAAGGATTTGGCTTAAAAGAGAAGATTTAAATCACACAGGCGCACACAAAATAAATAATGCACTTGGGCAAGCTCTTCTTGCGATTCGGATGGGAAAAAAAAGAATTATTGCTGAAA…	3622	ACCCAGCTTTCTTGTACAAAGTTGGCATTATAAGAAAGCATTGCTTATCAATTTGTTGCAACGAACAGGTCACTATCAGTCAAAATAAAATCATTATTTGAGGCTAGGTGGAGGCTCAGTGATGATAAGTCTGCGATGGTGGATGCATGTGTCATGGTCATAGCTGTTTCCTGTGTGAAATTGTTATCCGCTCAGAGGGCACAATCCTATTCCGCGCTATCCGACAATCTCCAAGACATTAGGTGGAGTTCAGTTCGGCGTATGGCATATGTCGCTGGAAAGAACATGTGAGCAAAAGGCCAGCAAAAGGCCAGGAACCGTAAAAAGGCCGCGTTGCTGGCGTTTTTCCATAGGCTCCGCCCCCCTGACGAGCATCACAAAAATCGACGCTCAAGTCAG…	2365	ACCCAGCTTTCTTGTACAAAGTTGGCATTATAAGAAAGCATTGCTTATCAATTTGTTGCAACGAACAGGTCACTATCAGTCAAAATAAAATCATTATTTGAGGCTAGGTGGAGGCTCAGTGATGATAAGTCTGCGATGGTGGATGCATGTGTCATGGTCATAGCTGTTTCCTGTGTGAAATTGTTATCCGCTCAGAGGGCACAATCCTATTCCGCGCTATCCGACAATCTCCAAGACATTAGGTGGAGTTCAGTTCGGCGTATGGCATATGTCGCTGGAAAGAACATGTGAGCAAAAGGCCAGCAAAAGGCCAGGAACCGTAAAAAGGCCGCGTTGCTGGCGTTTTTCCATAGGCTCCGCCCCCCTGACGAGCATCACAAAAATCGACGCTCAAGTCAG…	pTGW	OriginOfReplication.pMB1	CopyNumber.high	KAN	N/A	Q-14967	ABM74802	tryptophan synthase subunit beta	1254	Prochlorococcus marinus;Prochlorococcus marinus str. NATL1A	4	GO:0004834;GO:0009094;GO:0000162;GO:0006571	EC:4.2.1.20	Carbonoxygen lyases	BPIEA ; MFIEA	tryptophan synthase activity ; Lphenylalanine biosynthetic process ; tyrosine biosynthetic process ; tryptophan biosynthetic process
pSHPs0629B654978AU	D9	glycerol	ABM74813	1239	ACATGACCAAAATTGCAGTTGTAGAGTGTATTCCTGAAAAAAACCTGGACTGTTCAAAAGAAATTTTGAAGAATTTTGAAAAGCATAACTGGGTATATCTAGCGCCTCCAAAAGATCAAACGAAAATCCCCACATCGTCAACCTTACCTGAAGGAGAAGGAATAATCATTTCAAGCGGGGGCAGCCTTGGAGGGCCAAATCTTTGTTTCCAATCACTTAAAAATCTCACTAATTCGGCTTTAGCAACCGGAAAGTGGTTAAAGAATCATGGCCTTAAGCCAAATGAATGCATCATTCTCAATTCACTACCTTTGCATCATATAAGTGGTTTCATGCCTTGGTGGAGACATCAGACTTGGGGATCTGGGTATTACTGGATTTCAAATTCTATAATGCATA…	3604	ACCCAGCTTTCTTGTACAAAGTTGGCATTATAAGAAAGCATTGCTTATCAATTTGTTGCAACGAACAGGTCACTATCAGTCAAAATAAAATCATTATTTGAGGCTAGGTGGAGGCTCAGTGATGATAAGTCTGCGATGGTGGATGCATGTGTCATGGTCATAGCTGTTTCCTGTGTGAAATTGTTATCCGCTCAGAGGGCACAATCCTATTCCGCGCTATCCGACAATCTCCAAGACATTAGGTGGAGTTCAGTTCGGCGTATGGCATATGTCGCTGGAAAGAACATGTGAGCAAAAGGCCAGCAAAAGGCCAGGAACCGTAAAAAGGCCGCGTTGCTGGCGTTTTTCCATAGGCTCCGCCCCCCTGACGAGCATCACAAAAATCGACGCTCAAGTCAG…	2365	ACCCAGCTTTCTTGTACAAAGTTGGCATTATAAGAAAGCATTGCTTATCAATTTGTTGCAACGAACAGGTCACTATCAGTCAAAATAAAATCATTATTTGAGGCTAGGTGGAGGCTCAGTGATGATAAGTCTGCGATGGTGGATGCATGTGTCATGGTCATAGCTGTTTCCTGTGTGAAATTGTTATCCGCTCAGAGGGCACAATCCTATTCCGCGCTATCCGACAATCTCCAAGACATTAGGTGGAGTTCAGTTCGGCGTATGGCATATGTCGCTGGAAAGAACATGTGAGCAAAAGGCCAGCAAAAGGCCAGGAACCGTAAAAAGGCCGCGTTGCTGGCGTTTTTCCATAGGCTCCGCCCCCCTGACGAGCATCACAAAAATCGACGCTCAAGTCAG…	pTGW	OriginOfReplication.pMB1	CopyNumber.high	KAN	N/A	Q-14967	ABM74813	probable Osuccinylbenzoic acid ligase (OSB synthetase)	1236	Prochlorococcus marinus;Prochlorococcus marinus str. NATL1A	2	GO:0008756;GO:0006744	EC:6.2.1.26	Forming carbonsulfur bonds	MFIEA	osuccinylbenzoateCoA ligase activity ; ubiquinone biosynthetic process
pSHPs0629B654978AU	E9	glycerol	ABM74824	600	ACATGTTTTTGGTGATTGACAATTATGACAGTTTCACTTATAACCTCGTTCAATATTTGGGCGAATTATCTTCTCAGCATCCTATTGCATCAGAAGTAAGAGTCGAACGTAATGATGCTCTCACGATTAGTGAGATTAAAGATTTAAACCCTGATGCGATTTTGTTATCTCCTGGTCCAGGAGATCCCAATCAATCTGGAGTTTGTCTGGATATTTTATCTGAGTTATCAATTGAAATACCCACCCTTGGTGTCTGTCTTGGTCATCAAGCTATTACACAAGCGTTCGGAGGGAAAATAATCAGAGCCAAAGAATTAATGCATGGCAAGACATCTAATGTTTTGCATAGAGGTACTGGAATATTTAAAGACTTGCCTAATCCCTTAGTAGCAACTAGAT…	2965	ACCCAGCTTTCTTGTACAAAGTTGGCATTATAAGAAAGCATTGCTTATCAATTTGTTGCAACGAACAGGTCACTATCAGTCAAAATAAAATCATTATTTGAGGCTAGGTGGAGGCTCAGTGATGATAAGTCTGCGATGGTGGATGCATGTGTCATGGTCATAGCTGTTTCCTGTGTGAAATTGTTATCCGCTCAGAGGGCACAATCCTATTCCGCGCTATCCGACAATCTCCAAGACATTAGGTGGAGTTCAGTTCGGCGTATGGCATATGTCGCTGGAAAGAACATGTGAGCAAAAGGCCAGCAAAAGGCCAGGAACCGTAAAAAGGCCGCGTTGCTGGCGTTTTTCCATAGGCTCCGCCCCCCTGACGAGCATCACAAAAATCGACGCTCAAGTCAG…	2365	ACCCAGCTTTCTTGTACAAAGTTGGCATTATAAGAAAGCATTGCTTATCAATTTGTTGCAACGAACAGGTCACTATCAGTCAAAATAAAATCATTATTTGAGGCTAGGTGGAGGCTCAGTGATGATAAGTCTGCGATGGTGGATGCATGTGTCATGGTCATAGCTGTTTCCTGTGTGAAATTGTTATCCGCTCAGAGGGCACAATCCTATTCCGCGCTATCCGACAATCTCCAAGACATTAGGTGGAGTTCAGTTCGGCGTATGGCATATGTCGCTGGAAAGAACATGTGAGCAAAAGGCCAGCAAAAGGCCAGGAACCGTAAAAAGGCCGCGTTGCTGGCGTTTTTCCATAGGCTCCGCCCCCCTGACGAGCATCACAAAAATCGACGCTCAAGTCAG…	pTGW	OriginOfReplication.pMB1	CopyNumber.high	KAN	N/A	Q-14967	ABM74824	MULTISPECIES: aminodeoxychorismate anthranilate synthase component II	597	Prochlorococcus;Prochlorococcus marinus str. NATL1A;Prochlorococcus sp. MIT 0801	7	GO:0009094;GO:0000162;GO:0006571;GO:0046820;GO:0006541;GO:0005950;GO:0004049	EC:4.1.3.27;EC:2.6.1.85	Carboncarbon lyases;Transferring nitrogenous groups	BPIEA ; MFIEA	Lphenylalanine biosynthetic process ; anthranilate synthase activity ; glutamine metabolic process ; tyrosine biosynthetic process ; 4amino4deoxychorismate synthase activity ; anthranilate synthase complex ; tryptophan biosynthetic process
pSHPs0629B654978AU	F9	glycerol	ABM74827	867	ACGTGGATCTTCGCTCACCCAAGCTACATAAAATATTAGACACATGGATTGAGGAAGATCTTGGCGACGGAGATCTCACAAGATTTGTCCTCAGCGACAGAAGTGCATCAGCGCATTGGGTTGCGAAAGAGGATGGGACTTTTTGTGGTGGAGATCTGGTCAAACTTATATTTAGAAAAATTGATCCTAAAGTTGATATTCAACTTCTCATAGAGGATGGTCAGAAGTTTGAAAAGAATCAAAGACTACTAGAATTAAAAGGGTCTTCCTCTTCCTTAGTAGCAGGAGAGCGAGTAAGTCTGAATGTGGCCATGCATCTTTCTGGTATTGCTACATCGACAGCTCTATTGGTAACTAAACTATCAGGATCCAAGGTGAAATTAGCAGACACCCGTAAAA…	3232	ACCCAGCTTTCTTGTACAAAGTTGGCATTATAAGAAAGCATTGCTTATCAATTTGTTGCAACGAACAGGTCACTATCAGTCAAAATAAAATCATTATTTGAGGCTAGGTGGAGGCTCAGTGATGATAAGTCTGCGATGGTGGATGCATGTGTCATGGTCATAGCTGTTTCCTGTGTGAAATTGTTATCCGCTCAGAGGGCACAATCCTATTCCGCGCTATCCGACAATCTCCAAGACATTAGGTGGAGTTCAGTTCGGCGTATGGCATATGTCGCTGGAAAGAACATGTGAGCAAAAGGCCAGCAAAAGGCCAGGAACCGTAAAAAGGCCGCGTTGCTGGCGTTTTTCCATAGGCTCCGCCCCCCTGACGAGCATCACAAAAATCGACGCTCAAGTCAG…	2365	ACCCAGCTTTCTTGTACAAAGTTGGCATTATAAGAAAGCATTGCTTATCAATTTGTTGCAACGAACAGGTCACTATCAGTCAAAATAAAATCATTATTTGAGGCTAGGTGGAGGCTCAGTGATGATAAGTCTGCGATGGTGGATGCATGTGTCATGGTCATAGCTGTTTCCTGTGTGAAATTGTTATCCGCTCAGAGGGCACAATCCTATTCCGCGCTATCCGACAATCTCCAAGACATTAGGTGGAGTTCAGTTCGGCGTATGGCATATGTCGCTGGAAAGAACATGTGAGCAAAAGGCCAGCAAAAGGCCAGGAACCGTAAAAAGGCCGCGTTGCTGGCGTTTTTCCATAGGCTCCGCCCCCCTGACGAGCATCACAAAAATCGACGCTCAAGTCAG…	pTGW	OriginOfReplication.pMB1	CopyNumber.high	KAN	N/A	Q-14967	ABM74827	carboxylating nicotinatenucleotide diphosphorylase	864	Prochlorococcus marinus;Prochlorococcus marinus str. NATL1A	3	GO:0004514;GO:0046497;GO:0009435	EC:2.4.2.19	Glycosyltransferases	BPIEA ; MFIEA	nicotinate nucleotide metabolic process ; NAD biosynthetic process ; nicotinatenucleotide diphosphorylase (carboxylating) activity
pSHPs0629B654978AU	A10	glycerol	ABM74837	1062	ACATGCCTCGCCTTTTAATTGCTGCAAGCGGAACGGGTGGGCACATTTATCCTGCATTATCTTTCGCCGATTCACTTTCAAATTCTTGGGAAATAGTGTGGCTAGGTGTGCCAAATAGGCTTGAGGTTGAACTAGTTCCAGAAAAATACAATTTAATTAAGTTAAAAGTTGGAGGATTACAAGGAAATATTTTTAGAAAACTGTTTGATTTATGTAAATTACTCTTTGCGTCTGTTCAAGTCTCTGTCTTATTACGTCAAAAAAAAATTAATGTTATTTTCACCACTGGTGGCTACATATCTGCTCCATGTATTCTCGGTGCAAAAATGGCTGGCATCCCAGTTTTACTGCATGAATCTAATGCGATTCCTGGCAAAGTAACTAGGCTGTTGGGTAGGT…	3427	ACCCAGCTTTCTTGTACAAAGTTGGCATTATAAGAAAGCATTGCTTATCAATTTGTTGCAACGAACAGGTCACTATCAGTCAAAATAAAATCATTATTTGAGGCTAGGTGGAGGCTCAGTGATGATAAGTCTGCGATGGTGGATGCATGTGTCATGGTCATAGCTGTTTCCTGTGTGAAATTGTTATCCGCTCAGAGGGCACAATCCTATTCCGCGCTATCCGACAATCTCCAAGACATTAGGTGGAGTTCAGTTCGGCGTATGGCATATGTCGCTGGAAAGAACATGTGAGCAAAAGGCCAGCAAAAGGCCAGGAACCGTAAAAAGGCCGCGTTGCTGGCGTTTTTCCATAGGCTCCGCCCCCCTGACGAGCATCACAAAAATCGACGCTCAAGTCAG…	2365	ACCCAGCTTTCTTGTACAAAGTTGGCATTATAAGAAAGCATTGCTTATCAATTTGTTGCAACGAACAGGTCACTATCAGTCAAAATAAAATCATTATTTGAGGCTAGGTGGAGGCTCAGTGATGATAAGTCTGCGATGGTGGATGCATGTGTCATGGTCATAGCTGTTTCCTGTGTGAAATTGTTATCCGCTCAGAGGGCACAATCCTATTCCGCGCTATCCGACAATCTCCAAGACATTAGGTGGAGTTCAGTTCGGCGTATGGCATATGTCGCTGGAAAGAACATGTGAGCAAAAGGCCAGCAAAAGGCCAGGAACCGTAAAAAGGCCGCGTTGCTGGCGTTTTTCCATAGGCTCCGCCCCCCTGACGAGCATCACAAAAATCGACGCTCAAGTCAG…	pTGW	OriginOfReplication.pMB1	CopyNumber.high	KAN	N/A	Q-14967	ABM74837	undecaprenyldiphosphomuramoylpentapeptide betaNacetylglucosaminyltransferase	1059	Prochlorococcus marinus;Prochlorococcus marinus str. NATL1A	10	GO:0008360;GO:0051301;GO:0005975;GO:0051991;GO:0009252;GO:0071555;GO:0005886;GO:0050511;GO:0007049;GO:0030259	EC:2.4.1.227	Glycosyltransferases	MFIEA ; BPIEA ; CCIEA	carbohydrate metabolic process ; plasma membrane ; cell cycle ; cell division ; UDPNacetylDglucosamine:NacetylmuramoylLalanylDglutamylmeso2,6diaminopimelylDalanylDalaninediphosphoundecaprenol 4betaNacetylglucosaminlytransferase activity ; regulation of cell shape ; undecaprenyldiphosphomuramoylpentapeptide betaNacetylglucosaminyltransferase activity ; lipid glycosylation ; peptidoglycan biosynthe…
pSHPs0629B654978AU	B10	glycerol	ABM74839	1161	ACTTGCCAACAACTAAAAAAAACGACTTATACAACATTCTCCTCGGTCAGCTTCTATCTCAAGACGAGGGTATTGATGCAGAAATACTTACTAATTCAGCCCTTAATGCAATTAAATTCGCATCATTAAATAGAAACTTTCCATTAATTTCTAATATCCTTTTAAAAGCATCAAATGATTTTCAAAGAAACAATTCAAGCTTAAATCAAATTGTTTTTGGCTCTCACTTTAAAAATCCTGTGGGACTTGCTGCTGGATTTGACAAGAATGGCGTAGGAGCAGGTCTTTGGAATTATTTTGGATTTGGTTTCGCCGAATTGGGAACTATTACTTGGCATGCCCAAGAAGGCAATCCAAAGCCTAGACTTTTCAGAATTGCAAAAGAGAAAGCTGCGCTGA…	3526	ACCCAGCTTTCTTGTACAAAGTTGGCATTATAAGAAAGCATTGCTTATCAATTTGTTGCAACGAACAGGTCACTATCAGTCAAAATAAAATCATTATTTGAGGCTAGGTGGAGGCTCAGTGATGATAAGTCTGCGATGGTGGATGCATGTGTCATGGTCATAGCTGTTTCCTGTGTGAAATTGTTATCCGCTCAGAGGGCACAATCCTATTCCGCGCTATCCGACAATCTCCAAGACATTAGGTGGAGTTCAGTTCGGCGTATGGCATATGTCGCTGGAAAGAACATGTGAGCAAAAGGCCAGCAAAAGGCCAGGAACCGTAAAAAGGCCGCGTTGCTGGCGTTTTTCCATAGGCTCCGCCCCCCTGACGAGCATCACAAAAATCGACGCTCAAGTCAG…	2365	ACCCAGCTTTCTTGTACAAAGTTGGCATTATAAGAAAGCATTGCTTATCAATTTGTTGCAACGAACAGGTCACTATCAGTCAAAATAAAATCATTATTTGAGGCTAGGTGGAGGCTCAGTGATGATAAGTCTGCGATGGTGGATGCATGTGTCATGGTCATAGCTGTTTCCTGTGTGAAATTGTTATCCGCTCAGAGGGCACAATCCTATTCCGCGCTATCCGACAATCTCCAAGACATTAGGTGGAGTTCAGTTCGGCGTATGGCATATGTCGCTGGAAAGAACATGTGAGCAAAAGGCCAGCAAAAGGCCAGGAACCGTAAAAAGGCCGCGTTGCTGGCGTTTTTCCATAGGCTCCGCCCCCCTGACGAGCATCACAAAAATCGACGCTCAAGTCAG…	pTGW	OriginOfReplication.pMB1	CopyNumber.high	KAN	N/A	Q-14967	ABM74839	quinonedependent dihydroorotate dehydrogenase	1158	Prochlorococcus marinus;Prochlorococcus marinus str. NATL1A	6	GO:0006207;GO:0005737;GO:0004152;GO:0055114;GO:0044205;GO:0005886	EC:1.3.5.2	Acting on the CHCH group of donors	BPIEA ; CCIEA ; MFIEA	cytoplasm ; dihydroorotate dehydrogenase activity ; oxidationreduction process ; 'de novo' UMP biosynthetic process ; plasma membrane ; 'de novo' pyrimidine nucleobase biosynthetic process
pSHPs0629B654978AU	E10	glycerol	ABM74854	996	ACATGGGACAAAACCTTTTCATACAAAATGCTTTAAGTCCGCCAATACTTTTTTTCTTTTTGGGTGCAATTGCATACGCATTAAAGTCTGATTTCGAGATTCCAGCTCCTCTACCAAAATTATTTTCTTTATATCTTTTACTTGCAATAGGCTTCAGAGGAGGAATTGAACTTCAAAGAAGTGGCTTTAGTTATCCAGTTCTTCCAACTGTGGTTGCTGCAATATTAATGTCTCTTTTAATCCCTCTAATTTGCTTTTTAATACTGAGATTAAAATTTGATGTTTTTAATGCAGCAGCAATATCTGCAGCATATGGATCAATAAGTGCCGTTACTTTTATAACCGCTGAAAGCTTTTTAGAAAGTCAAAATATACCCTTTGATGGTTTTATGGTTGCAG…	3361	ACCCAGCTTTCTTGTACAAAGTTGGCATTATAAGAAAGCATTGCTTATCAATTTGTTGCAACGAACAGGTCACTATCAGTCAAAATAAAATCATTATTTGAGGCTAGGTGGAGGCTCAGTGATGATAAGTCTGCGATGGTGGATGCATGTGTCATGGTCATAGCTGTTTCCTGTGTGAAATTGTTATCCGCTCAGAGGGCACAATCCTATTCCGCGCTATCCGACAATCTCCAAGACATTAGGTGGAGTTCAGTTCGGCGTATGGCATATGTCGCTGGAAAGAACATGTGAGCAAAAGGCCAGCAAAAGGCCAGGAACCGTAAAAAGGCCGCGTTGCTGGCGTTTTTCCATAGGCTCCGCCCCCCTGACGAGCATCACAAAAATCGACGCTCAAGTCAG…	2365	ACCCAGCTTTCTTGTACAAAGTTGGCATTATAAGAAAGCATTGCTTATCAATTTGTTGCAACGAACAGGTCACTATCAGTCAAAATAAAATCATTATTTGAGGCTAGGTGGAGGCTCAGTGATGATAAGTCTGCGATGGTGGATGCATGTGTCATGGTCATAGCTGTTTCCTGTGTGAAATTGTTATCCGCTCAGAGGGCACAATCCTATTCCGCGCTATCCGACAATCTCCAAGACATTAGGTGGAGTTCAGTTCGGCGTATGGCATATGTCGCTGGAAAGAACATGTGAGCAAAAGGCCAGCAAAAGGCCAGGAACCGTAAAAAGGCCGCGTTGCTGGCGTTTTTCCATAGGCTCCGCCCCCCTGACGAGCATCACAAAAATCGACGCTCAAGTCAG…	pTGW	OriginOfReplication.pMB1	CopyNumber.high	KAN	N/A	Q-14967	ABM74854	sodiumdependent bicarbonate transporter	993	Prochlorococcus marinus;Prochlorococcus marinus str. NATL1A	1	GO:0016021			CCIEA	integral component of membrane
pSHPs0629B654978AU	F10	glycerol	ABM74856	939	ACATGGAATTAAACGGTTTTAAGGATTATTTCAAAATTCTTGGCATTAGCAGAAATGCTACCGATCAAGAAATCAAAAGTGCATTCAGAAAACTTGCTAGACAATTTCATCCTGATTTACATCCAAATGATCAGAAGGCTGAGTCGGAATTCAAAGAAATCAATGCAGCTTACGAGATTCTTTCTGATGAGGCTAAAAAAAAGTCTTATGAACAACATTTAAGTTATTGGTTCAAAAAAAGAGCTGGAAAATCTAGAGATTTTTCTACAGAAAATAATGATAACCAATTTGATGAATATCTAAACTTTGATGATTTTTTGAGTGATTTAATTGGAAGATTTAGTGAGGTTAGTCAAGATATTTACTCAAATATATCTTCAAATAAGAATGCACAATCAC…	3304	ACCCAGCTTTCTTGTACAAAGTTGGCATTATAAGAAAGCATTGCTTATCAATTTGTTGCAACGAACAGGTCACTATCAGTCAAAATAAAATCATTATTTGAGGCTAGGTGGAGGCTCAGTGATGATAAGTCTGCGATGGTGGATGCATGTGTCATGGTCATAGCTGTTTCCTGTGTGAAATTGTTATCCGCTCAGAGGGCACAATCCTATTCCGCGCTATCCGACAATCTCCAAGACATTAGGTGGAGTTCAGTTCGGCGTATGGCATATGTCGCTGGAAAGAACATGTGAGCAAAAGGCCAGCAAAAGGCCAGGAACCGTAAAAAGGCCGCGTTGCTGGCGTTTTTCCATAGGCTCCGCCCCCCTGACGAGCATCACAAAAATCGACGCTCAAGTCAG…	2365	ACCCAGCTTTCTTGTACAAAGTTGGCATTATAAGAAAGCATTGCTTATCAATTTGTTGCAACGAACAGGTCACTATCAGTCAAAATAAAATCATTATTTGAGGCTAGGTGGAGGCTCAGTGATGATAAGTCTGCGATGGTGGATGCATGTGTCATGGTCATAGCTGTTTCCTGTGTGAAATTGTTATCCGCTCAGAGGGCACAATCCTATTCCGCGCTATCCGACAATCTCCAAGACATTAGGTGGAGTTCAGTTCGGCGTATGGCATATGTCGCTGGAAAGAACATGTGAGCAAAAGGCCAGCAAAAGGCCAGGAACCGTAAAAAGGCCGCGTTGCTGGCGTTTTTCCATAGGCTCCGCCCCCCTGACGAGCATCACAAAAATCGACGCTCAAGTCAG…	pTGW	OriginOfReplication.pMB1	CopyNumber.high	KAN	N/A	Q-14967	ABM74856	molecular chaperone	936	Prochlorococcus marinus;Prochlorococcus marinus str. NATL1A	2	GO:0051082;GO:0006457			BPIEA ; MFIEA	protein folding ; unfolded protein binding
pSHPs0629B654978AU	A11	glycerol	ABM74868	1089	ACATGGGAAGTAGTTTCGGGAAACTTTTTACTATCAGCACCTTTGGCGAATCTCACGGAGGAGGTGTTGGTGTAATTATTGATGGATGTCCTCCAAGGTTGGAGCTCGACATTAACGAAATACAAAATGATCTCAATCGAAGGAGGCCAGGACAAAGCAAAATAACTACTCCAAGAAACGAAAGTGATGAAGTTGAAATTCTTAGTGGTCTTTTAGGTAATAAAACCTTAGGAACACCAATTGCCATGGTTGTAAGAAATAAAGATCATCGGCCTAAGGATTATTCTGAAATTAAAAAAACTTTTAGGCCATCTCATGCTGATGCTACATATCAGAAAAAATACGGAATTCAGGCTTCAAGTGGCGGCGGGCGTGCATCAGCAAGAGAAACTATAGGTA…	3454	ACCCAGCTTTCTTGTACAAAGTTGGCATTATAAGAAAGCATTGCTTATCAATTTGTTGCAACGAACAGGTCACTATCAGTCAAAATAAAATCATTATTTGAGGCTAGGTGGAGGCTCAGTGATGATAAGTCTGCGATGGTGGATGCATGTGTCATGGTCATAGCTGTTTCCTGTGTGAAATTGTTATCCGCTCAGAGGGCACAATCCTATTCCGCGCTATCCGACAATCTCCAAGACATTAGGTGGAGTTCAGTTCGGCGTATGGCATATGTCGCTGGAAAGAACATGTGAGCAAAAGGCCAGCAAAAGGCCAGGAACCGTAAAAAGGCCGCGTTGCTGGCGTTTTTCCATAGGCTCCGCCCCCCTGACGAGCATCACAAAAATCGACGCTCAAGTCAG…	2365	ACCCAGCTTTCTTGTACAAAGTTGGCATTATAAGAAAGCATTGCTTATCAATTTGTTGCAACGAACAGGTCACTATCAGTCAAAATAAAATCATTATTTGAGGCTAGGTGGAGGCTCAGTGATGATAAGTCTGCGATGGTGGATGCATGTGTCATGGTCATAGCTGTTTCCTGTGTGAAATTGTTATCCGCTCAGAGGGCACAATCCTATTCCGCGCTATCCGACAATCTCCAAGACATTAGGTGGAGTTCAGTTCGGCGTATGGCATATGTCGCTGGAAAGAACATGTGAGCAAAAGGCCAGCAAAAGGCCAGGAACCGTAAAAAGGCCGCGTTGCTGGCGTTTTTCCATAGGCTCCGCCCCCCTGACGAGCATCACAAAAATCGACGCTCAAGTCAG…	pTGW	OriginOfReplication.pMB1	CopyNumber.high	KAN	N/A	Q-14967	ABM74868	chorismate synthase	1086	Prochlorococcus marinus;Prochlorococcus marinus str. NATL1A	5	GO:0004107;GO:0009094;GO:0000162;GO:0006571;GO:0009423	EC:4.2.3.5	Carbonoxygen lyases	BPIEA ; MFIEA	chorismate synthase activity ; Lphenylalanine biosynthetic process ; chorismate biosynthetic process ; tyrosine biosynthetic process ; tryptophan biosynthetic process
pSHPs0629B654978AU	B11	glycerol	ABM74871	1221	ACATGGGCCCCCTATCTGGGAGAATTTCTCGGTTACTTAAAGAGAAAATGACTAGCAAGCAAAGTTCTAATAAAAATCTCGCAGGTTTAATCAAACCTTATGGTGGAGAACTTATAAACCTAATGGCTTCTGATCAAGAAGCAAAAGAGTTAAAAAAAAATTCTTTTAAAACTTTAAATTGTTCTGATAGAAATGCTTGTGATATTGAACTTCTTTTGATAGGTGCTTTTTCTCCTTTAAATGGGTTCATGAGTGAGAAAAATTACAACTCAGTCGTTAAACAAAATCGACTTGAATCAGGTTTGCTTTTTGGTTTGCCCATTGTGATGGATACAGATAGAGAAGATATAAATCCAGGAGATTCAGTTGTACTTAATTACAAAGATCAAGAACTAGCAA…	3586	ACCCAGCTTTCTTGTACAAAGTTGGCATTATAAGAAAGCATTGCTTATCAATTTGTTGCAACGAACAGGTCACTATCAGTCAAAATAAAATCATTATTTGAGGCTAGGTGGAGGCTCAGTGATGATAAGTCTGCGATGGTGGATGCATGTGTCATGGTCATAGCTGTTTCCTGTGTGAAATTGTTATCCGCTCAGAGGGCACAATCCTATTCCGCGCTATCCGACAATCTCCAAGACATTAGGTGGAGTTCAGTTCGGCGTATGGCATATGTCGCTGGAAAGAACATGTGAGCAAAAGGCCAGCAAAAGGCCAGGAACCGTAAAAAGGCCGCGTTGCTGGCGTTTTTCCATAGGCTCCGCCCCCCTGACGAGCATCACAAAAATCGACGCTCAAGTCAG…	2365	ACCCAGCTTTCTTGTACAAAGTTGGCATTATAAGAAAGCATTGCTTATCAATTTGTTGCAACGAACAGGTCACTATCAGTCAAAATAAAATCATTATTTGAGGCTAGGTGGAGGCTCAGTGATGATAAGTCTGCGATGGTGGATGCATGTGTCATGGTCATAGCTGTTTCCTGTGTGAAATTGTTATCCGCTCAGAGGGCACAATCCTATTCCGCGCTATCCGACAATCTCCAAGACATTAGGTGGAGTTCAGTTCGGCGTATGGCATATGTCGCTGGAAAGAACATGTGAGCAAAAGGCCAGCAAAAGGCCAGGAACCGTAAAAAGGCCGCGTTGCTGGCGTTTTTCCATAGGCTCCGCCCCCCTGACGAGCATCACAAAAATCGACGCTCAAGTCAG…	pTGW	OriginOfReplication.pMB1	CopyNumber.high	KAN	N/A	Q-14967	ABM74871	ATPsulfurylase	1218	Prochlorococcus marinus str. NATL1A	3	GO:0004781;GO:0006144;GO:0000103	EC:2.7.7.4	Transferring phosphoruscontaining groups	BPIEA ; MFIEA	sulfate adenylyltransferase (ATP) activity ; sulfate assimilation ; purine nucleobase metabolic process
pSHPs0629B654978AU	E11	glycerol	ABM74885	642	ACATGAGTCGTGTTCAATTAATAACCTCTACGCCAAACGCTGAAAAAAGCATGGCATATATTGCCAGGGTTAGCAATCCAAAGAATCAGGATAATGATGACTTTACGAAATTAATTGGGTATTGCATTAAGAACGAACATTGGAGCGTATTTGAGCAAGCTTATATGACTTTGCAAATAGAAACTACTCGAGGAATTGCTGCACAAATTTTAAGACATCGATCATTTACCTTTCAAGAATTTTCTCAACGCTATGCAGATAGCATGCAATTAGGAGAAATTCCTATACCAGAATTAAGAAGACAAGATAATAAAAATAGACAAAATTCTATATCAGACTTGCCAAAAGAAATTATTAATACTTTCAACAAAAAAATAAAACATCAGTTTGTTCAAAATA…	3007	ACCCAGCTTTCTTGTACAAAGTTGGCATTATAAGAAAGCATTGCTTATCAATTTGTTGCAACGAACAGGTCACTATCAGTCAAAATAAAATCATTATTTGAGGCTAGGTGGAGGCTCAGTGATGATAAGTCTGCGATGGTGGATGCATGTGTCATGGTCATAGCTGTTTCCTGTGTGAAATTGTTATCCGCTCAGAGGGCACAATCCTATTCCGCGCTATCCGACAATCTCCAAGACATTAGGTGGAGTTCAGTTCGGCGTATGGCATATGTCGCTGGAAAGAACATGTGAGCAAAAGGCCAGCAAAAGGCCAGGAACCGTAAAAAGGCCGCGTTGCTGGCGTTTTTCCATAGGCTCCGCCCCCCTGACGAGCATCACAAAAATCGACGCTCAAGTCAG…	2365	ACCCAGCTTTCTTGTACAAAGTTGGCATTATAAGAAAGCATTGCTTATCAATTTGTTGCAACGAACAGGTCACTATCAGTCAAAATAAAATCATTATTTGAGGCTAGGTGGAGGCTCAGTGATGATAAGTCTGCGATGGTGGATGCATGTGTCATGGTCATAGCTGTTTCCTGTGTGAAATTGTTATCCGCTCAGAGGGCACAATCCTATTCCGCGCTATCCGACAATCTCCAAGACATTAGGTGGAGTTCAGTTCGGCGTATGGCATATGTCGCTGGAAAGAACATGTGAGCAAAAGGCCAGCAAAAGGCCAGGAACCGTAAAAAGGCCGCGTTGCTGGCGTTTTTCCATAGGCTCCGCCCCCCTGACGAGCATCACAAAAATCGACGCTCAAGTCAG…	pTGW	OriginOfReplication.pMB1	CopyNumber.high	KAN	N/A	Q-14967	ABM74885	FADdependent thymidylate synthase	639	Prochlorococcus marinus;Prochlorococcus marinus str. PAC1;Prochlorococcus marinus str. NATL1A	5	GO:0006206;GO:0050660;GO:0006231;GO:0050797;GO:0032259	EC:2.1.1.148	Transferring onecarbon groups	BPIEA ; MFIEA	pyrimidine nucleobase metabolic process ; methylation ; dTMP biosynthetic process ; flavin adenine dinucleotide binding ; thymidylate synthase (FAD) activity
pSHPs0629B654978AU	F11	glycerol	ABM74900	1239	ACATGAAATGTGATCCAAGTATTGCGAAATTAATAAACAATGAATTATCAAGACAAGAAACTCATTTAGAGCTTATCGCAAGTGAGAATTTTGCCTCTAAGGCCGTAATGGAAGCCCAAGGATCAGTCCTAACAAATAAATATGCTGAAGGTCTCCCTAACAAACGCTATTACGGAGGATGTGAGTATATCGACGGAATTGAGCAACTAGCAATAGATAGAGCAAAAAACCTTTTTGGGGCCAACTGGGCAAACGTCCAACCTCACAGCGGAGCTCAAGCTAACTTTGCAGTTTTCCTTAGCCTTCTAAAGCCGGGGGACACAATTATGGGAATGGACTTATCTCATGGAGGTCACCTCACTCATGGTTCACCTGTAAATGTAAGCGGCAAATGGTTTA…	3604	ACCCAGCTTTCTTGTACAAAGTTGGCATTATAAGAAAGCATTGCTTATCAATTTGTTGCAACGAACAGGTCACTATCAGTCAAAATAAAATCATTATTTGAGGCTAGGTGGAGGCTCAGTGATGATAAGTCTGCGATGGTGGATGCATGTGTCATGGTCATAGCTGTTTCCTGTGTGAAATTGTTATCCGCTCAGAGGGCACAATCCTATTCCGCGCTATCCGACAATCTCCAAGACATTAGGTGGAGTTCAGTTCGGCGTATGGCATATGTCGCTGGAAAGAACATGTGAGCAAAAGGCCAGCAAAAGGCCAGGAACCGTAAAAAGGCCGCGTTGCTGGCGTTTTTCCATAGGCTCCGCCCCCCTGACGAGCATCACAAAAATCGACGCTCAAGTCAG…	2365	ACCCAGCTTTCTTGTACAAAGTTGGCATTATAAGAAAGCATTGCTTATCAATTTGTTGCAACGAACAGGTCACTATCAGTCAAAATAAAATCATTATTTGAGGCTAGGTGGAGGCTCAGTGATGATAAGTCTGCGATGGTGGATGCATGTGTCATGGTCATAGCTGTTTCCTGTGTGAAATTGTTATCCGCTCAGAGGGCACAATCCTATTCCGCGCTATCCGACAATCTCCAAGACATTAGGTGGAGTTCAGTTCGGCGTATGGCATATGTCGCTGGAAAGAACATGTGAGCAAAAGGCCAGCAAAAGGCCAGGAACCGTAAAAAGGCCGCGTTGCTGGCGTTTTTCCATAGGCTCCGCCCCCCTGACGAGCATCACAAAAATCGACGCTCAAGTCAG…	pTGW	OriginOfReplication.pMB1	CopyNumber.high	KAN	N/A	Q-14967	ABM74900	serine hydroxymethyltransferase	1236	Prochlorococcus marinus;Prochlorococcus marinus str. NATL1A	5	GO:0030170;GO:0005737;GO:0019264;GO:0004372;GO:0035999	EC:2.1.2.1	Transferring onecarbon groups	BPIEA ; CCIEA ; MFIEA	pyridoxal phosphate binding ; cytoplasm ; tetrahydrofolate interconversion ; glycine biosynthetic process from serine ; glycine hydroxymethyltransferase activity
pSHPs0629B654978AU	G11	glycerol	ABM74914	1134	ACTTGAAAAAGCCCTTATTCGATTTCCAAATAAAAAGTAGATGCAAAACGACATTAGCTCGTGTCTGTTCTTTTAAAACTCCAAATGGAATTGTAAATACTCCAAAATTCATGCCTGTTGGGACTTTAGGAACAGTCAAAGGAGTTACATCTCAGCAACTTGAGAAAACAGGGGCTGAAATGATTCTTGCAAATACTTTTCATCTTCATCTTCAACCAGGAGAAAAAATAGTTCAAGATGCAGGGGGACTACATAAATTTATGAGTTGGAATAAACCAATTCTTACTGACTCAGGAGGCTTTCAAGTATTTAGTTTGGCAAAATTAAATAAAATAGATGATCAAGGAGTCTCGTTTCAAAGTCCAAGAGATGGTAAACATATCTATTTAACTCCTGAAA…	3499	ACCCAGCTTTCTTGTACAAAGTTGGCATTATAAGAAAGCATTGCTTATCAATTTGTTGCAACGAACAGGTCACTATCAGTCAAAATAAAATCATTATTTGAGGCTAGGTGGAGGCTCAGTGATGATAAGTCTGCGATGGTGGATGCATGTGTCATGGTCATAGCTGTTTCCTGTGTGAAATTGTTATCCGCTCAGAGGGCACAATCCTATTCCGCGCTATCCGACAATCTCCAAGACATTAGGTGGAGTTCAGTTCGGCGTATGGCATATGTCGCTGGAAAGAACATGTGAGCAAAAGGCCAGCAAAAGGCCAGGAACCGTAAAAAGGCCGCGTTGCTGGCGTTTTTCCATAGGCTCCGCCCCCCTGACGAGCATCACAAAAATCGACGCTCAAGTCAG…	2365	ACCCAGCTTTCTTGTACAAAGTTGGCATTATAAGAAAGCATTGCTTATCAATTTGTTGCAACGAACAGGTCACTATCAGTCAAAATAAAATCATTATTTGAGGCTAGGTGGAGGCTCAGTGATGATAAGTCTGCGATGGTGGATGCATGTGTCATGGTCATAGCTGTTTCCTGTGTGAAATTGTTATCCGCTCAGAGGGCACAATCCTATTCCGCGCTATCCGACAATCTCCAAGACATTAGGTGGAGTTCAGTTCGGCGTATGGCATATGTCGCTGGAAAGAACATGTGAGCAAAAGGCCAGCAAAAGGCCAGGAACCGTAAAAAGGCCGCGTTGCTGGCGTTTTTCCATAGGCTCCGCCCCCCTGACGAGCATCACAAAAATCGACGCTCAAGTCAG…	pTGW	OriginOfReplication.pMB1	CopyNumber.high	KAN	N/A	Q-14967	ABM74914	tRNA guanosine(34) transglycosylase Tgt	1131	Prochlorococcus marinus;Prochlorococcus marinus str. NATL1A	4	GO:0008616;GO:0046872;GO:0101030;GO:0008479	EC:2.4.2.29	Glycosyltransferases	BPIEA ; MFIEA	metal ion binding ; queuine tRNAribosyltransferase activity ; tRNAguanine transglycosylation ; queuosine biosynthetic process
pSHPs0629B654978AU	H11	glycerol	ABM74924	1497	ACATGGCAGTTAGTTATTTAAAAAGAGAAACATCACCAAAGCAAACAATCTTCAACAAAGAAGATTGGTCCAGTGCATATTGCAATGTTGAAAAAGAATTAGATCACGTTCAACTCAAGCTTGTAAAAGGATCTATTCCTGAACAAATTTCTGGTACCTTTTATCGAAACGGGCCAGGTAGATTAGAAAGAGGGGGAAGATGGGTCCATCATCCATTTGATGGAGATGGCATGATTGCTGCCTTCAAATTTGACAATGGAAAAATAAACCTGACGAATCGTTTTGTTCGCACAAAGGAATGGACAGAAGAAGAAAAATCCCAAAAATTTCTATATAGAGGTGTATTTGGAACTCAAAAAGAAGGAGGAGTGTTAGCTAATGCTTTTGATGTAAGGCTAA…	3862	ACCCAGCTTTCTTGTACAAAGTTGGCATTATAAGAAAGCATTGCTTATCAATTTGTTGCAACGAACAGGTCACTATCAGTCAAAATAAAATCATTATTTGAGGCTAGGTGGAGGCTCAGTGATGATAAGTCTGCGATGGTGGATGCATGTGTCATGGTCATAGCTGTTTCCTGTGTGAAATTGTTATCCGCTCAGAGGGCACAATCCTATTCCGCGCTATCCGACAATCTCCAAGACATTAGGTGGAGTTCAGTTCGGCGTATGGCATATGTCGCTGGAAAGAACATGTGAGCAAAAGGCCAGCAAAAGGCCAGGAACCGTAAAAAGGCCGCGTTGCTGGCGTTTTTCCATAGGCTCCGCCCCCCTGACGAGCATCACAAAAATCGACGCTCAAGTCAG…	2365	ACCCAGCTTTCTTGTACAAAGTTGGCATTATAAGAAAGCATTGCTTATCAATTTGTTGCAACGAACAGGTCACTATCAGTCAAAATAAAATCATTATTTGAGGCTAGGTGGAGGCTCAGTGATGATAAGTCTGCGATGGTGGATGCATGTGTCATGGTCATAGCTGTTTCCTGTGTGAAATTGTTATCCGCTCAGAGGGCACAATCCTATTCCGCGCTATCCGACAATCTCCAAGACATTAGGTGGAGTTCAGTTCGGCGTATGGCATATGTCGCTGGAAAGAACATGTGAGCAAAAGGCCAGCAAAAGGCCAGGAACCGTAAAAAGGCCGCGTTGCTGGCGTTTTTCCATAGGCTCCGCCCCCCTGACGAGCATCACAAAAATCGACGCTCAAGTCAG…	pTGW	OriginOfReplication.pMB1	CopyNumber.high	KAN	N/A	Q-14967	ABM74924	retinal pigment epithelial membrane	1494	Prochlorococcus marinus;Prochlorococcus marinus str. NATL1A	3	GO:0016702;GO:0046872;GO:0055114	EC:1.13.11	Acting on single donors with incorporation of molecular oxygen (oxygenases). The oxygen incorporated need not be derived from O(2)	BPIEA ; MFIEA	oxidoreductase activity, acting on single donors with incorporation of molecular oxygen, incorporation of two atoms of oxygen ; oxidationreduction process ; metal ion binding
pSHPs0629B654978AU	A12	glycerol	ABM74925	615	ACATGGAAAAAACTAGAGAAGGAGAGATTAGACGGGAAACTAAGGAAACTGACGTTTTTGTGAAAATTGATCTTGATGGTTCTGGAAAATGCAGTGCAAATACGGGGATTGGTTTTCTAGACCATATGATCCAACAATTATCTAGTCATGGATTATTTGATATTGAAGTAAGAGCTAATGGAGATACTCACATAGACGATCATCACACCAATGAGGATGTTGGAATTGCTATTGGACAAGCTTTGTCAAAAGCATTAGGTGATCGAGTTGGAATCAAACGTTTTGGTCATTTTTTAGCTCCGCTTGATGAAGCTCTTATTCAGGTTGTGGTTGATTGCTCCGGTCGACCACATTTAAGTTTTAGTTTAGATATTCCTTCTCAAAAAGTGGGCACTTATG…	2980	ACCCAGCTTTCTTGTACAAAGTTGGCATTATAAGAAAGCATTGCTTATCAATTTGTTGCAACGAACAGGTCACTATCAGTCAAAATAAAATCATTATTTGAGGCTAGGTGGAGGCTCAGTGATGATAAGTCTGCGATGGTGGATGCATGTGTCATGGTCATAGCTGTTTCCTGTGTGAAATTGTTATCCGCTCAGAGGGCACAATCCTATTCCGCGCTATCCGACAATCTCCAAGACATTAGGTGGAGTTCAGTTCGGCGTATGGCATATGTCGCTGGAAAGAACATGTGAGCAAAAGGCCAGCAAAAGGCCAGGAACCGTAAAAAGGCCGCGTTGCTGGCGTTTTTCCATAGGCTCCGCCCCCCTGACGAGCATCACAAAAATCGACGCTCAAGTCAG…	2365	ACCCAGCTTTCTTGTACAAAGTTGGCATTATAAGAAAGCATTGCTTATCAATTTGTTGCAACGAACAGGTCACTATCAGTCAAAATAAAATCATTATTTGAGGCTAGGTGGAGGCTCAGTGATGATAAGTCTGCGATGGTGGATGCATGTGTCATGGTCATAGCTGTTTCCTGTGTGAAATTGTTATCCGCTCAGAGGGCACAATCCTATTCCGCGCTATCCGACAATCTCCAAGACATTAGGTGGAGTTCAGTTCGGCGTATGGCATATGTCGCTGGAAAGAACATGTGAGCAAAAGGCCAGCAAAAGGCCAGGAACCGTAAAAAGGCCGCGTTGCTGGCGTTTTTCCATAGGCTCCGCCCCCCTGACGAGCATCACAAAAATCGACGCTCAAGTCAG…	pTGW	OriginOfReplication.pMB1	CopyNumber.high	KAN	N/A	Q-14967	ABM74925	imidazoleglycerolphosphate dehydratase	612	Prochlorococcus;Prochlorococcus marinus str. NATL2A;Prochlorococcus marinus str. NATL1A;Prochlorococcus sp. MIT 0801	3	GO:0004424;GO:0005737;GO:0000105	EC:4.2.1.19	Carbonoxygen lyases	BPIEA ; CCIEA ; MFIEA	cytoplasm ; histidine biosynthetic process ; imidazoleglycerolphosphate dehydratase activity
pSHPs0629B654978AU	C12	glycerol	ABM74951	600	ACATGATTAATTCTTTAGATTTAAATAAATATATAGAACTTTATCAAGATTTTTTGCATCCAAATCCAAATATTAATTCTCAAGCATTTTTGATTTTAAAAAAAGAATTTGAGGTTAAGTTTATGAATAATCTTTTAGCTAATCTCAAGGAAGAAGATTTATTTATAAGAAGAAAATCAATATTAGCTTTGGGACGATTTGGAGAAAAAGCCTTAAAGTCAATCGTTCAATTGTATATGGATACTAACAATACAACTGTTAAAGTTAGCTGCCTTAAAACAATTATCAAAGTTGTAGTTAATTTTAATTTAGAAGAATTAACTCAGGATGAGATGTTAGTAGTTGATTTAGCTCTTAAAGATAGTTCTCCTGAAATGATCTTGACTGTTATTTCTCTTT…	2965	ACCCAGCTTTCTTGTACAAAGTTGGCATTATAAGAAAGCATTGCTTATCAATTTGTTGCAACGAACAGGTCACTATCAGTCAAAATAAAATCATTATTTGAGGCTAGGTGGAGGCTCAGTGATGATAAGTCTGCGATGGTGGATGCATGTGTCATGGTCATAGCTGTTTCCTGTGTGAAATTGTTATCCGCTCAGAGGGCACAATCCTATTCCGCGCTATCCGACAATCTCCAAGACATTAGGTGGAGTTCAGTTCGGCGTATGGCATATGTCGCTGGAAAGAACATGTGAGCAAAAGGCCAGCAAAAGGCCAGGAACCGTAAAAAGGCCGCGTTGCTGGCGTTTTTCCATAGGCTCCGCCCCCCTGACGAGCATCACAAAAATCGACGCTCAAGTCAG…	2365	ACCCAGCTTTCTTGTACAAAGTTGGCATTATAAGAAAGCATTGCTTATCAATTTGTTGCAACGAACAGGTCACTATCAGTCAAAATAAAATCATTATTTGAGGCTAGGTGGAGGCTCAGTGATGATAAGTCTGCGATGGTGGATGCATGTGTCATGGTCATAGCTGTTTCCTGTGTGAAATTGTTATCCGCTCAGAGGGCACAATCCTATTCCGCGCTATCCGACAATCTCCAAGACATTAGGTGGAGTTCAGTTCGGCGTATGGCATATGTCGCTGGAAAGAACATGTGAGCAAAAGGCCAGCAAAAGGCCAGGAACCGTAAAAAGGCCGCGTTGCTGGCGTTTTTCCATAGGCTCCGCCCCCCTGACGAGCATCACAAAAATCGACGCTCAAGTCAG…	pTGW	OriginOfReplication.pMB1	CopyNumber.high	KAN	N/A	Q-14967	ABM74951	glycosyl transferase	597	Prochlorococcus marinus;Prochlorococcus marinus str. NATL1A;Prochlorococcus marinus XMU1403
pSHPs0629B654978AU	D12	glycerol	ABM74957	663	ACTTGAAAAAAGAAAAATTACAAAAGTACCTAACTATTGCATTTTTTATAGGTGCTTTCATTTTACTTGTCTTCTTAATTCAGACGTATGGAATTGAACCATTAAGAAGTGCCGTGAAAGAAATGGGCATTTGGGCACCTCTGGGAATTCTGATACTTCGAGGAATTAGCGTAATCCTTCCAGCATTACCTAGCTCAGTTTACTCACTTTTAGCCGGATCATTACTTGGTTTCAAAACAGGTTATCTAACTATTTTTATATCTGACCTAATTTTTTGCCAGATAGCATTTTTTATAGCTAGAAATTTCGGCCGAGCTCCTGTTCGGAAATTAGTTGGAATAAAAGCCATGAAAAGAATTGAAAGTTTCAACCAAAATCAACTAGAAGGCAATTTCTTTC…	3028	ACCCAGCTTTCTTGTACAAAGTTGGCATTATAAGAAAGCATTGCTTATCAATTTGTTGCAACGAACAGGTCACTATCAGTCAAAATAAAATCATTATTTGAGGCTAGGTGGAGGCTCAGTGATGATAAGTCTGCGATGGTGGATGCATGTGTCATGGTCATAGCTGTTTCCTGTGTGAAATTGTTATCCGCTCAGAGGGCACAATCCTATTCCGCGCTATCCGACAATCTCCAAGACATTAGGTGGAGTTCAGTTCGGCGTATGGCATATGTCGCTGGAAAGAACATGTGAGCAAAAGGCCAGCAAAAGGCCAGGAACCGTAAAAAGGCCGCGTTGCTGGCGTTTTTCCATAGGCTCCGCCCCCCTGACGAGCATCACAAAAATCGACGCTCAAGTCAG…	2365	ACCCAGCTTTCTTGTACAAAGTTGGCATTATAAGAAAGCATTGCTTATCAATTTGTTGCAACGAACAGGTCACTATCAGTCAAAATAAAATCATTATTTGAGGCTAGGTGGAGGCTCAGTGATGATAAGTCTGCGATGGTGGATGCATGTGTCATGGTCATAGCTGTTTCCTGTGTGAAATTGTTATCCGCTCAGAGGGCACAATCCTATTCCGCGCTATCCGACAATCTCCAAGACATTAGGTGGAGTTCAGTTCGGCGTATGGCATATGTCGCTGGAAAGAACATGTGAGCAAAAGGCCAGCAAAAGGCCAGGAACCGTAAAAAGGCCGCGTTGCTGGCGTTTTTCCATAGGCTCCGCCCCCCTGACGAGCATCACAAAAATCGACGCTCAAGTCAG…	pTGW	OriginOfReplication.pMB1	CopyNumber.high	KAN	N/A	Q-14967	ABM74957	TVP38 TMEM64 family	660	Prochlorococcus marinus;Prochlorococcus marinus str. NATL1A	1	GO:0016021			CCIEA	integral component of membrane
pSHPs0629B654978AU	A1	glycerol	ABM74970	426	ACTGTACGCAGAGGAACGCCCATTTAGTGGCTGGCGTTATGAATCTTCGGCAAATAATGATTTTATTTTGACTGATAGTGACCTGTTCGTTGCAACACATTGATGAGCAATGCTTTTTTATAATGCCAACTTTGTACAAAAAAGCAGGCTACTTAAGAATTGATTCTTTAAGGTTGGAGAAGATCAAGAAGAAGAGGAAGCGTCGTATATTCAGGATCTCCATAGACTTCGTTATACTTGGGAGATTCAGAATTAAGCTTATATTGAAGAACTTGGACCCAGCTTTCTTGTACAAAGTTGGCATTATAAGAAAGCATTGCTTATCAATTTGTTGCAACGAACAGGTCACTATCAGTCAAAATAAAATCATTATTTGTTCCCGCATATTAACCCCTGATT…	2591	AGGCTAGGTGGAGGCTCAGTGATGATAAGTCTGCGATGGTGGATGCATGTGTCATGGTCATAGCTGTTTCCTGTGTGAAATTGTTATCCGCTCAGAGGGCACAATCCTATTCCGCGCTATCCGACAATCTCCAAGACATTAGGTGGAGTTCAGTTCGGCGTATGGCATATGTCGCTGGAAAGAACATGTGAGCAAAAGGCCAGCAAAAGGCCAGGAACCGTAAAAAGGCCGCGTTGCTGGCGTTTTTCCATAGGCTCCGCCCCCCTGACGAGCATCACAAAAATCGACGCTCAAGTCAGAGGTGGCGAAACCCGACAGGACTATAAAGATACCAGGCGTTTCCCCCTGGAAGCTCCCTCGTGCGCTCTCCTGTTCCGACCCTGCCGCTTACCGGATACC…	2165	AGGCTAGGTGGAGGCTCAGTGATGATAAGTCTGCGATGGTGGATGCATGTGTCATGGTCATAGCTGTTTCCTGTGTGAAATTGTTATCCGCTCAGAGGGCACAATCCTATTCCGCGCTATCCGACAATCTCCAAGACATTAGGTGGAGTTCAGTTCGGCGTATGGCATATGTCGCTGGAAAGAACATGTGAGCAAAAGGCCAGCAAAAGGCCAGGAACCGTAAAAAGGCCGCGTTGCTGGCGTTTTTCCATAGGCTCCGCCCCCCTGACGAGCATCACAAAAATCGACGCTCAAGTCAGAGGTGGCGAAACCCGACAGGACTATAAAGATACCAGGCGTTTCCCCCTGGAAGCTCCCTCGTGCGCTCTCCTGTTCCGACCCTGCCGCTTACCGGATACC…	pTwist Kan High Copy	OriginOfReplication.pUC	CopyNumber.high	KAN	N/A	Q-14967	ABM74970	NA	123
pSHPs0629B654978AU	B1	glycerol	ABM75375	489	ACTGTACGCAGAGGAACGCCCATTTAGTGGCTGGCGTTATGAATCTTCGGCAAATAATGATTTTATTTTGACTGATAGTGACCTGTTCGTTGCAACACATTGATGAGCAATGCTTTTTTATAATGCCAACTTTGTACAAAAAAGCAGGCTACGTGAGTCAAGCAGTTTCCACTACCAAGAGAAATGATGTTCAGAGTGTTGCCAATGCTTTGAAACTGAAGACCTGCAATAAATGTGGCGGTAATGGTTATATGAAATCTAGCCCAAATTGTTATCACACTTGTTTGACATGCCTAGGAAAAGGATTAATAAGTGAACAATGTGAAAGTATCAATTTGGACCCAGCTTTCTTGTACAAAGTTGGCATTATAAGAAAGCATTGCTTATCAATTTGTTGCA…	2654	AGGCTAGGTGGAGGCTCAGTGATGATAAGTCTGCGATGGTGGATGCATGTGTCATGGTCATAGCTGTTTCCTGTGTGAAATTGTTATCCGCTCAGAGGGCACAATCCTATTCCGCGCTATCCGACAATCTCCAAGACATTAGGTGGAGTTCAGTTCGGCGTATGGCATATGTCGCTGGAAAGAACATGTGAGCAAAAGGCCAGCAAAAGGCCAGGAACCGTAAAAAGGCCGCGTTGCTGGCGTTTTTCCATAGGCTCCGCCCCCCTGACGAGCATCACAAAAATCGACGCTCAAGTCAGAGGTGGCGAAACCCGACAGGACTATAAAGATACCAGGCGTTTCCCCCTGGAAGCTCCCTCGTGCGCTCTCCTGTTCCGACCCTGCCGCTTACCGGATACC…	2165	AGGCTAGGTGGAGGCTCAGTGATGATAAGTCTGCGATGGTGGATGCATGTGTCATGGTCATAGCTGTTTCCTGTGTGAAATTGTTATCCGCTCAGAGGGCACAATCCTATTCCGCGCTATCCGACAATCTCCAAGACATTAGGTGGAGTTCAGTTCGGCGTATGGCATATGTCGCTGGAAAGAACATGTGAGCAAAAGGCCAGCAAAAGGCCAGGAACCGTAAAAAGGCCGCGTTGCTGGCGTTTTTCCATAGGCTCCGCCCCCCTGACGAGCATCACAAAAATCGACGCTCAAGTCAGAGGTGGCGAAACCCGACAGGACTATAAAGATACCAGGCGTTTCCCCCTGGAAGCTCCCTCGTGCGCTCTCCTGTTCCGACCCTGCCGCTTACCGGATACC…	pTwist Kan High Copy	OriginOfReplication.pUC	CopyNumber.high	KAN	N/A	Q-14967	ABM75375	hypothetical protein	186	Prochlorococcus marinus;Prochlorococcus marinus str. NATL1A
pSHPs0629B654978AU	C1	glycerol	ABM75635	510	ACTGTACGCAGAGGAACGCCCATTTAGTGGCTGGCGTTATGAATCTTCGGCAAATAATGATTTTATTTTGACTGATAGTGACCTGTTCGTTGCAACACATTGATGAGCAATGCTTTTTTATAATGCCAACTTTGTACAAAAAAGCAGGCTACATGATCAACAGTACATATTTATATTCCTTTTTTCTATTATTTGGTTTTGGTTCAATTTTTTACTTTTTTCTAAATTTCAGATCCGGCAAAAATGAAATTAACAATAAAATCCTTTTAAAAAATTTATTAGAGGGTTTAGATATGGAAGTGCCTGATGAATTGAAAACTTTAGATAATTCATCTACTGATCCTCAAAAATTATCCTTGGACCCAGCTTTCTTGTACAAAGTTGGCATTATAAGAAAGC…	2675	AGGCTAGGTGGAGGCTCAGTGATGATAAGTCTGCGATGGTGGATGCATGTGTCATGGTCATAGCTGTTTCCTGTGTGAAATTGTTATCCGCTCAGAGGGCACAATCCTATTCCGCGCTATCCGACAATCTCCAAGACATTAGGTGGAGTTCAGTTCGGCGTATGGCATATGTCGCTGGAAAGAACATGTGAGCAAAAGGCCAGCAAAAGGCCAGGAACCGTAAAAAGGCCGCGTTGCTGGCGTTTTTCCATAGGCTCCGCCCCCCTGACGAGCATCACAAAAATCGACGCTCAAGTCAGAGGTGGCGAAACCCGACAGGACTATAAAGATACCAGGCGTTTCCCCCTGGAAGCTCCCTCGTGCGCTCTCCTGTTCCGACCCTGCCGCTTACCGGATACC…	2165	AGGCTAGGTGGAGGCTCAGTGATGATAAGTCTGCGATGGTGGATGCATGTGTCATGGTCATAGCTGTTTCCTGTGTGAAATTGTTATCCGCTCAGAGGGCACAATCCTATTCCGCGCTATCCGACAATCTCCAAGACATTAGGTGGAGTTCAGTTCGGCGTATGGCATATGTCGCTGGAAAGAACATGTGAGCAAAAGGCCAGCAAAAGGCCAGGAACCGTAAAAAGGCCGCGTTGCTGGCGTTTTTCCATAGGCTCCGCCCCCCTGACGAGCATCACAAAAATCGACGCTCAAGTCAGAGGTGGCGAAACCCGACAGGACTATAAAGATACCAGGCGTTTCCCCCTGGAAGCTCCCTCGTGCGCTCTCCTGTTCCGACCCTGCCGCTTACCGGATACC…	pTwist Kan High Copy	OriginOfReplication.pUC	CopyNumber.high	KAN	N/A	Q-14967	ABM75635	hypothetical protein	207	Prochlorococcus marinus;Prochlorococcus marinus str. NATL1A					CCIEA
pSHPs0629B654978AU	D1	glycerol	ABM75683	444	ACTGTACGCAGAGGAACGCCCATTTAGTGGCTGGCGTTATGAATCTTCGGCAAATAATGATTTTATTTTGACTGATAGTGACCTGTTCGTTGCAACACATTGATGAGCAATGCTTTTTTATAATGCCAACTTTGTACAAAAAAGCAGGCTACATGAATATTGCCACGATTGCAATCATCACGATTATTGCTACTTTATTTTTCTATATGATTTTCTTGGTGCTTGGGGTTGGAGGTATTGCCAAAAACCGCAGAGCTCAAGGTCTTGATCAAAGTAAAGGAAGCGACAATTTGGACCCAGCTTTCTTGTACAAAGTTGGCATTATAAGAAAGCATTGCTTATCAATTTGTTGCAACGAACAGGTCACTATCAGTCAAAATAAAATCATTATTTGTTCCC…	2609	AGGCTAGGTGGAGGCTCAGTGATGATAAGTCTGCGATGGTGGATGCATGTGTCATGGTCATAGCTGTTTCCTGTGTGAAATTGTTATCCGCTCAGAGGGCACAATCCTATTCCGCGCTATCCGACAATCTCCAAGACATTAGGTGGAGTTCAGTTCGGCGTATGGCATATGTCGCTGGAAAGAACATGTGAGCAAAAGGCCAGCAAAAGGCCAGGAACCGTAAAAAGGCCGCGTTGCTGGCGTTTTTCCATAGGCTCCGCCCCCCTGACGAGCATCACAAAAATCGACGCTCAAGTCAGAGGTGGCGAAACCCGACAGGACTATAAAGATACCAGGCGTTTCCCCCTGGAAGCTCCCTCGTGCGCTCTCCTGTTCCGACCCTGCCGCTTACCGGATACC…	2165	AGGCTAGGTGGAGGCTCAGTGATGATAAGTCTGCGATGGTGGATGCATGTGTCATGGTCATAGCTGTTTCCTGTGTGAAATTGTTATCCGCTCAGAGGGCACAATCCTATTCCGCGCTATCCGACAATCTCCAAGACATTAGGTGGAGTTCAGTTCGGCGTATGGCATATGTCGCTGGAAAGAACATGTGAGCAAAAGGCCAGCAAAAGGCCAGGAACCGTAAAAAGGCCGCGTTGCTGGCGTTTTTCCATAGGCTCCGCCCCCCTGACGAGCATCACAAAAATCGACGCTCAAGTCAGAGGTGGCGAAACCCGACAGGACTATAAAGATACCAGGCGTTTCCCCCTGGAAGCTCCCTCGTGCGCTCTCCTGTTCCGACCCTGCCGCTTACCGGATACC…	pTwist Kan High Copy	OriginOfReplication.pUC	CopyNumber.high	KAN	N/A	Q-14967	ABM75683	NA	141
pSHPs0629B654978AU	E1	glycerol	ABM75688	483	ACTGTACGCAGAGGAACGCCCATTTAGTGGCTGGCGTTATGAATCTTCGGCAAATAATGATTTTATTTTGACTGATAGTGACCTGTTCGTTGCAACACATTGATGAGCAATGCTTTTTTATAATGCCAACTTTGTACAAAAAAGCAGGCTACTTGGGAGTGGTTAAATTTGCATCTGATTTTATTTTTTCGATGTCTAAAGAAACTTACCAGGAAATTAAAAGAATCAGTGGAGAAGAATTAAAAGAGTTGTTATCTAATTTGGATAATGTTTTTGATTTAGGTACTGGTACCTTGTTGGGTGATAGCTATTTGGCTTCAACAGATCATTTGGACCCAGCTTTCTTGTACAAAGTTGGCATTATAAGAAAGCATTGCTTATCAATTTGTTGCAACGAAC…	2648	AGGCTAGGTGGAGGCTCAGTGATGATAAGTCTGCGATGGTGGATGCATGTGTCATGGTCATAGCTGTTTCCTGTGTGAAATTGTTATCCGCTCAGAGGGCACAATCCTATTCCGCGCTATCCGACAATCTCCAAGACATTAGGTGGAGTTCAGTTCGGCGTATGGCATATGTCGCTGGAAAGAACATGTGAGCAAAAGGCCAGCAAAAGGCCAGGAACCGTAAAAAGGCCGCGTTGCTGGCGTTTTTCCATAGGCTCCGCCCCCCTGACGAGCATCACAAAAATCGACGCTCAAGTCAGAGGTGGCGAAACCCGACAGGACTATAAAGATACCAGGCGTTTCCCCCTGGAAGCTCCCTCGTGCGCTCTCCTGTTCCGACCCTGCCGCTTACCGGATACC…	2165	AGGCTAGGTGGAGGCTCAGTGATGATAAGTCTGCGATGGTGGATGCATGTGTCATGGTCATAGCTGTTTCCTGTGTGAAATTGTTATCCGCTCAGAGGGCACAATCCTATTCCGCGCTATCCGACAATCTCCAAGACATTAGGTGGAGTTCAGTTCGGCGTATGGCATATGTCGCTGGAAAGAACATGTGAGCAAAAGGCCAGCAAAAGGCCAGGAACCGTAAAAAGGCCGCGTTGCTGGCGTTTTTCCATAGGCTCCGCCCCCCTGACGAGCATCACAAAAATCGACGCTCAAGTCAGAGGTGGCGAAACCCGACAGGACTATAAAGATACCAGGCGTTTCCCCCTGGAAGCTCCCTCGTGCGCTCTCCTGTTCCGACCCTGCCGCTTACCGGATACC…	pTwist Kan High Copy	OriginOfReplication.pUC	CopyNumber.high	KAN	N/A	Q-14967	ABM75688	hypothetical protein	180	Prochlorococcus marinus;Prochlorococcus marinus str. NATL2A;Prochlorococcus marinus str. NATL1A
pSHPs0629B654978AU	F1	glycerol	ABM75703	510	ACTGTACGCAGAGGAACGCCCATTTAGTGGCTGGCGTTATGAATCTTCGGCAAATAATGATTTTATTTTGACTGATAGTGACCTGTTCGTTGCAACACATTGATGAGCAATGCTTTTTTATAATGCCAACTTTGTACAAAAAAGCAGGCTACATGCCATTGATTTTAACTCTCATCCTTTGGACAAATGATTTGGTTGACAACTCTAAAGAAGATGTATTAAATAAAAATTTAATTTCTAATGTACAAATTGAAACTGAGATTTGTCGTGATTGGCTTGCCCTCAATTTTGAAGAGATCCCAATTAAATTTCCAAAACTAGTTGAAAATATTATTACTTCTAATTATTGCTACTGGTTGGACCCAGCTTTCTTGTACAAAGTTGGCATTATAAGAAAGC…	2675	AGGCTAGGTGGAGGCTCAGTGATGATAAGTCTGCGATGGTGGATGCATGTGTCATGGTCATAGCTGTTTCCTGTGTGAAATTGTTATCCGCTCAGAGGGCACAATCCTATTCCGCGCTATCCGACAATCTCCAAGACATTAGGTGGAGTTCAGTTCGGCGTATGGCATATGTCGCTGGAAAGAACATGTGAGCAAAAGGCCAGCAAAAGGCCAGGAACCGTAAAAAGGCCGCGTTGCTGGCGTTTTTCCATAGGCTCCGCCCCCCTGACGAGCATCACAAAAATCGACGCTCAAGTCAGAGGTGGCGAAACCCGACAGGACTATAAAGATACCAGGCGTTTCCCCCTGGAAGCTCCCTCGTGCGCTCTCCTGTTCCGACCCTGCCGCTTACCGGATACC…	2165	AGGCTAGGTGGAGGCTCAGTGATGATAAGTCTGCGATGGTGGATGCATGTGTCATGGTCATAGCTGTTTCCTGTGTGAAATTGTTATCCGCTCAGAGGGCACAATCCTATTCCGCGCTATCCGACAATCTCCAAGACATTAGGTGGAGTTCAGTTCGGCGTATGGCATATGTCGCTGGAAAGAACATGTGAGCAAAAGGCCAGCAAAAGGCCAGGAACCGTAAAAAGGCCGCGTTGCTGGCGTTTTTCCATAGGCTCCGCCCCCCTGACGAGCATCACAAAAATCGACGCTCAAGTCAGAGGTGGCGAAACCCGACAGGACTATAAAGATACCAGGCGTTTCCCCCTGGAAGCTCCCTCGTGCGCTCTCCTGTTCCGACCCTGCCGCTTACCGGATACC…	pTwist Kan High Copy	OriginOfReplication.pUC	CopyNumber.high	KAN	N/A	Q-14967	ABM75703	hypothetical protein	207	Prochlorococcus marinus;Prochlorococcus marinus str. NATL1A
pSHPs0629B654978AU	A2	glycerol	ABM75824	444	ACTGTACGCAGAGGAACGCCCATTTAGTGGCTGGCGTTATGAATCTTCGGCAAATAATGATTTTATTTTGACTGATAGTGACCTGTTCGTTGCAACACATTGATGAGCAATGCTTTTTTATAATGCCAACTTTGTACAAAAAAGCAGGCTACATGATCAAAAATGCATTAAGTGATATTCGTACAATGCATGACTTCTCTTACACAGTTCCTAATGAAACTAGAGAAGAGTTTTGGGACAAAGAATGTATAAGCAATCCAACAGCATCTACTTGCAAAGTTTATGAGGGCTTGGACCCAGCTTTCTTGTACAAAGTTGGCATTATAAGAAAGCATTGCTTATCAATTTGTTGCAACGAACAGGTCACTATCAGTCAAAATAAAATCATTATTTGTTCCC…	2609	AGGCTAGGTGGAGGCTCAGTGATGATAAGTCTGCGATGGTGGATGCATGTGTCATGGTCATAGCTGTTTCCTGTGTGAAATTGTTATCCGCTCAGAGGGCACAATCCTATTCCGCGCTATCCGACAATCTCCAAGACATTAGGTGGAGTTCAGTTCGGCGTATGGCATATGTCGCTGGAAAGAACATGTGAGCAAAAGGCCAGCAAAAGGCCAGGAACCGTAAAAAGGCCGCGTTGCTGGCGTTTTTCCATAGGCTCCGCCCCCCTGACGAGCATCACAAAAATCGACGCTCAAGTCAGAGGTGGCGAAACCCGACAGGACTATAAAGATACCAGGCGTTTCCCCCTGGAAGCTCCCTCGTGCGCTCTCCTGTTCCGACCCTGCCGCTTACCGGATACC…	2165	AGGCTAGGTGGAGGCTCAGTGATGATAAGTCTGCGATGGTGGATGCATGTGTCATGGTCATAGCTGTTTCCTGTGTGAAATTGTTATCCGCTCAGAGGGCACAATCCTATTCCGCGCTATCCGACAATCTCCAAGACATTAGGTGGAGTTCAGTTCGGCGTATGGCATATGTCGCTGGAAAGAACATGTGAGCAAAAGGCCAGCAAAAGGCCAGGAACCGTAAAAAGGCCGCGTTGCTGGCGTTTTTCCATAGGCTCCGCCCCCCTGACGAGCATCACAAAAATCGACGCTCAAGTCAGAGGTGGCGAAACCCGACAGGACTATAAAGATACCAGGCGTTTCCCCCTGGAAGCTCCCTCGTGCGCTCTCCTGTTCCGACCCTGCCGCTTACCGGATACC…	pTwist Kan High Copy	OriginOfReplication.pUC	CopyNumber.high	KAN	N/A	Q-14967	ABM75824	Hypothetical protein NATL1_12661	141	Prochlorococcus marinus str. NATL1A
pSHPs0629B654978AU	B2	glycerol	ABM75826	519	ACTGTACGCAGAGGAACGCCCATTTAGTGGCTGGCGTTATGAATCTTCGGCAAATAATGATTTTATTTTGACTGATAGTGACCTGTTCGTTGCAACACATTGATGAGCAATGCTTTTTTATAATGCCAACTTTGTACAAAAAAGCAGGCTACATGGGCAAATGGACTCCGTCACAAAAGCAAAAGTCAGGTTTAATTAGCAGAACATTCGATTTCTTTATTGATGAATTAGCTGAATTGCAGGAGGAACTCGATTGCCCAGATGAATTCATATGTGATTTTCTTGAAATTGTCAAAAATCGTTGGTCACCAGATAGTTGTCATTCAAAGGCAAGACAGCATAAAAGAGATAATCCAATCTCCTACTTGGACCCAGCTTTCTTGTACAAAGTTGGCATTA…	2684	AGGCTAGGTGGAGGCTCAGTGATGATAAGTCTGCGATGGTGGATGCATGTGTCATGGTCATAGCTGTTTCCTGTGTGAAATTGTTATCCGCTCAGAGGGCACAATCCTATTCCGCGCTATCCGACAATCTCCAAGACATTAGGTGGAGTTCAGTTCGGCGTATGGCATATGTCGCTGGAAAGAACATGTGAGCAAAAGGCCAGCAAAAGGCCAGGAACCGTAAAAAGGCCGCGTTGCTGGCGTTTTTCCATAGGCTCCGCCCCCCTGACGAGCATCACAAAAATCGACGCTCAAGTCAGAGGTGGCGAAACCCGACAGGACTATAAAGATACCAGGCGTTTCCCCCTGGAAGCTCCCTCGTGCGCTCTCCTGTTCCGACCCTGCCGCTTACCGGATACC…	2165	AGGCTAGGTGGAGGCTCAGTGATGATAAGTCTGCGATGGTGGATGCATGTGTCATGGTCATAGCTGTTTCCTGTGTGAAATTGTTATCCGCTCAGAGGGCACAATCCTATTCCGCGCTATCCGACAATCTCCAAGACATTAGGTGGAGTTCAGTTCGGCGTATGGCATATGTCGCTGGAAAGAACATGTGAGCAAAAGGCCAGCAAAAGGCCAGGAACCGTAAAAAGGCCGCGTTGCTGGCGTTTTTCCATAGGCTCCGCCCCCCTGACGAGCATCACAAAAATCGACGCTCAAGTCAGAGGTGGCGAAACCCGACAGGACTATAAAGATACCAGGCGTTTCCCCCTGGAAGCTCCCTCGTGCGCTCTCCTGTTCCGACCCTGCCGCTTACCGGATACC…	pTwist Kan High Copy	OriginOfReplication.pUC	CopyNumber.high	KAN	N/A	Q-14967	ABM75826	hypothetical protein	216	Prochlorococcus marinus;Prochlorococcus marinus str. NATL1A
pSHPs0629B654978AU	C2	glycerol	ABM75834	486	ACTGTACGCAGAGGAACGCCCATTTAGTGGCTGGCGTTATGAATCTTCGGCAAATAATGATTTTATTTTGACTGATAGTGACCTGTTCGTTGCAACACATTGATGAGCAATGCTTTTTTATAATGCCAACTTTGTACAAAAAAGCAGGCTACATGATTAACAGACTTATTTCAAGTGAAAGATCAAAATGGATTTTTGTGATTGGAGTGGTTGCTATTGGTGCAGGATTCACGGCAAAGAATGTGATCTCCTATCCAACTGAATGTATGAGTGAAGAAGTTGTACAAGAGTTTGTTACACCTAAAGGAATTACTAGGAATTTCACCATTTTTTTGGACCCAGCTTTCTTGTACAAAGTTGGCATTATAAGAAAGCATTGCTTATCAATTTGTTGCAACG…	2651	AGGCTAGGTGGAGGCTCAGTGATGATAAGTCTGCGATGGTGGATGCATGTGTCATGGTCATAGCTGTTTCCTGTGTGAAATTGTTATCCGCTCAGAGGGCACAATCCTATTCCGCGCTATCCGACAATCTCCAAGACATTAGGTGGAGTTCAGTTCGGCGTATGGCATATGTCGCTGGAAAGAACATGTGAGCAAAAGGCCAGCAAAAGGCCAGGAACCGTAAAAAGGCCGCGTTGCTGGCGTTTTTCCATAGGCTCCGCCCCCCTGACGAGCATCACAAAAATCGACGCTCAAGTCAGAGGTGGCGAAACCCGACAGGACTATAAAGATACCAGGCGTTTCCCCCTGGAAGCTCCCTCGTGCGCTCTCCTGTTCCGACCCTGCCGCTTACCGGATACC…	2165	AGGCTAGGTGGAGGCTCAGTGATGATAAGTCTGCGATGGTGGATGCATGTGTCATGGTCATAGCTGTTTCCTGTGTGAAATTGTTATCCGCTCAGAGGGCACAATCCTATTCCGCGCTATCCGACAATCTCCAAGACATTAGGTGGAGTTCAGTTCGGCGTATGGCATATGTCGCTGGAAAGAACATGTGAGCAAAAGGCCAGCAAAAGGCCAGGAACCGTAAAAAGGCCGCGTTGCTGGCGTTTTTCCATAGGCTCCGCCCCCCTGACGAGCATCACAAAAATCGACGCTCAAGTCAGAGGTGGCGAAACCCGACAGGACTATAAAGATACCAGGCGTTTCCCCCTGGAAGCTCCCTCGTGCGCTCTCCTGTTCCGACCCTGCCGCTTACCGGATACC…	pTwist Kan High Copy	OriginOfReplication.pUC	CopyNumber.high	KAN	N/A	Q-14967	ABM75834	hypothetical protein	183	Prochlorococcus marinus;Prochlorococcus marinus str. NATL1A;Prochlorococcus marinus XMU1403	1	GO:0016021			CCIEA	integral component of membrane
pSHPs0629B654978AU	E2	glycerol	ABM75912	411	ACTGTACGCAGAGGAACGCCCATTTAGTGGCTGGCGTTATGAATCTTCGGCAAATAATGATTTTATTTTGACTGATAGTGACCTGTTCGTTGCAACACATTGATGAGCAATGCTTTTTTATAATGCCAACTTTGTACAAAAAAGCAGGCTACATGACTCCTGAAGCAGAAAAGTTTAACGGTTGGGCAGCTATGCTCGGTTTCGTTGCAGCCTTTGGTGCATATGCAACAACAGGTCAAATCATTCCTGGAATCTTCTTGGACCCAGCTTTCTTGTACAAAGTTGGCATTATAAGAAAGCATTGCTTATCAATTTGTTGCAACGAACAGGTCACTATCAGTCAAAATAAAATCATTATTTGTTCCCGCATATTAACCCCTGATTGTATCCGCATCTGAT…	2576	AGGCTAGGTGGAGGCTCAGTGATGATAAGTCTGCGATGGTGGATGCATGTGTCATGGTCATAGCTGTTTCCTGTGTGAAATTGTTATCCGCTCAGAGGGCACAATCCTATTCCGCGCTATCCGACAATCTCCAAGACATTAGGTGGAGTTCAGTTCGGCGTATGGCATATGTCGCTGGAAAGAACATGTGAGCAAAAGGCCAGCAAAAGGCCAGGAACCGTAAAAAGGCCGCGTTGCTGGCGTTTTTCCATAGGCTCCGCCCCCCTGACGAGCATCACAAAAATCGACGCTCAAGTCAGAGGTGGCGAAACCCGACAGGACTATAAAGATACCAGGCGTTTCCCCCTGGAAGCTCCCTCGTGCGCTCTCCTGTTCCGACCCTGCCGCTTACCGGATACC…	2165	AGGCTAGGTGGAGGCTCAGTGATGATAAGTCTGCGATGGTGGATGCATGTGTCATGGTCATAGCTGTTTCCTGTGTGAAATTGTTATCCGCTCAGAGGGCACAATCCTATTCCGCGCTATCCGACAATCTCCAAGACATTAGGTGGAGTTCAGTTCGGCGTATGGCATATGTCGCTGGAAAGAACATGTGAGCAAAAGGCCAGCAAAAGGCCAGGAACCGTAAAAAGGCCGCGTTGCTGGCGTTTTTCCATAGGCTCCGCCCCCCTGACGAGCATCACAAAAATCGACGCTCAAGTCAGAGGTGGCGAAACCCGACAGGACTATAAAGATACCAGGCGTTTCCCCCTGGAAGCTCCCTCGTGCGCTCTCCTGTTCCGACCCTGCCGCTTACCGGATACC…	pTwist Kan High Copy	OriginOfReplication.pUC	CopyNumber.high	KAN	N/A	Q-14967	ABM75912	hypothetical protein EV04_0505	108	Prochlorococcus marinus str. LG;Prochlorococcus marinus str. SS51;Prochlorococcus marinus str. SS2;Prochlorococcus sp. SS52;Prochlorococcus marinus str. SS35
pSHPs0629B654978AU	F2	glycerol	ABM75951_fit	453	ACTGTACGCAGAGGAACGCCCATTTAGTGGCTGGCGTTATGAATCTTCGGCAAATAATGATTTTATTTTGACTGATAGTGACCTGTTCGTTGCAACACATTGATGAGCAATGCTTTTTTATAATGCCAACTTTGTACAAAAAAGCAGGCTACTTGCAGTTACAGATCTTCACCGTACTGTTCACCACCCCGCCCATCGGTGTAATCACTATAAAGTCATGCAGTTACTGCTTGCTGATGGCGCTTAACCAGAAGTTGAAGATCAAGTTGTTAAACGACAACCACCCCAGTATCAAGAACTTGGACCCAGCTTTCTTGTACAAAGTTGGCATTATAAGAAAGCATTGCTTATCAATTTGTTGCAACGAACAGGTCACTATCAGTCAAAATAAAATCATTA…	2618	AGGCTAGGTGGAGGCTCAGTGATGATAAGTCTGCGATGGTGGATGCATGTGTCATGGTCATAGCTGTTTCCTGTGTGAAATTGTTATCCGCTCAGAGGGCACAATCCTATTCCGCGCTATCCGACAATCTCCAAGACATTAGGTGGAGTTCAGTTCGGCGTATGGCATATGTCGCTGGAAAGAACATGTGAGCAAAAGGCCAGCAAAAGGCCAGGAACCGTAAAAAGGCCGCGTTGCTGGCGTTTTTCCATAGGCTCCGCCCCCCTGACGAGCATCACAAAAATCGACGCTCAAGTCAGAGGTGGCGAAACCCGACAGGACTATAAAGATACCAGGCGTTTCCCCCTGGAAGCTCCCTCGTGCGCTCTCCTGTTCCGACCCTGCCGCTTACCGGATACC…	2165	AGGCTAGGTGGAGGCTCAGTGATGATAAGTCTGCGATGGTGGATGCATGTGTCATGGTCATAGCTGTTTCCTGTGTGAAATTGTTATCCGCTCAGAGGGCACAATCCTATTCCGCGCTATCCGACAATCTCCAAGACATTAGGTGGAGTTCAGTTCGGCGTATGGCATATGTCGCTGGAAAGAACATGTGAGCAAAAGGCCAGCAAAAGGCCAGGAACCGTAAAAAGGCCGCGTTGCTGGCGTTTTTCCATAGGCTCCGCCCCCCTGACGAGCATCACAAAAATCGACGCTCAAGTCAGAGGTGGCGAAACCCGACAGGACTATAAAGATACCAGGCGTTTCCCCCTGGAAGCTCCCTCGTGCGCTCTCCTGTTCCGACCCTGCCGCTTACCGGATACC…	pTwist Kan High Copy	OriginOfReplication.pUC	CopyNumber.high	KAN	N/A	Q-14967	ABM75951	Hypothetical protein NATL1_13931	150	Prochlorococcus marinus str. NATL1A
pSHPs0629B654978AU	G2	glycerol	ABM75981	420	ACTGTACGCAGAGGAACGCCCATTTAGTGGCTGGCGTTATGAATCTTCGGCAAATAATGATTTTATTTTGACTGATAGTGACCTGTTCGTTGCAACACATTGATGAGCAATGCTTTTTTATAATGCCAACTTTGTACAAAAAAGCAGGCTACATGGCTTCATTTGATAAAGCAGCATTCGAAAAGAAGGCTTTTAAGTTTGTTCCTTATCTTATTTTGGGAAAAATTATATTTGCCGCTTGGTTTATTTCCTACTTGGTGAAACTTTTGGACCCAGCTTTCTTGTACAAAGTTGGCATTATAAGAAAGCATTGCTTATCAATTTGTTGCAACGAACAGGTCACTATCAGTCAAAATAAAATCATTATTTGTTCCCGCATATTAACCCCTGATTGTATCC…	2585	AGGCTAGGTGGAGGCTCAGTGATGATAAGTCTGCGATGGTGGATGCATGTGTCATGGTCATAGCTGTTTCCTGTGTGAAATTGTTATCCGCTCAGAGGGCACAATCCTATTCCGCGCTATCCGACAATCTCCAAGACATTAGGTGGAGTTCAGTTCGGCGTATGGCATATGTCGCTGGAAAGAACATGTGAGCAAAAGGCCAGCAAAAGGCCAGGAACCGTAAAAAGGCCGCGTTGCTGGCGTTTTTCCATAGGCTCCGCCCCCCTGACGAGCATCACAAAAATCGACGCTCAAGTCAGAGGTGGCGAAACCCGACAGGACTATAAAGATACCAGGCGTTTCCCCCTGGAAGCTCCCTCGTGCGCTCTCCTGTTCCGACCCTGCCGCTTACCGGATACC…	2165	AGGCTAGGTGGAGGCTCAGTGATGATAAGTCTGCGATGGTGGATGCATGTGTCATGGTCATAGCTGTTTCCTGTGTGAAATTGTTATCCGCTCAGAGGGCACAATCCTATTCCGCGCTATCCGACAATCTCCAAGACATTAGGTGGAGTTCAGTTCGGCGTATGGCATATGTCGCTGGAAAGAACATGTGAGCAAAAGGCCAGCAAAAGGCCAGGAACCGTAAAAAGGCCGCGTTGCTGGCGTTTTTCCATAGGCTCCGCCCCCCTGACGAGCATCACAAAAATCGACGCTCAAGTCAGAGGTGGCGAAACCCGACAGGACTATAAAGATACCAGGCGTTTCCCCCTGGAAGCTCCCTCGTGCGCTCTCCTGTTCCGACCCTGCCGCTTACCGGATACC…	pTwist Kan High Copy	OriginOfReplication.pUC	CopyNumber.high	KAN	N/A	Q-14967	ABM75981	NA	117
pSHPs0629B654978AU	A3	glycerol	ABM76189_fit	519	ACTGTACGCAGAGGAACGCCCATTTAGTGGCTGGCGTTATGAATCTTCGGCAAATAATGATTTTATTTTGACTGATAGTGACCTGTTCGTTGCAACACATTGATGAGCAATGCTTTTTTATAATGCCAACTTTGTACAAAAAAGCAGGCTACATGGACACTAACGCCAAGAAGTCGTTCTGGGACTCTAAACCATACTGGTGCCAGCCGTGGTCTATCATCTCCTTCGGCGTACTAGTCTTGATCTTCTCCTTCAAGTTGCTGAACAATATTATCATTACGTCCATCCTAGGTTTCTTCATCTTGGTATGGTGGATTTTGTTCCTGATAATAGCCCCAAACAGCGACCAGGTTAACAACGACAAGTTGGACCCAGCTTTCTTGTACAAAGTTGGCATTA…	2684	AGGCTAGGTGGAGGCTCAGTGATGATAAGTCTGCGATGGTGGATGCATGTGTCATGGTCATAGCTGTTTCCTGTGTGAAATTGTTATCCGCTCAGAGGGCACAATCCTATTCCGCGCTATCCGACAATCTCCAAGACATTAGGTGGAGTTCAGTTCGGCGTATGGCATATGTCGCTGGAAAGAACATGTGAGCAAAAGGCCAGCAAAAGGCCAGGAACCGTAAAAAGGCCGCGTTGCTGGCGTTTTTCCATAGGCTCCGCCCCCCTGACGAGCATCACAAAAATCGACGCTCAAGTCAGAGGTGGCGAAACCCGACAGGACTATAAAGATACCAGGCGTTTCCCCCTGGAAGCTCCCTCGTGCGCTCTCCTGTTCCGACCCTGCCGCTTACCGGATACC…	2165	AGGCTAGGTGGAGGCTCAGTGATGATAAGTCTGCGATGGTGGATGCATGTGTCATGGTCATAGCTGTTTCCTGTGTGAAATTGTTATCCGCTCAGAGGGCACAATCCTATTCCGCGCTATCCGACAATCTCCAAGACATTAGGTGGAGTTCAGTTCGGCGTATGGCATATGTCGCTGGAAAGAACATGTGAGCAAAAGGCCAGCAAAAGGCCAGGAACCGTAAAAAGGCCGCGTTGCTGGCGTTTTTCCATAGGCTCCGCCCCCCTGACGAGCATCACAAAAATCGACGCTCAAGTCAGAGGTGGCGAAACCCGACAGGACTATAAAGATACCAGGCGTTTCCCCCTGGAAGCTCCCTCGTGCGCTCTCCTGTTCCGACCCTGCCGCTTACCGGATACC…	pTwist Kan High Copy	OriginOfReplication.pUC	CopyNumber.high	KAN	N/A	Q-14967	ABM76189	hypothetical protein	216	Prochlorococcus marinus;Prochlorococcus marinus str. NATL1A	1	GO:0016021			CCIEA	integral component of membrane
pSHPs0629B654978AU	B3	glycerol	ABM76194_fit	522	ACTGTACGCAGAGGAACGCCCATTTAGTGGCTGGCGTTATGAATCTTCGGCAAATAATGATTTTATTTTGACTGATAGTGACCTGTTCGTTGCAACACATTGATGAGCAATGCTTTTTTATAATGCCAACTTTGTACAAAAAAGCAGGCTACATGTACAAGAAGGAGAAGCTAAAGAACTCGCCCTCGATAGAGGAGATAGTGAGCGTCACATTGTCATGCACGCTTATCAGAATGACAGAGATTAACAAGATCGACAGGTCGGTACTATACCAGGAATTCAAGGAGTGGATCCTAAACTCAGGCGAGAACGAGGAGTCACAAGAGATCCTGTGCTTGAGATATTTGAAGAACGACAGGAAGACCAACTTGGACCCAGCTTTCTTGTACAAAGTTGGCA…	2687	AGGCTAGGTGGAGGCTCAGTGATGATAAGTCTGCGATGGTGGATGCATGTGTCATGGTCATAGCTGTTTCCTGTGTGAAATTGTTATCCGCTCAGAGGGCACAATCCTATTCCGCGCTATCCGACAATCTCCAAGACATTAGGTGGAGTTCAGTTCGGCGTATGGCATATGTCGCTGGAAAGAACATGTGAGCAAAAGGCCAGCAAAAGGCCAGGAACCGTAAAAAGGCCGCGTTGCTGGCGTTTTTCCATAGGCTCCGCCCCCCTGACGAGCATCACAAAAATCGACGCTCAAGTCAGAGGTGGCGAAACCCGACAGGACTATAAAGATACCAGGCGTTTCCCCCTGGAAGCTCCCTCGTGCGCTCTCCTGTTCCGACCCTGCCGCTTACCGGATACC…	2165	AGGCTAGGTGGAGGCTCAGTGATGATAAGTCTGCGATGGTGGATGCATGTGTCATGGTCATAGCTGTTTCCTGTGTGAAATTGTTATCCGCTCAGAGGGCACAATCCTATTCCGCGCTATCCGACAATCTCCAAGACATTAGGTGGAGTTCAGTTCGGCGTATGGCATATGTCGCTGGAAAGAACATGTGAGCAAAAGGCCAGCAAAAGGCCAGGAACCGTAAAAAGGCCGCGTTGCTGGCGTTTTTCCATAGGCTCCGCCCCCCTGACGAGCATCACAAAAATCGACGCTCAAGTCAGAGGTGGCGAAACCCGACAGGACTATAAAGATACCAGGCGTTTCCCCCTGGAAGCTCCCTCGTGCGCTCTCCTGTTCCGACCCTGCCGCTTACCGGATACC…	pTwist Kan High Copy	OriginOfReplication.pUC	CopyNumber.high	KAN	N/A	Q-14967	ABM76194	hypothetical protein	219	Prochlorococcus marinus;Prochlorococcus marinus str. NATL1A
pSHPs0629B654978AU	C3	glycerol	ABM76234	441	ACTGTACGCAGAGGAACGCCCATTTAGTGGCTGGCGTTATGAATCTTCGGCAAATAATGATTTTATTTTGACTGATAGTGACCTGTTCGTTGCAACACATTGATGAGCAATGCTTTTTTATAATGCCAACTTTGTACAAAAAAGCAGGCTACATGACGAAGCCCTTGAAATCAAGAAAAACAAAACGATCCTTTGAAATTAATTGGAAGATTCGCGAAATTTTTTCAGAAGCTGCTTTGGCTTGTTTTTGTGATGAAATAGATAATAAATACCCCTCCATAGAAAATTTGGACCCAGCTTTCTTGTACAAAGTTGGCATTATAAGAAAGCATTGCTTATCAATTTGTTGCAACGAACAGGTCACTATCAGTCAAAATAAAATCATTATTTGTTCCCGCA…	2606	AGGCTAGGTGGAGGCTCAGTGATGATAAGTCTGCGATGGTGGATGCATGTGTCATGGTCATAGCTGTTTCCTGTGTGAAATTGTTATCCGCTCAGAGGGCACAATCCTATTCCGCGCTATCCGACAATCTCCAAGACATTAGGTGGAGTTCAGTTCGGCGTATGGCATATGTCGCTGGAAAGAACATGTGAGCAAAAGGCCAGCAAAAGGCCAGGAACCGTAAAAAGGCCGCGTTGCTGGCGTTTTTCCATAGGCTCCGCCCCCCTGACGAGCATCACAAAAATCGACGCTCAAGTCAGAGGTGGCGAAACCCGACAGGACTATAAAGATACCAGGCGTTTCCCCCTGGAAGCTCCCTCGTGCGCTCTCCTGTTCCGACCCTGCCGCTTACCGGATACC…	2165	AGGCTAGGTGGAGGCTCAGTGATGATAAGTCTGCGATGGTGGATGCATGTGTCATGGTCATAGCTGTTTCCTGTGTGAAATTGTTATCCGCTCAGAGGGCACAATCCTATTCCGCGCTATCCGACAATCTCCAAGACATTAGGTGGAGTTCAGTTCGGCGTATGGCATATGTCGCTGGAAAGAACATGTGAGCAAAAGGCCAGCAAAAGGCCAGGAACCGTAAAAAGGCCGCGTTGCTGGCGTTTTTCCATAGGCTCCGCCCCCCTGACGAGCATCACAAAAATCGACGCTCAAGTCAGAGGTGGCGAAACCCGACAGGACTATAAAGATACCAGGCGTTTCCCCCTGGAAGCTCCCTCGTGCGCTCTCCTGTTCCGACCCTGCCGCTTACCGGATACC…	pTwist Kan High Copy	OriginOfReplication.pUC	CopyNumber.high	KAN	N/A	Q-14967	ABM76234	Hypothetical protein NATL1_16781	138	Prochlorococcus marinus str. NATL1A
pSHPs0629B654978AU	D3	glycerol	ABM76334_fit	495	ACTGTACGCAGAGGAACGCCCATTTAGTGGCTGGCGTTATGAATCTTCGGCAAATAATGATTTTATTTTGACTGATAGTGACCTGTTCGTTGCAACACATTGATGAGCAATGCTTTTTTATAATGCCAACTTTGTACAAAAAAGCAGGCTACATGAATTTTGATTACCATGCTGTAGCTTCGGCGGCAACCGCTGCGATCCCATTGGCCGCCGGTGCCGCAGGTGTTGGATACTTCATTTTGAGACAGAAGGGTGTGGGGTTCGGTACGAGCCACCTACTAGTAGGACTTCCGATGTTCGCAGTCGGTGGGGCAGCTGCTGCATTCTTCTTGATTACTAAATTGGACCCAGCTTTCTTGTACAAAGTTGGCATTATAAGAAAGCATTGCTTATCAATTT…	2660	AGGCTAGGTGGAGGCTCAGTGATGATAAGTCTGCGATGGTGGATGCATGTGTCATGGTCATAGCTGTTTCCTGTGTGAAATTGTTATCCGCTCAGAGGGCACAATCCTATTCCGCGCTATCCGACAATCTCCAAGACATTAGGTGGAGTTCAGTTCGGCGTATGGCATATGTCGCTGGAAAGAACATGTGAGCAAAAGGCCAGCAAAAGGCCAGGAACCGTAAAAAGGCCGCGTTGCTGGCGTTTTTCCATAGGCTCCGCCCCCCTGACGAGCATCACAAAAATCGACGCTCAAGTCAGAGGTGGCGAAACCCGACAGGACTATAAAGATACCAGGCGTTTCCCCCTGGAAGCTCCCTCGTGCGCTCTCCTGTTCCGACCCTGCCGCTTACCGGATACC…	2165	AGGCTAGGTGGAGGCTCAGTGATGATAAGTCTGCGATGGTGGATGCATGTGTCATGGTCATAGCTGTTTCCTGTGTGAAATTGTTATCCGCTCAGAGGGCACAATCCTATTCCGCGCTATCCGACAATCTCCAAGACATTAGGTGGAGTTCAGTTCGGCGTATGGCATATGTCGCTGGAAAGAACATGTGAGCAAAAGGCCAGCAAAAGGCCAGGAACCGTAAAAAGGCCGCGTTGCTGGCGTTTTTCCATAGGCTCCGCCCCCCTGACGAGCATCACAAAAATCGACGCTCAAGTCAGAGGTGGCGAAACCCGACAGGACTATAAAGATACCAGGCGTTTCCCCCTGGAAGCTCCCTCGTGCGCTCTCCTGTTCCGACCCTGCCGCTTACCGGATACC…	pTwist Kan High Copy	OriginOfReplication.pUC	CopyNumber.high	KAN	N/A	Q-14967	ABM76334	hypothetical protein	192	Prochlorococcus marinus;Prochlorococcus marinus str. NATL2A;Prochlorococcus marinus str. NATL1A;Prochlorococcus marinus XMU1403	1	GO:0016021			CCIEA	integral component of membrane
pSHPs0629B654978AU	E3	glycerol	ABM76341	456	ACTGTACGCAGAGGAACGCCCATTTAGTGGCTGGCGTTATGAATCTTCGGCAAATAATGATTTTATTTTGACTGATAGTGACCTGTTCGTTGCAACACATTGATGAGCAATGCTTTTTTATAATGCCAACTTTGTACAAAAAAGCAGGCTACTTGTTAATGGCTGTAAAAATTGAAGGTATCAAAATTTTAAAAGAAGAAGAAATTCAAGAGCCAAGGAATGTTGAGTATTCTTTAAATGGTTTTGTAGCTCAGAGCGAAAGTGAAATCAAATGGATTAAACTTCATCAAATGTTTGATAAGTTGGACCCAGCTTTCTTGTACAAAGTTGGCATTATAAGAAAGCATTGCTTATCAATTTGTTGCAACGAACAGGTCACTATCAGTCAAAATAAAATCA…	2621	AGGCTAGGTGGAGGCTCAGTGATGATAAGTCTGCGATGGTGGATGCATGTGTCATGGTCATAGCTGTTTCCTGTGTGAAATTGTTATCCGCTCAGAGGGCACAATCCTATTCCGCGCTATCCGACAATCTCCAAGACATTAGGTGGAGTTCAGTTCGGCGTATGGCATATGTCGCTGGAAAGAACATGTGAGCAAAAGGCCAGCAAAAGGCCAGGAACCGTAAAAAGGCCGCGTTGCTGGCGTTTTTCCATAGGCTCCGCCCCCCTGACGAGCATCACAAAAATCGACGCTCAAGTCAGAGGTGGCGAAACCCGACAGGACTATAAAGATACCAGGCGTTTCCCCCTGGAAGCTCCCTCGTGCGCTCTCCTGTTCCGACCCTGCCGCTTACCGGATACC…	2165	AGGCTAGGTGGAGGCTCAGTGATGATAAGTCTGCGATGGTGGATGCATGTGTCATGGTCATAGCTGTTTCCTGTGTGAAATTGTTATCCGCTCAGAGGGCACAATCCTATTCCGCGCTATCCGACAATCTCCAAGACATTAGGTGGAGTTCAGTTCGGCGTATGGCATATGTCGCTGGAAAGAACATGTGAGCAAAAGGCCAGCAAAAGGCCAGGAACCGTAAAAAGGCCGCGTTGCTGGCGTTTTTCCATAGGCTCCGCCCCCCTGACGAGCATCACAAAAATCGACGCTCAAGTCAGAGGTGGCGAAACCCGACAGGACTATAAAGATACCAGGCGTTTCCCCCTGGAAGCTCCCTCGTGCGCTCTCCTGTTCCGACCCTGCCGCTTACCGGATACC…	pTwist Kan High Copy	OriginOfReplication.pUC	CopyNumber.high	KAN	N/A	Q-14967	ABM76341	Hypothetical protein NATL1_17851	153	Prochlorococcus marinus str. NATL1A
pSHPs0629B654978AU	F3	glycerol	ABM76362	504	ACTGTACGCAGAGGAACGCCCATTTAGTGGCTGGCGTTATGAATCTTCGGCAAATAATGATTTTATTTTGACTGATAGTGACCTGTTCGTTGCAACACATTGATGAGCAATGCTTTTTTATAATGCCAACTTTGTACAAAAAAGCAGGCTACATGTCATCTTCTTCTCAGGTAATTACTGAATACGGCAAGCAAAATATTTTTGCTCGTGAAACTCCTCCACAATTGGTGGAAAACTATACAAGCTATCCAAAGGAAGCTGAGAAAACCAATGGACGTTGGGCAATGATTGGAATGATCAGCCTTTTAGGTGCATACGTTACAACAGGACAAATCATCCCAGGTATCTTTTTGGACCCAGCTTTCTTGTACAAAGTTGGCATTATAAGAAAGCATTGCT…	2669	AGGCTAGGTGGAGGCTCAGTGATGATAAGTCTGCGATGGTGGATGCATGTGTCATGGTCATAGCTGTTTCCTGTGTGAAATTGTTATCCGCTCAGAGGGCACAATCCTATTCCGCGCTATCCGACAATCTCCAAGACATTAGGTGGAGTTCAGTTCGGCGTATGGCATATGTCGCTGGAAAGAACATGTGAGCAAAAGGCCAGCAAAAGGCCAGGAACCGTAAAAAGGCCGCGTTGCTGGCGTTTTTCCATAGGCTCCGCCCCCCTGACGAGCATCACAAAAATCGACGCTCAAGTCAGAGGTGGCGAAACCCGACAGGACTATAAAGATACCAGGCGTTTCCCCCTGGAAGCTCCCTCGTGCGCTCTCCTGTTCCGACCCTGCCGCTTACCGGATACC…	2165	AGGCTAGGTGGAGGCTCAGTGATGATAAGTCTGCGATGGTGGATGCATGTGTCATGGTCATAGCTGTTTCCTGTGTGAAATTGTTATCCGCTCAGAGGGCACAATCCTATTCCGCGCTATCCGACAATCTCCAAGACATTAGGTGGAGTTCAGTTCGGCGTATGGCATATGTCGCTGGAAAGAACATGTGAGCAAAAGGCCAGCAAAAGGCCAGGAACCGTAAAAAGGCCGCGTTGCTGGCGTTTTTCCATAGGCTCCGCCCCCCTGACGAGCATCACAAAAATCGACGCTCAAGTCAGAGGTGGCGAAACCCGACAGGACTATAAAGATACCAGGCGTTTCCCCCTGGAAGCTCCCTCGTGCGCTCTCCTGTTCCGACCCTGCCGCTTACCGGATACC…	pTwist Kan High Copy	OriginOfReplication.pUC	CopyNumber.high	KAN	N/A	Q-14967	ABM76362	high light inducible	201	Prochlorococcus marinus;Prochlorococcus marinus str. NATL2A;Prochlorococcus marinus str. NATL1A;Prochlorococcus marinus XMU1403	1	GO:0016021			CCIEA	integral component of membrane
pSHPs0629B654978AU	G3	glycerol	ABM76363	498	ACTGTACGCAGAGGAACGCCCATTTAGTGGCTGGCGTTATGAATCTTCGGCAAATAATGATTTTATTTTGACTGATAGTGACCTGTTCGTTGCAACACATTGATGAGCAATGCTTTTTTATAATGCCAACTTTGTACAAAAAAGCAGGCTACTTGGAAATACTTTTAATGTTGACTTTTGAGGAAATAGTGCACACTCAATTAATAGTGGTTTTTGTCTCAGGCTTTTTTGCGTTAGTAGGAATTCGAATTTTAATTTCTAGCTTCGATGATGATGATAATGATGGGGATGGGATGGCTTATTCCACTAGGGATAGCTATCAATTCTCAATTTTAGAAGGTTCATTGGACCCAGCTTTCTTGTACAAAGTTGGCATTATAAGAAAGCATTGCTTATCAA…	2663	AGGCTAGGTGGAGGCTCAGTGATGATAAGTCTGCGATGGTGGATGCATGTGTCATGGTCATAGCTGTTTCCTGTGTGAAATTGTTATCCGCTCAGAGGGCACAATCCTATTCCGCGCTATCCGACAATCTCCAAGACATTAGGTGGAGTTCAGTTCGGCGTATGGCATATGTCGCTGGAAAGAACATGTGAGCAAAAGGCCAGCAAAAGGCCAGGAACCGTAAAAAGGCCGCGTTGCTGGCGTTTTTCCATAGGCTCCGCCCCCCTGACGAGCATCACAAAAATCGACGCTCAAGTCAGAGGTGGCGAAACCCGACAGGACTATAAAGATACCAGGCGTTTCCCCCTGGAAGCTCCCTCGTGCGCTCTCCTGTTCCGACCCTGCCGCTTACCGGATACC…	2165	AGGCTAGGTGGAGGCTCAGTGATGATAAGTCTGCGATGGTGGATGCATGTGTCATGGTCATAGCTGTTTCCTGTGTGAAATTGTTATCCGCTCAGAGGGCACAATCCTATTCCGCGCTATCCGACAATCTCCAAGACATTAGGTGGAGTTCAGTTCGGCGTATGGCATATGTCGCTGGAAAGAACATGTGAGCAAAAGGCCAGCAAAAGGCCAGGAACCGTAAAAAGGCCGCGTTGCTGGCGTTTTTCCATAGGCTCCGCCCCCCTGACGAGCATCACAAAAATCGACGCTCAAGTCAGAGGTGGCGAAACCCGACAGGACTATAAAGATACCAGGCGTTTCCCCCTGGAAGCTCCCTCGTGCGCTCTCCTGTTCCGACCCTGCCGCTTACCGGATACC…	pTwist Kan High Copy	OriginOfReplication.pUC	CopyNumber.high	KAN	N/A	Q-14967	ABM76363	Hypothetical protein NATL1_18071	195	Prochlorococcus marinus str. NATL1A	1	GO:0016021			CCIEA	integral component of membrane
pSHPs0629B654978AU	D4	glycerol	ABM76679_fit	402	ACTGTACGCAGAGGAACGCCCATTTAGTGGCTGGCGTTATGAATCTTCGGCAAATAATGATTTTATTTTGACTGATAGTGACCTGTTCGTTGCAACACATTGATGAGCAATGCTTTTTTATAATGCCAACTTTGTACAAAAAAGCAGGCTACGTGGTGTACCTTGAGGAAGAGATCCTAGTGTCCAACTTGATGAAGAAGATCAAGAGGCTGAACAAGAAGGTCTTCCTGATCGGCAAGATCAACAAGTTGGACCCAGCTTTCTTGTACAAAGTTGGCATTATAAGAAAGCATTGCTTATCAATTTGTTGCAACGAACAGGTCACTATCAGTCAAAATAAAATCATTATTTGTTCCCGCATATTAACCCCTGATTGTATCCGCATCTGATGCTACCGTG…	2567	AGGCTAGGTGGAGGCTCAGTGATGATAAGTCTGCGATGGTGGATGCATGTGTCATGGTCATAGCTGTTTCCTGTGTGAAATTGTTATCCGCTCAGAGGGCACAATCCTATTCCGCGCTATCCGACAATCTCCAAGACATTAGGTGGAGTTCAGTTCGGCGTATGGCATATGTCGCTGGAAAGAACATGTGAGCAAAAGGCCAGCAAAAGGCCAGGAACCGTAAAAAGGCCGCGTTGCTGGCGTTTTTCCATAGGCTCCGCCCCCCTGACGAGCATCACAAAAATCGACGCTCAAGTCAGAGGTGGCGAAACCCGACAGGACTATAAAGATACCAGGCGTTTCCCCCTGGAAGCTCCCTCGTGCGCTCTCCTGTTCCGACCCTGCCGCTTACCGGATACC…	2165	AGGCTAGGTGGAGGCTCAGTGATGATAAGTCTGCGATGGTGGATGCATGTGTCATGGTCATAGCTGTTTCCTGTGTGAAATTGTTATCCGCTCAGAGGGCACAATCCTATTCCGCGCTATCCGACAATCTCCAAGACATTAGGTGGAGTTCAGTTCGGCGTATGGCATATGTCGCTGGAAAGAACATGTGAGCAAAAGGCCAGCAAAAGGCCAGGAACCGTAAAAAGGCCGCGTTGCTGGCGTTTTTCCATAGGCTCCGCCCCCCTGACGAGCATCACAAAAATCGACGCTCAAGTCAGAGGTGGCGAAACCCGACAGGACTATAAAGATACCAGGCGTTTCCCCCTGGAAGCTCCCTCGTGCGCTCTCCTGTTCCGACCCTGCCGCTTACCGGATACC…	pTwist Kan High Copy	OriginOfReplication.pUC	CopyNumber.high	KAN	N/A	Q-14967	ABM76679	NA	99
pSHPs0629B654978AU	F4	glycerol	ABM74573	1299	ACATGAAAGAAGATTGTTCTCAGGACGAAAAGAATTTTTCTAAGATGAATCAAAGCGAGAATTCGTCATCTATGAATGATGACTCTTTAGATTGGGCAAAACAAGCTTATTTGCAACTCAAACAAAAGCAAAAAGAGGAAAAAGAGTTATGTCAAAAAGAAATTGCAGAAAAAGAGATATTGAAAACTAAAACAAATACAAGCGAGGATTTTAAATCAAATATTACAGTTGAAAATAGTCTGCAAGTTAGTCAAGAGACAGAAGTAGAAGATCAGCCTCAATTAGGAGATTTTGATGATACTTTTACATGGTCAGCGGAAGTGTTAGCTGCCCAAGGTAAAAAAATTGACCAATTTTCATTAGATGATATTGATTGGCTCAGCAGACTGAAGCAAGGAT…	3664	ACCCAGCTTTCTTGTACAAAGTTGGCATTATAAGAAAGCATTGCTTATCAATTTGTTGCAACGAACAGGTCACTATCAGTCAAAATAAAATCATTATTTGAGGCTAGGTGGAGGCTCAGTGATGATAAGTCTGCGATGGTGGATGCATGTGTCATGGTCATAGCTGTTTCCTGTGTGAAATTGTTATCCGCTCAGAGGGCACAATCCTATTCCGCGCTATCCGACAATCTCCAAGACATTAGGTGGAGTTCAGTTCGGCGTATGGCATATGTCGCTGGAAAGAACATGTGAGCAAAAGGCCAGCAAAAGGCCAGGAACCGTAAAAAGGCCGCGTTGCTGGCGTTTTTCCATAGGCTCCGCCCCCCTGACGAGCATCACAAAAATCGACGCTCAAGTCAG…	2365	ACCCAGCTTTCTTGTACAAAGTTGGCATTATAAGAAAGCATTGCTTATCAATTTGTTGCAACGAACAGGTCACTATCAGTCAAAATAAAATCATTATTTGAGGCTAGGTGGAGGCTCAGTGATGATAAGTCTGCGATGGTGGATGCATGTGTCATGGTCATAGCTGTTTCCTGTGTGAAATTGTTATCCGCTCAGAGGGCACAATCCTATTCCGCGCTATCCGACAATCTCCAAGACATTAGGTGGAGTTCAGTTCGGCGTATGGCATATGTCGCTGGAAAGAACATGTGAGCAAAAGGCCAGCAAAAGGCCAGGAACCGTAAAAAGGCCGCGTTGCTGGCGTTTTTCCATAGGCTCCGCCCCCCTGACGAGCATCACAAAAATCGACGCTCAAGTCAG…	pTGW	OriginOfReplication.pMB1	CopyNumber.high	KAN	N/A	Q-14967	ABM74573	signal recognition particledocking	1296	Prochlorococcus marinus;Prochlorococcus marinus str. NATL1A	5	GO:0005525;GO:0006614;GO:0005737;GO:0003924;GO:0031226			BPIEA ; CCIEA ; MFIEA	cytoplasm ; GTP binding ; SRPdependent cotranslational protein targeting to membrane ; intrinsic component of plasma membrane ; GTPase activity
pSHPs0629B654978AU	E6	glycerol	ABM74688	1347	ACATGCCCATAGGCAAACTGCTCATAGCTAATCGTGGCGAAATAGCTTTAAGAATTCTCCGAAGCTGTCGTGAGATGGGGATAGCTACGGTTGCTGTTTACAGTACTGTTGATAAAAATGCATTACATGTTCAATTAGCTGATGAAGCTGTATGCGTTGGAGATTCACCTAGCAGTAAAAGTTATCTAAATGTTCCAAACATACTTGCTGCAGCAACATCAAGAGGAGTAGATGCTATTCATCCTGGTTATGGATTTTTAGCTGAGAATGATCGATTTGCAGAGATTTGCGGTGACCACGGTCTTATTTTTGTAGGCCCATCTCCTCATGCAATTCGTTCCATGGGTGATAAGTCGACAGCTAAATCGACTATGCAAAAGGTTGGAGTGCCTACCGTCC…	3712	ACCCAGCTTTCTTGTACAAAGTTGGCATTATAAGAAAGCATTGCTTATCAATTTGTTGCAACGAACAGGTCACTATCAGTCAAAATAAAATCATTATTTGAGGCTAGGTGGAGGCTCAGTGATGATAAGTCTGCGATGGTGGATGCATGTGTCATGGTCATAGCTGTTTCCTGTGTGAAATTGTTATCCGCTCAGAGGGCACAATCCTATTCCGCGCTATCCGACAATCTCCAAGACATTAGGTGGAGTTCAGTTCGGCGTATGGCATATGTCGCTGGAAAGAACATGTGAGCAAAAGGCCAGCAAAAGGCCAGGAACCGTAAAAAGGCCGCGTTGCTGGCGTTTTTCCATAGGCTCCGCCCCCCTGACGAGCATCACAAAAATCGACGCTCAAGTCAG…	2365	ACCCAGCTTTCTTGTACAAAGTTGGCATTATAAGAAAGCATTGCTTATCAATTTGTTGCAACGAACAGGTCACTATCAGTCAAAATAAAATCATTATTTGAGGCTAGGTGGAGGCTCAGTGATGATAAGTCTGCGATGGTGGATGCATGTGTCATGGTCATAGCTGTTTCCTGTGTGAAATTGTTATCCGCTCAGAGGGCACAATCCTATTCCGCGCTATCCGACAATCTCCAAGACATTAGGTGGAGTTCAGTTCGGCGTATGGCATATGTCGCTGGAAAGAACATGTGAGCAAAAGGCCAGCAAAAGGCCAGGAACCGTAAAAAGGCCGCGTTGCTGGCGTTTTTCCATAGGCTCCGCCCCCCTGACGAGCATCACAAAAATCGACGCTCAAGTCAG…	pTGW	OriginOfReplication.pMB1	CopyNumber.high	KAN	N/A	Q-14967	ABM74688	acetyl carboxylase biotin carboxylase subunit	1344	Prochlorococcus marinus;Prochlorococcus marinus str. NATL1A	8	GO:0005524;GO:2001295;GO:0009343;GO:0003989;GO:0046872;GO:0004075;GO:0006633;GO:0006090	EC:6.4.1.2;EC:6.3.4.14	Forming carboncarbon bonds;Forming carbonnitrogen bonds	BPIEA ; MFIEA	biotin carboxylase activity ; metal ion binding ; malonylCoA biosynthetic process ; fatty acid biosynthetic process ; pyruvate metabolic process ; ATP binding ; biotin carboxylase complex ; acetylCoA carboxylase activity
pSHPs0629B654978AU	F6	glycerol	ABM74696	612	ACTTGGCTGGCAGTTTTGCTCAACTTGCAAAAAATGCAGAAAAAAAGAAGCCCTCAATTTCAGTTTCTAAAGAACCTGTCGAGAATCCCCCTTTGAAGGTGTATCAGCTGGGAGACGAGGCTTTAAGAACTCCAGCTAATCGTATCGTCAAAGTTGATGATGCAATTAGAAAGTTAGCGAAAGATATGCTTATAACTATGTATTCATCAAAAGGGATTGGTTTAGCAGCACCTCAAGTAGGAATACAAAAGAGATTGTTAGTTATTGATTTAAATTTTGAAGATCCAAATTCTCCACCGATGGTATTTATAAATCCTGAGATAATTTCATCTAGTGCAACCGTAGATACATATGAAGAAGGTTGTCTAAGTATCCCTGGAGTTTACCTGAATGTTTTAC…	2977	ACCCAGCTTTCTTGTACAAAGTTGGCATTATAAGAAAGCATTGCTTATCAATTTGTTGCAACGAACAGGTCACTATCAGTCAAAATAAAATCATTATTTGAGGCTAGGTGGAGGCTCAGTGATGATAAGTCTGCGATGGTGGATGCATGTGTCATGGTCATAGCTGTTTCCTGTGTGAAATTGTTATCCGCTCAGAGGGCACAATCCTATTCCGCGCTATCCGACAATCTCCAAGACATTAGGTGGAGTTCAGTTCGGCGTATGGCATATGTCGCTGGAAAGAACATGTGAGCAAAAGGCCAGCAAAAGGCCAGGAACCGTAAAAAGGCCGCGTTGCTGGCGTTTTTCCATAGGCTCCGCCCCCCTGACGAGCATCACAAAAATCGACGCTCAAGTCAG…	2365	ACCCAGCTTTCTTGTACAAAGTTGGCATTATAAGAAAGCATTGCTTATCAATTTGTTGCAACGAACAGGTCACTATCAGTCAAAATAAAATCATTATTTGAGGCTAGGTGGAGGCTCAGTGATGATAAGTCTGCGATGGTGGATGCATGTGTCATGGTCATAGCTGTTTCCTGTGTGAAATTGTTATCCGCTCAGAGGGCACAATCCTATTCCGCGCTATCCGACAATCTCCAAGACATTAGGTGGAGTTCAGTTCGGCGTATGGCATATGTCGCTGGAAAGAACATGTGAGCAAAAGGCCAGCAAAAGGCCAGGAACCGTAAAAAGGCCGCGTTGCTGGCGTTTTTCCATAGGCTCCGCCCCCCTGACGAGCATCACAAAAATCGACGCTCAAGTCAG…	pTGW	OriginOfReplication.pMB1	CopyNumber.high	KAN	N/A	Q-14967	ABM74696	peptide deformylase	609	Prochlorococcus marinus;Prochlorococcus marinus str. NATL1A	3	GO:0046872;GO:0042586;GO:0006412	EC:3.5.1.88	Acting on carbonnitrogen bonds, other than peptide bonds	BPIEA ; MFIEA	metal ion binding ; translation ; peptide deformylase activity
pSHPs0629B654978AU	A7	glycerol	ABM74705	1653	ACGTGTTTTCTACAGAATTTACCCAACTTACAGTTCAGTTAAACTCACCTTTTACTGATCAAAAACCAGGTACTTCTGGATTAAGAAAAAGTACTTTGCAGTTCGAAGAGACACATTACCTAGAGAGTTTTATTGAATCAATCTTGTGTTCCCTGCCAGGGGTGCGAGGAGGTGTTTTGGTTGTGGGAGGTGATGGTAGATATGGCAACAAAAGAGCAATTGACATTATTATTCGGATGGCAGCTGCACATGGAATTCAAAAAGTCATAACAACTGTAGATGGGATTTTATCGACCCCTGCAGCTTCGAATTTGATTCGAATTAATAAAGCAATAGGTGGAATTATTTTATCTGCTAGTCATAACCCAGGTGGACTGGAAGGTGATTTTGGAGTCAAGC…	4018	ACCCAGCTTTCTTGTACAAAGTTGGCATTATAAGAAAGCATTGCTTATCAATTTGTTGCAACGAACAGGTCACTATCAGTCAAAATAAAATCATTATTTGAGGCTAGGTGGAGGCTCAGTGATGATAAGTCTGCGATGGTGGATGCATGTGTCATGGTCATAGCTGTTTCCTGTGTGAAATTGTTATCCGCTCAGAGGGCACAATCCTATTCCGCGCTATCCGACAATCTCCAAGACATTAGGTGGAGTTCAGTTCGGCGTATGGCATATGTCGCTGGAAAGAACATGTGAGCAAAAGGCCAGCAAAAGGCCAGGAACCGTAAAAAGGCCGCGTTGCTGGCGTTTTTCCATAGGCTCCGCCCCCCTGACGAGCATCACAAAAATCGACGCTCAAGTCAG…	2365	ACCCAGCTTTCTTGTACAAAGTTGGCATTATAAGAAAGCATTGCTTATCAATTTGTTGCAACGAACAGGTCACTATCAGTCAAAATAAAATCATTATTTGAGGCTAGGTGGAGGCTCAGTGATGATAAGTCTGCGATGGTGGATGCATGTGTCATGGTCATAGCTGTTTCCTGTGTGAAATTGTTATCCGCTCAGAGGGCACAATCCTATTCCGCGCTATCCGACAATCTCCAAGACATTAGGTGGAGTTCAGTTCGGCGTATGGCATATGTCGCTGGAAAGAACATGTGAGCAAAAGGCCAGCAAAAGGCCAGGAACCGTAAAAAGGCCGCGTTGCTGGCGTTTTTCCATAGGCTCCGCCCCCCTGACGAGCATCACAAAAATCGACGCTCAAGTCAG…	pTGW	OriginOfReplication.pMB1	CopyNumber.high	KAN	N/A	Q-14967	ABM74705	alphaDglucose phosphatespecific phosphoglucomutase	1650	Prochlorococcus marinus;Prochlorococcus marinus str. NATL1A	9	GO:0000287;GO:0006094;GO:0004614;GO:0006098;GO:0006096;GO:0019872;GO:0006012;GO:0005982;GO:0005985	EC:5.4.2.2	Intramolecular transferases	BPIEA ; MFIEA	magnesium ion binding ; starch metabolic process ; phosphoglucomutase activity ; pentosephosphate shunt ; glycolytic process ; streptomycin biosynthetic process ; sucrose metabolic process ; galactose metabolic process ; gluconeogenesis
pSHPs0629B654978AU	B7	glycerol	ABM74709	747	ACATGTGGGATCCATTTAAATACGCAATAACAAGGAATAAACTCGTGTACTCAGAAGAAAATTTCCTAATGATTGGCAATACAAGATGGCATTGGGCAAGCAAAGTTAAAAAAGATTGGAAATATTTTCATACCTCACCAAATCCAATCGAATTTAAAGATAAGGATTATTCTCAATTAACCTGGGCCTCCGTTGGTCCCATCCCTGAGAATATTAAATTATGCCCTTCAAAAAAAATAATTTTAGACAATGTTCCCCTAAACAATCTTCCATCTAATTTAGGAATTGACAGAGCTCTTTCTTCATGGAGTGCTTTTAAAAAACAATCATTTTTAAAAAGCAAAGAACAAGATTTAATTGTGATAGACGCAGGAACAATATTAAGCGTCACAAAAATAT…	3112	ACCCAGCTTTCTTGTACAAAGTTGGCATTATAAGAAAGCATTGCTTATCAATTTGTTGCAACGAACAGGTCACTATCAGTCAAAATAAAATCATTATTTGAGGCTAGGTGGAGGCTCAGTGATGATAAGTCTGCGATGGTGGATGCATGTGTCATGGTCATAGCTGTTTCCTGTGTGAAATTGTTATCCGCTCAGAGGGCACAATCCTATTCCGCGCTATCCGACAATCTCCAAGACATTAGGTGGAGTTCAGTTCGGCGTATGGCATATGTCGCTGGAAAGAACATGTGAGCAAAAGGCCAGCAAAAGGCCAGGAACCGTAAAAAGGCCGCGTTGCTGGCGTTTTTCCATAGGCTCCGCCCCCCTGACGAGCATCACAAAAATCGACGCTCAAGTCAG…	2365	ACCCAGCTTTCTTGTACAAAGTTGGCATTATAAGAAAGCATTGCTTATCAATTTGTTGCAACGAACAGGTCACTATCAGTCAAAATAAAATCATTATTTGAGGCTAGGTGGAGGCTCAGTGATGATAAGTCTGCGATGGTGGATGCATGTGTCATGGTCATAGCTGTTTCCTGTGTGAAATTGTTATCCGCTCAGAGGGCACAATCCTATTCCGCGCTATCCGACAATCTCCAAGACATTAGGTGGAGTTCAGTTCGGCGTATGGCATATGTCGCTGGAAAGAACATGTGAGCAAAAGGCCAGCAAAAGGCCAGGAACCGTAAAAAGGCCGCGTTGCTGGCGTTTTTCCATAGGCTCCGCCCCCCTGACGAGCATCACAAAAATCGACGCTCAAGTCAG…	pTGW	OriginOfReplication.pMB1	CopyNumber.high	KAN	N/A	Q-14967	ABM74709	type III pantothenate kinase	744	Prochlorococcus marinus;Prochlorococcus marinus str. NATL1A	3	GO:0015940;GO:0004594;GO:0016310	EC:2.7.1.33	Transferring phosphoruscontaining groups	BPIEA ; MFIEA	pantothenate kinase activity ; pantothenate biosynthetic process ; phosphorylation
pSHPs0629B654978AU	A9	glycerol	ABM74795	606	ACATGAATATCGCTTATTCAACAGAATTAATTTGCTTTTTAATTCTTAGTGCCATCATAGTTTCTGGAAGTTTGGCAGTTGTTTTATTAGAAAATATTGTTTACTCAGCATTTTTATTAGGCGGAGTATTTATGGCTGTAGCAGGTTTATATCTTTTGCTAAATGCTAGTTTTGTCGCTGCAGCTCAAATTCTTGTATATGTAGGAGCTGTAAATGTTTTGATATTATTTGCAATTATGTTAGTTAATAATAAAGAAAAGTTAAAACCAATTAAAGGTCTTAGAACTAGAAAATTGATATCTGGTGGGGTTTGTGGTGGATTATTAATCCTATTATTGCGGGTTAGCATTACCACCAAATGGAACTTACCAGGACCAACCTCTATTGGTGAAGAAGCAA…	2971	ACCCAGCTTTCTTGTACAAAGTTGGCATTATAAGAAAGCATTGCTTATCAATTTGTTGCAACGAACAGGTCACTATCAGTCAAAATAAAATCATTATTTGAGGCTAGGTGGAGGCTCAGTGATGATAAGTCTGCGATGGTGGATGCATGTGTCATGGTCATAGCTGTTTCCTGTGTGAAATTGTTATCCGCTCAGAGGGCACAATCCTATTCCGCGCTATCCGACAATCTCCAAGACATTAGGTGGAGTTCAGTTCGGCGTATGGCATATGTCGCTGGAAAGAACATGTGAGCAAAAGGCCAGCAAAAGGCCAGGAACCGTAAAAAGGCCGCGTTGCTGGCGTTTTTCCATAGGCTCCGCCCCCCTGACGAGCATCACAAAAATCGACGCTCAAGTCAG…	2365	ACCCAGCTTTCTTGTACAAAGTTGGCATTATAAGAAAGCATTGCTTATCAATTTGTTGCAACGAACAGGTCACTATCAGTCAAAATAAAATCATTATTTGAGGCTAGGTGGAGGCTCAGTGATGATAAGTCTGCGATGGTGGATGCATGTGTCATGGTCATAGCTGTTTCCTGTGTGAAATTGTTATCCGCTCAGAGGGCACAATCCTATTCCGCGCTATCCGACAATCTCCAAGACATTAGGTGGAGTTCAGTTCGGCGTATGGCATATGTCGCTGGAAAGAACATGTGAGCAAAAGGCCAGCAAAAGGCCAGGAACCGTAAAAAGGCCGCGTTGCTGGCGTTTTTCCATAGGCTCCGCCCCCCTGACGAGCATCACAAAAATCGACGCTCAAGTCAG…	pTGW	OriginOfReplication.pMB1	CopyNumber.high	KAN	N/A	Q-14967	ABM74795	NADHquinone oxidoreductase subunit J	603	Prochlorococcus marinus;Prochlorococcus marinus str. NATL1A	8	GO:0006814;GO:0048038;GO:0006120;GO:0016021;GO:0008137;GO:1902600;GO:0006744;GO:0005886	EC:7.1.1.2	n/a	BPIEA ; CCIEA ; MFIEA	quinone binding ; ubiquinone biosynthetic process ; plasma membrane ; NADH dehydrogenase (ubiquinone) activity ; mitochondrial electron transport, NADH to ubiquinone ; proton transmembrane transport ; sodium ion transport ; integral component of membrane
pSHPs0629B654978AU	C9	glycerol	ABM74807	705	ACATGACAACGCAAATTGAGAAAAATGAAAAGGCGGAAGTCACTGAATATTTTAATGGGACTGGGTTTGATAGATGGAATCGAATATATAGCGAAAGTGATGATGTAAATAAAGTGCAAAAAAATATAAGGATAGGTCACCAAAAGACAGTTGATGATGTCATTAGTTGGTTGAAAGAGTATGACAATATCAAGGATAAAAGTTTTTGTGATGCTGGCTGTGGTGTTGGTAGTTTAAGTATTCCATTGGCAAAATTGGGTGCTAAATCAATTCATTTAAGTGATATTTCTGAAGCCATGATAAACGAGACAAAAAGTAGGGCAAAGGAAGAAGGTTTGGACTTCAATAAGCTGAATTTTCGAACATCTGATTTAGAAAATTTAAAAGGTTCATTTAATA…	3070	ACCCAGCTTTCTTGTACAAAGTTGGCATTATAAGAAAGCATTGCTTATCAATTTGTTGCAACGAACAGGTCACTATCAGTCAAAATAAAATCATTATTTGAGGCTAGGTGGAGGCTCAGTGATGATAAGTCTGCGATGGTGGATGCATGTGTCATGGTCATAGCTGTTTCCTGTGTGAAATTGTTATCCGCTCAGAGGGCACAATCCTATTCCGCGCTATCCGACAATCTCCAAGACATTAGGTGGAGTTCAGTTCGGCGTATGGCATATGTCGCTGGAAAGAACATGTGAGCAAAAGGCCAGCAAAAGGCCAGGAACCGTAAAAAGGCCGCGTTGCTGGCGTTTTTCCATAGGCTCCGCCCCCCTGACGAGCATCACAAAAATCGACGCTCAAGTCAG…	2365	ACCCAGCTTTCTTGTACAAAGTTGGCATTATAAGAAAGCATTGCTTATCAATTTGTTGCAACGAACAGGTCACTATCAGTCAAAATAAAATCATTATTTGAGGCTAGGTGGAGGCTCAGTGATGATAAGTCTGCGATGGTGGATGCATGTGTCATGGTCATAGCTGTTTCCTGTGTGAAATTGTTATCCGCTCAGAGGGCACAATCCTATTCCGCGCTATCCGACAATCTCCAAGACATTAGGTGGAGTTCAGTTCGGCGTATGGCATATGTCGCTGGAAAGAACATGTGAGCAAAAGGCCAGCAAAAGGCCAGGAACCGTAAAAAGGCCGCGTTGCTGGCGTTTTTCCATAGGCTCCGCCCCCCTGACGAGCATCACAAAAATCGACGCTCAAGTCAG…	pTGW	OriginOfReplication.pMB1	CopyNumber.high	KAN	N/A	Q-14967	ABM74807	magnesium protoporphyrin IX methyltransferase	702	Prochlorococcus marinus;Prochlorococcus marinus str. NATL1A	6	GO:0015995;GO:0006769;GO:0046497;GO:0008112;GO:0046406;GO:0032259	EC:2.1.1.11;EC:2.1.1.1	Transferring onecarbon groups	BPIEA ; MFIEA	chlorophyll biosynthetic process ; nicotinate nucleotide metabolic process ; magnesium protoporphyrin IX methyltransferase activity ; methylation ; nicotinamide metabolic process ; nicotinamide Nmethyltransferase activity
pSHPs0629B654978AU	G9	glycerol	ABM74828	1398	ACATGAATTCGTTTTCCCCTACTGAAGATACTATTGCTGCAATTGCAACTGCCGTTTCTCCCGGCCAAGGAAGTATTGCTGCCATTAGGATATCTGGCTCCTCTGCAATTGAGACCAGTAAGAATATTGTTGATGTTCCGGGAATTCAGGATTGGAGCACTCACAAAGTGCTTTACGGTCATGTAACTGAAGAAAATCGAAAAAAATATATTGATGAAGTTTTAATTCTCGTAATGAAAGGGCCGAGAAGCTTTACAGGTGAAGATGTAGTAGAAATTCATTGCCATGGTGGAATTATTCCAGTCCAGAAGATCCTTGAAAGAATACTAGCTTTCCCCAGCGTGCGAAGAGCAGAACCAGGTGAGTTTAGTCAACGAGCAGTGCTTAATGGTCGTCTTA…	3763	ACCCAGCTTTCTTGTACAAAGTTGGCATTATAAGAAAGCATTGCTTATCAATTTGTTGCAACGAACAGGTCACTATCAGTCAAAATAAAATCATTATTTGAGGCTAGGTGGAGGCTCAGTGATGATAAGTCTGCGATGGTGGATGCATGTGTCATGGTCATAGCTGTTTCCTGTGTGAAATTGTTATCCGCTCAGAGGGCACAATCCTATTCCGCGCTATCCGACAATCTCCAAGACATTAGGTGGAGTTCAGTTCGGCGTATGGCATATGTCGCTGGAAAGAACATGTGAGCAAAAGGCCAGCAAAAGGCCAGGAACCGTAAAAAGGCCGCGTTGCTGGCGTTTTTCCATAGGCTCCGCCCCCCTGACGAGCATCACAAAAATCGACGCTCAAGTCAG…	2365	ACCCAGCTTTCTTGTACAAAGTTGGCATTATAAGAAAGCATTGCTTATCAATTTGTTGCAACGAACAGGTCACTATCAGTCAAAATAAAATCATTATTTGAGGCTAGGTGGAGGCTCAGTGATGATAAGTCTGCGATGGTGGATGCATGTGTCATGGTCATAGCTGTTTCCTGTGTGAAATTGTTATCCGCTCAGAGGGCACAATCCTATTCCGCGCTATCCGACAATCTCCAAGACATTAGGTGGAGTTCAGTTCGGCGTATGGCATATGTCGCTGGAAAGAACATGTGAGCAAAAGGCCAGCAAAAGGCCAGGAACCGTAAAAAGGCCGCGTTGCTGGCGTTTTTCCATAGGCTCCGCCCCCCTGACGAGCATCACAAAAATCGACGCTCAAGTCAG…	pTGW	OriginOfReplication.pMB1	CopyNumber.high	KAN	N/A	Q-14967	ABM74828	tRNA uridine5carboxymethylaminomethyl(34) synthesis GTPase	1395	Prochlorococcus marinus;Prochlorococcus marinus str. NATL1A	5	GO:0005525;GO:0005737;GO:0046872;GO:0003924;GO:0006400			BPIEA ; CCIEA ; MFIEA	cytoplasm ; GTP binding ; metal ion binding ; tRNA modification ; GTPase activity
pSHPs0629B654978AU	C10	glycerol	ABM74843	711	ACATGAAAAATTTTTCTAAAAGGATGACAACGTTACTTTCCAAAGTGGAAGAGCGTTCATATTCTCCAATTGAAGCTATAAAGCTAGTCAAGGAGAATGCCAATGCAAAATTCGATGAGACTATTGAAGCTCATATAAGACTCGGTATTGACCCAAAATATACTGATCAGCAACTAAGGACAACAGTTGCCTTGCCAAGTGGGACCGGTCAGAAAATACGAATAGCGGTTGTAACACGCGGCGAAAAAGTGAATGAAGCAACTAAAGCAGGCGCTGATCTGGCTGGAGAGGAAGATTTAGTTGATTCAATCAACAAAGGAGAAATGAACTTTGACCTTCTAATTTCAACTCCAGATATGATGCCTAAGGTAGCCAAACTTGGTAGAGTGCTTGGTCCTA…	3076	ACCCAGCTTTCTTGTACAAAGTTGGCATTATAAGAAAGCATTGCTTATCAATTTGTTGCAACGAACAGGTCACTATCAGTCAAAATAAAATCATTATTTGAGGCTAGGTGGAGGCTCAGTGATGATAAGTCTGCGATGGTGGATGCATGTGTCATGGTCATAGCTGTTTCCTGTGTGAAATTGTTATCCGCTCAGAGGGCACAATCCTATTCCGCGCTATCCGACAATCTCCAAGACATTAGGTGGAGTTCAGTTCGGCGTATGGCATATGTCGCTGGAAAGAACATGTGAGCAAAAGGCCAGCAAAAGGCCAGGAACCGTAAAAAGGCCGCGTTGCTGGCGTTTTTCCATAGGCTCCGCCCCCCTGACGAGCATCACAAAAATCGACGCTCAAGTCAG…	2365	ACCCAGCTTTCTTGTACAAAGTTGGCATTATAAGAAAGCATTGCTTATCAATTTGTTGCAACGAACAGGTCACTATCAGTCAAAATAAAATCATTATTTGAGGCTAGGTGGAGGCTCAGTGATGATAAGTCTGCGATGGTGGATGCATGTGTCATGGTCATAGCTGTTTCCTGTGTGAAATTGTTATCCGCTCAGAGGGCACAATCCTATTCCGCGCTATCCGACAATCTCCAAGACATTAGGTGGAGTTCAGTTCGGCGTATGGCATATGTCGCTGGAAAGAACATGTGAGCAAAAGGCCAGCAAAAGGCCAGGAACCGTAAAAAGGCCGCGTTGCTGGCGTTTTTCCATAGGCTCCGCCCCCCTGACGAGCATCACAAAAATCGACGCTCAAGTCAG…	pTGW	OriginOfReplication.pMB1	CopyNumber.high	KAN	N/A	Q-14967	ABM74843	50S ribosomal L1	708	Prochlorococcus marinus;Prochlorococcus marinus str. NATL2A;Prochlorococcus marinus str. NATL1A;Prochlorococcus sp. MEDG73	6	GO:0006417;GO:0003735;GO:0042254;GO:0015934;GO:0000049;GO:0019843			BPIEA ; CCIEA ; MFIEA	large ribosomal subunit ; tRNA binding ; rRNA binding ; regulation of translation ; structural constituent of ribosome ; ribosome biogenesis
pSHPs0629B654978AU	D10	glycerol	ABM74848	1305	ACGTGGCTGACTCTCTAGAACTTGTAATTGATACCATTATGGCCCGAGAAGTGTTGGACTCACGTGGTAATCCAACAGTTGAGGCTGAAGTGCTTTTAGAAGGTGGCGCAATAGGACGTTCAATTGTCCCTAGTGGCGCAAGCACTGGAGCTCATGAAGCTCATGAATTAAGAGATGGTGGTAAGCGTTATCTGGGTAAAGGAGTCCTTAAGGCCGTTAATCACATAGAAGAAAATATTGCTCCCGCGCTATGCGGTCTGTCCTCTTTAGATCAAGCCACAGTTGATTCTGTAATGAAACAACTTGATGATACTGACAACAAATCAAATCTTGGAGCCAATTCAATTCTTGCTGTCAGTATGGCTACTGCAAGAGCCGCTGCAAATGGATTGGGATTAC…	3670	ACCCAGCTTTCTTGTACAAAGTTGGCATTATAAGAAAGCATTGCTTATCAATTTGTTGCAACGAACAGGTCACTATCAGTCAAAATAAAATCATTATTTGAGGCTAGGTGGAGGCTCAGTGATGATAAGTCTGCGATGGTGGATGCATGTGTCATGGTCATAGCTGTTTCCTGTGTGAAATTGTTATCCGCTCAGAGGGCACAATCCTATTCCGCGCTATCCGACAATCTCCAAGACATTAGGTGGAGTTCAGTTCGGCGTATGGCATATGTCGCTGGAAAGAACATGTGAGCAAAAGGCCAGCAAAAGGCCAGGAACCGTAAAAAGGCCGCGTTGCTGGCGTTTTTCCATAGGCTCCGCCCCCCTGACGAGCATCACAAAAATCGACGCTCAAGTCAG…	2365	ACCCAGCTTTCTTGTACAAAGTTGGCATTATAAGAAAGCATTGCTTATCAATTTGTTGCAACGAACAGGTCACTATCAGTCAAAATAAAATCATTATTTGAGGCTAGGTGGAGGCTCAGTGATGATAAGTCTGCGATGGTGGATGCATGTGTCATGGTCATAGCTGTTTCCTGTGTGAAATTGTTATCCGCTCAGAGGGCACAATCCTATTCCGCGCTATCCGACAATCTCCAAGACATTAGGTGGAGTTCAGTTCGGCGTATGGCATATGTCGCTGGAAAGAACATGTGAGCAAAAGGCCAGCAAAAGGCCAGGAACCGTAAAAAGGCCGCGTTGCTGGCGTTTTTCCATAGGCTCCGCCCCCCTGACGAGCATCACAAAAATCGACGCTCAAGTCAG…	pTGW	OriginOfReplication.pMB1	CopyNumber.high	KAN	N/A	Q-14967	ABM74848	phosphopyruvate hydratase	1302	Prochlorococcus marinus;Prochlorococcus marinus str. NATL1A;Prochlorococcus marinus XMU1403;Prochlorococcus sp. MEDG73	10	GO:0000287;GO:0004634;GO:0006094;GO:0009094;GO:0000162;GO:0006571;GO:0006096;GO:0005576;GO:0000015;GO:0009986	EC:4.2.1.11	Carbonoxygen lyases	BPIEA ; CCIEA ; MFIEA	magnesium ion binding ; Lphenylalanine biosynthetic process ; tyrosine biosynthetic process ; cell surface ; glycolytic process ; extracellular region ; phosphopyruvate hydratase complex ; gluconeogenesis ; phosphopyruvate hydratase activity ; tryptophan biosynthetic process
pSHPs0629B654978AU	G10	glycerol	ABM74857	1002	ACATGGATCTTACTTATCGGCCCCGTCGTCTTCGCAGAACAAACTCTTTAAGAGAGATGGTTCGAGAGAACACTGTCTCTGCTTCTGACTTTATTTACCCTCTTTTTGTTCATGAAGGTTCAGATACTCAAGAAATAGCCGCGATGCCAGGTACAAGTCGCTGGCCCATAGATGGATTGATTGATGAAGTTAAGCGTGCTTGGAATCTAGGTATTAGATGTGTCGTTATTTTTCCAAAAGTTCCTGACGAGCAAAAAACAGAAGATGGAGCTGAATGCTTTAATGAAAAAGGTTTAATACCAAGGACTATTGAAAGATTGAAAAAAGAGATACCGGAAATGTGTGTTATGACTGATGTTGCTTTAGATCCTTATTCTTGTGATGGTCATGATGGAATAG…	3367	ACCCAGCTTTCTTGTACAAAGTTGGCATTATAAGAAAGCATTGCTTATCAATTTGTTGCAACGAACAGGTCACTATCAGTCAAAATAAAATCATTATTTGAGGCTAGGTGGAGGCTCAGTGATGATAAGTCTGCGATGGTGGATGCATGTGTCATGGTCATAGCTGTTTCCTGTGTGAAATTGTTATCCGCTCAGAGGGCACAATCCTATTCCGCGCTATCCGACAATCTCCAAGACATTAGGTGGAGTTCAGTTCGGCGTATGGCATATGTCGCTGGAAAGAACATGTGAGCAAAAGGCCAGCAAAAGGCCAGGAACCGTAAAAAGGCCGCGTTGCTGGCGTTTTTCCATAGGCTCCGCCCCCCTGACGAGCATCACAAAAATCGACGCTCAAGTCAG…	2365	ACCCAGCTTTCTTGTACAAAGTTGGCATTATAAGAAAGCATTGCTTATCAATTTGTTGCAACGAACAGGTCACTATCAGTCAAAATAAAATCATTATTTGAGGCTAGGTGGAGGCTCAGTGATGATAAGTCTGCGATGGTGGATGCATGTGTCATGGTCATAGCTGTTTCCTGTGTGAAATTGTTATCCGCTCAGAGGGCACAATCCTATTCCGCGCTATCCGACAATCTCCAAGACATTAGGTGGAGTTCAGTTCGGCGTATGGCATATGTCGCTGGAAAGAACATGTGAGCAAAAGGCCAGCAAAAGGCCAGGAACCGTAAAAAGGCCGCGTTGCTGGCGTTTTTCCATAGGCTCCGCCCCCCTGACGAGCATCACAAAAATCGACGCTCAAGTCAG…	pTGW	OriginOfReplication.pMB1	CopyNumber.high	KAN	N/A	Q-14967	ABM74857	porphobilinogen synthase	999	Prochlorococcus marinus;Prochlorococcus marinus str. NATL2A;Prochlorococcus marinus str. PAC1;Prochlorococcus marinus str. NATL1A;Prochlorococcus marinus XMU1403	4	GO:0004655;GO:0015994;GO:0006779;GO:0046872	EC:4.2.1.24	Carbonoxygen lyases	BPIEA ; MFIEA	chlorophyll metabolic process ; porphobilinogen synthase activity ; metal ion binding ; porphyrincontaining compound biosynthetic process
pSHPs0629B654978AU	C11	glycerol	ABM74872	807	ACATGCGATTTCGTCCTCTGCTGGCTTTGATGCTGGCTTTTTGTCTCACCTTTACAACTCTCCCATCAAGCGCATCTGCAGCTTTAAAAGGGCGCGAGCAAGGTAACGCTCGTTTTGGCAATGTTGTTAATACTGGCCAAGCTGATGCTTGCACTGTTTTACCAGCGGGTTCATCGGGTTCTATTAATGCTGATGGTCAATTTAAAAGCTTATGCCTTCAGCCAACAGAAGTTTCAGTAAAACTTCCAGGTAACAAGCGAAATAAATCTGATTTTGCAATTGCAAAAATCATCAGTCCTCGCTTCAATACAAGTCTTGATGAAGTTTATGGAGATCTTTCCGGAGGAAAATTCACTGAAAAAGGTGGTATTGACTTCTCTCTAATTACAGTTCTAGCTC…	3172	ACCCAGCTTTCTTGTACAAAGTTGGCATTATAAGAAAGCATTGCTTATCAATTTGTTGCAACGAACAGGTCACTATCAGTCAAAATAAAATCATTATTTGAGGCTAGGTGGAGGCTCAGTGATGATAAGTCTGCGATGGTGGATGCATGTGTCATGGTCATAGCTGTTTCCTGTGTGAAATTGTTATCCGCTCAGAGGGCACAATCCTATTCCGCGCTATCCGACAATCTCCAAGACATTAGGTGGAGTTCAGTTCGGCGTATGGCATATGTCGCTGGAAAGAACATGTGAGCAAAAGGCCAGCAAAAGGCCAGGAACCGTAAAAAGGCCGCGTTGCTGGCGTTTTTCCATAGGCTCCGCCCCCCTGACGAGCATCACAAAAATCGACGCTCAAGTCAG…	2365	ACCCAGCTTTCTTGTACAAAGTTGGCATTATAAGAAAGCATTGCTTATCAATTTGTTGCAACGAACAGGTCACTATCAGTCAAAATAAAATCATTATTTGAGGCTAGGTGGAGGCTCAGTGATGATAAGTCTGCGATGGTGGATGCATGTGTCATGGTCATAGCTGTTTCCTGTGTGAAATTGTTATCCGCTCAGAGGGCACAATCCTATTCCGCGCTATCCGACAATCTCCAAGACATTAGGTGGAGTTCAGTTCGGCGTATGGCATATGTCGCTGGAAAGAACATGTGAGCAAAAGGCCAGCAAAAGGCCAGGAACCGTAAAAAGGCCGCGTTGCTGGCGTTTTTCCATAGGCTCCGCCCCCCTGACGAGCATCACAAAAATCGACGCTCAAGTCAG…	pTGW	OriginOfReplication.pMB1	CopyNumber.high	KAN	N/A	Q-14967	ABM74872	photosystem II manganesestabilizing	804	Prochlorococcus marinus;Prochlorococcus marinus str. NATL2A;Prochlorococcus marinus str. NATL1A;Prochlorococcus marinus XMU1403	5	GO:0010242;GO:0042549;GO:0010207;GO:0009654;GO:0055114			BPIEA ; CCIEA ; MFIEA	photosystem II assembly ; photosystem II oxygen evolving complex ; oxidationreduction process ; photosystem II stabilization ; oxygen evolving activity
pSHPs0629B654978AU	D11	glycerol	ABM74876	1023	ACATGAATAATTGGAAACATAATCACGTTCTTGATTTATCTACGTTTTCTTTAGAGGATTACAAAACAGTTTTAGAATTAACAACAAGATTTAAAGATGTCCATAAATCAAGTTCTAAGAAACTTCCCGCTCTTCATGGAAGATTAATTGCCAACTTATTTTTCGAGCCAAGTACAAGGACAAGAACTAGCTTTGAGCTTGCAGCAAAGAGACTATCTGCGGATGTTCAGAATTTTTCTGTATCTTCAAGTTCTCTAAGCAAAGGAGAGACTCCTTTAGACACTATTCTCACATACATCTCAATGGGGGCTGATATCTTAGTAATTAGGCATGAGTCAACAAATGTACCCGCAGAGTTAGCTAATTACGTTGACATAAATAACATCAATACATCCATTC…	3388	ACCCAGCTTTCTTGTACAAAGTTGGCATTATAAGAAAGCATTGCTTATCAATTTGTTGCAACGAACAGGTCACTATCAGTCAAAATAAAATCATTATTTGAGGCTAGGTGGAGGCTCAGTGATGATAAGTCTGCGATGGTGGATGCATGTGTCATGGTCATAGCTGTTTCCTGTGTGAAATTGTTATCCGCTCAGAGGGCACAATCCTATTCCGCGCTATCCGACAATCTCCAAGACATTAGGTGGAGTTCAGTTCGGCGTATGGCATATGTCGCTGGAAAGAACATGTGAGCAAAAGGCCAGCAAAAGGCCAGGAACCGTAAAAAGGCCGCGTTGCTGGCGTTTTTCCATAGGCTCCGCCCCCCTGACGAGCATCACAAAAATCGACGCTCAAGTCAG…	2365	ACCCAGCTTTCTTGTACAAAGTTGGCATTATAAGAAAGCATTGCTTATCAATTTGTTGCAACGAACAGGTCACTATCAGTCAAAATAAAATCATTATTTGAGGCTAGGTGGAGGCTCAGTGATGATAAGTCTGCGATGGTGGATGCATGTGTCATGGTCATAGCTGTTTCCTGTGTGAAATTGTTATCCGCTCAGAGGGCACAATCCTATTCCGCGCTATCCGACAATCTCCAAGACATTAGGTGGAGTTCAGTTCGGCGTATGGCATATGTCGCTGGAAAGAACATGTGAGCAAAAGGCCAGCAAAAGGCCAGGAACCGTAAAAAGGCCGCGTTGCTGGCGTTTTTCCATAGGCTCCGCCCCCCTGACGAGCATCACAAAAATCGACGCTCAAGTCAG…	pTGW	OriginOfReplication.pMB1	CopyNumber.high	KAN	N/A	Q-14967	ABM74876	aspartate carbamoyltransferase	1020	Prochlorococcus marinus;Prochlorococcus marinus str. NATL1A	7	GO:0004070;GO:0006207;GO:0009347;GO:0006531;GO:0016597;GO:0044205;GO:0006522	EC:2.1.3.2	Transferring onecarbon groups	BPIEA ; MFIEA	alanine metabolic process ; 'de novo' UMP biosynthetic process ; 'de novo' pyrimidine nucleobase biosynthetic process ; aspartate carbamoyltransferase activity ; aspartate metabolic process ; aspartate carbamoyltransferase complex ; amino acid binding
pSHPs0629B654978AU	G1	glycerol	ABM75742	438	ACTGTACGCAGAGGAACGCCCATTTAGTGGCTGGCGTTATGAATCTTCGGCAAATAATGATTTTATTTTGACTGATAGTGACCTGTTCGTTGCAACACATTGATGAGCAATGCTTTTTTATAATGCCAACTTTGTACAAAAAAGCAGGCTACATGACTTCGACAATAATATCAATAATGACATTAGGCATCCTCATAACAGGAATTTCTGTTTGGTGGGTCAGAACAACCCTTAAAGAAGGTAATAATGCACTTGAAGAAAGCCAAAAAGAAAATCAACACAATTTGGACCCAGCTTTCTTGTACAAAGTTGGCATTATAAGAAAGCATTGCTTATCAATTTGTTGCAACGAACAGGTCACTATCAGTCAAAATAAAATCATTATTTGTTCCCGCATAT…	2603	AGGCTAGGTGGAGGCTCAGTGATGATAAGTCTGCGATGGTGGATGCATGTGTCATGGTCATAGCTGTTTCCTGTGTGAAATTGTTATCCGCTCAGAGGGCACAATCCTATTCCGCGCTATCCGACAATCTCCAAGACATTAGGTGGAGTTCAGTTCGGCGTATGGCATATGTCGCTGGAAAGAACATGTGAGCAAAAGGCCAGCAAAAGGCCAGGAACCGTAAAAAGGCCGCGTTGCTGGCGTTTTTCCATAGGCTCCGCCCCCCTGACGAGCATCACAAAAATCGACGCTCAAGTCAGAGGTGGCGAAACCCGACAGGACTATAAAGATACCAGGCGTTTCCCCCTGGAAGCTCCCTCGTGCGCTCTCCTGTTCCGACCCTGCCGCTTACCGGATACC…	2165	AGGCTAGGTGGAGGCTCAGTGATGATAAGTCTGCGATGGTGGATGCATGTGTCATGGTCATAGCTGTTTCCTGTGTGAAATTGTTATCCGCTCAGAGGGCACAATCCTATTCCGCGCTATCCGACAATCTCCAAGACATTAGGTGGAGTTCAGTTCGGCGTATGGCATATGTCGCTGGAAAGAACATGTGAGCAAAAGGCCAGCAAAAGGCCAGGAACCGTAAAAAGGCCGCGTTGCTGGCGTTTTTCCATAGGCTCCGCCCCCCTGACGAGCATCACAAAAATCGACGCTCAAGTCAGAGGTGGCGAAACCCGACAGGACTATAAAGATACCAGGCGTTTCCCCCTGGAAGCTCCCTCGTGCGCTCTCCTGTTCCGACCCTGCCGCTTACCGGATACC…	pTwist Kan High Copy	OriginOfReplication.pUC	CopyNumber.high	KAN	N/A	Q-14967	ABM75742	Hypothetical protein NATL1_11841	135	Prochlorococcus marinus str. NATL1A	1	GO:0016021			CCIEA	integral component of membrane
pSHPs0629B654978AU	H1	glycerol	ABM75813	435	ACTGTACGCAGAGGAACGCCCATTTAGTGGCTGGCGTTATGAATCTTCGGCAAATAATGATTTTATTTTGACTGATAGTGACCTGTTCGTTGCAACACATTGATGAGCAATGCTTTTTTATAATGCCAACTTTGTACAAAAAAGCAGGCTACTTGACATGCATGAAAGAAGGCTTGAGCACTTTTCTAAGTCAAAATACAAAAACCGTATGTTCTATATCGGGGCTGATGGGACTTGCTACTATTACTCAGCCACTGGAAGAAAAATCTTTTGCTGATGGATTGGACCCAGCTTTCTTGTACAAAGTTGGCATTATAAGAAAGCATTGCTTATCAATTTGTTGCAACGAACAGGTCACTATCAGTCAAAATAAAATCATTATTTGTTCCCGCATATTAA…	2600	AGGCTAGGTGGAGGCTCAGTGATGATAAGTCTGCGATGGTGGATGCATGTGTCATGGTCATAGCTGTTTCCTGTGTGAAATTGTTATCCGCTCAGAGGGCACAATCCTATTCCGCGCTATCCGACAATCTCCAAGACATTAGGTGGAGTTCAGTTCGGCGTATGGCATATGTCGCTGGAAAGAACATGTGAGCAAAAGGCCAGCAAAAGGCCAGGAACCGTAAAAAGGCCGCGTTGCTGGCGTTTTTCCATAGGCTCCGCCCCCCTGACGAGCATCACAAAAATCGACGCTCAAGTCAGAGGTGGCGAAACCCGACAGGACTATAAAGATACCAGGCGTTTCCCCCTGGAAGCTCCCTCGTGCGCTCTCCTGTTCCGACCCTGCCGCTTACCGGATACC…	2165	AGGCTAGGTGGAGGCTCAGTGATGATAAGTCTGCGATGGTGGATGCATGTGTCATGGTCATAGCTGTTTCCTGTGTGAAATTGTTATCCGCTCAGAGGGCACAATCCTATTCCGCGCTATCCGACAATCTCCAAGACATTAGGTGGAGTTCAGTTCGGCGTATGGCATATGTCGCTGGAAAGAACATGTGAGCAAAAGGCCAGCAAAAGGCCAGGAACCGTAAAAAGGCCGCGTTGCTGGCGTTTTTCCATAGGCTCCGCCCCCCTGACGAGCATCACAAAAATCGACGCTCAAGTCAGAGGTGGCGAAACCCGACAGGACTATAAAGATACCAGGCGTTTCCCCCTGGAAGCTCCCTCGTGCGCTCTCCTGTTCCGACCCTGCCGCTTACCGGATACC…	pTwist Kan High Copy	OriginOfReplication.pUC	CopyNumber.high	KAN	N/A	Q-14967	ABM75813	hypothetical protein	132	Prochlorococcus marinus;Prochlorococcus marinus str. NATL2A;Prochlorococcus marinus XMU1403;Prochlorococcus sp. MEDG73
pSHPs0629B654978AU	D2	glycerol	ABM75891	471	ACTGTACGCAGAGGAACGCCCATTTAGTGGCTGGCGTTATGAATCTTCGGCAAATAATGATTTTATTTTGACTGATAGTGACCTGTTCGTTGCAACACATTGATGAGCAATGCTTTTTTATAATGCCAACTTTGTACAAAAAAGCAGGCTACTTGCTTGCTTCCAAGAAACACTTGTTTTGCTCGGCAATATCTTTAATCAGCTTTTTGGACTTGTTTAACTCAATTGCTTTATTGTTGATGGACTTTTCTGTCACAGGCCACAGTCTTGATAGCAATGATCTTGTTCTTGCTCTAGCAAATGAAACCATCGATCAATTGGACCCAGCTTTCTTGTACAAAGTTGGCATTATAAGAAAGCATTGCTTATCAATTTGTTGCAACGAACAGGTCACTATCA…	2636	AGGCTAGGTGGAGGCTCAGTGATGATAAGTCTGCGATGGTGGATGCATGTGTCATGGTCATAGCTGTTTCCTGTGTGAAATTGTTATCCGCTCAGAGGGCACAATCCTATTCCGCGCTATCCGACAATCTCCAAGACATTAGGTGGAGTTCAGTTCGGCGTATGGCATATGTCGCTGGAAAGAACATGTGAGCAAAAGGCCAGCAAAAGGCCAGGAACCGTAAAAAGGCCGCGTTGCTGGCGTTTTTCCATAGGCTCCGCCCCCCTGACGAGCATCACAAAAATCGACGCTCAAGTCAGAGGTGGCGAAACCCGACAGGACTATAAAGATACCAGGCGTTTCCCCCTGGAAGCTCCCTCGTGCGCTCTCCTGTTCCGACCCTGCCGCTTACCGGATACC…	2165	AGGCTAGGTGGAGGCTCAGTGATGATAAGTCTGCGATGGTGGATGCATGTGTCATGGTCATAGCTGTTTCCTGTGTGAAATTGTTATCCGCTCAGAGGGCACAATCCTATTCCGCGCTATCCGACAATCTCCAAGACATTAGGTGGAGTTCAGTTCGGCGTATGGCATATGTCGCTGGAAAGAACATGTGAGCAAAAGGCCAGCAAAAGGCCAGGAACCGTAAAAAGGCCGCGTTGCTGGCGTTTTTCCATAGGCTCCGCCCCCCTGACGAGCATCACAAAAATCGACGCTCAAGTCAGAGGTGGCGAAACCCGACAGGACTATAAAGATACCAGGCGTTTCCCCCTGGAAGCTCCCTCGTGCGCTCTCCTGTTCCGACCCTGCCGCTTACCGGATACC…	pTwist Kan High Copy	OriginOfReplication.pUC	CopyNumber.high	KAN	N/A	Q-14967	ABM75891	Hypothetical protein NATL1_13331	168	Prochlorococcus marinus str. NATL1A
pSHPs0629B654978AU	H2	glycerol	ABM76119	561	ACTGTACGCAGAGGAACGCCCATTTAGTGGCTGGCGTTATGAATCTTCGGCAAATAATGATTTTATTTTGACTGATAGTGACCTGTTCGTTGCAACACATTGATGAGCAATGCTTTTTTATAATGCCAACTTTGTACAAAAAAGCAGGCTACTTGGCAATACAAATCGTACTTAAAAGGCTAACTTCAGCTGAGGTTGATCGCATTATCGAAATGGCCTGGGAGGACAGGACACCTTTTGATGCGATCGATTTTCAATTCAATCTCAAAGAGAAAGAAGTTATTCATTTAATGAGGTCTAATTTAAAAACATCTTCTTTTAAAATGTGGAGAAAAAGGGTTACTGGAAGGAAACTTAAGCATGGCTTCCCTGACAAGAAGACAAGGTTCAAGTCAACCA…	2726	AGGCTAGGTGGAGGCTCAGTGATGATAAGTCTGCGATGGTGGATGCATGTGTCATGGTCATAGCTGTTTCCTGTGTGAAATTGTTATCCGCTCAGAGGGCACAATCCTATTCCGCGCTATCCGACAATCTCCAAGACATTAGGTGGAGTTCAGTTCGGCGTATGGCATATGTCGCTGGAAAGAACATGTGAGCAAAAGGCCAGCAAAAGGCCAGGAACCGTAAAAAGGCCGCGTTGCTGGCGTTTTTCCATAGGCTCCGCCCCCCTGACGAGCATCACAAAAATCGACGCTCAAGTCAGAGGTGGCGAAACCCGACAGGACTATAAAGATACCAGGCGTTTCCCCCTGGAAGCTCCCTCGTGCGCTCTCCTGTTCCGACCCTGCCGCTTACCGGATACC…	2165	AGGCTAGGTGGAGGCTCAGTGATGATAAGTCTGCGATGGTGGATGCATGTGTCATGGTCATAGCTGTTTCCTGTGTGAAATTGTTATCCGCTCAGAGGGCACAATCCTATTCCGCGCTATCCGACAATCTCCAAGACATTAGGTGGAGTTCAGTTCGGCGTATGGCATATGTCGCTGGAAAGAACATGTGAGCAAAAGGCCAGCAAAAGGCCAGGAACCGTAAAAAGGCCGCGTTGCTGGCGTTTTTCCATAGGCTCCGCCCCCCTGACGAGCATCACAAAAATCGACGCTCAAGTCAGAGGTGGCGAAACCCGACAGGACTATAAAGATACCAGGCGTTTCCCCCTGGAAGCTCCCTCGTGCGCTCTCCTGTTCCGACCCTGCCGCTTACCGGATACC…	pTwist Kan High Copy	OriginOfReplication.pUC	CopyNumber.high	KAN	N/A	Q-14967	ABM76119	TIGR03643 family	258	Prochlorococcus marinus;Prochlorococcus marinus str. NATL1A
pSHPs0629B654978AU	H3	glycerol	ABM76368	489	ACTGTACGCAGAGGAACGCCCATTTAGTGGCTGGCGTTATGAATCTTCGGCAAATAATGATTTTATTTTGACTGATAGTGACCTGTTCGTTGCAACACATTGATGAGCAATGCTTTTTTATAATGCCAACTTTGTACAAAAAAGCAGGCTACATGGATTTTCTAAAAAAAATCCCTCCGAATATTTATTTAATTTTTTCTTTGATTTTCATAACAATAGCTATTGCCGTTCTTTTTTTAGGGGAATTTATTTTTGCCATCATATCTTTGGTATTTGGACTTGTTTCATTGATAGCATGGACGTTTTTCGGATTATTTGAAGAAACTAAAATTACATTGGACCCAGCTTTCTTGTACAAAGTTGGCATTATAAGAAAGCATTGCTTATCAATTTGTTGCA…	2654	AGGCTAGGTGGAGGCTCAGTGATGATAAGTCTGCGATGGTGGATGCATGTGTCATGGTCATAGCTGTTTCCTGTGTGAAATTGTTATCCGCTCAGAGGGCACAATCCTATTCCGCGCTATCCGACAATCTCCAAGACATTAGGTGGAGTTCAGTTCGGCGTATGGCATATGTCGCTGGAAAGAACATGTGAGCAAAAGGCCAGCAAAAGGCCAGGAACCGTAAAAAGGCCGCGTTGCTGGCGTTTTTCCATAGGCTCCGCCCCCCTGACGAGCATCACAAAAATCGACGCTCAAGTCAGAGGTGGCGAAACCCGACAGGACTATAAAGATACCAGGCGTTTCCCCCTGGAAGCTCCCTCGTGCGCTCTCCTGTTCCGACCCTGCCGCTTACCGGATACC…	2165	AGGCTAGGTGGAGGCTCAGTGATGATAAGTCTGCGATGGTGGATGCATGTGTCATGGTCATAGCTGTTTCCTGTGTGAAATTGTTATCCGCTCAGAGGGCACAATCCTATTCCGCGCTATCCGACAATCTCCAAGACATTAGGTGGAGTTCAGTTCGGCGTATGGCATATGTCGCTGGAAAGAACATGTGAGCAAAAGGCCAGCAAAAGGCCAGGAACCGTAAAAAGGCCGCGTTGCTGGCGTTTTTCCATAGGCTCCGCCCCCCTGACGAGCATCACAAAAATCGACGCTCAAGTCAGAGGTGGCGAAACCCGACAGGACTATAAAGATACCAGGCGTTTCCCCCTGGAAGCTCCCTCGTGCGCTCTCCTGTTCCGACCCTGCCGCTTACCGGATACC…	pTwist Kan High Copy	OriginOfReplication.pUC	CopyNumber.high	KAN	N/A	Q-14967	ABM76368	hypothetical protein	186	Prochlorococcus marinus;Prochlorococcus marinus str. NATL1A	1	GO:0016021			CCIEA	integral component of membrane
pSHPs0629B654978AU	A4	glycerol	ABM76487	438	ACTGTACGCAGAGGAACGCCCATTTAGTGGCTGGCGTTATGAATCTTCGGCAAATAATGATTTTATTTTGACTGATAGTGACCTGTTCGTTGCAACACATTGATGAGCAATGCTTTTTTATAATGCCAACTTTGTACAAAAAAGCAGGCTACATGAGAAAAACCAAAAAAAATCTTCAAGGTAGACCTGATCCTTATGAAGACATGATTAGATTAAATAAACTTGACCCTTATGAAGGGTTAATTAAATCACATGATTTTCTAAAAGAAAATAATAAATCAAGTTTGGACCCAGCTTTCTTGTACAAAGTTGGCATTATAAGAAAGCATTGCTTATCAATTTGTTGCAACGAACAGGTCACTATCAGTCAAAATAAAATCATTATTTGTTCCCGCATAT…	2603	AGGCTAGGTGGAGGCTCAGTGATGATAAGTCTGCGATGGTGGATGCATGTGTCATGGTCATAGCTGTTTCCTGTGTGAAATTGTTATCCGCTCAGAGGGCACAATCCTATTCCGCGCTATCCGACAATCTCCAAGACATTAGGTGGAGTTCAGTTCGGCGTATGGCATATGTCGCTGGAAAGAACATGTGAGCAAAAGGCCAGCAAAAGGCCAGGAACCGTAAAAAGGCCGCGTTGCTGGCGTTTTTCCATAGGCTCCGCCCCCCTGACGAGCATCACAAAAATCGACGCTCAAGTCAGAGGTGGCGAAACCCGACAGGACTATAAAGATACCAGGCGTTTCCCCCTGGAAGCTCCCTCGTGCGCTCTCCTGTTCCGACCCTGCCGCTTACCGGATACC…	2165	AGGCTAGGTGGAGGCTCAGTGATGATAAGTCTGCGATGGTGGATGCATGTGTCATGGTCATAGCTGTTTCCTGTGTGAAATTGTTATCCGCTCAGAGGGCACAATCCTATTCCGCGCTATCCGACAATCTCCAAGACATTAGGTGGAGTTCAGTTCGGCGTATGGCATATGTCGCTGGAAAGAACATGTGAGCAAAAGGCCAGCAAAAGGCCAGGAACCGTAAAAAGGCCGCGTTGCTGGCGTTTTTCCATAGGCTCCGCCCCCCTGACGAGCATCACAAAAATCGACGCTCAAGTCAGAGGTGGCGAAACCCGACAGGACTATAAAGATACCAGGCGTTTCCCCCTGGAAGCTCCCTCGTGCGCTCTCCTGTTCCGACCCTGCCGCTTACCGGATACC…	pTwist Kan High Copy	OriginOfReplication.pUC	CopyNumber.high	KAN	N/A	Q-14967	ABM76487	Hypothetical protein NATL1_19311	135	Prochlorococcus marinus str. NATL1A
pSHPs0629B654978AU	B4	glycerol	ABM76516	420	ACTGTACGCAGAGGAACGCCCATTTAGTGGCTGGCGTTATGAATCTTCGGCAAATAATGATTTTATTTTGACTGATAGTGACCTGTTCGTTGCAACACATTGATGAGCAATGCTTTTTTATAATGCCAACTTTGTACAAAAAAGCAGGCTACATGACTAGTGAACTAGCTTCAAGTTTGCTTCCCGCTATTCTGATTCCATTAGTTGGAATAATGGGTCCAGCCGTTTTCATTGTTTTGATTGGTAGGTACATAACTGCTACTGAGTTGGACCCAGCTTTCTTGTACAAAGTTGGCATTATAAGAAAGCATTGCTTATCAATTTGTTGCAACGAACAGGTCACTATCAGTCAAAATAAAATCATTATTTGTTCCCGCATATTAACCCCTGATTGTATCC…	2585	AGGCTAGGTGGAGGCTCAGTGATGATAAGTCTGCGATGGTGGATGCATGTGTCATGGTCATAGCTGTTTCCTGTGTGAAATTGTTATCCGCTCAGAGGGCACAATCCTATTCCGCGCTATCCGACAATCTCCAAGACATTAGGTGGAGTTCAGTTCGGCGTATGGCATATGTCGCTGGAAAGAACATGTGAGCAAAAGGCCAGCAAAAGGCCAGGAACCGTAAAAAGGCCGCGTTGCTGGCGTTTTTCCATAGGCTCCGCCCCCCTGACGAGCATCACAAAAATCGACGCTCAAGTCAGAGGTGGCGAAACCCGACAGGACTATAAAGATACCAGGCGTTTCCCCCTGGAAGCTCCCTCGTGCGCTCTCCTGTTCCGACCCTGCCGCTTACCGGATACC…	2165	AGGCTAGGTGGAGGCTCAGTGATGATAAGTCTGCGATGGTGGATGCATGTGTCATGGTCATAGCTGTTTCCTGTGTGAAATTGTTATCCGCTCAGAGGGCACAATCCTATTCCGCGCTATCCGACAATCTCCAAGACATTAGGTGGAGTTCAGTTCGGCGTATGGCATATGTCGCTGGAAAGAACATGTGAGCAAAAGGCCAGCAAAAGGCCAGGAACCGTAAAAAGGCCGCGTTGCTGGCGTTTTTCCATAGGCTCCGCCCCCCTGACGAGCATCACAAAAATCGACGCTCAAGTCAGAGGTGGCGAAACCCGACAGGACTATAAAGATACCAGGCGTTTCCCCCTGGAAGCTCCCTCGTGCGCTCTCCTGTTCCGACCCTGCCGCTTACCGGATACC…	pTwist Kan High Copy	OriginOfReplication.pUC	CopyNumber.high	KAN	N/A	Q-14967	ABM76516	photosystem I subunit VIII ( )	117	Prochlorococcus;Prochlorococcus marinus str. NATL2A;Prochlorococcus marinus str. PAC1;Prochlorococcus marinus str. NATL1A;Prochlorococcus sp. MIT 0801;Prochlorococcus marinus XMU1403	3	GO:0016021;GO:0009522;GO:0015979			BPIEA ; CCIEA	photosynthesis ; photosystem I ; integral component of membrane
pSHPs0629B654978AU	C4	glycerol	ABM76555	579	ACTGTACGCAGAGGAACGCCCATTTAGTGGCTGGCGTTATGAATCTTCGGCAAATAATGATTTTATTTTGACTGATAGTGACCTGTTCGTTGCAACACATTGATGAGCAATGCTTTTTTATAATGCCAACTTTGTACAAAAAAGCAGGCTACATGGGACGTTCACTCAAAAAAGGGCCTTTTATTTCAGACAGTTTGCTTCGTAAAATCGAGAAGCAAAACTCTAATGACGATAAAGCTGTCATCAAAACATGGTCAAGAGCTTCAACAATTCTGCCATTGATGATTGGCCACACAATTGCTGTTCACAATGGAAAAAGCCACATACCTGTTTTTATAACTGAGCAAATGGTTGGACACAAGTTAGGTGAGTTTGCCCCAACTCGAACCTACAGAGGTC…	2744	AGGCTAGGTGGAGGCTCAGTGATGATAAGTCTGCGATGGTGGATGCATGTGTCATGGTCATAGCTGTTTCCTGTGTGAAATTGTTATCCGCTCAGAGGGCACAATCCTATTCCGCGCTATCCGACAATCTCCAAGACATTAGGTGGAGTTCAGTTCGGCGTATGGCATATGTCGCTGGAAAGAACATGTGAGCAAAAGGCCAGCAAAAGGCCAGGAACCGTAAAAAGGCCGCGTTGCTGGCGTTTTTCCATAGGCTCCGCCCCCCTGACGAGCATCACAAAAATCGACGCTCAAGTCAGAGGTGGCGAAACCCGACAGGACTATAAAGATACCAGGCGTTTCCCCCTGGAAGCTCCCTCGTGCGCTCTCCTGTTCCGACCCTGCCGCTTACCGGATACC…	2165	AGGCTAGGTGGAGGCTCAGTGATGATAAGTCTGCGATGGTGGATGCATGTGTCATGGTCATAGCTGTTTCCTGTGTGAAATTGTTATCCGCTCAGAGGGCACAATCCTATTCCGCGCTATCCGACAATCTCCAAGACATTAGGTGGAGTTCAGTTCGGCGTATGGCATATGTCGCTGGAAAGAACATGTGAGCAAAAGGCCAGCAAAAGGCCAGGAACCGTAAAAAGGCCGCGTTGCTGGCGTTTTTCCATAGGCTCCGCCCCCCTGACGAGCATCACAAAAATCGACGCTCAAGTCAGAGGTGGCGAAACCCGACAGGACTATAAAGATACCAGGCGTTTCCCCCTGGAAGCTCCCTCGTGCGCTCTCCTGTTCCGACCCTGCCGCTTACCGGATACC…	pTwist Kan High Copy	OriginOfReplication.pUC	CopyNumber.high	KAN	N/A	Q-14967	ABM76555	30S Ribosomal S19	276	Prochlorococcus;Prochlorococcus marinus str. P0902H212;Prochlorococcus marinus str. NATL2A;Prochlorococcus marinus str. NATL1A;Prochlorococcus sp. MIT 0801;Prochlorococcus sp. MEDG73	5	GO:0003735;GO:0042254;GO:0015935;GO:0019843;GO:0006412			BPIEA ; CCIEA ; MFIEA	rRNA binding ; translation ; small ribosomal subunit ; structural constituent of ribosome ; ribosome biogenesis
pSHPs0629B654978AU	G4	glycerol	ABM74577	1011	ACATGATTTCCAATTCTTTAAAAACAAATGAAATAGCTAACTACAGATTAAGTATTGCTCCAATGATGGATTGCACAGATAGGCATTTTCGTGTCCTTATGCGCCAGATCACCAAAAAATCGCTTCTATACACTGAAATGATTGTGGCCCAAGCGCTCCATTACAGCAAAAACAGGAATAAATTATTAGATTTTGATGAGATTGAGCATCCTATTTCCATACAACTAGGAGGAGACAACCCAAAACTTTTAGCTGAAGCAGCTCAAATGGCTGAAGATTGGGGCTATGACGAAATCAACTTAAACATTGGATGCCCAAGTCCGAGAGTAAAATCTGGCAACTTTGGAGCTTGTCTTATGGGAAAACCAAAGATAGTGGCCAATTGTATTGAGAAAATGA…	3376	ACCCAGCTTTCTTGTACAAAGTTGGCATTATAAGAAAGCATTGCTTATCAATTTGTTGCAACGAACAGGTCACTATCAGTCAAAATAAAATCATTATTTGAGGCTAGGTGGAGGCTCAGTGATGATAAGTCTGCGATGGTGGATGCATGTGTCATGGTCATAGCTGTTTCCTGTGTGAAATTGTTATCCGCTCAGAGGGCACAATCCTATTCCGCGCTATCCGACAATCTCCAAGACATTAGGTGGAGTTCAGTTCGGCGTATGGCATATGTCGCTGGAAAGAACATGTGAGCAAAAGGCCAGCAAAAGGCCAGGAACCGTAAAAAGGCCGCGTTGCTGGCGTTTTTCCATAGGCTCCGCCCCCCTGACGAGCATCACAAAAATCGACGCTCAAGTCAG…	2365	ACCCAGCTTTCTTGTACAAAGTTGGCATTATAAGAAAGCATTGCTTATCAATTTGTTGCAACGAACAGGTCACTATCAGTCAAAATAAAATCATTATTTGAGGCTAGGTGGAGGCTCAGTGATGATAAGTCTGCGATGGTGGATGCATGTGTCATGGTCATAGCTGTTTCCTGTGTGAAATTGTTATCCGCTCAGAGGGCACAATCCTATTCCGCGCTATCCGACAATCTCCAAGACATTAGGTGGAGTTCAGTTCGGCGTATGGCATATGTCGCTGGAAAGAACATGTGAGCAAAAGGCCAGCAAAAGGCCAGGAACCGTAAAAAGGCCGCGTTGCTGGCGTTTTTCCATAGGCTCCGCCCCCCTGACGAGCATCACAAAAATCGACGCTCAAGTCAG…	pTGW	OriginOfReplication.pMB1	CopyNumber.high	KAN	N/A	Q-14967	ABM74577	tRNA dihydrouridine(20 20a) synthase	1008	Prochlorococcus marinus;Prochlorococcus marinus str. NATL1A	6	GO:0010181;GO:0002943;GO:0050660;GO:0055114;GO:0000049;GO:0102264	EC:1.3.1.91	Acting on the CHCH group of donors	BPIEA ; MFIEA	FMN binding ; oxidationreduction process ; tRNA binding ; tRNA dihydrouridine synthesis ; flavin adenine dinucleotide binding ; tRNAdihydrouridine20 synthase activity
pSHPs0629B654978AU	A5	glycerol	ABM74585	1488	ACATGACGAGTTATCTTTCTAACGACACTGAAGCGAAATTGAAGAAGACAAAGGAGTTACCACCTCATATTCATTTTATAGGAATCGGAGGTATTGGTATGTCTGCTCTGGCAATGATTCTCGCTCAAAAAGGATATTCAATATCTGGCTCTGACCAGAAAAAAAACCTAACTTTAAAAAAATTAGAAGAAAACAAAGTCCACATCTTTCCAACCCAAGTAGAATCGAATATTGATGAAATTCTTAAAGTCCATGGGAAAAACATATTAGTTGTTAAAAGTTCAGCAATACATCGAGATAATTTAGAATTATGTAAAGCAAAAAAATATAATTTAAAAATCAAGCATCGTTCTGAAATATTAGCCTTTTTAATTGAAGAAAAAAAATCAATAATCGTCT…	3853	ACCCAGCTTTCTTGTACAAAGTTGGCATTATAAGAAAGCATTGCTTATCAATTTGTTGCAACGAACAGGTCACTATCAGTCAAAATAAAATCATTATTTGAGGCTAGGTGGAGGCTCAGTGATGATAAGTCTGCGATGGTGGATGCATGTGTCATGGTCATAGCTGTTTCCTGTGTGAAATTGTTATCCGCTCAGAGGGCACAATCCTATTCCGCGCTATCCGACAATCTCCAAGACATTAGGTGGAGTTCAGTTCGGCGTATGGCATATGTCGCTGGAAAGAACATGTGAGCAAAAGGCCAGCAAAAGGCCAGGAACCGTAAAAAGGCCGCGTTGCTGGCGTTTTTCCATAGGCTCCGCCCCCCTGACGAGCATCACAAAAATCGACGCTCAAGTCAG…	2365	ACCCAGCTTTCTTGTACAAAGTTGGCATTATAAGAAAGCATTGCTTATCAATTTGTTGCAACGAACAGGTCACTATCAGTCAAAATAAAATCATTATTTGAGGCTAGGTGGAGGCTCAGTGATGATAAGTCTGCGATGGTGGATGCATGTGTCATGGTCATAGCTGTTTCCTGTGTGAAATTGTTATCCGCTCAGAGGGCACAATCCTATTCCGCGCTATCCGACAATCTCCAAGACATTAGGTGGAGTTCAGTTCGGCGTATGGCATATGTCGCTGGAAAGAACATGTGAGCAAAAGGCCAGCAAAAGGCCAGGAACCGTAAAAAGGCCGCGTTGCTGGCGTTTTTCCATAGGCTCCGCCCCCCTGACGAGCATCACAAAAATCGACGCTCAAGTCAG…	pTGW	OriginOfReplication.pMB1	CopyNumber.high	KAN	N/A	Q-14967	ABM74585	UDPNacetylmuramateLalanine ligase	1485	Prochlorococcus marinus;Prochlorococcus marinus str. NATL1A	9	GO:0008360;GO:0051301;GO:0005524;GO:0005737;GO:0009252;GO:0006541;GO:0008763;GO:0071555;GO:0007049	EC:6.3.2.8	Forming carbonnitrogen bonds	BPIEA ; CCIEA ; MFIEA	cytoplasm ; cell cycle ; glutamine metabolic process ; cell division ; regulation of cell shape ; ATP binding ; peptidoglycan biosynthetic process ; UDPNacetylmuramateLalanine ligase activity ; cell wall organization
pSHPs0629B654978AU	B5	glycerol	ABM74592	900	ACATGATTCAAGAGATTGTCAAGCGATCTAAGCCTCTACCGCCTAAATCAAAATTAATCATATTTGGAGGTGGCTTTAGTGGACAAAGAATTGCAAGTGTAGGAAGGCATTTAGGAGTAAAAGTTTTATGCAGCAGGAGAAGAGAGGGTAGCAAAGGAGCTAATTTTATATTTAATACTGATCAAGAATTCACTAATGAAGTTTTGGAGGGAGCAACACATGTCTTAAGTTGCATACCTCCTTTGTTAAGTGGAGAAGATCCTGTACTTCTTAAACTTAAAACTCAATTACTAAATGCAAAAAAAATAAAATGGGTGGGTTATTTATCTACTACTGGTGTATACGGAGATTCAAAAGGGAACTGGGTCAATGAAAATACGCCTCCCAACCCTCTGCAAG…	3265	ACCCAGCTTTCTTGTACAAAGTTGGCATTATAAGAAAGCATTGCTTATCAATTTGTTGCAACGAACAGGTCACTATCAGTCAAAATAAAATCATTATTTGAGGCTAGGTGGAGGCTCAGTGATGATAAGTCTGCGATGGTGGATGCATGTGTCATGGTCATAGCTGTTTCCTGTGTGAAATTGTTATCCGCTCAGAGGGCACAATCCTATTCCGCGCTATCCGACAATCTCCAAGACATTAGGTGGAGTTCAGTTCGGCGTATGGCATATGTCGCTGGAAAGAACATGTGAGCAAAAGGCCAGCAAAAGGCCAGGAACCGTAAAAAGGCCGCGTTGCTGGCGTTTTTCCATAGGCTCCGCCCCCCTGACGAGCATCACAAAAATCGACGCTCAAGTCAG…	2365	ACCCAGCTTTCTTGTACAAAGTTGGCATTATAAGAAAGCATTGCTTATCAATTTGTTGCAACGAACAGGTCACTATCAGTCAAAATAAAATCATTATTTGAGGCTAGGTGGAGGCTCAGTGATGATAAGTCTGCGATGGTGGATGCATGTGTCATGGTCATAGCTGTTTCCTGTGTGAAATTGTTATCCGCTCAGAGGGCACAATCCTATTCCGCGCTATCCGACAATCTCCAAGACATTAGGTGGAGTTCAGTTCGGCGTATGGCATATGTCGCTGGAAAGAACATGTGAGCAAAAGGCCAGCAAAAGGCCAGGAACCGTAAAAAGGCCGCGTTGCTGGCGTTTTTCCATAGGCTCCGCCCCCCTGACGAGCATCACAAAAATCGACGCTCAAGTCAG…	pTGW	OriginOfReplication.pMB1	CopyNumber.high	KAN	N/A	Q-14967	ABM74592	SDR family oxidoreductase	897	Prochlorococcus marinus;Prochlorococcus marinus str. NATL1A
pSHPs0629B654978AU	D5	glycerol	ABM75178	1800	ACATGGCAAAAAATGATTTTCGAAGAATTAAGAAACTTGGAAAGTATTTAAAAAGAGAAAAAAAACGTTTAATTCTCATACTTTTAATATTAATACCTGTTGCATTAGCTGGTTCGATCCAACCACTGCTTGTAGGGCAAGCTATTTCTGTCTTAAGAGGAGAAAATACAATAGCTTTTTTTAATAATTTGCCTAAGGAATTAACTATTAATTTAATAATAGGAATATTATTCATAACAGTATTACTTAGGCTTGGATTACAGGGATTTCAGTCATACAATATTCAGTCTGTAGGCCAGAGATTGACAGCACGTATTAGGAATGATTTGTTTGCTCATTCCATGTCATTATCTTTGCGTTTTCATGACAAAATGCCTGTTGGTAAATTACTTACAAGAT…	4165	ACCCAGCTTTCTTGTACAAAGTTGGCATTATAAGAAAGCATTGCTTATCAATTTGTTGCAACGAACAGGTCACTATCAGTCAAAATAAAATCATTATTTGAGGCTAGGTGGAGGCTCAGTGATGATAAGTCTGCGATGGTGGATGCATGTGTCATGGTCATAGCTGTTTCCTGTGTGAAATTGTTATCCGCTCAGAGGGCACAATCCTATTCCGCGCTATCCGACAATCTCCAAGACATTAGGTGGAGTTCAGTTCGGCGTATGGCATATGTCGCTGGAAAGAACATGTGAGCAAAAGGCCAGCAAAAGGCCAGGAACCGTAAAAAGGCCGCGTTGCTGGCGTTTTTCCATAGGCTCCGCCCCCCTGACGAGCATCACAAAAATCGACGCTCAAGTCAG…	2365	ACCCAGCTTTCTTGTACAAAGTTGGCATTATAAGAAAGCATTGCTTATCAATTTGTTGCAACGAACAGGTCACTATCAGTCAAAATAAAATCATTATTTGAGGCTAGGTGGAGGCTCAGTGATGATAAGTCTGCGATGGTGGATGCATGTGTCATGGTCATAGCTGTTTCCTGTGTGAAATTGTTATCCGCTCAGAGGGCACAATCCTATTCCGCGCTATCCGACAATCTCCAAGACATTAGGTGGAGTTCAGTTCGGCGTATGGCATATGTCGCTGGAAAGAACATGTGAGCAAAAGGCCAGCAAAAGGCCAGGAACCGTAAAAAGGCCGCGTTGCTGGCGTTTTTCCATAGGCTCCGCCCCCCTGACGAGCATCACAAAAATCGACGCTCAAGTCAG…	pTGW	OriginOfReplication.pMB1	CopyNumber.high	KAN	N/A	Q-14967	ABM75178	ABC transporter ATPbinding	1797	Prochlorococcus marinus;Prochlorococcus marinus str. NATL1A	5	GO:0016887;GO:0005524;GO:0042626;GO:0055085;GO:0016021	EC:3.6.1.3	Acting on acid anhydrides	BPIEA ; CCIEA ; MFIEA	transmembrane transport ; ATPase activity ; ATPasecoupled transmembrane transporter activity ; integral component of membrane ; ATP binding
pSHPs0629B654978AU	G5	glycerol	ABM74627	648	ACATGATTGACCAAAAACAAACAAACAATCTTTGTCTTAGATGGAAAGGCAAGCAGAGAAGAATAGGTATCACTGGGGGTATCGCCAGTGGAAAAACAATCATTGGAGATTTTCTATTTCAAGCCAAGCAATGGCCTATTTTAGACGCTGACTTATACGCTCATGAAGCATTAAGTGCTGAAAGTGAAATAGTCAAAAAAGTCTGGTTGAGATATGGAAGTAAAATAATTAAAAATTCAAGTAAAAATGATCACATTATTAATCGAAAAGCATTGGCCAAAATAGTTTTTCAAAATGAAATTGAAAAAAAATGGCTAGAGGGAATAATACATCCATTCGTCAACAAAAGAATTGAAGAAGAATTAGAAAAATTGAAATCAAATTCAATTGTAATTTTGA…	3013	ACCCAGCTTTCTTGTACAAAGTTGGCATTATAAGAAAGCATTGCTTATCAATTTGTTGCAACGAACAGGTCACTATCAGTCAAAATAAAATCATTATTTGAGGCTAGGTGGAGGCTCAGTGATGATAAGTCTGCGATGGTGGATGCATGTGTCATGGTCATAGCTGTTTCCTGTGTGAAATTGTTATCCGCTCAGAGGGCACAATCCTATTCCGCGCTATCCGACAATCTCCAAGACATTAGGTGGAGTTCAGTTCGGCGTATGGCATATGTCGCTGGAAAGAACATGTGAGCAAAAGGCCAGCAAAAGGCCAGGAACCGTAAAAAGGCCGCGTTGCTGGCGTTTTTCCATAGGCTCCGCCCCCCTGACGAGCATCACAAAAATCGACGCTCAAGTCAG…	2365	ACCCAGCTTTCTTGTACAAAGTTGGCATTATAAGAAAGCATTGCTTATCAATTTGTTGCAACGAACAGGTCACTATCAGTCAAAATAAAATCATTATTTGAGGCTAGGTGGAGGCTCAGTGATGATAAGTCTGCGATGGTGGATGCATGTGTCATGGTCATAGCTGTTTCCTGTGTGAAATTGTTATCCGCTCAGAGGGCACAATCCTATTCCGCGCTATCCGACAATCTCCAAGACATTAGGTGGAGTTCAGTTCGGCGTATGGCATATGTCGCTGGAAAGAACATGTGAGCAAAAGGCCAGCAAAAGGCCAGGAACCGTAAAAAGGCCGCGTTGCTGGCGTTTTTCCATAGGCTCCGCCCCCCTGACGAGCATCACAAAAATCGACGCTCAAGTCAG…	pTGW	OriginOfReplication.pMB1	CopyNumber.high	KAN	N/A	Q-14967	ABM74627	dephospho kinase	645	Prochlorococcus marinus;Prochlorococcus marinus str. NATL1A	6	GO:0015940;GO:0005524;GO:0005737;GO:0004140;GO:0015937;GO:0016310	EC:2.7.1.24	Transferring phosphoruscontaining groups	BPIEA ; CCIEA ; MFIEA	cytoplasm ; dephosphoCoA kinase activity ; pantothenate biosynthetic process ; ATP binding ; coenzyme A biosynthetic process ; phosphorylation
pSHPs0629B654978AU	H5	glycerol	ABM74630	594	ACATGTCCCTTGGAATCACTGAGCTTGAGTTAACCGATGCCAGTACAATTTCAATTCCTACAGATGCAATATTGATACTTTTTCTATTAATTGTTTTTGCATTAATAGGTTATTACTTTCACAACATCCTCGACAATCAAACAAATCAATTTGTTGAAAAAGTAGACGATAGTTTACATCTTGAATTAGTCAAAGAAAAGCTAGAAGATCAATTAACTCTTGAGTCAGCAAAAGTAAATCACGAAAAAACAGAAAAGCCAAATATTAAAAAACTAAATTTCATACCACCTTCAAAATTTTGGGGGATTGGTAGTTTGGCTGTTGTAGCCATAGGAGGATCAAGTCTTTTAAGGATCCAATCTATCCAAAATTCATATAAAGGAGTGAATACTAGTCAGG…	2959	ACCCAGCTTTCTTGTACAAAGTTGGCATTATAAGAAAGCATTGCTTATCAATTTGTTGCAACGAACAGGTCACTATCAGTCAAAATAAAATCATTATTTGAGGCTAGGTGGAGGCTCAGTGATGATAAGTCTGCGATGGTGGATGCATGTGTCATGGTCATAGCTGTTTCCTGTGTGAAATTGTTATCCGCTCAGAGGGCACAATCCTATTCCGCGCTATCCGACAATCTCCAAGACATTAGGTGGAGTTCAGTTCGGCGTATGGCATATGTCGCTGGAAAGAACATGTGAGCAAAAGGCCAGCAAAAGGCCAGGAACCGTAAAAAGGCCGCGTTGCTGGCGTTTTTCCATAGGCTCCGCCCCCCTGACGAGCATCACAAAAATCGACGCTCAAGTCAG…	2365	ACCCAGCTTTCTTGTACAAAGTTGGCATTATAAGAAAGCATTGCTTATCAATTTGTTGCAACGAACAGGTCACTATCAGTCAAAATAAAATCATTATTTGAGGCTAGGTGGAGGCTCAGTGATGATAAGTCTGCGATGGTGGATGCATGTGTCATGGTCATAGCTGTTTCCTGTGTGAAATTGTTATCCGCTCAGAGGGCACAATCCTATTCCGCGCTATCCGACAATCTCCAAGACATTAGGTGGAGTTCAGTTCGGCGTATGGCATATGTCGCTGGAAAGAACATGTGAGCAAAAGGCCAGCAAAAGGCCAGGAACCGTAAAAAGGCCGCGTTGCTGGCGTTTTTCCATAGGCTCCGCCCCCCTGACGAGCATCACAAAAATCGACGCTCAAGTCAG…	pTGW	OriginOfReplication.pMB1	CopyNumber.high	KAN	N/A	Q-14967	ABM74630	hypothetical protein	591	Prochlorococcus marinus;Prochlorococcus marinus str. NATL1A	1	GO:0016021			CCIEA	integral component of membrane
pSHPs0629B654978AU	B6	glycerol	ABM74662_fit	1119	ACATGACAAACATATACGATTTCATTGTTATCGGCGCTGGTATATCGGCGTGCACTTTCGCTAGCCTACTTAACAAGAGGTTCCCCGACTTGAGCATCCTGTTGGTCGAGCACGGCCGTAGGATAGGTGGCCGTGCGACCACTAGAAAGAGCAGGAAGAACAGGATATTGGAGTTCGATCACGGGTTACCCTCAATCAACTTCCGTGAGAGGATCAGTGAGGATATTCTAGAATTGGTCAGCCCCCTTATTAACTCTGGTAAGCTGGTTGATATTTCTAAAGACATCCTTCTGATAAACGAGTTCGGTATCCTTTCCAACGCTTTCACCAACGACATCATATACAGGTCGTCCCCATTCATGGCGAACTTTTGTGAGGAGATCATAAACCAGTCCAACA…	3484	ACCCAGCTTTCTTGTACAAAGTTGGCATTATAAGAAAGCATTGCTTATCAATTTGTTGCAACGAACAGGTCACTATCAGTCAAAATAAAATCATTATTTGAGGCTAGGTGGAGGCTCAGTGATGATAAGTCTGCGATGGTGGATGCATGTGTCATGGTCATAGCTGTTTCCTGTGTGAAATTGTTATCCGCTCAGAGGGCACAATCCTATTCCGCGCTATCCGACAATCTCCAAGACATTAGGTGGAGTTCAGTTCGGCGTATGGCATATGTCGCTGGAAAGAACATGTGAGCAAAAGGCCAGCAAAAGGCCAGGAACCGTAAAAAGGCCGCGTTGCTGGCGTTTTTCCATAGGCTCCGCCCCCCTGACGAGCATCACAAAAATCGACGCTCAAGTCAG…	2365	ACCCAGCTTTCTTGTACAAAGTTGGCATTATAAGAAAGCATTGCTTATCAATTTGTTGCAACGAACAGGTCACTATCAGTCAAAATAAAATCATTATTTGAGGCTAGGTGGAGGCTCAGTGATGATAAGTCTGCGATGGTGGATGCATGTGTCATGGTCATAGCTGTTTCCTGTGTGAAATTGTTATCCGCTCAGAGGGCACAATCCTATTCCGCGCTATCCGACAATCTCCAAGACATTAGGTGGAGTTCAGTTCGGCGTATGGCATATGTCGCTGGAAAGAACATGTGAGCAAAAGGCCAGCAAAAGGCCAGGAACCGTAAAAAGGCCGCGTTGCTGGCGTTTTTCCATAGGCTCCGCCCCCCTGACGAGCATCACAAAAATCGACGCTCAAGTCAG…	pTGW	OriginOfReplication.pMB1	CopyNumber.high	KAN	N/A	Q-14967	ABM74662	hypothetical protein	1116	Prochlorococcus marinus;Prochlorococcus marinus str. NATL1A
pSHPs0629B654978AU	C6	glycerol	ABM74680	1128	ACATGAAAATTGTTGCATCTATTTCACAAGGTCTTGAAAAAGAGGGTGCAAAAGAGTTGATAGAACTTGGAGCTAAATCAGTTAAAGCTTCAAGGAGGCATATATCCTTTGAAGCTGATATGGCTTGTTTATACAGAATACATTTAAGAGCTCGCTTATCCTTTCGATTTTTAAGAGAGATTGTCAAATTCACTTGTCATGGTCCTAATCAACTTTATGACGGTGTTCAAAGGTTAATTGATTGGGAAAATTGGCTTCAGCCAAGACAAAGTTTTCGAGTAGATGTAACTGGATTTGGAGAAGGGTTATCACATACTCATTTCACTGCTTTGCAGGTTAAAAATGCAATTATTGATTTACAAAGAGAACGATGGGGTTCTCGTTCAAGCATTGATTTGA…	3493	ACCCAGCTTTCTTGTACAAAGTTGGCATTATAAGAAAGCATTGCTTATCAATTTGTTGCAACGAACAGGTCACTATCAGTCAAAATAAAATCATTATTTGAGGCTAGGTGGAGGCTCAGTGATGATAAGTCTGCGATGGTGGATGCATGTGTCATGGTCATAGCTGTTTCCTGTGTGAAATTGTTATCCGCTCAGAGGGCACAATCCTATTCCGCGCTATCCGACAATCTCCAAGACATTAGGTGGAGTTCAGTTCGGCGTATGGCATATGTCGCTGGAAAGAACATGTGAGCAAAAGGCCAGCAAAAGGCCAGGAACCGTAAAAAGGCCGCGTTGCTGGCGTTTTTCCATAGGCTCCGCCCCCCTGACGAGCATCACAAAAATCGACGCTCAAGTCAG…	2365	ACCCAGCTTTCTTGTACAAAGTTGGCATTATAAGAAAGCATTGCTTATCAATTTGTTGCAACGAACAGGTCACTATCAGTCAAAATAAAATCATTATTTGAGGCTAGGTGGAGGCTCAGTGATGATAAGTCTGCGATGGTGGATGCATGTGTCATGGTCATAGCTGTTTCCTGTGTGAAATTGTTATCCGCTCAGAGGGCACAATCCTATTCCGCGCTATCCGACAATCTCCAAGACATTAGGTGGAGTTCAGTTCGGCGTATGGCATATGTCGCTGGAAAGAACATGTGAGCAAAAGGCCAGCAAAAGGCCAGGAACCGTAAAAAGGCCGCGTTGCTGGCGTTTTTCCATAGGCTCCGCCCCCCTGACGAGCATCACAAAAATCGACGCTCAAGTCAG…	pTGW	OriginOfReplication.pMB1	CopyNumber.high	KAN	N/A	Q-14967	ABM74680	RNA methyltransferase	1125	Prochlorococcus marinus;Prochlorococcus marinus str. NATL1A	3	GO:0003723;GO:0008168;GO:0032259			BPIEA ; MFIEA	methyltransferase activity ; methylation ; RNA binding
pSHPs0629B654978AU	D6	glycerol	ABM74687	1281	ACATGAGTCATAATCATTTAGCAATTATTTTTGTCTCAAATGGACCGGGTGAACTAGCTACTTGGGTGAATCCACTTGCTAAAGAGCTTCATAAACAAATAAAGCTAAAACCAAGAGTACATAGTTCTTCAAAATCTTTAAATTTGGTACTTGTTCCATGCCCTAATGCAACTGGTAATGAAATTATTGCTGCCAAAAAATGGTTCCAATTTGAAAAAATAATAAAAGCAAAAAATTTCTGGAAGCTTCTTTTAAACCCTAAAAAATTTGGTTCATGGCCATCCAACGGGTTAGTAATTTTTTTAGGAGGAGATCAATTTTGGAGCGTTCTACTTTCAGCAAGATTGGGATATTTACATATGACATATGCCGAGTGGATCGCCAGATGGCCTTTTTGGA…	3646	ACCCAGCTTTCTTGTACAAAGTTGGCATTATAAGAAAGCATTGCTTATCAATTTGTTGCAACGAACAGGTCACTATCAGTCAAAATAAAATCATTATTTGAGGCTAGGTGGAGGCTCAGTGATGATAAGTCTGCGATGGTGGATGCATGTGTCATGGTCATAGCTGTTTCCTGTGTGAAATTGTTATCCGCTCAGAGGGCACAATCCTATTCCGCGCTATCCGACAATCTCCAAGACATTAGGTGGAGTTCAGTTCGGCGTATGGCATATGTCGCTGGAAAGAACATGTGAGCAAAAGGCCAGCAAAAGGCCAGGAACCGTAAAAAGGCCGCGTTGCTGGCGTTTTTCCATAGGCTCCGCCCCCCTGACGAGCATCACAAAAATCGACGCTCAAGTCAG…	2365	ACCCAGCTTTCTTGTACAAAGTTGGCATTATAAGAAAGCATTGCTTATCAATTTGTTGCAACGAACAGGTCACTATCAGTCAAAATAAAATCATTATTTGAGGCTAGGTGGAGGCTCAGTGATGATAAGTCTGCGATGGTGGATGCATGTGTCATGGTCATAGCTGTTTCCTGTGTGAAATTGTTATCCGCTCAGAGGGCACAATCCTATTCCGCGCTATCCGACAATCTCCAAGACATTAGGTGGAGTTCAGTTCGGCGTATGGCATATGTCGCTGGAAAGAACATGTGAGCAAAAGGCCAGCAAAAGGCCAGGAACCGTAAAAAGGCCGCGTTGCTGGCGTTTTTCCATAGGCTCCGCCCCCCTGACGAGCATCACAAAAATCGACGCTCAAGTCAG…	pTGW	OriginOfReplication.pMB1	CopyNumber.high	KAN	N/A	Q-14967	ABM74687	hypothetical protein	1278	Prochlorococcus marinus;Prochlorococcus marinus str. NATL1A	2	GO:0008915;GO:0009245	EC:2.4.1.182	Glycosyltransferases	BPIEA ; MFIEA	lipid A biosynthetic process ; lipidAdisaccharide synthase activity
pSHPs0629B654978AU	F7	glycerol	ABM74721	1722	ACGTGTTGCGACTAGAGAAGATTAGTAAAATTTATCCCACTGGCGAAGTCTTGAAAGATGTCAGTTGGGAAATTAGAAATGGAGAGAGAATTGGTTTGGTTGGAGTCAATGGAGCAGGAAAATCAACACAATTAAAAATTATTGCTGGATTAGAAGAAGCAACTGATGGATCTTTGATTAGCGAAGGGGATCCATCTATTGCATATTTAAAACAGGAATTTGATGTTGATCTTTCAAGAACTGTTAGAGAAGAGTTATTTGCTGCATTTAAAGAAGCATCTGATTTACTTCACAGTCAAAAATTAGTTCAAGAAAAAATGGAATCTGAATTAGCTTCTAAAGATTTAGATTACCTAGATTTATTAATCAAAGAATTAAGCGTGATTCAAAGCAAATTTG…	4087	ACCCAGCTTTCTTGTACAAAGTTGGCATTATAAGAAAGCATTGCTTATCAATTTGTTGCAACGAACAGGTCACTATCAGTCAAAATAAAATCATTATTTGAGGCTAGGTGGAGGCTCAGTGATGATAAGTCTGCGATGGTGGATGCATGTGTCATGGTCATAGCTGTTTCCTGTGTGAAATTGTTATCCGCTCAGAGGGCACAATCCTATTCCGCGCTATCCGACAATCTCCAAGACATTAGGTGGAGTTCAGTTCGGCGTATGGCATATGTCGCTGGAAAGAACATGTGAGCAAAAGGCCAGCAAAAGGCCAGGAACCGTAAAAAGGCCGCGTTGCTGGCGTTTTTCCATAGGCTCCGCCCCCCTGACGAGCATCACAAAAATCGACGCTCAAGTCAG…	2365	ACCCAGCTTTCTTGTACAAAGTTGGCATTATAAGAAAGCATTGCTTATCAATTTGTTGCAACGAACAGGTCACTATCAGTCAAAATAAAATCATTATTTGAGGCTAGGTGGAGGCTCAGTGATGATAAGTCTGCGATGGTGGATGCATGTGTCATGGTCATAGCTGTTTCCTGTGTGAAATTGTTATCCGCTCAGAGGGCACAATCCTATTCCGCGCTATCCGACAATCTCCAAGACATTAGGTGGAGTTCAGTTCGGCGTATGGCATATGTCGCTGGAAAGAACATGTGAGCAAAAGGCCAGCAAAAGGCCAGGAACCGTAAAAAGGCCGCGTTGCTGGCGTTTTTCCATAGGCTCCGCCCCCCTGACGAGCATCACAAAAATCGACGCTCAAGTCAG…	pTGW	OriginOfReplication.pMB1	CopyNumber.high	KAN	N/A	Q-14967	ABM74721	ABCF family ATPbinding cassette domaincontaining	1719	Prochlorococcus marinus;Prochlorococcus marinus str. NATL1A	2	GO:0016887;GO:0005524	EC:3.6.1.3	Acting on acid anhydrides	MFIEA	ATPase activity ; ATP binding
pSHPs0629B654978AU	C8	glycerol	ABM74771	1329	ACGTGGAAAAAAATCACCTAAATAATAAAACTAATCGCTCTAAAGCAATTAGAAGATTGGTCATTTGGTATCGCCGAAACTCAGCTGTAACAAGTCTTGTTGACACTGCAACAAGCTCAGCCACAGCAGCTAGTAATGTCGCAGGAACAGTTGTTTCTAACGCTGGTTCCGTTGTTACTAATGCTGGATCAATTGCTAGAAGTACTTTAGAGCCATTTGTGTTTGATCCCCTTAGAAGACTCCAAGGTGGAGAAAGTACGGGTGAAAAAAATACAATTGAAGATTCTGACAGAATTTGGGTCGCTGTCGATGGAATGGGAGGAGATTATGCACCTGGAGCAATTCTTGATGGGTGTTTGAAATCTTTGTCTCTACTTCCATTGAAAATTAAATTTGTAG…	3694	ACCCAGCTTTCTTGTACAAAGTTGGCATTATAAGAAAGCATTGCTTATCAATTTGTTGCAACGAACAGGTCACTATCAGTCAAAATAAAATCATTATTTGAGGCTAGGTGGAGGCTCAGTGATGATAAGTCTGCGATGGTGGATGCATGTGTCATGGTCATAGCTGTTTCCTGTGTGAAATTGTTATCCGCTCAGAGGGCACAATCCTATTCCGCGCTATCCGACAATCTCCAAGACATTAGGTGGAGTTCAGTTCGGCGTATGGCATATGTCGCTGGAAAGAACATGTGAGCAAAAGGCCAGCAAAAGGCCAGGAACCGTAAAAAGGCCGCGTTGCTGGCGTTTTTCCATAGGCTCCGCCCCCCTGACGAGCATCACAAAAATCGACGCTCAAGTCAG…	2365	ACCCAGCTTTCTTGTACAAAGTTGGCATTATAAGAAAGCATTGCTTATCAATTTGTTGCAACGAACAGGTCACTATCAGTCAAAATAAAATCATTATTTGAGGCTAGGTGGAGGCTCAGTGATGATAAGTCTGCGATGGTGGATGCATGTGTCATGGTCATAGCTGTTTCCTGTGTGAAATTGTTATCCGCTCAGAGGGCACAATCCTATTCCGCGCTATCCGACAATCTCCAAGACATTAGGTGGAGTTCAGTTCGGCGTATGGCATATGTCGCTGGAAAGAACATGTGAGCAAAAGGCCAGCAAAAGGCCAGGAACCGTAAAAAGGCCGCGTTGCTGGCGTTTTTCCATAGGCTCCGCCCCCCTGACGAGCATCACAAAAATCGACGCTCAAGTCAG…	pTGW	OriginOfReplication.pMB1	CopyNumber.high	KAN	N/A	Q-14967	ABM74771	phosphate acyltransferase	1326	Prochlorococcus marinus;Prochlorococcus marinus str. NATL1A	4	GO:0005737;GO:0008654;GO:0006633;GO:0043811			BPIEA ; CCIEA ; MFIEA	cytoplasm ; phospholipid biosynthetic process ; fatty acid biosynthetic process ; phosphate:acyl[acyl carrier protein] acyltransferase activity
pSHPs0629B654978AU	F8	glycerol	ABM74780	1392	ACATGCGCGTAGCAATCGCTGGAGCCGGATTGGCAGGACTCTCATGTGCAAAATACTTAGCCGATGCTGGTCATACGCCATTTGTTTATGAAGCAAGAAACGTACTTGGCGGAAAAGTTGCTGCTTGGAAAGATGATGATGGTGACTGGTATGAGACTGGATTACATATATTTTTTGGAGCTTATCCAAATATGCTCCAGCTTTTTAAAGAACTAGATATTGAAGATCGTCTTCAATGGAAAAGTCATTCCATGATTTTCAACCAACCAGAAGAACCTGGGACATATAGCCGTTTCGACTTCCCTGATCTTCCTGCTCCAATCAATGGAGTGGCAGCGATTTTAAGCAACAATGACATGCTTAGCTGGCCAGAAAAAATTTCGTTTGGACTGGGACTAG…	3757	ACCCAGCTTTCTTGTACAAAGTTGGCATTATAAGAAAGCATTGCTTATCAATTTGTTGCAACGAACAGGTCACTATCAGTCAAAATAAAATCATTATTTGAGGCTAGGTGGAGGCTCAGTGATGATAAGTCTGCGATGGTGGATGCATGTGTCATGGTCATAGCTGTTTCCTGTGTGAAATTGTTATCCGCTCAGAGGGCACAATCCTATTCCGCGCTATCCGACAATCTCCAAGACATTAGGTGGAGTTCAGTTCGGCGTATGGCATATGTCGCTGGAAAGAACATGTGAGCAAAAGGCCAGCAAAAGGCCAGGAACCGTAAAAAGGCCGCGTTGCTGGCGTTTTTCCATAGGCTCCGCCCCCCTGACGAGCATCACAAAAATCGACGCTCAAGTCAG…	2365	ACCCAGCTTTCTTGTACAAAGTTGGCATTATAAGAAAGCATTGCTTATCAATTTGTTGCAACGAACAGGTCACTATCAGTCAAAATAAAATCATTATTTGAGGCTAGGTGGAGGCTCAGTGATGATAAGTCTGCGATGGTGGATGCATGTGTCATGGTCATAGCTGTTTCCTGTGTGAAATTGTTATCCGCTCAGAGGGCACAATCCTATTCCGCGCTATCCGACAATCTCCAAGACATTAGGTGGAGTTCAGTTCGGCGTATGGCATATGTCGCTGGAAAGAACATGTGAGCAAAAGGCCAGCAAAAGGCCAGGAACCGTAAAAAGGCCGCGTTGCTGGCGTTTTTCCATAGGCTCCGCCCCCCTGACGAGCATCACAAAAATCGACGCTCAAGTCAG…	pTGW	OriginOfReplication.pMB1	CopyNumber.high	KAN	N/A	Q-14967	ABM74780	15cisphytoene desaturase	1389	Prochlorococcus marinus;Prochlorococcus marinus str. NATL1A	5	GO:0016117;GO:0052886;GO:0016166;GO:0055114;GO:0052887	EC:1.3.5.6	Acting on the CHCH group of donors	BPIEA ; MFIEA	phytoene dehydrogenase activity ; oxidationreduction process ; carotenoid biosynthetic process ; 7,9,9'tricisneurosporene:quinone oxidoreductase activity ; 9,9'diciscarotene:quinone oxidoreductase activity
pSHPs0629B654978AU	H9	glycerol	ABM74833	984	ACATGGATAAAGAAATCAAGCATGGATTTGGGCAGGGCCCAGGTGAATTATTTGAGGGCAAATATAAGAAACCTTTGCCTATGCGGCTTGATAGATGGCTGGTAAGTCAACGAGCTGAACAAAGTAGAGCTCATGTTCAGAAATTCATTGAAGCGGGGTTCGCAAGAGTAAATGGTAAAACTGGAAAAGCAAAAACTCCCGTTAGGCCAGGTGACATAATTCAACTTTGGGTTCCACCACCTGAGCCTCTTCCTTACTTAAAGCCAGAAGAAATTGATTTAGATATTTTGTATGAAGATGATCATTTAATAGTCATTAACAAAACAGCAGGAATGGCGGTTCATCCTGCACCAGGTAATAAATCAGGAACATTAGTTAATGGATTAATCCATCATTGCC…	3349	ACCCAGCTTTCTTGTACAAAGTTGGCATTATAAGAAAGCATTGCTTATCAATTTGTTGCAACGAACAGGTCACTATCAGTCAAAATAAAATCATTATTTGAGGCTAGGTGGAGGCTCAGTGATGATAAGTCTGCGATGGTGGATGCATGTGTCATGGTCATAGCTGTTTCCTGTGTGAAATTGTTATCCGCTCAGAGGGCACAATCCTATTCCGCGCTATCCGACAATCTCCAAGACATTAGGTGGAGTTCAGTTCGGCGTATGGCATATGTCGCTGGAAAGAACATGTGAGCAAAAGGCCAGCAAAAGGCCAGGAACCGTAAAAAGGCCGCGTTGCTGGCGTTTTTCCATAGGCTCCGCCCCCCTGACGAGCATCACAAAAATCGACGCTCAAGTCAG…	2365	ACCCAGCTTTCTTGTACAAAGTTGGCATTATAAGAAAGCATTGCTTATCAATTTGTTGCAACGAACAGGTCACTATCAGTCAAAATAAAATCATTATTTGAGGCTAGGTGGAGGCTCAGTGATGATAAGTCTGCGATGGTGGATGCATGTGTCATGGTCATAGCTGTTTCCTGTGTGAAATTGTTATCCGCTCAGAGGGCACAATCCTATTCCGCGCTATCCGACAATCTCCAAGACATTAGGTGGAGTTCAGTTCGGCGTATGGCATATGTCGCTGGAAAGAACATGTGAGCAAAAGGCCAGCAAAAGGCCAGGAACCGTAAAAAGGCCGCGTTGCTGGCGTTTTTCCATAGGCTCCGCCCCCCTGACGAGCATCACAAAAATCGACGCTCAAGTCAG…	pTGW	OriginOfReplication.pMB1	CopyNumber.high	KAN	N/A	Q-14967	ABM74833	family pseudouridine synthase	981	Prochlorococcus marinus;Prochlorococcus marinus str. NATL1A	4	GO:0001522;GO:0003723;GO:0016829;GO:0009982			BPIEA ; MFIEA	pseudouridine synthase activity ; pseudouridine synthesis ; lyase activity ; RNA binding
pSHPs0629B654978AU	H10	glycerol	ABM74863	666	ACATGAAAGAAGAAAATTCTTACTTTACATCCTCAAATCCTATTAAAGGAGTCTATGGAGACTTCATAGTTACTTCTAATGATAAAAAAGAAGTTTTATTTTACCGATTGTCAATTCTTTTCTGCGGATTATTCTTTTCAATAGGAATAGCTCAATGGTTTTTTAATGGATCTAATCAAATATGGATTTGGCTATTATGCATGGCAATAAGTATAGGTTTAAGTCTTAAGTGGATACATATATATTTAATACCTTTACATCGAACACTAACAATTTTCTGGGTACTTGGTTGTATTGGATTGTTGATACTTTTATATCATTTTGGAGTAACAAATTTAATATATGGTCTCAGAGAAAATCCAAAATCGATATTACTTGTCGGCCCACTTTTTGCTTCTT…	3031	ACCCAGCTTTCTTGTACAAAGTTGGCATTATAAGAAAGCATTGCTTATCAATTTGTTGCAACGAACAGGTCACTATCAGTCAAAATAAAATCATTATTTGAGGCTAGGTGGAGGCTCAGTGATGATAAGTCTGCGATGGTGGATGCATGTGTCATGGTCATAGCTGTTTCCTGTGTGAAATTGTTATCCGCTCAGAGGGCACAATCCTATTCCGCGCTATCCGACAATCTCCAAGACATTAGGTGGAGTTCAGTTCGGCGTATGGCATATGTCGCTGGAAAGAACATGTGAGCAAAAGGCCAGCAAAAGGCCAGGAACCGTAAAAAGGCCGCGTTGCTGGCGTTTTTCCATAGGCTCCGCCCCCCTGACGAGCATCACAAAAATCGACGCTCAAGTCAG…	2365	ACCCAGCTTTCTTGTACAAAGTTGGCATTATAAGAAAGCATTGCTTATCAATTTGTTGCAACGAACAGGTCACTATCAGTCAAAATAAAATCATTATTTGAGGCTAGGTGGAGGCTCAGTGATGATAAGTCTGCGATGGTGGATGCATGTGTCATGGTCATAGCTGTTTCCTGTGTGAAATTGTTATCCGCTCAGAGGGCACAATCCTATTCCGCGCTATCCGACAATCTCCAAGACATTAGGTGGAGTTCAGTTCGGCGTATGGCATATGTCGCTGGAAAGAACATGTGAGCAAAAGGCCAGCAAAAGGCCAGGAACCGTAAAAAGGCCGCGTTGCTGGCGTTTTTCCATAGGCTCCGCCCCCCTGACGAGCATCACAAAAATCGACGCTCAAGTCAG…	pTGW	OriginOfReplication.pMB1	CopyNumber.high	KAN	N/A	Q-14967	ABM74863	Uncharacterized integral membrane	663	Prochlorococcus marinus;Prochlorococcus marinus str. NATL1A	1	GO:0016021			CCIEA	integral component of membrane
pSHPs0629B654978AU	B12	glycerol	ABM74937	753	ACATGGAGTTGAATCCCTTGAAAAAATCTCCCTCTTCTGAAGCTGTAAGAAATCTTAGAGAAGCTTCCTGCGGTCCAGTTGGAACGCCGACAGTAACGAATGATTTAAGCGAAAACATAATCCTCACTAGCCTTGAAGATCTTCACAACTGGGCAAGATTAAGTAGTCTTTGGCCTCTTCTTTATGGAACTGCTTGTTGTTTTATTGAATTTGCAGCTCTAATTGGATCGAGATTTGATTTTGACAGATTTGGATTAGTACCTAGAAGTTCTCCTAGACAAGCAGATCTATTAATTGTGGCAGGCACTGTCACAATGAAAATGGCACCTGCTCTTGTAAGGCTTTATGAGCAAATGCCAGATCCCAAGTACGTAATTGCTATGGGAGCTTGCACCATTA…	3118	ACCCAGCTTTCTTGTACAAAGTTGGCATTATAAGAAAGCATTGCTTATCAATTTGTTGCAACGAACAGGTCACTATCAGTCAAAATAAAATCATTATTTGAGGCTAGGTGGAGGCTCAGTGATGATAAGTCTGCGATGGTGGATGCATGTGTCATGGTCATAGCTGTTTCCTGTGTGAAATTGTTATCCGCTCAGAGGGCACAATCCTATTCCGCGCTATCCGACAATCTCCAAGACATTAGGTGGAGTTCAGTTCGGCGTATGGCATATGTCGCTGGAAAGAACATGTGAGCAAAAGGCCAGCAAAAGGCCAGGAACCGTAAAAAGGCCGCGTTGCTGGCGTTTTTCCATAGGCTCCGCCCCCCTGACGAGCATCACAAAAATCGACGCTCAAGTCAG…	2365	ACCCAGCTTTCTTGTACAAAGTTGGCATTATAAGAAAGCATTGCTTATCAATTTGTTGCAACGAACAGGTCACTATCAGTCAAAATAAAATCATTATTTGAGGCTAGGTGGAGGCTCAGTGATGATAAGTCTGCGATGGTGGATGCATGTGTCATGGTCATAGCTGTTTCCTGTGTGAAATTGTTATCCGCTCAGAGGGCACAATCCTATTCCGCGCTATCCGACAATCTCCAAGACATTAGGTGGAGTTCAGTTCGGCGTATGGCATATGTCGCTGGAAAGAACATGTGAGCAAAAGGCCAGCAAAAGGCCAGGAACCGTAAAAAGGCCGCGTTGCTGGCGTTTTTCCATAGGCTCCGCCCCCCTGACGAGCATCACAAAAATCGACGCTCAAGTCAG…	pTGW	OriginOfReplication.pMB1	CopyNumber.high	KAN	N/A	Q-14967	ABM74937	NAD(P)Hquinone oxidoreductase subunit K	750	Prochlorococcus marinus;Prochlorococcus marinus str. NATL1A	10	GO:0006814;GO:0048038;GO:0005506;GO:0006120;GO:0008137;GO:1902600;GO:0019684;GO:0042651;GO:0051539;GO:0006744	EC:7.1.1.2	n/a	MFIEA ; BPIEA ; CCIEA	quinone binding ; iron ion binding ; 4 iron, 4 sulfur cluster binding ; thylakoid membrane ; photosynthesis, light reaction ; ubiquinone biosynthetic process ; NADH dehydrogenase (ubiquinone) activity ; mitochondrial electron transport, NADH to ubiquinone ; proton transmembrane transport ; sodium ion transport
pSHPs0629B654978AU	E12	glycerol	ABM74965_fit	792	ACATGGCTGAGTTGCTTATCAAGAATTCGAGTGTAGGGTTCATAAAAGCTGTCATCTTCGACAAGGACGGCACTCTGAGCAACTCCGAAGAATGTTTGCTAGAGTTGGCCAAGACAAGAATCAACTTCTTCGAGGACAAGTTGAAGAAGTTGAAGCTAAATACCATAAAGATATGGTTGTTGAAGAAGTTGTTAATCAGCGTATACGGTCTGAAGAAGAACAGTTTATCTGCCAACGCATCTCTGGCGATTGCATCGCGTGAACAGAACATAATTAGCACGGCAACTATTTTCACACTATTCGGATTTGACTGGTTCCAGAGTTTGTCCATAGGCAAGGAGATATTTGACGAGGTCGACATATATTTATTCAACCAGAAAGGCAACGCACAGAAACACA…	3157	ACCCAGCTTTCTTGTACAAAGTTGGCATTATAAGAAAGCATTGCTTATCAATTTGTTGCAACGAACAGGTCACTATCAGTCAAAATAAAATCATTATTTGAGGCTAGGTGGAGGCTCAGTGATGATAAGTCTGCGATGGTGGATGCATGTGTCATGGTCATAGCTGTTTCCTGTGTGAAATTGTTATCCGCTCAGAGGGCACAATCCTATTCCGCGCTATCCGACAATCTCCAAGACATTAGGTGGAGTTCAGTTCGGCGTATGGCATATGTCGCTGGAAAGAACATGTGAGCAAAAGGCCAGCAAAAGGCCAGGAACCGTAAAAAGGCCGCGTTGCTGGCGTTTTTCCATAGGCTCCGCCCCCCTGACGAGCATCACAAAAATCGACGCTCAAGTCAG…	2365	ACCCAGCTTTCTTGTACAAAGTTGGCATTATAAGAAAGCATTGCTTATCAATTTGTTGCAACGAACAGGTCACTATCAGTCAAAATAAAATCATTATTTGAGGCTAGGTGGAGGCTCAGTGATGATAAGTCTGCGATGGTGGATGCATGTGTCATGGTCATAGCTGTTTCCTGTGTGAAATTGTTATCCGCTCAGAGGGCACAATCCTATTCCGCGCTATCCGACAATCTCCAAGACATTAGGTGGAGTTCAGTTCGGCGTATGGCATATGTCGCTGGAAAGAACATGTGAGCAAAAGGCCAGCAAAAGGCCAGGAACCGTAAAAAGGCCGCGTTGCTGGCGTTTTTCCATAGGCTCCGCCCCCCTGACGAGCATCACAAAAATCGACGCTCAAGTCAG…	pTGW	OriginOfReplication.pMB1	CopyNumber.high	KAN	N/A	Q-14967	ABM74965	HAD family hydrolase	789	Prochlorococcus marinus;Prochlorococcus marinus str. NATL1A	1	GO:0016787			MFIEA	hydrolase activity
pSHPs0629B654978AU	F12	glycerol	ABM74977	819	ACGTGGCGACAGATACACGAGTCATTCTTATTTGCTCAGGAAAGGGTGGGGTTGGTAAGACAACCCTGACAGCTAATCTTGGCATTTCATTAGCAAGGCAGGGGTTAACCACTGCTGTTTTAGACGCAGACTTTGGTCTGAGAAATTTGGATTTACTATTAGGTCTTGAAAATCGAATTGTATATACGGCTCAAGAAGTTCTAGAGGAAGAATGCAGACTTGATCAGGCCTTAGTGAAGCACAAGCAAGAATCCAATCTATCTTTACTTCCTGCGGGGAATCCAAGAATGCTTGATTGGTTAAAACCCGATGATATGAAGCGCATAGTAGATATGTTAAAAGAACAGTTCAATTTCGTTTTAATTGACTGCCCTGCAGGAGTTGAAGATGGATTTAAAA…	3184	ACCCAGCTTTCTTGTACAAAGTTGGCATTATAAGAAAGCATTGCTTATCAATTTGTTGCAACGAACAGGTCACTATCAGTCAAAATAAAATCATTATTTGAGGCTAGGTGGAGGCTCAGTGATGATAAGTCTGCGATGGTGGATGCATGTGTCATGGTCATAGCTGTTTCCTGTGTGAAATTGTTATCCGCTCAGAGGGCACAATCCTATTCCGCGCTATCCGACAATCTCCAAGACATTAGGTGGAGTTCAGTTCGGCGTATGGCATATGTCGCTGGAAAGAACATGTGAGCAAAAGGCCAGCAAAAGGCCAGGAACCGTAAAAAGGCCGCGTTGCTGGCGTTTTTCCATAGGCTCCGCCCCCCTGACGAGCATCACAAAAATCGACGCTCAAGTCAG…	2365	ACCCAGCTTTCTTGTACAAAGTTGGCATTATAAGAAAGCATTGCTTATCAATTTGTTGCAACGAACAGGTCACTATCAGTCAAAATAAAATCATTATTTGAGGCTAGGTGGAGGCTCAGTGATGATAAGTCTGCGATGGTGGATGCATGTGTCATGGTCATAGCTGTTTCCTGTGTGAAATTGTTATCCGCTCAGAGGGCACAATCCTATTCCGCGCTATCCGACAATCTCCAAGACATTAGGTGGAGTTCAGTTCGGCGTATGGCATATGTCGCTGGAAAGAACATGTGAGCAAAAGGCCAGCAAAAGGCCAGGAACCGTAAAAAGGCCGCGTTGCTGGCGTTTTTCCATAGGCTCCGCCCCCCTGACGAGCATCACAAAAATCGACGCTCAAGTCAG…	pTGW	OriginOfReplication.pMB1	CopyNumber.high	KAN	N/A	Q-14967	ABM74977	septum sitedetermining	816	Prochlorococcus marinus;Prochlorococcus marinus str. NATL1A	2	GO:0016887;GO:0005524	EC:3.6.1.3	Acting on acid anhydrides	MFIEA	ATPase activity ; ATP binding
pSHPs0629B654978AU	G12	glycerol	ABM74983	1455	ACATGCCCGCACGTTTTAGCCAACAGAACCAAAGGGTACGCCCCAACTCGAATGAAGACAAAGTTGTTGCAAGAGCTAAAGAACATTTTGAAAAAACTCTGATTCAAATTTCTGGAGATATTGCAGGTAGTGTCGCAGCCTTAGAGCATCCAACAAAAAATGATGCTCTTAATTACGGAGAAATCTTTTTAAGGGATAACGTCCCTGTAATGATCTATCTCTTAACTCAAAAAAGATATGACATAGTCAAAAAATTTTTGACAGTAAGTCTCGATTTGCAAAGTACCACTTATCAAACTCGAGGGGTTTTCCCGACAAGTTTTGTTGAAGAAAAAGGGAAATTAATAGCAGATTATGGTCAGAGGTCTATTGGAAGAATTACCTCTGCAGATGCAAGCT…	3820	ACCCAGCTTTCTTGTACAAAGTTGGCATTATAAGAAAGCATTGCTTATCAATTTGTTGCAACGAACAGGTCACTATCAGTCAAAATAAAATCATTATTTGAGGCTAGGTGGAGGCTCAGTGATGATAAGTCTGCGATGGTGGATGCATGTGTCATGGTCATAGCTGTTTCCTGTGTGAAATTGTTATCCGCTCAGAGGGCACAATCCTATTCCGCGCTATCCGACAATCTCCAAGACATTAGGTGGAGTTCAGTTCGGCGTATGGCATATGTCGCTGGAAAGAACATGTGAGCAAAAGGCCAGCAAAAGGCCAGGAACCGTAAAAAGGCCGCGTTGCTGGCGTTTTTCCATAGGCTCCGCCCCCCTGACGAGCATCACAAAAATCGACGCTCAAGTCAG…	2365	ACCCAGCTTTCTTGTACAAAGTTGGCATTATAAGAAAGCATTGCTTATCAATTTGTTGCAACGAACAGGTCACTATCAGTCAAAATAAAATCATTATTTGAGGCTAGGTGGAGGCTCAGTGATGATAAGTCTGCGATGGTGGATGCATGTGTCATGGTCATAGCTGTTTCCTGTGTGAAATTGTTATCCGCTCAGAGGGCACAATCCTATTCCGCGCTATCCGACAATCTCCAAGACATTAGGTGGAGTTCAGTTCGGCGTATGGCATATGTCGCTGGAAAGAACATGTGAGCAAAAGGCCAGCAAAAGGCCAGGAACCGTAAAAAGGCCGCGTTGCTGGCGTTTTTCCATAGGCTCCGCCCCCCTGACGAGCATCACAAAAATCGACGCTCAAGTCAG…	pTGW	OriginOfReplication.pMB1	CopyNumber.high	KAN	N/A	Q-14967	ABM74983	alkaline invertase	1452	Prochlorococcus marinus;Prochlorococcus marinus str. NATL1A	1	GO:0033926	EC:3.2.1.97	Glycosylases	MFIEA	glycopeptide alphaNacetylgalactosaminidase activity
pSHPs0629B654978AU	H12	glycerol	ABM74990_fit	753	ACATGACCAACAAATTCATCATCTCCAAGTACTTCTCCTACGTCATCATCATTTTCTTTGTGGTCATATTGATAATCACGTTCATCCATCTGGACGTAAACATCATCGCCGACTTCTTCTACGGCATCGTCTCTGGACTTAACACTAACAACTTCTTCAGCCTTATCCTTATCTTCCTACTATTCATTCTGCGTAGCACATCAATAATCATCCCCGTCCTGCCCGGCACTATCTTCTCCGCCACAGCAGGATTCCAATTCGGGTTCACTCAAGGACTGGTGATAATCTTCTTCGCCGACTTCTTTTCCTGCTCCATCAGTTTCCTATTGGCACGTAAGCTAGGGAGAAAGTACATCACGCGTCTGCTTGGATCTAGGCAGATGAGGCGTGTAGAGTCAA…	3118	ACCCAGCTTTCTTGTACAAAGTTGGCATTATAAGAAAGCATTGCTTATCAATTTGTTGCAACGAACAGGTCACTATCAGTCAAAATAAAATCATTATTTGAGGCTAGGTGGAGGCTCAGTGATGATAAGTCTGCGATGGTGGATGCATGTGTCATGGTCATAGCTGTTTCCTGTGTGAAATTGTTATCCGCTCAGAGGGCACAATCCTATTCCGCGCTATCCGACAATCTCCAAGACATTAGGTGGAGTTCAGTTCGGCGTATGGCATATGTCGCTGGAAAGAACATGTGAGCAAAAGGCCAGCAAAAGGCCAGGAACCGTAAAAAGGCCGCGTTGCTGGCGTTTTTCCATAGGCTCCGCCCCCCTGACGAGCATCACAAAAATCGACGCTCAAGTCAG…	2365	ACCCAGCTTTCTTGTACAAAGTTGGCATTATAAGAAAGCATTGCTTATCAATTTGTTGCAACGAACAGGTCACTATCAGTCAAAATAAAATCATTATTTGAGGCTAGGTGGAGGCTCAGTGATGATAAGTCTGCGATGGTGGATGCATGTGTCATGGTCATAGCTGTTTCCTGTGTGAAATTGTTATCCGCTCAGAGGGCACAATCCTATTCCGCGCTATCCGACAATCTCCAAGACATTAGGTGGAGTTCAGTTCGGCGTATGGCATATGTCGCTGGAAAGAACATGTGAGCAAAAGGCCAGCAAAAGGCCAGGAACCGTAAAAAGGCCGCGTTGCTGGCGTTTTTCCATAGGCTCCGCCCCCCTGACGAGCATCACAAAAATCGACGCTCAAGTCAG…	pTGW	OriginOfReplication.pMB1	CopyNumber.high	KAN	N/A	Q-14967	ABM74990	VTT domaincontaining	750	Prochlorococcus marinus;Prochlorococcus marinus str. NATL1A	1	GO:0016021			CCIEA	integral component of membrane

## Sheet: 2-platemap_pSHPs0629B654981AU
Plate ID	Well Location	Product Type	Name	Insert Length	Insert Sequence	Construct Length	Construct Sequence	Vector Length	Vector Sequence	Vector Name	Replication Origin	Copy Number	Resistance Marker	Yield (ng)	Order #	Sequence Name	Sequence Description	Sequence Length	Blast Top Hit Taxonomy Name	Annotation GO Count	Annotation GO ID	Enzyme Code	Enzyme Name	Mapping GO Category(Cellular Component;Biological Process;Molecular Function [CC ;[BP] ;[MF])	Annotation GO Term
pSHPs0629B654981AU	B1	glycerol	ABM75013	1278	ACTTGACCCATATCGCCTGGCTAGGCAAAAAAACACCTTTTTGCGGGAATGTCTGTTACGGACTTACCACGACTGAAGAGCTTAGAGAAAGAGGATATCAAACAAGTTTTATTCACTTTGACAACCCGATGAGAGATGGGAATAATAAAACCTCCTTGCTAGCCAATGATCCTGATGTAAGTCTTCCTTATTTAATTAAATCTCAGGTTTACACAATTCCTTCTCTAAATGCGCAAAGAGAGCTTAGAGAATCGCTCTCAAGACTGAAACCTGATTTAGTTCATGCAAGTCTTACTCTTTCTCCATTGGATTTTCGACTACCTGAGCTTTGTCATCAACTTAATTTACCTTTGATAGCAACTTTTCACCCAGCTTTCGATTCAAAGCTCAGAAATCTTA…	3643	ACCCAGCTTTCTTGTACAAAGTTGGCATTATAAGAAAGCATTGCTTATCAATTTGTTGCAACGAACAGGTCACTATCAGTCAAAATAAAATCATTATTTGAGGCTAGGTGGAGGCTCAGTGATGATAAGTCTGCGATGGTGGATGCATGTGTCATGGTCATAGCTGTTTCCTGTGTGAAATTGTTATCCGCTCAGAGGGCACAATCCTATTCCGCGCTATCCGACAATCTCCAAGACATTAGGTGGAGTTCAGTTCGGCGTATGGCATATGTCGCTGGAAAGAACATGTGAGCAAAAGGCCAGCAAAAGGCCAGGAACCGTAAAAAGGCCGCGTTGCTGGCGTTTTTCCATAGGCTCCGCCCCCCTGACGAGCATCACAAAAATCGACGCTCAAGTCAG…	2365	ACCCAGCTTTCTTGTACAAAGTTGGCATTATAAGAAAGCATTGCTTATCAATTTGTTGCAACGAACAGGTCACTATCAGTCAAAATAAAATCATTATTTGAGGCTAGGTGGAGGCTCAGTGATGATAAGTCTGCGATGGTGGATGCATGTGTCATGGTCATAGCTGTTTCCTGTGTGAAATTGTTATCCGCTCAGAGGGCACAATCCTATTCCGCGCTATCCGACAATCTCCAAGACATTAGGTGGAGTTCAGTTCGGCGTATGGCATATGTCGCTGGAAAGAACATGTGAGCAAAAGGCCAGCAAAAGGCCAGGAACCGTAAAAAGGCCGCGTTGCTGGCGTTTTTCCATAGGCTCCGCCCCCCTGACGAGCATCACAAAAATCGACGCTCAAGTCAG…	pTGW	OriginOfReplication.pMB1	CopyNumber.high	KAN	N/A	Q-14967	ABM75013	glycosyltransferase family 4	1275	Prochlorococcus marinus;Prochlorococcus marinus str. NATL1A	1	GO:0016740			MF--IEA	transferase activity
pSHPs0629B654981AU	E1	glycerol	ABM75025	612	ACATGTCTAGATACCGCGGACCTCGTTTGAGGATCACGCGACGCTTGGGAGACCTACCTGGTCTCACCCGGAAGGCCGCAAAAAGGTCTCATCCACCAGGTCAGCACGGCCAAGCCCGTCGCAAGCGCTCTGAATACGCGATCCGACTCGAAGAAAAGCAAAAACTTCGATTCAATTATGGTATTTCTGAACGCCAGCTTGTTCGCTACGTAAAGAAAGCTCGTGCTCAGGAGGGTTCCACAGGAACAAATCTCTTAAAGCTTCTGGAAAATAGACTTGATAATGTTTGTTTTAGACTTGGATTTGGACCTACAATCCCAGGCTCAAGACAATTAGTAAACCATGGACATGTAACTGTTAATGGCAAGATCACTGACATTGCAAGTTATCAATGCAAGG…	2977	ACCCAGCTTTCTTGTACAAAGTTGGCATTATAAGAAAGCATTGCTTATCAATTTGTTGCAACGAACAGGTCACTATCAGTCAAAATAAAATCATTATTTGAGGCTAGGTGGAGGCTCAGTGATGATAAGTCTGCGATGGTGGATGCATGTGTCATGGTCATAGCTGTTTCCTGTGTGAAATTGTTATCCGCTCAGAGGGCACAATCCTATTCCGCGCTATCCGACAATCTCCAAGACATTAGGTGGAGTTCAGTTCGGCGTATGGCATATGTCGCTGGAAAGAACATGTGAGCAAAAGGCCAGCAAAAGGCCAGGAACCGTAAAAAGGCCGCGTTGCTGGCGTTTTTCCATAGGCTCCGCCCCCCTGACGAGCATCACAAAAATCGACGCTCAAGTCAG…	2365	ACCCAGCTTTCTTGTACAAAGTTGGCATTATAAGAAAGCATTGCTTATCAATTTGTTGCAACGAACAGGTCACTATCAGTCAAAATAAAATCATTATTTGAGGCTAGGTGGAGGCTCAGTGATGATAAGTCTGCGATGGTGGATGCATGTGTCATGGTCATAGCTGTTTCCTGTGTGAAATTGTTATCCGCTCAGAGGGCACAATCCTATTCCGCGCTATCCGACAATCTCCAAGACATTAGGTGGAGTTCAGTTCGGCGTATGGCATATGTCGCTGGAAAGAACATGTGAGCAAAAGGCCAGCAAAAGGCCAGGAACCGTAAAAAGGCCGCGTTGCTGGCGTTTTTCCATAGGCTCCGCCCCCCTGACGAGCATCACAAAAATCGACGCTCAAGTCAG…	pTGW	OriginOfReplication.pMB1	CopyNumber.high	KAN	N/A	Q-14967	ABM75025	30S ribosomal S4	609	Prochlorococcus marinus;Prochlorococcus marinus str. NATL1A;Prochlorococcus marinus XMU1403	5	GO:0003735;GO:0042254;GO:0015935;GO:0019843;GO:0006412			BP--IEA ; CC--IEA ; MF--IEA	rRNA binding ; translation ; small ribosomal subunit ; structural constituent of ribosome ; ribosome biogenesis
pSHPs0629B654981AU	G1	glycerol	ABM75045	954	ACGTGAGCGATGCTAGGCAACTCCTTGGGATAAAAGGAGGTTCTGAAACAACAAACATTTGGAAGCTTCGTTTGCAATTGATGAAGCCCATTACATGGATTCCCTTGTTATGGGGAGTTATATGTGGCGCAGCGGCCAGTGGTAATTATCACTGGGAATTAAGCAACATTCTTGCTTCGATAAGTTGCATGTTTATGAGCGGCCCACTCTTAACTGGATATACCCAAACAATAAATGATTACTTTGATAGAGAAATTGACGCAATAAATGAACCTAATAGACCAATACCTTCAGGGGCAATTTCTCTGTTCCAAGTAAAATGTCAAATTTGGGTTTTACTAATAGCCGGTCTTGGAGTTGCCTATTTATTAGATTTGTGGGCACATCACACGATTCCTT…	3319	ACCCAGCTTTCTTGTACAAAGTTGGCATTATAAGAAAGCATTGCTTATCAATTTGTTGCAACGAACAGGTCACTATCAGTCAAAATAAAATCATTATTTGAGGCTAGGTGGAGGCTCAGTGATGATAAGTCTGCGATGGTGGATGCATGTGTCATGGTCATAGCTGTTTCCTGTGTGAAATTGTTATCCGCTCAGAGGGCACAATCCTATTCCGCGCTATCCGACAATCTCCAAGACATTAGGTGGAGTTCAGTTCGGCGTATGGCATATGTCGCTGGAAAGAACATGTGAGCAAAAGGCCAGCAAAAGGCCAGGAACCGTAAAAAGGCCGCGTTGCTGGCGTTTTTCCATAGGCTCCGCCCCCCTGACGAGCATCACAAAAATCGACGCTCAAGTCAG…	2365	ACCCAGCTTTCTTGTACAAAGTTGGCATTATAAGAAAGCATTGCTTATCAATTTGTTGCAACGAACAGGTCACTATCAGTCAAAATAAAATCATTATTTGAGGCTAGGTGGAGGCTCAGTGATGATAAGTCTGCGATGGTGGATGCATGTGTCATGGTCATAGCTGTTTCCTGTGTGAAATTGTTATCCGCTCAGAGGGCACAATCCTATTCCGCGCTATCCGACAATCTCCAAGACATTAGGTGGAGTTCAGTTCGGCGTATGGCATATGTCGCTGGAAAGAACATGTGAGCAAAAGGCCAGCAAAAGGCCAGGAACCGTAAAAAGGCCGCGTTGCTGGCGTTTTTCCATAGGCTCCGCCCCCCTGACGAGCATCACAAAAATCGACGCTCAAGTCAG…	pTGW	OriginOfReplication.pMB1	CopyNumber.high	KAN	N/A	Q-14967	ABM75045	chlorophyll synthase	951	Prochlorococcus marinus;Prochlorococcus marinus str. NATL2A;Prochlorococcus marinus str. NATL1A;Prochlorococcus marinus XMU1403;Prochlorococcus sp. MED-G73	3	GO:0015995;GO:0046408;GO:0016021	EC:2.5.1.62	Transferring alkyl or aryl groups, other than methyl groups	BP--IEA ; CC--IEA ; MF--IEA	chlorophyll biosynthetic process ; integral component of membrane ; chlorophyll synthetase activity
pSHPs0629B654981AU	H1	glycerol	ABM75052	711	ACTTGGTTAACCAATTAAAATCATTGAAAAAGTCTGTAGCGCGACTAACTAATATAAATAAATTTTATGGGGAAGGCTCAGTCAAAGTGAAAGCTCTTGACGAACTAAACCTTGAGGTTTATCAGGGCGATTACCTTGCTGTTATGGGTGCAAGTGGATCTGGGAAAAGTACTGCAATGAATATACTTGGATGCCTTGATCGTCCTACTAATGGGACTTATGAATTAAATGGAACTGCTGTAGAAAAGCTTGATGATGACTTGCTAGCAGATATTAGAAACAAAGAACTTGGTTTTGTTTTTCAACAATTTCATCTCCTTCAAGAAATTTCAGCACTTGAGAATGTCATGCTTCCAATGATTTATGCATGCGTCCCTTCTTTACAGAGAGAGAAGCGCG…	3076	ACCCAGCTTTCTTGTACAAAGTTGGCATTATAAGAAAGCATTGCTTATCAATTTGTTGCAACGAACAGGTCACTATCAGTCAAAATAAAATCATTATTTGAGGCTAGGTGGAGGCTCAGTGATGATAAGTCTGCGATGGTGGATGCATGTGTCATGGTCATAGCTGTTTCCTGTGTGAAATTGTTATCCGCTCAGAGGGCACAATCCTATTCCGCGCTATCCGACAATCTCCAAGACATTAGGTGGAGTTCAGTTCGGCGTATGGCATATGTCGCTGGAAAGAACATGTGAGCAAAAGGCCAGCAAAAGGCCAGGAACCGTAAAAAGGCCGCGTTGCTGGCGTTTTTCCATAGGCTCCGCCCCCCTGACGAGCATCACAAAAATCGACGCTCAAGTCAG…	2365	ACCCAGCTTTCTTGTACAAAGTTGGCATTATAAGAAAGCATTGCTTATCAATTTGTTGCAACGAACAGGTCACTATCAGTCAAAATAAAATCATTATTTGAGGCTAGGTGGAGGCTCAGTGATGATAAGTCTGCGATGGTGGATGCATGTGTCATGGTCATAGCTGTTTCCTGTGTGAAATTGTTATCCGCTCAGAGGGCACAATCCTATTCCGCGCTATCCGACAATCTCCAAGACATTAGGTGGAGTTCAGTTCGGCGTATGGCATATGTCGCTGGAAAGAACATGTGAGCAAAAGGCCAGCAAAAGGCCAGGAACCGTAAAAAGGCCGCGTTGCTGGCGTTTTTCCATAGGCTCCGCCCCCCTGACGAGCATCACAAAAATCGACGCTCAAGTCAG…	pTGW	OriginOfReplication.pMB1	CopyNumber.high	KAN	N/A	Q-14967	ABM75052	possible ABC ATP binding	708	Prochlorococcus marinus str. NATL1A	2	GO:0016887;GO:0005524	EC:3.6.1.3	Acting on acid anhydrides	MF--IEA	ATPase activity ; ATP binding
pSHPs0629B654981AU	A2	glycerol	ABM75058	657	ACATGTTTACTGGTTTAATTCAGGCTATTGGCACGATCAAGAAAAATAATTTGGGGGTAATTGTTGATGGATGTAACCCTTTCTCTCCGTTAAAACTTGGAGATAGTGTGTCTGTTGATGGAGTGTGTCTAACAGTTTCTGAGTTGATGAATGATTCTTTTTTCTCAAATATAAGTGAAGAGACTCTTAAGAGAACAAATCTTGCAGAAAAAGCTCAGAAAAATGGTTATGTAAATCTTGAGCCAGCATTACGTCTGTCTGACCGATTAGGTGGACATATTGTAAGTGGACACATTGACGGGTTGGGTAAAGTTGTTTCAATCGAAAATTTGAAAAATTCTTGGAATTTGAGAGTATCTTGGGATGATTTAAACTTTTGCAGATATATGTGCGATAAGG…	3022	ACCCAGCTTTCTTGTACAAAGTTGGCATTATAAGAAAGCATTGCTTATCAATTTGTTGCAACGAACAGGTCACTATCAGTCAAAATAAAATCATTATTTGAGGCTAGGTGGAGGCTCAGTGATGATAAGTCTGCGATGGTGGATGCATGTGTCATGGTCATAGCTGTTTCCTGTGTGAAATTGTTATCCGCTCAGAGGGCACAATCCTATTCCGCGCTATCCGACAATCTCCAAGACATTAGGTGGAGTTCAGTTCGGCGTATGGCATATGTCGCTGGAAAGAACATGTGAGCAAAAGGCCAGCAAAAGGCCAGGAACCGTAAAAAGGCCGCGTTGCTGGCGTTTTTCCATAGGCTCCGCCCCCCTGACGAGCATCACAAAAATCGACGCTCAAGTCAG…	2365	ACCCAGCTTTCTTGTACAAAGTTGGCATTATAAGAAAGCATTGCTTATCAATTTGTTGCAACGAACAGGTCACTATCAGTCAAAATAAAATCATTATTTGAGGCTAGGTGGAGGCTCAGTGATGATAAGTCTGCGATGGTGGATGCATGTGTCATGGTCATAGCTGTTTCCTGTGTGAAATTGTTATCCGCTCAGAGGGCACAATCCTATTCCGCGCTATCCGACAATCTCCAAGACATTAGGTGGAGTTCAGTTCGGCGTATGGCATATGTCGCTGGAAAGAACATGTGAGCAAAAGGCCAGCAAAAGGCCAGGAACCGTAAAAAGGCCGCGTTGCTGGCGTTTTTCCATAGGCTCCGCCCCCCTGACGAGCATCACAAAAATCGACGCTCAAGTCAG…	pTGW	OriginOfReplication.pMB1	CopyNumber.high	KAN	N/A	Q-14967	ABM75058	riboflavin synthase	654	Prochlorococcus marinus;Prochlorococcus marinus str. NATL1A;Prochlorococcus sp. MED-G73	3	GO:0004746;GO:0006771;GO:0009349	EC:2.5.1.9	Transferring alkyl or aryl groups, other than methyl groups	MF--IEA	riboflavin synthase complex ; riboflavin synthase activity ; riboflavin metabolic process
pSHPs0629B654981AU	C2	glycerol	ABM75070	756	ACATGACATTATCAAAATTACTTGAAGGACAGACTGCAATTGTAACTGGCGCAAGCAGAGGTATTGGTAAAGCTATTGCAATTTTTCTAGCGAAGGAAGGAGCAGAAGTAATCATCAATTATTCTTCATCTTTGGAAAATGCAAATAAAGTCGTATCAGAAATAAACTCCTTTGGAGGGAAGGCATACCCTCTTCAAGCTGATATTTCTAATGAAAACTCGGTAAATGACTTAATAAAAACAGTATTGGAGAAAAATAATAAAATTGATGTTCTCGTCAATAACGCTGGGATAACTAAAGATGGCCTTTTAATGAGAATGAAAACGGACGATTGGCAGAAAGTTTTAGATCTTAACTTGAGTGGTGTTTTTTATTGCACAAGAGCGGTATCTAGGCAGA…	3121	ACCCAGCTTTCTTGTACAAAGTTGGCATTATAAGAAAGCATTGCTTATCAATTTGTTGCAACGAACAGGTCACTATCAGTCAAAATAAAATCATTATTTGAGGCTAGGTGGAGGCTCAGTGATGATAAGTCTGCGATGGTGGATGCATGTGTCATGGTCATAGCTGTTTCCTGTGTGAAATTGTTATCCGCTCAGAGGGCACAATCCTATTCCGCGCTATCCGACAATCTCCAAGACATTAGGTGGAGTTCAGTTCGGCGTATGGCATATGTCGCTGGAAAGAACATGTGAGCAAAAGGCCAGCAAAAGGCCAGGAACCGTAAAAAGGCCGCGTTGCTGGCGTTTTTCCATAGGCTCCGCCCCCCTGACGAGCATCACAAAAATCGACGCTCAAGTCAG…	2365	ACCCAGCTTTCTTGTACAAAGTTGGCATTATAAGAAAGCATTGCTTATCAATTTGTTGCAACGAACAGGTCACTATCAGTCAAAATAAAATCATTATTTGAGGCTAGGTGGAGGCTCAGTGATGATAAGTCTGCGATGGTGGATGCATGTGTCATGGTCATAGCTGTTTCCTGTGTGAAATTGTTATCCGCTCAGAGGGCACAATCCTATTCCGCGCTATCCGACAATCTCCAAGACATTAGGTGGAGTTCAGTTCGGCGTATGGCATATGTCGCTGGAAAGAACATGTGAGCAAAAGGCCAGCAAAAGGCCAGGAACCGTAAAAAGGCCGCGTTGCTGGCGTTTTTCCATAGGCTCCGCCCCCCTGACGAGCATCACAAAAATCGACGCTCAAGTCAG…	pTGW	OriginOfReplication.pMB1	CopyNumber.high	KAN	N/A	Q-14967	ABM75070	3-oxoacyl-[acyl-carrier- ] reductase	753	Prochlorococcus marinus;Prochlorococcus marinus str. NATL1A	8	GO:0005835;GO:0042967;GO:0004316;GO:0051287;GO:0055114;GO:0006633;GO:0102132;GO:0102131	EC:1.1.1.100	Acting on the CH-OH group of donors	BP--IEA ; MF--IEA	3-oxo-glutaryl-[acp] methyl ester reductase activity ; 3-oxo-pimeloyl-[acp] methyl ester reductase activity ; 3-oxoacyl-[acyl-carrier-protein] reductase (NADPH) activity ; oxidation-reduction process ; obsolete acyl-carrier-protein biosynthetic process ; NAD binding ; fatty acid synthase complex ; fatty acid biosynthetic process
pSHPs0629B654981AU	D2	glycerol	ABM75081	723	ACATGCCTTTGGTTGATCATCTTGAAGAACTTCGTCAAAGGATCCTAAAAAGTCTTATTGCAGTTCTTCTTTCATCAGGTTTTTGCTTGTTATTTGTCAGGAAGCTTGTACAAGCATTAGAGATGCCAGCGGGGAAAATACAATTTTTACAAGTAGCACCCGGTGAATTTTTATTTACTTCAATAAAAGTTGCAGGTTATGGAGGGCTTACTCTCTCTCTTCCTTTCATACTTTTCCAATTTTTAAAGTTCATCCTTCCGGGTCTAACAAAAAAAGAAAAGATTTTAATAGCGCCATCAGTTGCAGGTTCAGCAATTTTATTTTTCTTAGGAATTTTCTTTGCTTGGAAGGCTTTAATACCCGCAGCTTTGGGATTTCTAGTAAGTTATGGTGCTGATG…	3088	ACCCAGCTTTCTTGTACAAAGTTGGCATTATAAGAAAGCATTGCTTATCAATTTGTTGCAACGAACAGGTCACTATCAGTCAAAATAAAATCATTATTTGAGGCTAGGTGGAGGCTCAGTGATGATAAGTCTGCGATGGTGGATGCATGTGTCATGGTCATAGCTGTTTCCTGTGTGAAATTGTTATCCGCTCAGAGGGCACAATCCTATTCCGCGCTATCCGACAATCTCCAAGACATTAGGTGGAGTTCAGTTCGGCGTATGGCATATGTCGCTGGAAAGAACATGTGAGCAAAAGGCCAGCAAAAGGCCAGGAACCGTAAAAAGGCCGCGTTGCTGGCGTTTTTCCATAGGCTCCGCCCCCCTGACGAGCATCACAAAAATCGACGCTCAAGTCAG…	2365	ACCCAGCTTTCTTGTACAAAGTTGGCATTATAAGAAAGCATTGCTTATCAATTTGTTGCAACGAACAGGTCACTATCAGTCAAAATAAAATCATTATTTGAGGCTAGGTGGAGGCTCAGTGATGATAAGTCTGCGATGGTGGATGCATGTGTCATGGTCATAGCTGTTTCCTGTGTGAAATTGTTATCCGCTCAGAGGGCACAATCCTATTCCGCGCTATCCGACAATCTCCAAGACATTAGGTGGAGTTCAGTTCGGCGTATGGCATATGTCGCTGGAAAGAACATGTGAGCAAAAGGCCAGCAAAAGGCCAGGAACCGTAAAAAGGCCGCGTTGCTGGCGTTTTTCCATAGGCTCCGCCCCCCTGACGAGCATCACAAAAATCGACGCTCAAGTCAG…	pTGW	OriginOfReplication.pMB1	CopyNumber.high	KAN	N/A	Q-14967	ABM75081	twin-arginine translocase subunit	720	Prochlorococcus marinus;Prochlorococcus marinus str. NATL1A	5	GO:0005887;GO:0033281;GO:0008320;GO:0006886;GO:0043953			BP--IEA ; CC--IEA ; MF--IEA	TAT protein transport complex ; protein transport by the Tat complex ; protein transmembrane transporter activity ; integral component of plasma membrane ; intracellular protein transport
pSHPs0629B654981AU	E2	glycerol	ABM75101	807	ACATGACAACTCCATTTCGTAATGTGACTCCGAATGGACCAGGTGGCACAACAACTCTTCTACTTGTCCTTTCCTTTACTGGTTTTTTACTTCTTACTCAAGCATTTTTTGTCGTTCCGGCTGGTCAGGTTTCAGTAGTAACTACATTAGGAAAAGTCAGTGGGGGATCACGCAAACCTGGCTTGAATTTTAAAGTTCCTTTTGTTCAAAATACCTATCCATTTAATGTGCAAACTCAAGTTAGACCAGAGAAATTTGATTCATTAACAAAAGATTTGCAGGTTATTTCTGCAACCGCCACTGTTAAATATGCTCTAAAACCTAATGAGGCTGGGAGAGTCTTTAAAACTATCTCTTATAACGACAGAGAGATATATAACAGGATTATTCAACCATCAC…	3172	ACCCAGCTTTCTTGTACAAAGTTGGCATTATAAGAAAGCATTGCTTATCAATTTGTTGCAACGAACAGGTCACTATCAGTCAAAATAAAATCATTATTTGAGGCTAGGTGGAGGCTCAGTGATGATAAGTCTGCGATGGTGGATGCATGTGTCATGGTCATAGCTGTTTCCTGTGTGAAATTGTTATCCGCTCAGAGGGCACAATCCTATTCCGCGCTATCCGACAATCTCCAAGACATTAGGTGGAGTTCAGTTCGGCGTATGGCATATGTCGCTGGAAAGAACATGTGAGCAAAAGGCCAGCAAAAGGCCAGGAACCGTAAAAAGGCCGCGTTGCTGGCGTTTTTCCATAGGCTCCGCCCCCCTGACGAGCATCACAAAAATCGACGCTCAAGTCAG…	2365	ACCCAGCTTTCTTGTACAAAGTTGGCATTATAAGAAAGCATTGCTTATCAATTTGTTGCAACGAACAGGTCACTATCAGTCAAAATAAAATCATTATTTGAGGCTAGGTGGAGGCTCAGTGATGATAAGTCTGCGATGGTGGATGCATGTGTCATGGTCATAGCTGTTTCCTGTGTGAAATTGTTATCCGCTCAGAGGGCACAATCCTATTCCGCGCTATCCGACAATCTCCAAGACATTAGGTGGAGTTCAGTTCGGCGTATGGCATATGTCGCTGGAAAGAACATGTGAGCAAAAGGCCAGCAAAAGGCCAGGAACCGTAAAAAGGCCGCGTTGCTGGCGTTTTTCCATAGGCTCCGCCCCCCTGACGAGCATCACAAAAATCGACGCTCAAGTCAG…	pTGW	OriginOfReplication.pMB1	CopyNumber.high	KAN	N/A	Q-14967	ABM75101	prohibitin family	804	Prochlorococcus marinus;Prochlorococcus marinus str. NATL2A;Prochlorococcus marinus str. NATL1A;Prochlorococcus marinus XMU1403	1	GO:0016021			CC--IEA	integral component of membrane
pSHPs0629B654981AU	F2	glycerol	ABM75113	591	ACATGGCTAACCTTGACCAAGCGCCTAGCAGAACAATGCCTAATCTGCTTCATATATTGCCTGCGTTTGCCAATGAATCTGAACTTAGAGTTAATACAATCGTTGAGTTAAATTCAAATACTATAAATAAATACGAACTTATTACTGAAACAGGGCATCTAAAACTTGATCGTGTCGGATATTCTTCTCTGGCCTATCCTTTTGCTTATGGGTGTCTTCCACGGACATGGGATGAAGACGGGGACCCACTAGATATCGAAATTGTGAATGTTACAGAGCCTTTGGTTCCCGGTTCAATTGTTGAGGCAAGGATTATAGGAATAATGACTTTTGATGATGGAGGTGAAGTTGACGACAAAGTTATTGGCGTAATAGCCGATGACAAGAGGATGGATCACA…	2956	ACCCAGCTTTCTTGTACAAAGTTGGCATTATAAGAAAGCATTGCTTATCAATTTGTTGCAACGAACAGGTCACTATCAGTCAAAATAAAATCATTATTTGAGGCTAGGTGGAGGCTCAGTGATGATAAGTCTGCGATGGTGGATGCATGTGTCATGGTCATAGCTGTTTCCTGTGTGAAATTGTTATCCGCTCAGAGGGCACAATCCTATTCCGCGCTATCCGACAATCTCCAAGACATTAGGTGGAGTTCAGTTCGGCGTATGGCATATGTCGCTGGAAAGAACATGTGAGCAAAAGGCCAGCAAAAGGCCAGGAACCGTAAAAAGGCCGCGTTGCTGGCGTTTTTCCATAGGCTCCGCCCCCCTGACGAGCATCACAAAAATCGACGCTCAAGTCAG…	2365	ACCCAGCTTTCTTGTACAAAGTTGGCATTATAAGAAAGCATTGCTTATCAATTTGTTGCAACGAACAGGTCACTATCAGTCAAAATAAAATCATTATTTGAGGCTAGGTGGAGGCTCAGTGATGATAAGTCTGCGATGGTGGATGCATGTGTCATGGTCATAGCTGTTTCCTGTGTGAAATTGTTATCCGCTCAGAGGGCACAATCCTATTCCGCGCTATCCGACAATCTCCAAGACATTAGGTGGAGTTCAGTTCGGCGTATGGCATATGTCGCTGGAAAGAACATGTGAGCAAAAGGCCAGCAAAAGGCCAGGAACCGTAAAAAGGCCGCGTTGCTGGCGTTTTTCCATAGGCTCCGCCCCCCTGACGAGCATCACAAAAATCGACGCTCAAGTCAG…	pTGW	OriginOfReplication.pMB1	CopyNumber.high	KAN	N/A	Q-14967	ABM75113	inorganic diphosphatase	588	Prochlorococcus marinus;Prochlorococcus marinus str. NATL1A	4	GO:0000287;GO:0004427;GO:0006119;GO:0005737	EC:3.6.1.1	Acting on acid anhydrides	BP--IEA ; CC--IEA ; MF--IEA	cytoplasm ; magnesium ion binding ; oxidative phosphorylation ; inorganic diphosphatase activity
pSHPs0629B654981AU	G2	glycerol	ABM75126	1317	ACTTGGCAAATGTTGTAGTTATAGGCGCTCAATGGGGTGATGAAGGTAAAGGCAAAATCACCGATTTGCTCAGTCGCTCCGCAGATGTAGTTGTTCGCTATCAAGGTGGGGTTAATGCCGGTCATACAATTGTTGTAGAGGACAAAGTTCTCAAATTACATTTAATCCCCTCAGGGATTTTGTATCCAGATACGATTTGTCTTATTGGGTCAGGAACAGTTGTTGATCCAAAAGTAATGATTAAAGAAATAAAAATGCTTGAAGATAACGATATTGATATTTCAGGCCTAAAGCTTGCTTCAACTGCTCATGTAACGATGCCATATCACAGGCTTCTTGATTTGGCTATGGAGCAAAAGCGAGGTGACCAAAAAATCGGTACTACTGGTAGGGGAATTG…	3682	ACCCAGCTTTCTTGTACAAAGTTGGCATTATAAGAAAGCATTGCTTATCAATTTGTTGCAACGAACAGGTCACTATCAGTCAAAATAAAATCATTATTTGAGGCTAGGTGGAGGCTCAGTGATGATAAGTCTGCGATGGTGGATGCATGTGTCATGGTCATAGCTGTTTCCTGTGTGAAATTGTTATCCGCTCAGAGGGCACAATCCTATTCCGCGCTATCCGACAATCTCCAAGACATTAGGTGGAGTTCAGTTCGGCGTATGGCATATGTCGCTGGAAAGAACATGTGAGCAAAAGGCCAGCAAAAGGCCAGGAACCGTAAAAAGGCCGCGTTGCTGGCGTTTTTCCATAGGCTCCGCCCCCCTGACGAGCATCACAAAAATCGACGCTCAAGTCAG…	2365	ACCCAGCTTTCTTGTACAAAGTTGGCATTATAAGAAAGCATTGCTTATCAATTTGTTGCAACGAACAGGTCACTATCAGTCAAAATAAAATCATTATTTGAGGCTAGGTGGAGGCTCAGTGATGATAAGTCTGCGATGGTGGATGCATGTGTCATGGTCATAGCTGTTTCCTGTGTGAAATTGTTATCCGCTCAGAGGGCACAATCCTATTCCGCGCTATCCGACAATCTCCAAGACATTAGGTGGAGTTCAGTTCGGCGTATGGCATATGTCGCTGGAAAGAACATGTGAGCAAAAGGCCAGCAAAAGGCCAGGAACCGTAAAAAGGCCGCGTTGCTGGCGTTTTTCCATAGGCTCCGCCCCCCTGACGAGCATCACAAAAATCGACGCTCAAGTCAG…	pTGW	OriginOfReplication.pMB1	CopyNumber.high	KAN	N/A	Q-14967	ABM75126	Adenylosuccinate synthetase	1314	Prochlorococcus marinus;Prochlorococcus marinus str. NATL2A;Prochlorococcus marinus str. NATL1A;Prochlorococcus sp. MED-G73	8	GO:0000287;GO:0005525;GO:0044208;GO:0004019;GO:0005737;GO:0006531;GO:0006144;GO:0006522	EC:6.3.4.4	Forming carbon-nitrogen bonds	BP--IEA ; CC--IEA ; MF--IEA	cytoplasm ; alanine metabolic process ; magnesium ion binding ; GTP binding ; adenylosuccinate synthase activity ; aspartate metabolic process ; purine nucleobase metabolic process ; 'de novo' AMP biosynthetic process
pSHPs0629B654981AU	H2	glycerol	ABM75135	1350	ACATGAGACAAGCAAAAACTGGTTGGAAATGGGCGATCGCTCTATTTTCATTGCTTTTAACTGTTCTGATATGGCAACAAGGTTTGCAAGAAAGCTTTGAACGTCCCTCAGTAGCTCCAAAGATTTCTTTGATGCAAACTGAGATGGCAGTTTCAGCTTCTTCATCGTTACCTGAAACAATACAAGAAGTATTTTTAGGTTCAGAACCTCAAGAAAAACTTTATCAAGCTCTCAGTGACATTCCTTTGGGACAAATTGAGGATAGAGAAAGATTGTTATTAGCAATTCTCGAAGAGTCTGAGAATGAGCAAAAATTTATCTTGAAGGAAGGTTTTAGTGATAAGAATTTTGAAACAGTTAAAGGCTATATATTAAATAGAGAAAAAGGTAAAGAAATAG…	3715	ACCCAGCTTTCTTGTACAAAGTTGGCATTATAAGAAAGCATTGCTTATCAATTTGTTGCAACGAACAGGTCACTATCAGTCAAAATAAAATCATTATTTGAGGCTAGGTGGAGGCTCAGTGATGATAAGTCTGCGATGGTGGATGCATGTGTCATGGTCATAGCTGTTTCCTGTGTGAAATTGTTATCCGCTCAGAGGGCACAATCCTATTCCGCGCTATCCGACAATCTCCAAGACATTAGGTGGAGTTCAGTTCGGCGTATGGCATATGTCGCTGGAAAGAACATGTGAGCAAAAGGCCAGCAAAAGGCCAGGAACCGTAAAAAGGCCGCGTTGCTGGCGTTTTTCCATAGGCTCCGCCCCCCTGACGAGCATCACAAAAATCGACGCTCAAGTCAG…	2365	ACCCAGCTTTCTTGTACAAAGTTGGCATTATAAGAAAGCATTGCTTATCAATTTGTTGCAACGAACAGGTCACTATCAGTCAAAATAAAATCATTATTTGAGGCTAGGTGGAGGCTCAGTGATGATAAGTCTGCGATGGTGGATGCATGTGTCATGGTCATAGCTGTTTCCTGTGTGAAATTGTTATCCGCTCAGAGGGCACAATCCTATTCCGCGCTATCCGACAATCTCCAAGACATTAGGTGGAGTTCAGTTCGGCGTATGGCATATGTCGCTGGAAAGAACATGTGAGCAAAAGGCCAGCAAAAGGCCAGGAACCGTAAAAAGGCCGCGTTGCTGGCGTTTTTCCATAGGCTCCGCCCCCCTGACGAGCATCACAAAAATCGACGCTCAAGTCAG…	pTGW	OriginOfReplication.pMB1	CopyNumber.high	KAN	N/A	Q-14967	ABM75135	CPBP family intramembrane metalloprotease	1347	Prochlorococcus marinus;Prochlorococcus marinus str. NATL1A	3	GO:0071586;GO:0016021;GO:0004197	EC:3.4.22	Acting on peptide bonds (peptidases)	BP--IEA ; CC--IEA ; MF--IEA	CAAX-box protein processing ; cysteine-type endopeptidase activity ; integral component of membrane
pSHPs0629B654981AU	A3	glycerol	ABM75142	696	ACATGAAAAATAAAATCACTAAAGAGGATTCAAGACTTAATAAGCTAGATAAGAGTGCAGAAAAAATAGGAATGGGTGGTAATTTAATACCGAATATCACCGAAGAAAAGTATAAAGAACGAATGCAAAAGAGAAAAGAAGTTCAAACACAAAGATTAAAAGAAAGAAAAAAAGAAAAAGGTCTAATAATAGTTAATACAGGTCAAGGTAAAGGTAAAACTACAGCTGCTCTTGGGATGGGATTAAGAACTATTGGTCATAACCACAATGTTGCAATAATTCAATTTATCAAAGGGGGATGGGAACCAGGTGAGTCATTAGCTTTCAAAATATTTGGGGATAAGTTAAAGTTTCATGCATGTGGGGAAGGGTTCACATGGGAAACACAAGATAGAAATA…	3061	ACCCAGCTTTCTTGTACAAAGTTGGCATTATAAGAAAGCATTGCTTATCAATTTGTTGCAACGAACAGGTCACTATCAGTCAAAATAAAATCATTATTTGAGGCTAGGTGGAGGCTCAGTGATGATAAGTCTGCGATGGTGGATGCATGTGTCATGGTCATAGCTGTTTCCTGTGTGAAATTGTTATCCGCTCAGAGGGCACAATCCTATTCCGCGCTATCCGACAATCTCCAAGACATTAGGTGGAGTTCAGTTCGGCGTATGGCATATGTCGCTGGAAAGAACATGTGAGCAAAAGGCCAGCAAAAGGCCAGGAACCGTAAAAAGGCCGCGTTGCTGGCGTTTTTCCATAGGCTCCGCCCCCCTGACGAGCATCACAAAAATCGACGCTCAAGTCAG…	2365	ACCCAGCTTTCTTGTACAAAGTTGGCATTATAAGAAAGCATTGCTTATCAATTTGTTGCAACGAACAGGTCACTATCAGTCAAAATAAAATCATTATTTGAGGCTAGGTGGAGGCTCAGTGATGATAAGTCTGCGATGGTGGATGCATGTGTCATGGTCATAGCTGTTTCCTGTGTGAAATTGTTATCCGCTCAGAGGGCACAATCCTATTCCGCGCTATCCGACAATCTCCAAGACATTAGGTGGAGTTCAGTTCGGCGTATGGCATATGTCGCTGGAAAGAACATGTGAGCAAAAGGCCAGCAAAAGGCCAGGAACCGTAAAAAGGCCGCGTTGCTGGCGTTTTTCCATAGGCTCCGCCCCCCTGACGAGCATCACAAAAATCGACGCTCAAGTCAG…	pTGW	OriginOfReplication.pMB1	CopyNumber.high	KAN	N/A	Q-14967	ABM75142	cob(I)yrinic acid a,c-diamide adenosyltransferase	693	Prochlorococcus marinus;Prochlorococcus marinus str. NATL1A;Prochlorococcus sp. MED-G73	4	GO:0005524;GO:0015994;GO:0008817;GO:0009236	EC:2.5.1.17	Transferring alkyl or aryl groups, other than methyl groups	BP--IEA ; MF--IEA	chlorophyll metabolic process ; cob(I)yrinic acid a,c-diamide adenosyltransferase activity ; cobalamin biosynthetic process ; ATP binding
pSHPs0629B654981AU	B3	glycerol	ABM75147	891	ACGTGATTGCTTCAAAAAGATCTGATTTAAAAAAAACAGACTGGGAAATAGACTTTTATTCCCGCCCAATAATTGATGAAAATGGAAAAAAAAGATGGGAATTATTAATTACATCTACAAATAATTTCAAAGATAAGAAAACATTTAAATGGGAAAAGATATGTCCAGCATCAAGTGTTAATTCAATTTGGTTAAAAGATGCCTTTGACGAAGCCATTGATGAAGCTTATTCACAAGGTTGGGATAAACCATCAGTTATTCGATGTTGGCGATCCTCTATGAAAACAATGATAAAACGTGCAGCAGATCAAATAGGAATTGAACTTATTTCTAGCAGAAGAACATATTCATTATTGGAGTGGCTTATTGAAAGAGAAAGGAGTTTCTATCCTCAGCAAA…	3256	ACCCAGCTTTCTTGTACAAAGTTGGCATTATAAGAAAGCATTGCTTATCAATTTGTTGCAACGAACAGGTCACTATCAGTCAAAATAAAATCATTATTTGAGGCTAGGTGGAGGCTCAGTGATGATAAGTCTGCGATGGTGGATGCATGTGTCATGGTCATAGCTGTTTCCTGTGTGAAATTGTTATCCGCTCAGAGGGCACAATCCTATTCCGCGCTATCCGACAATCTCCAAGACATTAGGTGGAGTTCAGTTCGGCGTATGGCATATGTCGCTGGAAAGAACATGTGAGCAAAAGGCCAGCAAAAGGCCAGGAACCGTAAAAAGGCCGCGTTGCTGGCGTTTTTCCATAGGCTCCGCCCCCCTGACGAGCATCACAAAAATCGACGCTCAAGTCAG…	2365	ACCCAGCTTTCTTGTACAAAGTTGGCATTATAAGAAAGCATTGCTTATCAATTTGTTGCAACGAACAGGTCACTATCAGTCAAAATAAAATCATTATTTGAGGCTAGGTGGAGGCTCAGTGATGATAAGTCTGCGATGGTGGATGCATGTGTCATGGTCATAGCTGTTTCCTGTGTGAAATTGTTATCCGCTCAGAGGGCACAATCCTATTCCGCGCTATCCGACAATCTCCAAGACATTAGGTGGAGTTCAGTTCGGCGTATGGCATATGTCGCTGGAAAGAACATGTGAGCAAAAGGCCAGCAAAAGGCCAGGAACCGTAAAAAGGCCGCGTTGCTGGCGTTTTTCCATAGGCTCCGCCCCCCTGACGAGCATCACAAAAATCGACGCTCAAGTCAG…	pTGW	OriginOfReplication.pMB1	CopyNumber.high	KAN	N/A	Q-14967	ABM75147	DUF1092 family	888	Prochlorococcus marinus;Prochlorococcus marinus str. NATL1A	1	GO:0003723			MF--IEA	RNA binding
pSHPs0629B654981AU	C3	glycerol	ABM75151	1044	ACATGTTTGGTCTAATTGGACATTCAACAAGTTTTGAAGATGCCAAGCGAAAGGCATTAGGCTTGGGGTATGACCATATCGCTGAAGGGGATTTGGACGTGTGGTGTACTGCTCCTCCTCAGTTGGTTGAGAATGTGAAAGTTGTGAGTGCGATCGGAAAGACTATTGAGGGAGCATATATAGACTCATGCTTTGTTCCAGAGATGCTAAGTCGCTTCAAAACTGCAAGAAGAAAGGTTTTGAATGCAATGGAATTGGCGCAAAAGAAAGGGATCAGTATCACTGCTCTAGGTGGCTTTACATCAATAATTTTTGAGAATTTTAATTTGCTCCAAAATCAACAAGTTAGAAATACGACTCTTGATTGGCAAAGGTTTACCACTGGTAATACTCATACAG…	3409	ACCCAGCTTTCTTGTACAAAGTTGGCATTATAAGAAAGCATTGCTTATCAATTTGTTGCAACGAACAGGTCACTATCAGTCAAAATAAAATCATTATTTGAGGCTAGGTGGAGGCTCAGTGATGATAAGTCTGCGATGGTGGATGCATGTGTCATGGTCATAGCTGTTTCCTGTGTGAAATTGTTATCCGCTCAGAGGGCACAATCCTATTCCGCGCTATCCGACAATCTCCAAGACATTAGGTGGAGTTCAGTTCGGCGTATGGCATATGTCGCTGGAAAGAACATGTGAGCAAAAGGCCAGCAAAAGGCCAGGAACCGTAAAAAGGCCGCGTTGCTGGCGTTTTTCCATAGGCTCCGCCCCCCTGACGAGCATCACAAAAATCGACGCTCAAGTCAG…	2365	ACCCAGCTTTCTTGTACAAAGTTGGCATTATAAGAAAGCATTGCTTATCAATTTGTTGCAACGAACAGGTCACTATCAGTCAAAATAAAATCATTATTTGAGGCTAGGTGGAGGCTCAGTGATGATAAGTCTGCGATGGTGGATGCATGTGTCATGGTCATAGCTGTTTCCTGTGTGAAATTGTTATCCGCTCAGAGGGCACAATCCTATTCCGCGCTATCCGACAATCTCCAAGACATTAGGTGGAGTTCAGTTCGGCGTATGGCATATGTCGCTGGAAAGAACATGTGAGCAAAAGGCCAGCAAAAGGCCAGGAACCGTAAAAAGGCCGCGTTGCTGGCGTTTTTCCATAGGCTCCGCCCCCCTGACGAGCATCACAAAAATCGACGCTCAAGTCAG…	pTGW	OriginOfReplication.pMB1	CopyNumber.high	KAN	N/A	Q-14967	ABM75151	long-chain acyl-[acyl-carrier- ] reductase	1041	Prochlorococcus marinus;Prochlorococcus marinus str. NATL1A;Prochlorococcus marinus XMU1403	3	GO:0051287;GO:0055114;GO:0016620			BP--IEA ; MF--IEA	oxidation-reduction process ; NAD binding ; oxidoreductase activity, acting on the aldehyde or oxo group of donors, NAD or NADP as acceptor
pSHPs0629B654981AU	D3	glycerol	ABM75155	1221	ACATGAAAATCAGAGGTATCCCTTTGAGGATCCATCCAAGTTGGTTTTTGGTTTACTTGTATTTTACTTTGTCATCTAAAGATCAGTTCGAGACGCTTTTGAATGGTCAAGCAACTATTTGGAATGGATGGGTGATTGGTGCTTTTACCTCTTCTCTTTTGTTTTTATCTGTTTTATTGCATGAATTGGCTCATTCTTTTGTAGCAATTGGAGAGGGTCTAAAAGTTAGAGACATAACACTTTTTTTTCTTGGAGGTATGGCAAGTCTTGAAAAGGAATGTCCGACTTCAAAAGGAAGTTTAAAAATTGCCATTTCAGGTCCTGTTGTTAGTCTTTTATTAGCTTTTTTAATGATTTTATTAAGTAATAATTTATCAGTATCGAATTTTATTCTCTCTA…	3586	ACCCAGCTTTCTTGTACAAAGTTGGCATTATAAGAAAGCATTGCTTATCAATTTGTTGCAACGAACAGGTCACTATCAGTCAAAATAAAATCATTATTTGAGGCTAGGTGGAGGCTCAGTGATGATAAGTCTGCGATGGTGGATGCATGTGTCATGGTCATAGCTGTTTCCTGTGTGAAATTGTTATCCGCTCAGAGGGCACAATCCTATTCCGCGCTATCCGACAATCTCCAAGACATTAGGTGGAGTTCAGTTCGGCGTATGGCATATGTCGCTGGAAAGAACATGTGAGCAAAAGGCCAGCAAAAGGCCAGGAACCGTAAAAAGGCCGCGTTGCTGGCGTTTTTCCATAGGCTCCGCCCCCCTGACGAGCATCACAAAAATCGACGCTCAAGTCAG…	2365	ACCCAGCTTTCTTGTACAAAGTTGGCATTATAAGAAAGCATTGCTTATCAATTTGTTGCAACGAACAGGTCACTATCAGTCAAAATAAAATCATTATTTGAGGCTAGGTGGAGGCTCAGTGATGATAAGTCTGCGATGGTGGATGCATGTGTCATGGTCATAGCTGTTTCCTGTGTGAAATTGTTATCCGCTCAGAGGGCACAATCCTATTCCGCGCTATCCGACAATCTCCAAGACATTAGGTGGAGTTCAGTTCGGCGTATGGCATATGTCGCTGGAAAGAACATGTGAGCAAAAGGCCAGCAAAAGGCCAGGAACCGTAAAAAGGCCGCGTTGCTGGCGTTTTTCCATAGGCTCCGCCCCCCTGACGAGCATCACAAAAATCGACGCTCAAGTCAG…	pTGW	OriginOfReplication.pMB1	CopyNumber.high	KAN	N/A	Q-14967	ABM75155	site-2 protease family	1218	Prochlorococcus marinus;Prochlorococcus marinus str. NATL1A	5	GO:0046872;GO:0006508;GO:0016021;GO:0004222;GO:0005886	EC:3.4.24	Acting on peptide bonds (peptidases)	BP--IEA ; CC--IEA ; MF--IEA	metal ion binding ; plasma membrane ; metalloendopeptidase activity ; integral component of membrane ; proteolysis
pSHPs0629B654981AU	F3	glycerol	ABM75160	1263	ACATGAGCGGTGCAACGCTCCTTAAAGAATCTGGTCCAAAAGAAGTCTTTTGCGGGCTAACTTCTATCGTTTGGCTGCATAGAAGAATGCCTGATGCTTTCTTCCTTGTTGTGGGTTCTAGAACCTGTGCGCATTTAATTCAAAGTGCAGCAGGCGTAATGATCTTTGCTGAACCACGCTTTGGAACAGCTATTTTAGAAGAGAGAGATTTAGCTGGATTAGCTGATGCTCATGACGAGTTAAACCGAGTAGTAAAAAATCTTTTAGCCAGACGTCCCGAAATAAAAACTCTTTTTCTTGTTGGCTCTTGCCCAAGTGAAGTAATAAAAATAGATCTTTCAAGGGTTGCTGAAAATCTGAATATCGAACTTAAAGGTCAAGTAACAGTATTGAATTATT…	3628	ACCCAGCTTTCTTGTACAAAGTTGGCATTATAAGAAAGCATTGCTTATCAATTTGTTGCAACGAACAGGTCACTATCAGTCAAAATAAAATCATTATTTGAGGCTAGGTGGAGGCTCAGTGATGATAAGTCTGCGATGGTGGATGCATGTGTCATGGTCATAGCTGTTTCCTGTGTGAAATTGTTATCCGCTCAGAGGGCACAATCCTATTCCGCGCTATCCGACAATCTCCAAGACATTAGGTGGAGTTCAGTTCGGCGTATGGCATATGTCGCTGGAAAGAACATGTGAGCAAAAGGCCAGCAAAAGGCCAGGAACCGTAAAAAGGCCGCGTTGCTGGCGTTTTTCCATAGGCTCCGCCCCCCTGACGAGCATCACAAAAATCGACGCTCAAGTCAG…	2365	ACCCAGCTTTCTTGTACAAAGTTGGCATTATAAGAAAGCATTGCTTATCAATTTGTTGCAACGAACAGGTCACTATCAGTCAAAATAAAATCATTATTTGAGGCTAGGTGGAGGCTCAGTGATGATAAGTCTGCGATGGTGGATGCATGTGTCATGGTCATAGCTGTTTCCTGTGTGAAATTGTTATCCGCTCAGAGGGCACAATCCTATTCCGCGCTATCCGACAATCTCCAAGACATTAGGTGGAGTTCAGTTCGGCGTATGGCATATGTCGCTGGAAAGAACATGTGAGCAAAAGGCCAGCAAAAGGCCAGGAACCGTAAAAAGGCCGCGTTGCTGGCGTTTTTCCATAGGCTCCGCCCCCCTGACGAGCATCACAAAAATCGACGCTCAAGTCAG…	pTGW	OriginOfReplication.pMB1	CopyNumber.high	KAN	N/A	Q-14967	ABM75160	ferredoxin:protochlorophyllide reductase (ATP-dependent) subunit N	1260	Prochlorococcus marinus;Prochlorococcus marinus str. NATL1A	8	GO:0005524;GO:0036068;GO:0016636;GO:0046872;GO:0019685;GO:0055114;GO:0051539;GO:0016730			MF--IEA ; BP--IEA	photosynthesis, dark reaction ; 4 iron, 4 sulfur cluster binding ; oxidation-reduction process ; metal ion binding ; ATP binding ; light-independent chlorophyll biosynthetic process ; oxidoreductase activity, acting on iron-sulfur proteins as donors ; oxidoreductase activity, acting on the CH-CH group of donors, iron-sulfur protein as acceptor
pSHPs0629B654981AU	G3	glycerol	ABM75182	1398	ACGTGCCAACTCGGGATGAGCTATGGACGAAGGTGCAGAAATTACTGCAAAAGAATTTAAGTAAGCCTTCATACGAGACATGGATACGTCCGGCTGAATTCTTTGATTTCAAGGATGGATGCTTGACTTTGCTTGCTCCAAATAGTTTCTCAAGTGATTGGTTAAGGAAAAATTACTCTCAAACAATTGAGGAGATTGCATCAGAGACATTTGGCCATGAAGTTAAAGTACATATAAAAGTTAAGGAAGAATTTTCATCAAACAAAAGCAATAAGAAAAAGAATTTTTCAAATGTAGAAGCTAATTCTATTGCCACTAGTGAGAATTCCGACGTTAAATCTAAACAAACTCCAATAAAAAAATTTTTACCGAGTTTGAATCTTCGATATGTTTTTAATA…	3763	ACCCAGCTTTCTTGTACAAAGTTGGCATTATAAGAAAGCATTGCTTATCAATTTGTTGCAACGAACAGGTCACTATCAGTCAAAATAAAATCATTATTTGAGGCTAGGTGGAGGCTCAGTGATGATAAGTCTGCGATGGTGGATGCATGTGTCATGGTCATAGCTGTTTCCTGTGTGAAATTGTTATCCGCTCAGAGGGCACAATCCTATTCCGCGCTATCCGACAATCTCCAAGACATTAGGTGGAGTTCAGTTCGGCGTATGGCATATGTCGCTGGAAAGAACATGTGAGCAAAAGGCCAGCAAAAGGCCAGGAACCGTAAAAAGGCCGCGTTGCTGGCGTTTTTCCATAGGCTCCGCCCCCCTGACGAGCATCACAAAAATCGACGCTCAAGTCAG…	2365	ACCCAGCTTTCTTGTACAAAGTTGGCATTATAAGAAAGCATTGCTTATCAATTTGTTGCAACGAACAGGTCACTATCAGTCAAAATAAAATCATTATTTGAGGCTAGGTGGAGGCTCAGTGATGATAAGTCTGCGATGGTGGATGCATGTGTCATGGTCATAGCTGTTTCCTGTGTGAAATTGTTATCCGCTCAGAGGGCACAATCCTATTCCGCGCTATCCGACAATCTCCAAGACATTAGGTGGAGTTCAGTTCGGCGTATGGCATATGTCGCTGGAAAGAACATGTGAGCAAAAGGCCAGCAAAAGGCCAGGAACCGTAAAAAGGCCGCGTTGCTGGCGTTTTTCCATAGGCTCCGCCCCCCTGACGAGCATCACAAAAATCGACGCTCAAGTCAG…	pTGW	OriginOfReplication.pMB1	CopyNumber.high	KAN	N/A	Q-14967	ABM75182	chromosomal replication initiator	1395	Prochlorococcus marinus
pSHPs0629B654981AU	A4	glycerol	ABM75200	990	ACTTGAAAAACGAAATAATTCTGATTACTGGAGCAAGTGGATGTGTTGGGCAATACATAGCAAATTGGCTAATCGAAAACTCAACTTCAGAATTATTTTTATGGGTTAGAGATCCTAAAAAAATAACTTCAATAAATTTAGAAAACCCAAGGATAAAAATTTTAGTCGGAGATTTGAGAGAATCAAATAAGTTCAAGAAAGAAATTTCAGAAGTCAACAGAGTTATTCATACTGCGACTGCTTGGGGTGATCCTAAAAGGGCGAAAGAAGTCAATATTGATGCAGTAAAAAATTTGCTCAATTTACTAAATCCCTCCAATATCAAACAAATTATTTATTTCTCAACTGCAAGTGTTCTTGACAGAAACTTAAATTTGTTACCGGAAGCTTTTACCTATG…	3355	ACCCAGCTTTCTTGTACAAAGTTGGCATTATAAGAAAGCATTGCTTATCAATTTGTTGCAACGAACAGGTCACTATCAGTCAAAATAAAATCATTATTTGAGGCTAGGTGGAGGCTCAGTGATGATAAGTCTGCGATGGTGGATGCATGTGTCATGGTCATAGCTGTTTCCTGTGTGAAATTGTTATCCGCTCAGAGGGCACAATCCTATTCCGCGCTATCCGACAATCTCCAAGACATTAGGTGGAGTTCAGTTCGGCGTATGGCATATGTCGCTGGAAAGAACATGTGAGCAAAAGGCCAGCAAAAGGCCAGGAACCGTAAAAAGGCCGCGTTGCTGGCGTTTTTCCATAGGCTCCGCCCCCCTGACGAGCATCACAAAAATCGACGCTCAAGTCAG…	2365	ACCCAGCTTTCTTGTACAAAGTTGGCATTATAAGAAAGCATTGCTTATCAATTTGTTGCAACGAACAGGTCACTATCAGTCAAAATAAAATCATTATTTGAGGCTAGGTGGAGGCTCAGTGATGATAAGTCTGCGATGGTGGATGCATGTGTCATGGTCATAGCTGTTTCCTGTGTGAAATTGTTATCCGCTCAGAGGGCACAATCCTATTCCGCGCTATCCGACAATCTCCAAGACATTAGGTGGAGTTCAGTTCGGCGTATGGCATATGTCGCTGGAAAGAACATGTGAGCAAAAGGCCAGCAAAAGGCCAGGAACCGTAAAAAGGCCGCGTTGCTGGCGTTTTTCCATAGGCTCCGCCCCCCTGACGAGCATCACAAAAATCGACGCTCAAGTCAG…	pTGW	OriginOfReplication.pMB1	CopyNumber.high	KAN	N/A	Q-14967	ABM75200	NAD(P)-dependent oxidoreductase	987	Prochlorococcus marinus;Prochlorococcus marinus str. NATL1A	2	GO:0050662;GO:0003824			MF--IEA	coenzyme binding ; catalytic activity
pSHPs0629B654981AU	B4	glycerol	ABM75210	606	ACTTGTATATAAACAAAAGACCAATTTTTCTTGTTCATGGTTTGTGGAACAATCCTAAATTATTTGAAAAATTAATTAAAAAAATAAACGAAGATGATTATGAATTGTATAGACCACATTTGCCACACAAATATGGAAAGACCTCCCTTAAGCGTTTAGCTCTAGATCTTGATTCTAAGATTGAAGAATTGGTGGGTCCTGAAATCGAAATTGATATTGTTGGTTTTTCAATGGGTGGATTAATAAGCAGGTTTTGGTTACAAAATCATGATGGTTTTTTAAGAACCAAACGTTTTTTTAGTATTGGTACGCCTCATTTTGGTACTTATACAGCTCAAATGATCCCTTCATTTTTGATGCCAGGTATTGCTGAGATGAAAAGAGGAAGTCGTTTATTAT…	2971	ACCCAGCTTTCTTGTACAAAGTTGGCATTATAAGAAAGCATTGCTTATCAATTTGTTGCAACGAACAGGTCACTATCAGTCAAAATAAAATCATTATTTGAGGCTAGGTGGAGGCTCAGTGATGATAAGTCTGCGATGGTGGATGCATGTGTCATGGTCATAGCTGTTTCCTGTGTGAAATTGTTATCCGCTCAGAGGGCACAATCCTATTCCGCGCTATCCGACAATCTCCAAGACATTAGGTGGAGTTCAGTTCGGCGTATGGCATATGTCGCTGGAAAGAACATGTGAGCAAAAGGCCAGCAAAAGGCCAGGAACCGTAAAAAGGCCGCGTTGCTGGCGTTTTTCCATAGGCTCCGCCCCCCTGACGAGCATCACAAAAATCGACGCTCAAGTCAG…	2365	ACCCAGCTTTCTTGTACAAAGTTGGCATTATAAGAAAGCATTGCTTATCAATTTGTTGCAACGAACAGGTCACTATCAGTCAAAATAAAATCATTATTTGAGGCTAGGTGGAGGCTCAGTGATGATAAGTCTGCGATGGTGGATGCATGTGTCATGGTCATAGCTGTTTCCTGTGTGAAATTGTTATCCGCTCAGAGGGCACAATCCTATTCCGCGCTATCCGACAATCTCCAAGACATTAGGTGGAGTTCAGTTCGGCGTATGGCATATGTCGCTGGAAAGAACATGTGAGCAAAAGGCCAGCAAAAGGCCAGGAACCGTAAAAAGGCCGCGTTGCTGGCGTTTTTCCATAGGCTCCGCCCCCCTGACGAGCATCACAAAAATCGACGCTCAAGTCAG…	pTGW	OriginOfReplication.pMB1	CopyNumber.high	KAN	N/A	Q-14967	ABM75210	alpha beta hydrolase	603	Prochlorococcus marinus;Prochlorococcus marinus str. NATL2A;Prochlorococcus marinus str. PAC1;Prochlorococcus marinus str. NATL1A;Prochlorococcus sp. MED-G73	5	GO:0046486;GO:0098734;GO:0098599;GO:0016042;GO:0004806	EC:3.1.1.3	Acting on ester bonds	BP--IEA ; MF--IEA	palmitoyl hydrolase activity ; triglyceride lipase activity ; lipid catabolic process ; glycerolipid metabolic process ; macromolecule depalmitoylation
pSHPs0629B654981AU	C4	glycerol	ABM75216	1017	ACGTGAATCAGAAGAGAGTCTTATCTGGTGTTCAACCCACAGGCGATGTTCATATTGGTAATTGGCTTGGAGCAATAAGAAATTGGGTTGAATTACAAGAAAATTATGAAACATTTGTATGCGTTGTTGATCTTCATGCGATAACGACTCCGCATGACCCAAAATCTCTTCATCAAAATTCTTTATCTACAGCGGCTTTGTATATCGCTTGTGGGATGAATCCTGATAAATGCTCAATATTCATTCAAAGTCAGATAAGCGCACATAGCGAGCTTTGCTGGATATTAAATTGCTTAACTCCTTTAAACTGGATGGAGAGAATGATTCAGTTCAAGGAAAAGTCAATTAAACAAGGCGATAATGTATCTATTGGATTATTAGATTATCCAGTCCTTATGG…	3382	ACCCAGCTTTCTTGTACAAAGTTGGCATTATAAGAAAGCATTGCTTATCAATTTGTTGCAACGAACAGGTCACTATCAGTCAAAATAAAATCATTATTTGAGGCTAGGTGGAGGCTCAGTGATGATAAGTCTGCGATGGTGGATGCATGTGTCATGGTCATAGCTGTTTCCTGTGTGAAATTGTTATCCGCTCAGAGGGCACAATCCTATTCCGCGCTATCCGACAATCTCCAAGACATTAGGTGGAGTTCAGTTCGGCGTATGGCATATGTCGCTGGAAAGAACATGTGAGCAAAAGGCCAGCAAAAGGCCAGGAACCGTAAAAAGGCCGCGTTGCTGGCGTTTTTCCATAGGCTCCGCCCCCCTGACGAGCATCACAAAAATCGACGCTCAAGTCAG…	2365	ACCCAGCTTTCTTGTACAAAGTTGGCATTATAAGAAAGCATTGCTTATCAATTTGTTGCAACGAACAGGTCACTATCAGTCAAAATAAAATCATTATTTGAGGCTAGGTGGAGGCTCAGTGATGATAAGTCTGCGATGGTGGATGCATGTGTCATGGTCATAGCTGTTTCCTGTGTGAAATTGTTATCCGCTCAGAGGGCACAATCCTATTCCGCGCTATCCGACAATCTCCAAGACATTAGGTGGAGTTCAGTTCGGCGTATGGCATATGTCGCTGGAAAGAACATGTGAGCAAAAGGCCAGCAAAAGGCCAGGAACCGTAAAAAGGCCGCGTTGCTGGCGTTTTTCCATAGGCTCCGCCCCCCTGACGAGCATCACAAAAATCGACGCTCAAGTCAG…	pTGW	OriginOfReplication.pMB1	CopyNumber.high	KAN	N/A	Q-14967	ABM75216	tryptophan--tRNA ligase	1014	Prochlorococcus marinus;Prochlorococcus marinus str. NATL1A	5	GO:0005524;GO:0005737;GO:0006436;GO:0006568;GO:0004830	EC:6.1.1.2	Forming carbon-oxygen bonds	BP--IEA ; CC--IEA ; MF--IEA	cytoplasm ; tryptophanyl-tRNA aminoacylation ; tryptophan-tRNA ligase activity ; tryptophan metabolic process ; ATP binding
pSHPs0629B654981AU	E4	glycerol	ABM75229	900	ACTTGGATGATTATAAAAAACATACGACAAGAGATGGGAGTTTAAGTCTTTATAGCTTGAGCTATAAAGAAGGATTTCATGATAAGGACGGAGCCCTCAGAGAATCAATCAATAAATATCTATTACCAGCACAATTGGAAGAAGTTTATAACGCTAAAAAAATTGTTGTTTTAGATGTTTGTATGGGCTTAGGATACAACACTGGATGTATTCTCGAAGAGTTACTTCAACGCAATATTAAAATCGAATGGCATGGACTTGAGATTGATCAAAAGCCTCTAAATCTTGGTCTTAATGAAAAAATATTTCAAGAAATTTGGTCTTCAAAAGTATTGCATTTTTTTAATTGCTTAAACATATCGGGGAAATGGACTGAAGGTGTTAACCAAGGAACTATTC…	3265	ACCCAGCTTTCTTGTACAAAGTTGGCATTATAAGAAAGCATTGCTTATCAATTTGTTGCAACGAACAGGTCACTATCAGTCAAAATAAAATCATTATTTGAGGCTAGGTGGAGGCTCAGTGATGATAAGTCTGCGATGGTGGATGCATGTGTCATGGTCATAGCTGTTTCCTGTGTGAAATTGTTATCCGCTCAGAGGGCACAATCCTATTCCGCGCTATCCGACAATCTCCAAGACATTAGGTGGAGTTCAGTTCGGCGTATGGCATATGTCGCTGGAAAGAACATGTGAGCAAAAGGCCAGCAAAAGGCCAGGAACCGTAAAAAGGCCGCGTTGCTGGCGTTTTTCCATAGGCTCCGCCCCCCTGACGAGCATCACAAAAATCGACGCTCAAGTCAG…	2365	ACCCAGCTTTCTTGTACAAAGTTGGCATTATAAGAAAGCATTGCTTATCAATTTGTTGCAACGAACAGGTCACTATCAGTCAAAATAAAATCATTATTTGAGGCTAGGTGGAGGCTCAGTGATGATAAGTCTGCGATGGTGGATGCATGTGTCATGGTCATAGCTGTTTCCTGTGTGAAATTGTTATCCGCTCAGAGGGCACAATCCTATTCCGCGCTATCCGACAATCTCCAAGACATTAGGTGGAGTTCAGTTCGGCGTATGGCATATGTCGCTGGAAAGAACATGTGAGCAAAAGGCCAGCAAAAGGCCAGGAACCGTAAAAAGGCCGCGTTGCTGGCGTTTTTCCATAGGCTCCGCCCCCCTGACGAGCATCACAAAAATCGACGCTCAAGTCAG…	pTGW	OriginOfReplication.pMB1	CopyNumber.high	KAN	N/A	Q-14967	ABM75229	SAM-dependent methyltransferase	897	Prochlorococcus marinus;Prochlorococcus marinus str. NATL1A	2	GO:0016645;GO:0055114			BP--IEA ; MF--IEA	oxidation-reduction process ; oxidoreductase activity, acting on the CH-NH group of donors
pSHPs0629B654981AU	G4	glycerol	ABM75237	684	ACATGAAGAAAAATTGGAATTTTCCTAAAGCAATTTTATTTGATCTTGATGGAGTTCTCATTGATTCAGAACCCTTACATGGACAAGCATGGAAAGAAACCGCCGCACTTTTTGATCTAAATTTAACCCTTGACCAACTAAAACTCTTGAGAGGAAAAAGAAGAATTGATTGTGCCAATGAACTAGTTAAATTGATTCCAAAGACAGTTGAGGCGAAAGACTTACTAGACCGTCATAGACCCATTTCAAGACAACTCATCCTTAGGGCCCAAGCAATGCAAGGTGGAGAGAGCTTAGTAGAAAGGTGTCATAAGAACAATATCCCAATGGCTTTAGTAACTAGTAGCAGCGCGGAATCATTCCAAATAAAAACGACTCAACACAAATGGATGAATCTAT…	3049	ACCCAGCTTTCTTGTACAAAGTTGGCATTATAAGAAAGCATTGCTTATCAATTTGTTGCAACGAACAGGTCACTATCAGTCAAAATAAAATCATTATTTGAGGCTAGGTGGAGGCTCAGTGATGATAAGTCTGCGATGGTGGATGCATGTGTCATGGTCATAGCTGTTTCCTGTGTGAAATTGTTATCCGCTCAGAGGGCACAATCCTATTCCGCGCTATCCGACAATCTCCAAGACATTAGGTGGAGTTCAGTTCGGCGTATGGCATATGTCGCTGGAAAGAACATGTGAGCAAAAGGCCAGCAAAAGGCCAGGAACCGTAAAAAGGCCGCGTTGCTGGCGTTTTTCCATAGGCTCCGCCCCCCTGACGAGCATCACAAAAATCGACGCTCAAGTCAG…	2365	ACCCAGCTTTCTTGTACAAAGTTGGCATTATAAGAAAGCATTGCTTATCAATTTGTTGCAACGAACAGGTCACTATCAGTCAAAATAAAATCATTATTTGAGGCTAGGTGGAGGCTCAGTGATGATAAGTCTGCGATGGTGGATGCATGTGTCATGGTCATAGCTGTTTCCTGTGTGAAATTGTTATCCGCTCAGAGGGCACAATCCTATTCCGCGCTATCCGACAATCTCCAAGACATTAGGTGGAGTTCAGTTCGGCGTATGGCATATGTCGCTGGAAAGAACATGTGAGCAAAAGGCCAGCAAAAGGCCAGGAACCGTAAAAAGGCCGCGTTGCTGGCGTTTTTCCATAGGCTCCGCCCCCCTGACGAGCATCACAAAAATCGACGCTCAAGTCAG…	pTGW	OriginOfReplication.pMB1	CopyNumber.high	KAN	N/A	Q-14967	ABM75237	HAD family phosphatase	681	Prochlorococcus marinus;Prochlorococcus marinus str. NATL1A	1	GO:0016787			MF--IEA	hydrolase activity
pSHPs0629B654981AU	H4	glycerol	ABM75254	717	ACATGAGAAAAATCCTTATAAGTGGAGCAAGTAGAGGTATAGGAAAAGCGATAGCAATAAAATTACTTAAAGAAGGACACTCGTTAAGCTTAGGAGTAAGAGAAAGAGACGATTTATTAAATACACCATTAGATCCAAAAATTAACAATTCAGATAGTTTCTTGGTTCACACCTATGATGCAACTGATCAAAACTCATCAAAGAAATGGGTAGACAAAACATTTGAAACATTTAAAAGTGTTGATACTATTATTCATTGCGCTGGTATATTCAAAACAACAAAACTATTATTTAATGATAATGAAATGAAAGATATTGAAGATCTATGGAAAGTTAATGTGATGGGGCCATGGATACTAACAAAACATGCTTGGAAGTATTTATCTCTGAGCAATTCAG…	3082	ACCCAGCTTTCTTGTACAAAGTTGGCATTATAAGAAAGCATTGCTTATCAATTTGTTGCAACGAACAGGTCACTATCAGTCAAAATAAAATCATTATTTGAGGCTAGGTGGAGGCTCAGTGATGATAAGTCTGCGATGGTGGATGCATGTGTCATGGTCATAGCTGTTTCCTGTGTGAAATTGTTATCCGCTCAGAGGGCACAATCCTATTCCGCGCTATCCGACAATCTCCAAGACATTAGGTGGAGTTCAGTTCGGCGTATGGCATATGTCGCTGGAAAGAACATGTGAGCAAAAGGCCAGCAAAAGGCCAGGAACCGTAAAAAGGCCGCGTTGCTGGCGTTTTTCCATAGGCTCCGCCCCCCTGACGAGCATCACAAAAATCGACGCTCAAGTCAG…	2365	ACCCAGCTTTCTTGTACAAAGTTGGCATTATAAGAAAGCATTGCTTATCAATTTGTTGCAACGAACAGGTCACTATCAGTCAAAATAAAATCATTATTTGAGGCTAGGTGGAGGCTCAGTGATGATAAGTCTGCGATGGTGGATGCATGTGTCATGGTCATAGCTGTTTCCTGTGTGAAATTGTTATCCGCTCAGAGGGCACAATCCTATTCCGCGCTATCCGACAATCTCCAAGACATTAGGTGGAGTTCAGTTCGGCGTATGGCATATGTCGCTGGAAAGAACATGTGAGCAAAAGGCCAGCAAAAGGCCAGGAACCGTAAAAAGGCCGCGTTGCTGGCGTTTTTCCATAGGCTCCGCCCCCCTGACGAGCATCACAAAAATCGACGCTCAAGTCAG…	pTGW	OriginOfReplication.pMB1	CopyNumber.high	KAN	N/A	Q-14967	ABM75254	SDR family NAD(P)-dependent oxidoreductase	714	Prochlorococcus marinus;Prochlorococcus marinus str. NATL1A	2	GO:0016491;GO:0055114			BP--IEA ; MF--IEA	oxidation-reduction process ; oxidoreductase activity
pSHPs0629B654981AU	A5	glycerol	ABM75264	699	ACGTGGCAAAGGAATTAACCCATAGAGCCGATGAGCTTAAACAGTTAGGTTGGAATCAGGAAGATTTGTACAAATATATTGAGTTATGGGATTACAGACAAAGGTGGGGCTCTATAAATCTAGAGAGAGAAGATAGGTTGTTTCTAAGAAAAGCAGAATCTTTATTGCCTGAAATTTCTAAAAGCAAAGTTTCAGTTAAAAAACCTCTCAAGGAAAAGTCATATTATTGCTGGATTCAGTTTTTCCTGAATGAAATGAATGATTTTGAGTTGAACGAAAATTTAGACGATGGCATGAGAGGGGTTTGGCCTATTTTTCTAGAGGAGGAACTTCGAGTAATTGATTATTTCGAACCAGTTTTAGGCTTGCCGGATACAATTAAGGCTAAATTAATCGGCC…	3064	ACCCAGCTTTCTTGTACAAAGTTGGCATTATAAGAAAGCATTGCTTATCAATTTGTTGCAACGAACAGGTCACTATCAGTCAAAATAAAATCATTATTTGAGGCTAGGTGGAGGCTCAGTGATGATAAGTCTGCGATGGTGGATGCATGTGTCATGGTCATAGCTGTTTCCTGTGTGAAATTGTTATCCGCTCAGAGGGCACAATCCTATTCCGCGCTATCCGACAATCTCCAAGACATTAGGTGGAGTTCAGTTCGGCGTATGGCATATGTCGCTGGAAAGAACATGTGAGCAAAAGGCCAGCAAAAGGCCAGGAACCGTAAAAAGGCCGCGTTGCTGGCGTTTTTCCATAGGCTCCGCCCCCCTGACGAGCATCACAAAAATCGACGCTCAAGTCAG…	2365	ACCCAGCTTTCTTGTACAAAGTTGGCATTATAAGAAAGCATTGCTTATCAATTTGTTGCAACGAACAGGTCACTATCAGTCAAAATAAAATCATTATTTGAGGCTAGGTGGAGGCTCAGTGATGATAAGTCTGCGATGGTGGATGCATGTGTCATGGTCATAGCTGTTTCCTGTGTGAAATTGTTATCCGCTCAGAGGGCACAATCCTATTCCGCGCTATCCGACAATCTCCAAGACATTAGGTGGAGTTCAGTTCGGCGTATGGCATATGTCGCTGGAAAGAACATGTGAGCAAAAGGCCAGCAAAAGGCCAGGAACCGTAAAAAGGCCGCGTTGCTGGCGTTTTTCCATAGGCTCCGCCCCCCTGACGAGCATCACAAAAATCGACGCTCAAGTCAG…	pTGW	OriginOfReplication.pMB1	CopyNumber.high	KAN	N/A	Q-14967	ABM75264	hypothetical protein	696	Prochlorococcus marinus;Prochlorococcus marinus str. NATL1A
pSHPs0629B654981AU	C5	glycerol	ABM75280	903	ACATGACAGATTCACTAGTTAGAGCGACTGCTGCAAAAGGGGGGATCAGACTAGTCGCCGTATCAACGACTGAATCTACAAAAGAAGCAAAAGAAAGACATTCTCTTTCCTATTTAACTTCTGCAATTGTAGGTAGGGCAATGAGTGCAAGCCTTTTGCTAGCAAGCTCAATGAAGGTAAATCATGGAAGGGTGACTTTGAGGATAAGCTCAAATGGACCACTAAAAGGATTAACTATTGATGCGGGTAGAGATGGAAGTGTGAGAGGCTACGTTGGCGATCCAAGTCTTGAATTAGACCTAATTAAGAATAAAAGCAACCACTATACATTTGATTTCAAAAAAGCTACAGGTATTGGCTATCTTCACGTTATTAGAGATGACGGAAAAGGTGAACCAC…	3268	ACCCAGCTTTCTTGTACAAAGTTGGCATTATAAGAAAGCATTGCTTATCAATTTGTTGCAACGAACAGGTCACTATCAGTCAAAATAAAATCATTATTTGAGGCTAGGTGGAGGCTCAGTGATGATAAGTCTGCGATGGTGGATGCATGTGTCATGGTCATAGCTGTTTCCTGTGTGAAATTGTTATCCGCTCAGAGGGCACAATCCTATTCCGCGCTATCCGACAATCTCCAAGACATTAGGTGGAGTTCAGTTCGGCGTATGGCATATGTCGCTGGAAAGAACATGTGAGCAAAAGGCCAGCAAAAGGCCAGGAACCGTAAAAAGGCCGCGTTGCTGGCGTTTTTCCATAGGCTCCGCCCCCCTGACGAGCATCACAAAAATCGACGCTCAAGTCAG…	2365	ACCCAGCTTTCTTGTACAAAGTTGGCATTATAAGAAAGCATTGCTTATCAATTTGTTGCAACGAACAGGTCACTATCAGTCAAAATAAAATCATTATTTGAGGCTAGGTGGAGGCTCAGTGATGATAAGTCTGCGATGGTGGATGCATGTGTCATGGTCATAGCTGTTTCCTGTGTGAAATTGTTATCCGCTCAGAGGGCACAATCCTATTCCGCGCTATCCGACAATCTCCAAGACATTAGGTGGAGTTCAGTTCGGCGTATGGCATATGTCGCTGGAAAGAACATGTGAGCAAAAGGCCAGCAAAAGGCCAGGAACCGTAAAAAGGCCGCGTTGCTGGCGTTTTTCCATAGGCTCCGCCCCCCTGACGAGCATCACAAAAATCGACGCTCAAGTCAG…	pTGW	OriginOfReplication.pMB1	CopyNumber.high	KAN	N/A	Q-14967	ABM75280	Hsp33 family molecular chaperone	900	Prochlorococcus marinus;Prochlorococcus marinus str. PAC1;Prochlorococcus marinus str. NATL1A	3	GO:0005737;GO:0051082;GO:0006457			BP--IEA ; CC--IEA ; MF--IEA	cytoplasm ; protein folding ; unfolded protein binding
pSHPs0629B654981AU	E5	glycerol	ABM75285	651	ACATGAATAAATATCAGAAAAAATTAATCATACTTGGAGATAGTGGGGTTTACGGATGGGGAGATCTAGAAGGAGGCGGATGGTCTGAAAGATTAAGACAAAACTGGTTAAATATAGATGGAGCCCCTATCATTTATTCCCTCGGAGTAAGAGGAGATGGATTAGAGAAAGTTGCTATAAGATATAAGAATGAGTGGGCAACAAGGGGAGAATTAAGGAGAAAAGTTCCTGAAGGTATTTTACTATCAATTGGTTTAAATGATACAGCTAAAATTGGAAGAAAAGATGGAAGACCACAACTTAGCGAGGACGCTTTTAAATTTGGCTTAAAACAATTAGTAAATGAAATTAAGAATGAAGTAAATATAATGGTTCTTGGATTAACTCCTGTTAATGAAG…	3016	ACCCAGCTTTCTTGTACAAAGTTGGCATTATAAGAAAGCATTGCTTATCAATTTGTTGCAACGAACAGGTCACTATCAGTCAAAATAAAATCATTATTTGAGGCTAGGTGGAGGCTCAGTGATGATAAGTCTGCGATGGTGGATGCATGTGTCATGGTCATAGCTGTTTCCTGTGTGAAATTGTTATCCGCTCAGAGGGCACAATCCTATTCCGCGCTATCCGACAATCTCCAAGACATTAGGTGGAGTTCAGTTCGGCGTATGGCATATGTCGCTGGAAAGAACATGTGAGCAAAAGGCCAGCAAAAGGCCAGGAACCGTAAAAAGGCCGCGTTGCTGGCGTTTTTCCATAGGCTCCGCCCCCCTGACGAGCATCACAAAAATCGACGCTCAAGTCAG…	2365	ACCCAGCTTTCTTGTACAAAGTTGGCATTATAAGAAAGCATTGCTTATCAATTTGTTGCAACGAACAGGTCACTATCAGTCAAAATAAAATCATTATTTGAGGCTAGGTGGAGGCTCAGTGATGATAAGTCTGCGATGGTGGATGCATGTGTCATGGTCATAGCTGTTTCCTGTGTGAAATTGTTATCCGCTCAGAGGGCACAATCCTATTCCGCGCTATCCGACAATCTCCAAGACATTAGGTGGAGTTCAGTTCGGCGTATGGCATATGTCGCTGGAAAGAACATGTGAGCAAAAGGCCAGCAAAAGGCCAGGAACCGTAAAAAGGCCGCGTTGCTGGCGTTTTTCCATAGGCTCCGCCCCCCTGACGAGCATCACAAAAATCGACGCTCAAGTCAG…	pTGW	OriginOfReplication.pMB1	CopyNumber.high	KAN	N/A	Q-14967	ABM75285	Lysophospholipase L1 and related esterases	648	Prochlorococcus marinus;Prochlorococcus marinus str. PAC1;Prochlorococcus marinus str. NATL1A
pSHPs0629B654981AU	G5	glycerol	ABM75289	1182	ACATGACTGACAAATCACAGATATCTATAAGAGCTCTCTCCATAAAACCCTCTCTAACTCTTGAGATCAGCGCAAAAGCTAAAGCTTTAAAAGCTGAAGGTAAAAATATTTGTAGTTTAAGCGCAGGGGAACCTGATTTCGATACCCCTGAATTTATTGTCGATGCAACTCTAAAAGCATTAAAAGATGGGAAAACTCGTTATGGGCCTGCAGCTGGAGATCCTGAATTAAGAGAAGCCATTGCGCAAAAACAATCAGATATAAATAAAGTTCCAACAAAAACAGACAATGTTCTAGTAACCAATGGAGGTAAACAAGCAATATACAATTTATTTCAAGTAGTTTTGAATCCCGGAGATGAAGTCCTGATACCAACTCCTTATTGGCTTAGTTATCCAG…	3547	ACCCAGCTTTCTTGTACAAAGTTGGCATTATAAGAAAGCATTGCTTATCAATTTGTTGCAACGAACAGGTCACTATCAGTCAAAATAAAATCATTATTTGAGGCTAGGTGGAGGCTCAGTGATGATAAGTCTGCGATGGTGGATGCATGTGTCATGGTCATAGCTGTTTCCTGTGTGAAATTGTTATCCGCTCAGAGGGCACAATCCTATTCCGCGCTATCCGACAATCTCCAAGACATTAGGTGGAGTTCAGTTCGGCGTATGGCATATGTCGCTGGAAAGAACATGTGAGCAAAAGGCCAGCAAAAGGCCAGGAACCGTAAAAAGGCCGCGTTGCTGGCGTTTTTCCATAGGCTCCGCCCCCCTGACGAGCATCACAAAAATCGACGCTCAAGTCAG…	2365	ACCCAGCTTTCTTGTACAAAGTTGGCATTATAAGAAAGCATTGCTTATCAATTTGTTGCAACGAACAGGTCACTATCAGTCAAAATAAAATCATTATTTGAGGCTAGGTGGAGGCTCAGTGATGATAAGTCTGCGATGGTGGATGCATGTGTCATGGTCATAGCTGTTTCCTGTGTGAAATTGTTATCCGCTCAGAGGGCACAATCCTATTCCGCGCTATCCGACAATCTCCAAGACATTAGGTGGAGTTCAGTTCGGCGTATGGCATATGTCGCTGGAAAGAACATGTGAGCAAAAGGCCAGCAAAAGGCCAGGAACCGTAAAAAGGCCGCGTTGCTGGCGTTTTTCCATAGGCTCCGCCCCCCTGACGAGCATCACAAAAATCGACGCTCAAGTCAG…	pTGW	OriginOfReplication.pMB1	CopyNumber.high	KAN	N/A	Q-14967	ABM75289	pyridoxal phosphate-dependent aminotransferase	1179	Prochlorococcus marinus;Prochlorococcus marinus str. NATL1A	3	GO:0030170;GO:0008483;GO:0009058			BP--IEA ; MF--IEA	pyridoxal phosphate binding ; biosynthetic process ; transaminase activity
pSHPs0629B654981AU	A6	glycerol	ABM75297	894	ACATGTGTTGGGGCAGTATAGAGGGTAATTTCCAAAAAAATCTGACAGATATCCGAATTGCTATCGCTGGGGATTTACATGGCTCATGGAGTCAGGATGATCTAGATCTGCTTTTAGAACTTAATCCTGATGGTGTTTTATTTGTTGGCGACTTGTCCGATGGTGATTTAAGAATTGTTCGGGGGATAAATAAAATTTCTATACCCACTTCTGTAGTACTGGGAAATCATGATAGGGGTAGAGACGGATCTGGGAATGTTTTACAAGCCCAGTTGGATTTGTTAGGTGAAAAGAATTGTTCATGGAATTTGTCGAAATGGACATTAAATGAACTTTCTGTCGTTGGAGCTAGACCTTGCAGTGGTGGGGGAGGGTTTTTTTTAACACCAGAAGTTAAGT…	3259	ACCCAGCTTTCTTGTACAAAGTTGGCATTATAAGAAAGCATTGCTTATCAATTTGTTGCAACGAACAGGTCACTATCAGTCAAAATAAAATCATTATTTGAGGCTAGGTGGAGGCTCAGTGATGATAAGTCTGCGATGGTGGATGCATGTGTCATGGTCATAGCTGTTTCCTGTGTGAAATTGTTATCCGCTCAGAGGGCACAATCCTATTCCGCGCTATCCGACAATCTCCAAGACATTAGGTGGAGTTCAGTTCGGCGTATGGCATATGTCGCTGGAAAGAACATGTGAGCAAAAGGCCAGCAAAAGGCCAGGAACCGTAAAAAGGCCGCGTTGCTGGCGTTTTTCCATAGGCTCCGCCCCCCTGACGAGCATCACAAAAATCGACGCTCAAGTCAG…	2365	ACCCAGCTTTCTTGTACAAAGTTGGCATTATAAGAAAGCATTGCTTATCAATTTGTTGCAACGAACAGGTCACTATCAGTCAAAATAAAATCATTATTTGAGGCTAGGTGGAGGCTCAGTGATGATAAGTCTGCGATGGTGGATGCATGTGTCATGGTCATAGCTGTTTCCTGTGTGAAATTGTTATCCGCTCAGAGGGCACAATCCTATTCCGCGCTATCCGACAATCTCCAAGACATTAGGTGGAGTTCAGTTCGGCGTATGGCATATGTCGCTGGAAAGAACATGTGAGCAAAAGGCCAGCAAAAGGCCAGGAACCGTAAAAAGGCCGCGTTGCTGGCGTTTTTCCATAGGCTCCGCCCCCCTGACGAGCATCACAAAAATCGACGCTCAAGTCAG…	pTGW	OriginOfReplication.pMB1	CopyNumber.high	KAN	N/A	Q-14967	ABM75297	TIGR04168 family	891	Prochlorococcus marinus;Prochlorococcus marinus str. NATL1A	1	GO:0016787			MF--IEA	hydrolase activity
pSHPs0629B654981AU	B6	glycerol	ABM75299	1206	ACATGATTGACCCGATCGCGAGATGTCCTAAATGGTTAATTGATCGCATTGGAGATAGTGGCGGTTCAATTAGTTTCTACAGATATATGGATTTAGTTTTAAATGATCCAGATAATGGATTTTATTCAACTGGAAAATTGAATATTGGTAAGAATGGAGACTTTTGTACTTCACCTTCTTTGAGTAATGATTTTGCACGTTTATTAGCTATTCAAGTGGTTGATTGGCTTCTTGATCTGGAAAAATCAGGAATTGATTCCAAATTGTTGTCTCTTATTGAGATTGGCCCAGGAGAAGGAACTTTATCAAGAGATTTGATCTTGGCTATCGCTGAAATCGCACCTGCTTTAATCTGTAAAATTGAGCTTGTATTAGTTGAATTAAATGTAGGCATGAGAA…	3571	ACCCAGCTTTCTTGTACAAAGTTGGCATTATAAGAAAGCATTGCTTATCAATTTGTTGCAACGAACAGGTCACTATCAGTCAAAATAAAATCATTATTTGAGGCTAGGTGGAGGCTCAGTGATGATAAGTCTGCGATGGTGGATGCATGTGTCATGGTCATAGCTGTTTCCTGTGTGAAATTGTTATCCGCTCAGAGGGCACAATCCTATTCCGCGCTATCCGACAATCTCCAAGACATTAGGTGGAGTTCAGTTCGGCGTATGGCATATGTCGCTGGAAAGAACATGTGAGCAAAAGGCCAGCAAAAGGCCAGGAACCGTAAAAAGGCCGCGTTGCTGGCGTTTTTCCATAGGCTCCGCCCCCCTGACGAGCATCACAAAAATCGACGCTCAAGTCAG…	2365	ACCCAGCTTTCTTGTACAAAGTTGGCATTATAAGAAAGCATTGCTTATCAATTTGTTGCAACGAACAGGTCACTATCAGTCAAAATAAAATCATTATTTGAGGCTAGGTGGAGGCTCAGTGATGATAAGTCTGCGATGGTGGATGCATGTGTCATGGTCATAGCTGTTTCCTGTGTGAAATTGTTATCCGCTCAGAGGGCACAATCCTATTCCGCGCTATCCGACAATCTCCAAGACATTAGGTGGAGTTCAGTTCGGCGTATGGCATATGTCGCTGGAAAGAACATGTGAGCAAAAGGCCAGCAAAAGGCCAGGAACCGTAAAAAGGCCGCGTTGCTGGCGTTTTTCCATAGGCTCCGCCCCCCTGACGAGCATCACAAAAATCGACGCTCAAGTCAG…	pTGW	OriginOfReplication.pMB1	CopyNumber.high	KAN	N/A	Q-14967	ABM75299	SAM-dependent methyltransferase	1203	Prochlorococcus marinus;Prochlorococcus marinus str. NATL1A
pSHPs0629B654981AU	D6	glycerol	ABM75301	1149	ACATGATTGGGGTCGTGGGTGGAGGACAGCTTGCAATGCTTTTGATTGAGGCTGGAAAGAAAAGAAATGTTGATGTCGTTGTTCAGACGGCTGCTAAAACTGATCCTGCTGCTAAAAAGACAAATCAACTCGTTTTGCATGACCCTACGAATCCTGTGGGTACAAAACTTCTTGCAGAAAAGACCCGCTTGATTACTTTTGAAAATGAATGGGTTGATATCTCAAGTTTACTTTCTCTTGAAAATAATGGAGTTTCTTTTGTCCCTAGACTTCAATCAATAAGACCTTTAATTAATAAAATAACTCAAAGGGAGCTATTAAACAGTCTTGATATTCCCTGCCCTGATTGGTTGTCTATACCATTAAAAAAATCAACAGAAATTGATCTTCCTGCAGATT…	3514	ACCCAGCTTTCTTGTACAAAGTTGGCATTATAAGAAAGCATTGCTTATCAATTTGTTGCAACGAACAGGTCACTATCAGTCAAAATAAAATCATTATTTGAGGCTAGGTGGAGGCTCAGTGATGATAAGTCTGCGATGGTGGATGCATGTGTCATGGTCATAGCTGTTTCCTGTGTGAAATTGTTATCCGCTCAGAGGGCACAATCCTATTCCGCGCTATCCGACAATCTCCAAGACATTAGGTGGAGTTCAGTTCGGCGTATGGCATATGTCGCTGGAAAGAACATGTGAGCAAAAGGCCAGCAAAAGGCCAGGAACCGTAAAAAGGCCGCGTTGCTGGCGTTTTTCCATAGGCTCCGCCCCCCTGACGAGCATCACAAAAATCGACGCTCAAGTCAG…	2365	ACCCAGCTTTCTTGTACAAAGTTGGCATTATAAGAAAGCATTGCTTATCAATTTGTTGCAACGAACAGGTCACTATCAGTCAAAATAAAATCATTATTTGAGGCTAGGTGGAGGCTCAGTGATGATAAGTCTGCGATGGTGGATGCATGTGTCATGGTCATAGCTGTTTCCTGTGTGAAATTGTTATCCGCTCAGAGGGCACAATCCTATTCCGCGCTATCCGACAATCTCCAAGACATTAGGTGGAGTTCAGTTCGGCGTATGGCATATGTCGCTGGAAAGAACATGTGAGCAAAAGGCCAGCAAAAGGCCAGGAACCGTAAAAAGGCCGCGTTGCTGGCGTTTTTCCATAGGCTCCGCCCCCCTGACGAGCATCACAAAAATCGACGCTCAAGTCAG…	pTGW	OriginOfReplication.pMB1	CopyNumber.high	KAN	N/A	Q-14967	ABM75301	5-(carboxyamino)imidazole ribonucleotide synthase	1146	Prochlorococcus marinus;Prochlorococcus marinus str. NATL1A	7	GO:0005524;GO:0004638;GO:0046872;GO:0009320;GO:0034028;GO:0006189;GO:0006144	EC:6.3.4.18;EC:4.1.1.21	Carbon-carbon lyases;Forming carbon-nitrogen bonds	BP--IEA ; MF--IEA	de novo' IMP biosynthetic process ; metal ion binding ; phosphoribosylaminoimidazole carboxylase activity ; phosphoribosylaminoimidazole carboxylase complex ; 5-(carboxyamino)imidazole ribonucleotide synthase activity ; ATP binding ; purine nucleobase metabolic process
pSHPs0629B654981AU	F6	glycerol	ABM75326	1056	ACATGTCAGAGAAACCTACCAATTCGAGCTATCCTGTTACGGATTTTCGAAATTTAACCAGCCCAATTATAGATGTAAGAAGTCCCAGCGAATTTCACCAAGGTCATTTGCCGGGTGCTGTCAATATTCCTTTGTTTTCTGATAGCGAAAGAGAGACAATTGGTAAAAGTTATAAAAAAGAAAGTCGCCTAAAAGCAATACTTCAGGGTTTAAAAGTAACCATTCCTAATGCTAAAAATCTATTAGAAATAATCCTACAAATCACCACAAAAAAAGAAGGAAAAAATAAATCATTACGAATATATTGTTGGAGAGGTGGTATGAGATCTAGTTCTTTTGCCTGGCTTGCTCGAACAATAGGTATTAGGACATATTTATTAAAAGGTGGATATAAAAACT…	3421	ACCCAGCTTTCTTGTACAAAGTTGGCATTATAAGAAAGCATTGCTTATCAATTTGTTGCAACGAACAGGTCACTATCAGTCAAAATAAAATCATTATTTGAGGCTAGGTGGAGGCTCAGTGATGATAAGTCTGCGATGGTGGATGCATGTGTCATGGTCATAGCTGTTTCCTGTGTGAAATTGTTATCCGCTCAGAGGGCACAATCCTATTCCGCGCTATCCGACAATCTCCAAGACATTAGGTGGAGTTCAGTTCGGCGTATGGCATATGTCGCTGGAAAGAACATGTGAGCAAAAGGCCAGCAAAAGGCCAGGAACCGTAAAAAGGCCGCGTTGCTGGCGTTTTTCCATAGGCTCCGCCCCCCTGACGAGCATCACAAAAATCGACGCTCAAGTCAG…	2365	ACCCAGCTTTCTTGTACAAAGTTGGCATTATAAGAAAGCATTGCTTATCAATTTGTTGCAACGAACAGGTCACTATCAGTCAAAATAAAATCATTATTTGAGGCTAGGTGGAGGCTCAGTGATGATAAGTCTGCGATGGTGGATGCATGTGTCATGGTCATAGCTGTTTCCTGTGTGAAATTGTTATCCGCTCAGAGGGCACAATCCTATTCCGCGCTATCCGACAATCTCCAAGACATTAGGTGGAGTTCAGTTCGGCGTATGGCATATGTCGCTGGAAAGAACATGTGAGCAAAAGGCCAGCAAAAGGCCAGGAACCGTAAAAAGGCCGCGTTGCTGGCGTTTTTCCATAGGCTCCGCCCCCCTGACGAGCATCACAAAAATCGACGCTCAAGTCAG…	pTGW	OriginOfReplication.pMB1	CopyNumber.high	KAN	N/A	Q-14967	ABM75326	tRNA 2-selenouridine(34) synthase	1053	Prochlorococcus marinus;Prochlorococcus marinus str. NATL1A	3	GO:0043828;GO:0004792;GO:0070329	EC:2.8.1.1	Transferring sulfur-containing groups	BP--IEA ; MF--IEA	tRNA 2-selenouridine synthase activity ; thiosulfate sulfurtransferase activity ; tRNA seleno-modification
pSHPs0629B654981AU	H6	glycerol	ABM75330	1065	ACATGGCAGCGCCAAGCCTTAAAAAAATTGCATATCATACTCTGCAACAAGGTAAAACCCTTGCTGGGTTAGCGCATAAAGAGTTGAGTACAAAATTAATGGAAGTGTTTGCACCTGGAGCCGCTCCGGAAAATTTTCCAATAAATCAAGATCTAATTAAAGAAGTTAGAAGGTCAATGGAAAATCTAGAAAATATTGATTGGAGAGAAGCAGAGGCAGGCGTTTACCCTAAATCACAACTTTTCGAAGCTCCATGGCTTGAATGGGCAAAGAAATATCCATTGGTTTGGCTAGATATGCCACAAACTTGGCAGAGACGAAAAAAAAATAAAACCAGAGAAATTCCAAAAATAGTAAATGAAGAAGATTACCCTGAATACTATTTACAGAATTTTCATC…	3430	ACCCAGCTTTCTTGTACAAAGTTGGCATTATAAGAAAGCATTGCTTATCAATTTGTTGCAACGAACAGGTCACTATCAGTCAAAATAAAATCATTATTTGAGGCTAGGTGGAGGCTCAGTGATGATAAGTCTGCGATGGTGGATGCATGTGTCATGGTCATAGCTGTTTCCTGTGTGAAATTGTTATCCGCTCAGAGGGCACAATCCTATTCCGCGCTATCCGACAATCTCCAAGACATTAGGTGGAGTTCAGTTCGGCGTATGGCATATGTCGCTGGAAAGAACATGTGAGCAAAAGGCCAGCAAAAGGCCAGGAACCGTAAAAAGGCCGCGTTGCTGGCGTTTTTCCATAGGCTCCGCCCCCCTGACGAGCATCACAAAAATCGACGCTCAAGTCAG…	2365	ACCCAGCTTTCTTGTACAAAGTTGGCATTATAAGAAAGCATTGCTTATCAATTTGTTGCAACGAACAGGTCACTATCAGTCAAAATAAAATCATTATTTGAGGCTAGGTGGAGGCTCAGTGATGATAAGTCTGCGATGGTGGATGCATGTGTCATGGTCATAGCTGTTTCCTGTGTGAAATTGTTATCCGCTCAGAGGGCACAATCCTATTCCGCGCTATCCGACAATCTCCAAGACATTAGGTGGAGTTCAGTTCGGCGTATGGCATATGTCGCTGGAAAGAACATGTGAGCAAAAGGCCAGCAAAAGGCCAGGAACCGTAAAAAGGCCGCGTTGCTGGCGTTTTTCCATAGGCTCCGCCCCCCTGACGAGCATCACAAAAATCGACGCTCAAGTCAG…	pTGW	OriginOfReplication.pMB1	CopyNumber.high	KAN	N/A	Q-14967	ABM75330	class I SAM-dependent methyltransferase	1062	Prochlorococcus marinus;Prochlorococcus marinus str. NATL1A	1	GO:0016740			MF--IEA	transferase activity
pSHPs0629B654981AU	B7	glycerol	ABM75332	1242	ACTTGCAATCCCTAAAAAAAACACCCCGACTTTGCCTATCGCCTTTTAGGCTCGGAAGATATATAAACCGATCTGTTTTCTTGGCCACTCAAATTCTTCCTTCTGTTGATAATCAACATCGTAAAGATTTTGGTCCAACTGTTTCTCCTGAAAGGTTATTGCTTGGGCCAGGCCCATCAAACGCAGATCCTGCTGTTTTGAAAGCCCTCTCTCAACCTCCTATTGGTCATTTAGATCCTTTTTATGTTGACTTGATGAGTGAGGTACAAGAGTTGCTTAGATATGCTTGGCAAACTAGCAATCGATTAACACTTCCAATGAGTGGCACAGGAAGTGCCGCAATGGAGGCAACATTAGCAAATGTCGTTGAGCCAGAAGATACGGTATTAATAGCTATCA…	3607	ACCCAGCTTTCTTGTACAAAGTTGGCATTATAAGAAAGCATTGCTTATCAATTTGTTGCAACGAACAGGTCACTATCAGTCAAAATAAAATCATTATTTGAGGCTAGGTGGAGGCTCAGTGATGATAAGTCTGCGATGGTGGATGCATGTGTCATGGTCATAGCTGTTTCCTGTGTGAAATTGTTATCCGCTCAGAGGGCACAATCCTATTCCGCGCTATCCGACAATCTCCAAGACATTAGGTGGAGTTCAGTTCGGCGTATGGCATATGTCGCTGGAAAGAACATGTGAGCAAAAGGCCAGCAAAAGGCCAGGAACCGTAAAAAGGCCGCGTTGCTGGCGTTTTTCCATAGGCTCCGCCCCCCTGACGAGCATCACAAAAATCGACGCTCAAGTCAG…	2365	ACCCAGCTTTCTTGTACAAAGTTGGCATTATAAGAAAGCATTGCTTATCAATTTGTTGCAACGAACAGGTCACTATCAGTCAAAATAAAATCATTATTTGAGGCTAGGTGGAGGCTCAGTGATGATAAGTCTGCGATGGTGGATGCATGTGTCATGGTCATAGCTGTTTCCTGTGTGAAATTGTTATCCGCTCAGAGGGCACAATCCTATTCCGCGCTATCCGACAATCTCCAAGACATTAGGTGGAGTTCAGTTCGGCGTATGGCATATGTCGCTGGAAAGAACATGTGAGCAAAAGGCCAGCAAAAGGCCAGGAACCGTAAAAAGGCCGCGTTGCTGGCGTTTTTCCATAGGCTCCGCCCCCCTGACGAGCATCACAAAAATCGACGCTCAAGTCAG…	pTGW	OriginOfReplication.pMB1	CopyNumber.high	KAN	N/A	Q-14967	ABM75332	alanine--glyoxylate aminotransferase family	1239	Prochlorococcus marinus;Prochlorococcus marinus str. NATL1A	6	GO:0006563;GO:0006531;GO:0008453;GO:0006522;GO:0006544;GO:0006566	EC:2.6.1.44	Transferring nitrogenous groups	MF--IEA	alanine metabolic process ; glycine metabolic process ; alanine-glyoxylate transaminase activity ; aspartate metabolic process ; L-serine metabolic process ; threonine metabolic process
pSHPs0629B654981AU	D7	glycerol	ABM75340	1257	ACATGTGCTTTAAGAAATTTAGAATGAAAGTAAAACATTGGTCATTATCTAATGGTGCTACATGTGTTGTGGCTGATATAGAAGATTCAACGTTGACATGTATTGACTTTTGGTGCAAAGGGGGAAGTTTATGTGAAATGAAAGGTGAAGAAGGTATGGCACATTTCTTAGAGCACATGATATTTAAAGGGAGCAAAAACCTTAAAGAAGGTGAATTCGATTTAAAAATTGAATCTCTTGGTGGAAGTAGTAATGCAGCGACTGGGTTGGACGATGTTCACTATCACGTTCTGGTGCCCCGTGAAAAAATAGAAGAAGGACTAAAATTAATATTAGAATTATTATTATTTCCTAAAATTGAACAAGATGCCTTTGAAATGGAAAAAGAAGTAGTTTTAG…	3622	ACCCAGCTTTCTTGTACAAAGTTGGCATTATAAGAAAGCATTGCTTATCAATTTGTTGCAACGAACAGGTCACTATCAGTCAAAATAAAATCATTATTTGAGGCTAGGTGGAGGCTCAGTGATGATAAGTCTGCGATGGTGGATGCATGTGTCATGGTCATAGCTGTTTCCTGTGTGAAATTGTTATCCGCTCAGAGGGCACAATCCTATTCCGCGCTATCCGACAATCTCCAAGACATTAGGTGGAGTTCAGTTCGGCGTATGGCATATGTCGCTGGAAAGAACATGTGAGCAAAAGGCCAGCAAAAGGCCAGGAACCGTAAAAAGGCCGCGTTGCTGGCGTTTTTCCATAGGCTCCGCCCCCCTGACGAGCATCACAAAAATCGACGCTCAAGTCAG…	2365	ACCCAGCTTTCTTGTACAAAGTTGGCATTATAAGAAAGCATTGCTTATCAATTTGTTGCAACGAACAGGTCACTATCAGTCAAAATAAAATCATTATTTGAGGCTAGGTGGAGGCTCAGTGATGATAAGTCTGCGATGGTGGATGCATGTGTCATGGTCATAGCTGTTTCCTGTGTGAAATTGTTATCCGCTCAGAGGGCACAATCCTATTCCGCGCTATCCGACAATCTCCAAGACATTAGGTGGAGTTCAGTTCGGCGTATGGCATATGTCGCTGGAAAGAACATGTGAGCAAAAGGCCAGCAAAAGGCCAGGAACCGTAAAAAGGCCGCGTTGCTGGCGTTTTTCCATAGGCTCCGCCCCCCTGACGAGCATCACAAAAATCGACGCTCAAGTCAG…	pTGW	OriginOfReplication.pMB1	CopyNumber.high	KAN	N/A	Q-14967	ABM75340	insulinase family	1254	Prochlorococcus marinus;Prochlorococcus marinus str. NATL1A	3	GO:0046872;GO:0006508;GO:0004222	EC:3.4.24	Acting on peptide bonds (peptidases)	BP--IEA ; MF--IEA	metal ion binding ; metalloendopeptidase activity ; proteolysis
pSHPs0629B654981AU	E7	glycerol	ABM75342	921	ACATGTTAGTGATGTTTAAATACTTATCTTTAAAAATTTTATTTCCTCTTGGCATAACACCTTTATGCATGCTCTTACTTAGTGGATGTGATAATAAAAATTTAGAAGTAAATCAAAGTCTAAAGGAGATTCAAGTTGTTGATAGGATTGAGGGTGTAGCTGCTTTGGGCCAGTTAAATCCTCTTGGAGAAGTAAGAAAATTAGCAGCTCCAAATAGTGGAAAGGGTGGTACACCAAGATTATCTAAATTATTAATTCGAGAAGGTGACTATATTATCAAGGATCAAATATTAGCAGTTTTTGATAATCGTCCTAAGCTTGAAGCTAATTTGAAATCTGCGCAAGCTAATTTAAATATATTAATGAGTGAAATCAGGATAAAAAAAAGGGAAATTAATA…	3286	ACCCAGCTTTCTTGTACAAAGTTGGCATTATAAGAAAGCATTGCTTATCAATTTGTTGCAACGAACAGGTCACTATCAGTCAAAATAAAATCATTATTTGAGGCTAGGTGGAGGCTCAGTGATGATAAGTCTGCGATGGTGGATGCATGTGTCATGGTCATAGCTGTTTCCTGTGTGAAATTGTTATCCGCTCAGAGGGCACAATCCTATTCCGCGCTATCCGACAATCTCCAAGACATTAGGTGGAGTTCAGTTCGGCGTATGGCATATGTCGCTGGAAAGAACATGTGAGCAAAAGGCCAGCAAAAGGCCAGGAACCGTAAAAAGGCCGCGTTGCTGGCGTTTTTCCATAGGCTCCGCCCCCCTGACGAGCATCACAAAAATCGACGCTCAAGTCAG…	2365	ACCCAGCTTTCTTGTACAAAGTTGGCATTATAAGAAAGCATTGCTTATCAATTTGTTGCAACGAACAGGTCACTATCAGTCAAAATAAAATCATTATTTGAGGCTAGGTGGAGGCTCAGTGATGATAAGTCTGCGATGGTGGATGCATGTGTCATGGTCATAGCTGTTTCCTGTGTGAAATTGTTATCCGCTCAGAGGGCACAATCCTATTCCGCGCTATCCGACAATCTCCAAGACATTAGGTGGAGTTCAGTTCGGCGTATGGCATATGTCGCTGGAAAGAACATGTGAGCAAAAGGCCAGCAAAAGGCCAGGAACCGTAAAAAGGCCGCGTTGCTGGCGTTTTTCCATAGGCTCCGCCCCCCTGACGAGCATCACAAAAATCGACGCTCAAGTCAG…	pTGW	OriginOfReplication.pMB1	CopyNumber.high	KAN	N/A	Q-14967	ABM75342	family efflux transporter periplasmic adaptor subunit	918	Prochlorococcus marinus;Prochlorococcus marinus str. NATL1A
pSHPs0629B654981AU	G7	glycerol	ABM75344	696	ACATGAAAAATATAAACAATAAAACTTTAAATATTTCTTCTTTGAATCATTGGTATGGGCATGGAGAGATGAGAAGGCATGTTCTCCAGTCTGTCTCAATGGAAATTTCTCCTGGTGAGGTTGTTTTGTTAACGGGACCTTCCGGATGTGGGAAAACCACTCTTTTGACTTTGATTGGAGCTCTTCGTAAGGTTCAAGATGGTGAACTTAAAGTATTTGGTAAACAACTTTTTGGAGCAAGCAGAAAAACTAGACAGAATCTTAGAAAAAATATTGGAATGATTTTTCAGGGGCATAATCTTTTGAGATGTCTAACCGCTGAACAAAATGTCCAAATGGGTGCAGACCTTTTAAATGGATTTTCATACAAAGCTCGAAGGGCTCAGTCTAGAGAATGGC…	3061	ACCCAGCTTTCTTGTACAAAGTTGGCATTATAAGAAAGCATTGCTTATCAATTTGTTGCAACGAACAGGTCACTATCAGTCAAAATAAAATCATTATTTGAGGCTAGGTGGAGGCTCAGTGATGATAAGTCTGCGATGGTGGATGCATGTGTCATGGTCATAGCTGTTTCCTGTGTGAAATTGTTATCCGCTCAGAGGGCACAATCCTATTCCGCGCTATCCGACAATCTCCAAGACATTAGGTGGAGTTCAGTTCGGCGTATGGCATATGTCGCTGGAAAGAACATGTGAGCAAAAGGCCAGCAAAAGGCCAGGAACCGTAAAAAGGCCGCGTTGCTGGCGTTTTTCCATAGGCTCCGCCCCCCTGACGAGCATCACAAAAATCGACGCTCAAGTCAG…	2365	ACCCAGCTTTCTTGTACAAAGTTGGCATTATAAGAAAGCATTGCTTATCAATTTGTTGCAACGAACAGGTCACTATCAGTCAAAATAAAATCATTATTTGAGGCTAGGTGGAGGCTCAGTGATGATAAGTCTGCGATGGTGGATGCATGTGTCATGGTCATAGCTGTTTCCTGTGTGAAATTGTTATCCGCTCAGAGGGCACAATCCTATTCCGCGCTATCCGACAATCTCCAAGACATTAGGTGGAGTTCAGTTCGGCGTATGGCATATGTCGCTGGAAAGAACATGTGAGCAAAAGGCCAGCAAAAGGCCAGGAACCGTAAAAAGGCCGCGTTGCTGGCGTTTTTCCATAGGCTCCGCCCCCCTGACGAGCATCACAAAAATCGACGCTCAAGTCAG…	pTGW	OriginOfReplication.pMB1	CopyNumber.high	KAN	N/A	Q-14967	ABM75344	ATP-binding cassette domain-containing	693	Prochlorococcus marinus;Prochlorococcus marinus str. NATL1A;Prochlorococcus marinus XMU1403;Prochlorococcus sp. MED-G73	2	GO:0016887;GO:0005524	EC:3.6.1.3	Acting on acid anhydrides	MF--IEA	ATPase activity ; ATP binding
pSHPs0629B654981AU	A8	glycerol	ABM75351	759	ACATGAATTTAAGACCTTGGAATAATATAAAAATAAATGAATGTAATGAGCCTTTAATTGTTATCCCTGAATCCATATTTCGACTAACACCTCATCCTTATATGTCGTTAGGTGCACCATATTTAACTGGACTAGATCCGTGGTTTTTACGCCAAAGTGTCTTAAAAAGATTGAAACAAGCACAACAAAATCTTTTTGATATTACTTCCGATTTACAGTTGGCTTTGTTTGATGCTTGGAGACCTATCTCTGTACAGAAATTCATGTTTAATTACACTATTGAAGAAACTTGTAGGTCGAGGGGGATAAATATTGATGATATCTCAAATAAAGAAGATATCACTGACGTGATTGAGGAGGTTGGTCGATTCTGGGCAAAACCTTCATGTAATCCTCTTA…	3124	ACCCAGCTTTCTTGTACAAAGTTGGCATTATAAGAAAGCATTGCTTATCAATTTGTTGCAACGAACAGGTCACTATCAGTCAAAATAAAATCATTATTTGAGGCTAGGTGGAGGCTCAGTGATGATAAGTCTGCGATGGTGGATGCATGTGTCATGGTCATAGCTGTTTCCTGTGTGAAATTGTTATCCGCTCAGAGGGCACAATCCTATTCCGCGCTATCCGACAATCTCCAAGACATTAGGTGGAGTTCAGTTCGGCGTATGGCATATGTCGCTGGAAAGAACATGTGAGCAAAAGGCCAGCAAAAGGCCAGGAACCGTAAAAAGGCCGCGTTGCTGGCGTTTTTCCATAGGCTCCGCCCCCCTGACGAGCATCACAAAAATCGACGCTCAAGTCAG…	2365	ACCCAGCTTTCTTGTACAAAGTTGGCATTATAAGAAAGCATTGCTTATCAATTTGTTGCAACGAACAGGTCACTATCAGTCAAAATAAAATCATTATTTGAGGCTAGGTGGAGGCTCAGTGATGATAAGTCTGCGATGGTGGATGCATGTGTCATGGTCATAGCTGTTTCCTGTGTGAAATTGTTATCCGCTCAGAGGGCACAATCCTATTCCGCGCTATCCGACAATCTCCAAGACATTAGGTGGAGTTCAGTTCGGCGTATGGCATATGTCGCTGGAAAGAACATGTGAGCAAAAGGCCAGCAAAAGGCCAGGAACCGTAAAAAGGCCGCGTTGCTGGCGTTTTTCCATAGGCTCCGCCCCCCTGACGAGCATCACAAAAATCGACGCTCAAGTCAG…	pTGW	OriginOfReplication.pMB1	CopyNumber.high	KAN	N/A	Q-14967	ABM75351	M15 family metallopeptidase	756	Prochlorococcus marinus;Prochlorococcus marinus str. NATL1A	5	GO:0008270;GO:0016805;GO:0006508;GO:0071555;GO:0008237	EC:3.4.13	Acting on peptide bonds (peptidases)	BP--IEA ; MF--IEA	dipeptidase activity ; metallopeptidase activity ; cell wall organization ; proteolysis ; zinc ion binding
pSHPs0629B654981AU	C8	glycerol	ABM75359	729	ACATGACTCTACTTATTGAGAGTTTGGATTTAACCTTATCCAATAAAACTATTGTAAAAAACGTCGATTTAATTGTTAAGCCTGGGGAAGTGGTTGGTCTTTTGGGACCAAATGGTGCGGGTAAAACTAGTACTTTTAATTTGATCATGGGCTTGATTAAGCCAAACAAAGGAAATATCTATTTGGAAGGGAATAGTATAAAAAAATTTTCGATGACAAAAAGAGTTCAATTAGGGATAGGTTATTTACCTCAAGAACCAAGTGTTTTTAGAAATCTTACAGTTATTGAGAATTTGGATATTGCTCTTTCTCAAGCTAAATTATCAATTTCTTTGTTTAGGAAAAAACGTGAAGAATTGATTGAGGAATTTAATTTGGCCTCTTTCCTTGATCGCTTTG…	3094	ACCCAGCTTTCTTGTACAAAGTTGGCATTATAAGAAAGCATTGCTTATCAATTTGTTGCAACGAACAGGTCACTATCAGTCAAAATAAAATCATTATTTGAGGCTAGGTGGAGGCTCAGTGATGATAAGTCTGCGATGGTGGATGCATGTGTCATGGTCATAGCTGTTTCCTGTGTGAAATTGTTATCCGCTCAGAGGGCACAATCCTATTCCGCGCTATCCGACAATCTCCAAGACATTAGGTGGAGTTCAGTTCGGCGTATGGCATATGTCGCTGGAAAGAACATGTGAGCAAAAGGCCAGCAAAAGGCCAGGAACCGTAAAAAGGCCGCGTTGCTGGCGTTTTTCCATAGGCTCCGCCCCCCTGACGAGCATCACAAAAATCGACGCTCAAGTCAG…	2365	ACCCAGCTTTCTTGTACAAAGTTGGCATTATAAGAAAGCATTGCTTATCAATTTGTTGCAACGAACAGGTCACTATCAGTCAAAATAAAATCATTATTTGAGGCTAGGTGGAGGCTCAGTGATGATAAGTCTGCGATGGTGGATGCATGTGTCATGGTCATAGCTGTTTCCTGTGTGAAATTGTTATCCGCTCAGAGGGCACAATCCTATTCCGCGCTATCCGACAATCTCCAAGACATTAGGTGGAGTTCAGTTCGGCGTATGGCATATGTCGCTGGAAAGAACATGTGAGCAAAAGGCCAGCAAAAGGCCAGGAACCGTAAAAAGGCCGCGTTGCTGGCGTTTTTCCATAGGCTCCGCCCCCCTGACGAGCATCACAAAAATCGACGCTCAAGTCAG…	pTGW	OriginOfReplication.pMB1	CopyNumber.high	KAN	N/A	Q-14967	ABM75359	LPS export ABC transporter ATP-binding	726	Prochlorococcus marinus;Prochlorococcus marinus str. NATL1A	4	GO:0016887;GO:0005524;GO:0055085;GO:0043190	EC:3.6.1.3	Acting on acid anhydrides	BP--IEA ; CC--IEA ; MF--IEA	transmembrane transport ; ATPase activity ; ATP-binding cassette (ABC) transporter complex ; ATP binding
pSHPs0629B654981AU	E8	glycerol	ABM75363	1008	ACGTGGATCGTACTCTCGTCCAAGAAATTCTTGAAGTAGTTGAGCAAGCTGCAATTGCTTCGGCTCAATTGACTGGTTTGGGTCAAAAAGATGAGGCTGATGCCGCCGCCGTAGAGGCAATGCGAAAGAGAATGGGAACGATTCAAATGCAAGGAAGAATCGTTATTGGAGAAGGAGAAAGAGATGAAGCTCCAATGCTTTATATAGGAGAAGAAGTTGGATCAGGAACAGGTCCTGGAGTTGATTTCGCTGTAGATCCTTGTGAGGGGACAAATTTATGTGCTAACAGTCAGCGTGGATCGATGGCTGTTTTAGCAGCGTCAGATAGGGGAGGATTATTTAACGCTCCAGATTTTTATATGAATAAATTAGCTGCTCCTCCAGCAGCTAAAGGCAAAG…	3373	ACCCAGCTTTCTTGTACAAAGTTGGCATTATAAGAAAGCATTGCTTATCAATTTGTTGCAACGAACAGGTCACTATCAGTCAAAATAAAATCATTATTTGAGGCTAGGTGGAGGCTCAGTGATGATAAGTCTGCGATGGTGGATGCATGTGTCATGGTCATAGCTGTTTCCTGTGTGAAATTGTTATCCGCTCAGAGGGCACAATCCTATTCCGCGCTATCCGACAATCTCCAAGACATTAGGTGGAGTTCAGTTCGGCGTATGGCATATGTCGCTGGAAAGAACATGTGAGCAAAAGGCCAGCAAAAGGCCAGGAACCGTAAAAAGGCCGCGTTGCTGGCGTTTTTCCATAGGCTCCGCCCCCCTGACGAGCATCACAAAAATCGACGCTCAAGTCAG…	2365	ACCCAGCTTTCTTGTACAAAGTTGGCATTATAAGAAAGCATTGCTTATCAATTTGTTGCAACGAACAGGTCACTATCAGTCAAAATAAAATCATTATTTGAGGCTAGGTGGAGGCTCAGTGATGATAAGTCTGCGATGGTGGATGCATGTGTCATGGTCATAGCTGTTTCCTGTGTGAAATTGTTATCCGCTCAGAGGGCACAATCCTATTCCGCGCTATCCGACAATCTCCAAGACATTAGGTGGAGTTCAGTTCGGCGTATGGCATATGTCGCTGGAAAGAACATGTGAGCAAAAGGCCAGCAAAAGGCCAGGAACCGTAAAAAGGCCGCGTTGCTGGCGTTTTTCCATAGGCTCCGCCCCCCTGACGAGCATCACAAAAATCGACGCTCAAGTCAG…	pTGW	OriginOfReplication.pMB1	CopyNumber.high	KAN	N/A	Q-14967	ABM75363	fructose 1,6-bisphosphatase	1005	Prochlorococcus marinus;Prochlorococcus marinus str. NATL2A;Prochlorococcus marinus str. NATL1A;Prochlorococcus marinus XMU1403;Prochlorococcus sp. MED-G73	12	GO:0006071;GO:0006094;GO:0006098;GO:0006096;GO:0042132;GO:0006013;GO:0006000;GO:0050278;GO:0046872;GO:0019253;GO:0016311;GO:0015976	EC:3.1.3.37;EC:3.1.3.11	Acting on ester bonds	BP--IEA ; MF--IEA	carbon utilization ; mannose metabolic process ; metal ion binding ; pentose-phosphate shunt ; glycolytic process ; gluconeogenesis ; fructose 1,6-bisphosphate 1-phosphatase activity ; fructose metabolic process ; glycerol metabolic process ; dephosphorylation ; sedoheptulose-bisphosphatase activity ; reductive pentose-phosphate cycle
pSHPs0629B654981AU	F8	glycerol	ABM75365	1299	ACATGAAGAGAGTACTTGCCATCATTCTTGGCGGTGGAAAAGGATCACGCCTATATCCATTAACAAAAATGAGAGCAAAACCCGCTGTTCCATTAGCGGGTAAATATCGACTAATAGATATTCCAATAAGTAATTGCATAAATTCGGACATCAGTAAAATGTATGTTCTTACGCAATTCAATAGTGCTTCTCTTAACAGGCATATTGCACAGACTTACAATCTGAGCGGACCTTTTGGCCAGGGTTTCGTTGAGGTTTTAGCTGCTCAGCAAACACCTGAAACCCCCTCTTGGTTTGAGGGTACTGCTGATGCGGTAAGAAAATATCAATGGCTTTTTCAAGAGTGGGATGTTGATGAATATTTGATTCTCTCTGGAGATCAGCTTTATAGAATGGATT…	3664	ACCCAGCTTTCTTGTACAAAGTTGGCATTATAAGAAAGCATTGCTTATCAATTTGTTGCAACGAACAGGTCACTATCAGTCAAAATAAAATCATTATTTGAGGCTAGGTGGAGGCTCAGTGATGATAAGTCTGCGATGGTGGATGCATGTGTCATGGTCATAGCTGTTTCCTGTGTGAAATTGTTATCCGCTCAGAGGGCACAATCCTATTCCGCGCTATCCGACAATCTCCAAGACATTAGGTGGAGTTCAGTTCGGCGTATGGCATATGTCGCTGGAAAGAACATGTGAGCAAAAGGCCAGCAAAAGGCCAGGAACCGTAAAAAGGCCGCGTTGCTGGCGTTTTTCCATAGGCTCCGCCCCCCTGACGAGCATCACAAAAATCGACGCTCAAGTCAG…	2365	ACCCAGCTTTCTTGTACAAAGTTGGCATTATAAGAAAGCATTGCTTATCAATTTGTTGCAACGAACAGGTCACTATCAGTCAAAATAAAATCATTATTTGAGGCTAGGTGGAGGCTCAGTGATGATAAGTCTGCGATGGTGGATGCATGTGTCATGGTCATAGCTGTTTCCTGTGTGAAATTGTTATCCGCTCAGAGGGCACAATCCTATTCCGCGCTATCCGACAATCTCCAAGACATTAGGTGGAGTTCAGTTCGGCGTATGGCATATGTCGCTGGAAAGAACATGTGAGCAAAAGGCCAGCAAAAGGCCAGGAACCGTAAAAAGGCCGCGTTGCTGGCGTTTTTCCATAGGCTCCGCCCCCCTGACGAGCATCACAAAAATCGACGCTCAAGTCAG…	pTGW	OriginOfReplication.pMB1	CopyNumber.high	KAN	N/A	Q-14967	ABM75365	glucose-1-phosphate adenylyltransferase	1296	Prochlorococcus marinus;Prochlorococcus marinus str. NATL1A;Prochlorococcus sp. MED-G73	5	GO:0005524;GO:0005978;GO:0008878;GO:0005982;GO:0005985	EC:2.7.7.27	Transferring phosphorus-containing groups	BP--IEA ; MF--IEA	starch metabolic process ; sucrose metabolic process ; ATP binding ; glucose-1-phosphate adenylyltransferase activity ; glycogen biosynthetic process
pSHPs0629B654981AU	H8	glycerol	ABM75367	720	ACATGACTAAATATGAAATTCAAGTTTCAGAGGACAAAAGCTCTCTCGCTCTTGCCGCCTCTGATTTGATAACTCAGATCATTGAGTCAACCTTGAAAAATAAAACCAGAGCTAAAATCTCTCTTTGTGGTGGTTCTACACCTAAAGCTGCTTATTCTTTGTTAGGTAAAAAAAATATCGATTGGATGAATGTCGATTTGTTTCTTGGAGATGAAAGATGGGTTGACAATAAATCACAAGAAAGTAATTGCTTTCTATTAAATAATTCATTGTTTAAAGAAGGCAACCCATCTCTAGAAGCATCATTTTTTGCTGTTTCAACTGTTGAGTTATCATCCCCAGACGAAAGCGCTGACGTTTACGAAACAATCTTGAAAAATAACTTTGCTGGGGATCCAC…	3085	ACCCAGCTTTCTTGTACAAAGTTGGCATTATAAGAAAGCATTGCTTATCAATTTGTTGCAACGAACAGGTCACTATCAGTCAAAATAAAATCATTATTTGAGGCTAGGTGGAGGCTCAGTGATGATAAGTCTGCGATGGTGGATGCATGTGTCATGGTCATAGCTGTTTCCTGTGTGAAATTGTTATCCGCTCAGAGGGCACAATCCTATTCCGCGCTATCCGACAATCTCCAAGACATTAGGTGGAGTTCAGTTCGGCGTATGGCATATGTCGCTGGAAAGAACATGTGAGCAAAAGGCCAGCAAAAGGCCAGGAACCGTAAAAAGGCCGCGTTGCTGGCGTTTTTCCATAGGCTCCGCCCCCCTGACGAGCATCACAAAAATCGACGCTCAAGTCAG…	2365	ACCCAGCTTTCTTGTACAAAGTTGGCATTATAAGAAAGCATTGCTTATCAATTTGTTGCAACGAACAGGTCACTATCAGTCAAAATAAAATCATTATTTGAGGCTAGGTGGAGGCTCAGTGATGATAAGTCTGCGATGGTGGATGCATGTGTCATGGTCATAGCTGTTTCCTGTGTGAAATTGTTATCCGCTCAGAGGGCACAATCCTATTCCGCGCTATCCGACAATCTCCAAGACATTAGGTGGAGTTCAGTTCGGCGTATGGCATATGTCGCTGGAAAGAACATGTGAGCAAAAGGCCAGCAAAAGGCCAGGAACCGTAAAAAGGCCGCGTTGCTGGCGTTTTTCCATAGGCTCCGCCCCCCTGACGAGCATCACAAAAATCGACGCTCAAGTCAG…	pTGW	OriginOfReplication.pMB1	CopyNumber.high	KAN	N/A	Q-14967	ABM75367	6-phosphogluconolactonase ( Pgl)	717	Prochlorococcus marinus;Prochlorococcus marinus str. NATL1A	3	GO:0005975;GO:0006098;GO:0017057	EC:3.1.1.31	Acting on ester bonds	BP--IEA ; MF--IEA	carbohydrate metabolic process ; pentose-phosphate shunt ; 6-phosphogluconolactonase activity
pSHPs0629B654981AU	D9	glycerol	ABM75381	888	ACGTGTCATTATTCGACTGGTTTGCTGATAGAAGGAAAGGCCAATTTGTTGGCAAAGTCACTCAGGAATCTGAAGAAAGTGATGGACTATGGGAGAAATGTCCGGAATGCGGACAAGTAGTTTATAGAAAAGATTTAATAGATAATTGCAGTGTTTGTAGTAACTGTGGGCATCACAATCGAATAGATAGTAAAGAGAGAATAAGAATAATTTCTGATCCAAATACATTCAAATCAATCAATAATAATTTAACTCCAGTTGACCCTCTTGGTTTTAAAGATCGACGAGCTTACGCAGACAGGCTAAGAGAAAGTCAAGCTAGCACTGGTCTTAAAGATGGTGTTTTAACAGGGACATGCGAAGTTAATTCTATTCCTATGGCACTAGCCGTAATGGACT…	3253	ACCCAGCTTTCTTGTACAAAGTTGGCATTATAAGAAAGCATTGCTTATCAATTTGTTGCAACGAACAGGTCACTATCAGTCAAAATAAAATCATTATTTGAGGCTAGGTGGAGGCTCAGTGATGATAAGTCTGCGATGGTGGATGCATGTGTCATGGTCATAGCTGTTTCCTGTGTGAAATTGTTATCCGCTCAGAGGGCACAATCCTATTCCGCGCTATCCGACAATCTCCAAGACATTAGGTGGAGTTCAGTTCGGCGTATGGCATATGTCGCTGGAAAGAACATGTGAGCAAAAGGCCAGCAAAAGGCCAGGAACCGTAAAAAGGCCGCGTTGCTGGCGTTTTTCCATAGGCTCCGCCCCCCTGACGAGCATCACAAAAATCGACGCTCAAGTCAG…	2365	ACCCAGCTTTCTTGTACAAAGTTGGCATTATAAGAAAGCATTGCTTATCAATTTGTTGCAACGAACAGGTCACTATCAGTCAAAATAAAATCATTATTTGAGGCTAGGTGGAGGCTCAGTGATGATAAGTCTGCGATGGTGGATGCATGTGTCATGGTCATAGCTGTTTCCTGTGTGAAATTGTTATCCGCTCAGAGGGCACAATCCTATTCCGCGCTATCCGACAATCTCCAAGACATTAGGTGGAGTTCAGTTCGGCGTATGGCATATGTCGCTGGAAAGAACATGTGAGCAAAAGGCCAGCAAAAGGCCAGGAACCGTAAAAAGGCCGCGTTGCTGGCGTTTTTCCATAGGCTCCGCCCCCCTGACGAGCATCACAAAAATCGACGCTCAAGTCAG…	pTGW	OriginOfReplication.pMB1	CopyNumber.high	KAN	N/A	Q-14967	ABM75381	acetyl- carboxylase carboxyltransferase subunit beta	885	Prochlorococcus marinus;Prochlorococcus marinus str. NATL1A	8	GO:0005524;GO:2001295;GO:0008270;GO:0003989;GO:0006633;GO:0009317;GO:0006090;GO:0016743	EC:6.4.1.2	Forming carbon-carbon bonds	MF--IEA ; BP--IEA ; CC--IEA	carboxyl- or carbamoyltransferase activity ; malonyl-CoA biosynthetic process ; fatty acid biosynthetic process ; pyruvate metabolic process ; acetyl-CoA carboxylase complex ; ATP binding ; acetyl-CoA carboxylase activity ; zinc ion binding
pSHPs0629B654981AU	F9	glycerol	ABM75384	1083	ACATGAAGTCTTACAAAATAACATTATTGCCAGGAGATGGAATTGGTCCAGAGATAACAAACGTCACTCATAAAATCCTTGACCTAGTCTCAAGGAAATTTGGCTTTGAAATCAAATTTAAAGAAATGCCTTTTGGTGGATCAGCAATAGATTCAGATGGTATCCCCTTCCCAGATAGAACTCTTCAAGAATGTAAGAACTCTGATGCTGTTTTATTAGCGGCAATAGGAGACCCAAAATATGACGAATTACCTAGAGAGAAAAGGCCTGAAACAGGCCTACTCAATCTCAGATCTTCTTTGGATCTTTTTGCAAATATAAGGCCAGTAAAAATAATTCCATCCTTAACAAAAGCAAGTAGCTTGAAAGAAGACTTTGTTAAAAAAGTTGATTTAGTAG…	3448	ACCCAGCTTTCTTGTACAAAGTTGGCATTATAAGAAAGCATTGCTTATCAATTTGTTGCAACGAACAGGTCACTATCAGTCAAAATAAAATCATTATTTGAGGCTAGGTGGAGGCTCAGTGATGATAAGTCTGCGATGGTGGATGCATGTGTCATGGTCATAGCTGTTTCCTGTGTGAAATTGTTATCCGCTCAGAGGGCACAATCCTATTCCGCGCTATCCGACAATCTCCAAGACATTAGGTGGAGTTCAGTTCGGCGTATGGCATATGTCGCTGGAAAGAACATGTGAGCAAAAGGCCAGCAAAAGGCCAGGAACCGTAAAAAGGCCGCGTTGCTGGCGTTTTTCCATAGGCTCCGCCCCCCTGACGAGCATCACAAAAATCGACGCTCAAGTCAG…	2365	ACCCAGCTTTCTTGTACAAAGTTGGCATTATAAGAAAGCATTGCTTATCAATTTGTTGCAACGAACAGGTCACTATCAGTCAAAATAAAATCATTATTTGAGGCTAGGTGGAGGCTCAGTGATGATAAGTCTGCGATGGTGGATGCATGTGTCATGGTCATAGCTGTTTCCTGTGTGAAATTGTTATCCGCTCAGAGGGCACAATCCTATTCCGCGCTATCCGACAATCTCCAAGACATTAGGTGGAGTTCAGTTCGGCGTATGGCATATGTCGCTGGAAAGAACATGTGAGCAAAAGGCCAGCAAAAGGCCAGGAACCGTAAAAAGGCCGCGTTGCTGGCGTTTTTCCATAGGCTCCGCCCCCCTGACGAGCATCACAAAAATCGACGCTCAAGTCAG…	pTGW	OriginOfReplication.pMB1	CopyNumber.high	KAN	N/A	Q-14967	ABM75384	3-isopropylmalate dehydrogenase	1080	Prochlorococcus marinus;Prochlorococcus marinus str. NATL1A	8	GO:0000287;GO:0009097;GO:0005737;GO:0051287;GO:0009099;GO:0009098;GO:0055114;GO:0003862	EC:1.1.1.85	Acting on the CH-OH group of donors	BP--IEA ; CC--IEA ; MF--IEA	cytoplasm ; magnesium ion binding ; isoleucine biosynthetic process ; oxidation-reduction process ; NAD binding ; valine biosynthetic process ; leucine biosynthetic process ; 3-isopropylmalate dehydrogenase activity
pSHPs0629B654981AU	H9	glycerol	ABM75394	774	ACATGGAAATCATACCTGCAATAGATCTACTGAATGGTAAATGTGTTCGACTAAATCAAGGAAATTATAATGAAGTTACTAAGTTCAATAGTGATCCTGTAAAACAAGCACAAATTTGGGAAAGCAAGGGAGCAAAACGACTACATCTTGTAGATCTTGATGGTGCTAAGACAGGTGAGCCCATAAATGATCTAACTATAAAAGAGATAAAAAAATCTATTACAATACCTATTCAACTTGGCGGTGGAATTAGGAGTATTGATCGTGCGAAAGAATTATTCGACATTGGAATAGACAGAATTATTTTAGGAACAATTGCAATAGAGAAGCCCGAATTAGTTAAAGACCTATCTAAAGAATATCCAAAAAGAGTTGCAGTAGGAATTGATGCCAAAGAGG…	3139	ACCCAGCTTTCTTGTACAAAGTTGGCATTATAAGAAAGCATTGCTTATCAATTTGTTGCAACGAACAGGTCACTATCAGTCAAAATAAAATCATTATTTGAGGCTAGGTGGAGGCTCAGTGATGATAAGTCTGCGATGGTGGATGCATGTGTCATGGTCATAGCTGTTTCCTGTGTGAAATTGTTATCCGCTCAGAGGGCACAATCCTATTCCGCGCTATCCGACAATCTCCAAGACATTAGGTGGAGTTCAGTTCGGCGTATGGCATATGTCGCTGGAAAGAACATGTGAGCAAAAGGCCAGCAAAAGGCCAGGAACCGTAAAAAGGCCGCGTTGCTGGCGTTTTTCCATAGGCTCCGCCCCCCTGACGAGCATCACAAAAATCGACGCTCAAGTCAG…	2365	ACCCAGCTTTCTTGTACAAAGTTGGCATTATAAGAAAGCATTGCTTATCAATTTGTTGCAACGAACAGGTCACTATCAGTCAAAATAAAATCATTATTTGAGGCTAGGTGGAGGCTCAGTGATGATAAGTCTGCGATGGTGGATGCATGTGTCATGGTCATAGCTGTTTCCTGTGTGAAATTGTTATCCGCTCAGAGGGCACAATCCTATTCCGCGCTATCCGACAATCTCCAAGACATTAGGTGGAGTTCAGTTCGGCGTATGGCATATGTCGCTGGAAAGAACATGTGAGCAAAAGGCCAGCAAAAGGCCAGGAACCGTAAAAAGGCCGCGTTGCTGGCGTTTTTCCATAGGCTCCGCCCCCCTGACGAGCATCACAAAAATCGACGCTCAAGTCAG…	pTGW	OriginOfReplication.pMB1	CopyNumber.high	KAN	N/A	Q-14967	ABM75394	1-(5-phosphoribosyl)-5-((5-phosphoribosylamino)methylideneamino)imidazole-4-carboxamide isomerase	771	Prochlorococcus marinus;(5-phosphoribosylamino)methylideneamino;Prochlorococcus marinus str. NATL1A	3	GO:0005737;GO:0003949;GO:0000105	EC:5.3.1.16	Intramolecular oxidoreductases	BP--IEA ; CC--IEA ; MF--IEA	cytoplasm ; 1-(5-phosphoribosyl)-5-[(5-phosphoribosylamino)methylideneamino]imidazole-4-carboxamide isomerase activity ; histidine biosynthetic process
pSHPs0629B654981AU	B10	glycerol	ABM75397	891	ACATGGATAACCTTTTATCTATTAAACCTCTTTGTGATGAAGATATTGATTTTGTTACTGAAATATCTAGAAAAGAAGGATTTGCGCCGGGAGTTGGTGATTTAAGAATTTATCAAAATACAGACAACCAAGGACTTTGGGTTGGTTGGTTGGATAACAATCCTATTGGTTGTATTGCAGGTGTTCGATATAATCAATATTACGGATTTCTTGGATTGTTTTTAGTAATTGAGGAGTATAGGGGTAGAGGTTTTGGCCTTCAGCTTTGGAAAAAGGCTTTAACTCATTTAAGTGATTTGCCCTGTGTTGGTTTAGAGGCTGCGCCAGAGAGAATTACTGATTACTCAAAATGGGGCTTCACGATATCTTCTAAAACAACTAGATGGCAATTGTTGGGTG…	3256	ACCCAGCTTTCTTGTACAAAGTTGGCATTATAAGAAAGCATTGCTTATCAATTTGTTGCAACGAACAGGTCACTATCAGTCAAAATAAAATCATTATTTGAGGCTAGGTGGAGGCTCAGTGATGATAAGTCTGCGATGGTGGATGCATGTGTCATGGTCATAGCTGTTTCCTGTGTGAAATTGTTATCCGCTCAGAGGGCACAATCCTATTCCGCGCTATCCGACAATCTCCAAGACATTAGGTGGAGTTCAGTTCGGCGTATGGCATATGTCGCTGGAAAGAACATGTGAGCAAAAGGCCAGCAAAAGGCCAGGAACCGTAAAAAGGCCGCGTTGCTGGCGTTTTTCCATAGGCTCCGCCCCCCTGACGAGCATCACAAAAATCGACGCTCAAGTCAG…	2365	ACCCAGCTTTCTTGTACAAAGTTGGCATTATAAGAAAGCATTGCTTATCAATTTGTTGCAACGAACAGGTCACTATCAGTCAAAATAAAATCATTATTTGAGGCTAGGTGGAGGCTCAGTGATGATAAGTCTGCGATGGTGGATGCATGTGTCATGGTCATAGCTGTTTCCTGTGTGAAATTGTTATCCGCTCAGAGGGCACAATCCTATTCCGCGCTATCCGACAATCTCCAAGACATTAGGTGGAGTTCAGTTCGGCGTATGGCATATGTCGCTGGAAAGAACATGTGAGCAAAAGGCCAGCAAAAGGCCAGGAACCGTAAAAAGGCCGCGTTGCTGGCGTTTTTCCATAGGCTCCGCCCCCCTGACGAGCATCACAAAAATCGACGCTCAAGTCAG…	pTGW	OriginOfReplication.pMB1	CopyNumber.high	KAN	N/A	Q-14967	ABM75397	GNAT family N-acetyltransferase	888	Prochlorococcus marinus;Prochlorococcus marinus str. NATL1A	3	GO:0042967;GO:0009323;GO:0008999	EC:2.3.1.128	Acyltransferases	MF--IEA	obsolete acyl-carrier-protein biosynthetic process ; ribosomal-protein-alanine N-acetyltransferase complex ; ribosomal-protein-alanine N-acetyltransferase activity
pSHPs0629B654981AU	C10	glycerol	ABM75406	804	ACTTGCTATTAATCAAAGTGAAAGCCCATATTCCTCGTGTTGACTTTGTTATTTTGAAAACAAATCATAATAAATTAATGAACTATAAAAATGTCATTAAAGAGTTTTTAGGAAAAGAGAGATTTTTTCTCGATCAAAAAAAAAGCCTAATAGTTTTGCTTGGTTCTTTTGCTGATTTTGATAGTTTTGAATACTCTCAACAATTATCAGCTAAATCAAATTGGTTGGAAAAGCACTCAGTTGATTTGATTTTGATAGGTATTGGGAGTGAAAAGTCTAAAGAATCTTTTTGCAAGTTCAATAAGATTGATATAAATAATGTTGTTGCCGTAAAGAATGCTGACCTTCATGAAAAACTTAATCTGAATTCTGGGCTTGTCACTCAAATGCCGGCAATAA…	3169	ACCCAGCTTTCTTGTACAAAGTTGGCATTATAAGAAAGCATTGCTTATCAATTTGTTGCAACGAACAGGTCACTATCAGTCAAAATAAAATCATTATTTGAGGCTAGGTGGAGGCTCAGTGATGATAAGTCTGCGATGGTGGATGCATGTGTCATGGTCATAGCTGTTTCCTGTGTGAAATTGTTATCCGCTCAGAGGGCACAATCCTATTCCGCGCTATCCGACAATCTCCAAGACATTAGGTGGAGTTCAGTTCGGCGTATGGCATATGTCGCTGGAAAGAACATGTGAGCAAAAGGCCAGCAAAAGGCCAGGAACCGTAAAAAGGCCGCGTTGCTGGCGTTTTTCCATAGGCTCCGCCCCCCTGACGAGCATCACAAAAATCGACGCTCAAGTCAG…	2365	ACCCAGCTTTCTTGTACAAAGTTGGCATTATAAGAAAGCATTGCTTATCAATTTGTTGCAACGAACAGGTCACTATCAGTCAAAATAAAATCATTATTTGAGGCTAGGTGGAGGCTCAGTGATGATAAGTCTGCGATGGTGGATGCATGTGTCATGGTCATAGCTGTTTCCTGTGTGAAATTGTTATCCGCTCAGAGGGCACAATCCTATTCCGCGCTATCCGACAATCTCCAAGACATTAGGTGGAGTTCAGTTCGGCGTATGGCATATGTCGCTGGAAAGAACATGTGAGCAAAAGGCCAGCAAAAGGCCAGGAACCGTAAAAAGGCCGCGTTGCTGGCGTTTTTCCATAGGCTCCGCCCCCCTGACGAGCATCACAAAAATCGACGCTCAAGTCAG…	pTGW	OriginOfReplication.pMB1	CopyNumber.high	KAN	N/A	Q-14967	ABM75406	hypothetical protein	801	Prochlorococcus marinus;Prochlorococcus marinus str. NATL1A	1	GO:0055114			BP--IEA	oxidation-reduction process
pSHPs0629B654981AU	D10	glycerol	ABM75408	1338	ACATGAACGAAGAAAATGGAAAAGACAATAAATCATTTGAATATGAGACTAATAACCTCATTAGATCTAATTTTAATGAGAAAGAAAGTGTAAAAGAACTAGAGAATATTGCTCCCAAGCCATCTAATCAACTAACAAATGGACTATTAGGTTGGTATTCAGTATCGAGTAGCGAGTCAATAAAGGAGGGTAAATTAAATCACTTCACAATTTACAATGAGCCGCTTGTTTTGTATCGTGATAGAGAAGGTATTGTTAGATGTGTAAAAGATGTCTGTCCTCATAGAGGAGCTTCATTTCTAGGCGGTGAAGTGATAAACGGACAACTTGTTTGCCCTTATCACGGTGCAAGGTTCTCATCTCAAGGAAGTTGCACAAATTTAGATAGAATAACCTGCC…	3703	ACCCAGCTTTCTTGTACAAAGTTGGCATTATAAGAAAGCATTGCTTATCAATTTGTTGCAACGAACAGGTCACTATCAGTCAAAATAAAATCATTATTTGAGGCTAGGTGGAGGCTCAGTGATGATAAGTCTGCGATGGTGGATGCATGTGTCATGGTCATAGCTGTTTCCTGTGTGAAATTGTTATCCGCTCAGAGGGCACAATCCTATTCCGCGCTATCCGACAATCTCCAAGACATTAGGTGGAGTTCAGTTCGGCGTATGGCATATGTCGCTGGAAAGAACATGTGAGCAAAAGGCCAGCAAAAGGCCAGGAACCGTAAAAAGGCCGCGTTGCTGGCGTTTTTCCATAGGCTCCGCCCCCCTGACGAGCATCACAAAAATCGACGCTCAAGTCAG…	2365	ACCCAGCTTTCTTGTACAAAGTTGGCATTATAAGAAAGCATTGCTTATCAATTTGTTGCAACGAACAGGTCACTATCAGTCAAAATAAAATCATTATTTGAGGCTAGGTGGAGGCTCAGTGATGATAAGTCTGCGATGGTGGATGCATGTGTCATGGTCATAGCTGTTTCCTGTGTGAAATTGTTATCCGCTCAGAGGGCACAATCCTATTCCGCGCTATCCGACAATCTCCAAGACATTAGGTGGAGTTCAGTTCGGCGTATGGCATATGTCGCTGGAAAGAACATGTGAGCAAAAGGCCAGCAAAAGGCCAGGAACCGTAAAAAGGCCGCGTTGCTGGCGTTTTTCCATAGGCTCCGCCCCCCTGACGAGCATCACAAAAATCGACGCTCAAGTCAG…	pTGW	OriginOfReplication.pMB1	CopyNumber.high	KAN	N/A	Q-14967	ABM75408	Rieske 2Fe-2S domain-containing	1335	Prochlorococcus marinus;Prochlorococcus marinus str. NATL1A	4	GO:0005506;GO:0016491;GO:0055114;GO:0051537			BP--IEA ; MF--IEA	iron ion binding ; oxidation-reduction process ; oxidoreductase activity ; 2 iron, 2 sulfur cluster binding
pSHPs0629B654981AU	F10	glycerol	ABM75414	897	ACATGAAAGTTTTACTCACAGGAGCATCAGGACAACTAGGGCAAGCAATCATTAAATCAAAGCCATCTTTTGTTGAGCTAATAGCCACAACTCGACGTGAACTCGATTTAGCTGATGATGAAGCATGCCGTAGAGCAGTAAGACAGCATCAGCCAGATTGGGTCATCAATAGTGGTGCATATACAGCTGTAGACAAGGCAGAAGACGAAAAAGAATTAGCAATGAGTATTAACACAATCGCTCCAAAAATGTTTGCAGAGGAATTGAGTCAAACTGGAGGGAAGTTATTACAACTAAGTACTGATTTTGTATTTGATGGGGAACAAAATTTTCCATACAAAACTGGTCAAAAGAAGAAACCCTTGGGAGTTTATGGAGCAACTAAAGCAGCAGGTGAAG…	3262	ACCCAGCTTTCTTGTACAAAGTTGGCATTATAAGAAAGCATTGCTTATCAATTTGTTGCAACGAACAGGTCACTATCAGTCAAAATAAAATCATTATTTGAGGCTAGGTGGAGGCTCAGTGATGATAAGTCTGCGATGGTGGATGCATGTGTCATGGTCATAGCTGTTTCCTGTGTGAAATTGTTATCCGCTCAGAGGGCACAATCCTATTCCGCGCTATCCGACAATCTCCAAGACATTAGGTGGAGTTCAGTTCGGCGTATGGCATATGTCGCTGGAAAGAACATGTGAGCAAAAGGCCAGCAAAAGGCCAGGAACCGTAAAAAGGCCGCGTTGCTGGCGTTTTTCCATAGGCTCCGCCCCCCTGACGAGCATCACAAAAATCGACGCTCAAGTCAG…	2365	ACCCAGCTTTCTTGTACAAAGTTGGCATTATAAGAAAGCATTGCTTATCAATTTGTTGCAACGAACAGGTCACTATCAGTCAAAATAAAATCATTATTTGAGGCTAGGTGGAGGCTCAGTGATGATAAGTCTGCGATGGTGGATGCATGTGTCATGGTCATAGCTGTTTCCTGTGTGAAATTGTTATCCGCTCAGAGGGCACAATCCTATTCCGCGCTATCCGACAATCTCCAAGACATTAGGTGGAGTTCAGTTCGGCGTATGGCATATGTCGCTGGAAAGAACATGTGAGCAAAAGGCCAGCAAAAGGCCAGGAACCGTAAAAAGGCCGCGTTGCTGGCGTTTTTCCATAGGCTCCGCCCCCCTGACGAGCATCACAAAAATCGACGCTCAAGTCAG…	pTGW	OriginOfReplication.pMB1	CopyNumber.high	KAN	N/A	Q-14967	ABM75414	dTDP-4-dehydrorhamnose reductase	894	Prochlorococcus marinus;Prochlorococcus marinus str. NATL1A	6	GO:0030639;GO:0019872;GO:0055114;GO:0008831;GO:0019305;GO:0009117	EC:1.1.1.133	Acting on the CH-OH group of donors	BP--IEA ; MF--IEA	nucleotide metabolic process ; oxidation-reduction process ; polyketide biosynthetic process ; streptomycin biosynthetic process ; dTDP-4-dehydrorhamnose reductase activity ; dTDP-rhamnose biosynthetic process
pSHPs0629B654981AU	C11	glycerol	ABM75429	1224	ACATGGAATCACTTTATGGAACACCTGAAATAATTTGTTTTTGCAAAAATTGCGTAATATCAAATCAAAGACCTCGATCAACAATTGAGTTTAAACATACAAGTTCTGACAAGAAACAAACTATGGGCTTTGATGAAAATGGTATTTGTGATGCGTGTAAATACAGTCAAGTAAAGGCAAACTTAATAGACTGGAAACTTAGAGAAAGCAAATTAATTGAATTATTAGATAAATACAGAAAAAACAATGGTCAATATGATGTTGTAGTACCAGGCAGTGGAGGTAAGGACAGTGCTTTTACATCTCACATACTAAAATACAAATATGGAATGAATCCGCTAACTGTAACTTGGGCGCCACATTTATACACAGATATAGGATGGAAAAACTTCACAAACT…	3589	ACCCAGCTTTCTTGTACAAAGTTGGCATTATAAGAAAGCATTGCTTATCAATTTGTTGCAACGAACAGGTCACTATCAGTCAAAATAAAATCATTATTTGAGGCTAGGTGGAGGCTCAGTGATGATAAGTCTGCGATGGTGGATGCATGTGTCATGGTCATAGCTGTTTCCTGTGTGAAATTGTTATCCGCTCAGAGGGCACAATCCTATTCCGCGCTATCCGACAATCTCCAAGACATTAGGTGGAGTTCAGTTCGGCGTATGGCATATGTCGCTGGAAAGAACATGTGAGCAAAAGGCCAGCAAAAGGCCAGGAACCGTAAAAAGGCCGCGTTGCTGGCGTTTTTCCATAGGCTCCGCCCCCCTGACGAGCATCACAAAAATCGACGCTCAAGTCAG…	2365	ACCCAGCTTTCTTGTACAAAGTTGGCATTATAAGAAAGCATTGCTTATCAATTTGTTGCAACGAACAGGTCACTATCAGTCAAAATAAAATCATTATTTGAGGCTAGGTGGAGGCTCAGTGATGATAAGTCTGCGATGGTGGATGCATGTGTCATGGTCATAGCTGTTTCCTGTGTGAAATTGTTATCCGCTCAGAGGGCACAATCCTATTCCGCGCTATCCGACAATCTCCAAGACATTAGGTGGAGTTCAGTTCGGCGTATGGCATATGTCGCTGGAAAGAACATGTGAGCAAAAGGCCAGCAAAAGGCCAGGAACCGTAAAAAGGCCGCGTTGCTGGCGTTTTTCCATAGGCTCCGCCCCCCTGACGAGCATCACAAAAATCGACGCTCAAGTCAG…	pTGW	OriginOfReplication.pMB1	CopyNumber.high	KAN	N/A	Q-14967	ABM75429	N-acetyl sugar amidotransferase	1221	Prochlorococcus marinus;Prochlorococcus marinus str. NATL1A
pSHPs0629B654981AU	D11	glycerol	ABM75431	1125	ACATGGATAAAAAAGTTTTATTATTTGTGACTGGGACGAGAGCTGATTTTGGTAAGATGGAGCCATTGGCACGAGAAGCATTCAATAATGGATTCAAAGTTATTTTCTTCGTAACAGGTATGCATATGATGAGAGAATATGGTCTAACAAAAGAAGAAGTTCATAAAAATAAAGATATACAAATTTTCGAATTCAGCAATCAAAAATATGGTGATAAATTAGACACTATATTATCTAATACTGTGAGAGGGTTTTCTAATTATGTTAAAGAAATTAATCCTGATATAGTTATCATTCATGGAGACAGAATAGAGGCAATAGCATGCAGCTTAGTATGTTCAACTAATAATATAATAAGTGCACATATTGAGGGTGGAGAAGTATCAGGAACCATTGATG…	3490	ACCCAGCTTTCTTGTACAAAGTTGGCATTATAAGAAAGCATTGCTTATCAATTTGTTGCAACGAACAGGTCACTATCAGTCAAAATAAAATCATTATTTGAGGCTAGGTGGAGGCTCAGTGATGATAAGTCTGCGATGGTGGATGCATGTGTCATGGTCATAGCTGTTTCCTGTGTGAAATTGTTATCCGCTCAGAGGGCACAATCCTATTCCGCGCTATCCGACAATCTCCAAGACATTAGGTGGAGTTCAGTTCGGCGTATGGCATATGTCGCTGGAAAGAACATGTGAGCAAAAGGCCAGCAAAAGGCCAGGAACCGTAAAAAGGCCGCGTTGCTGGCGTTTTTCCATAGGCTCCGCCCCCCTGACGAGCATCACAAAAATCGACGCTCAAGTCAG…	2365	ACCCAGCTTTCTTGTACAAAGTTGGCATTATAAGAAAGCATTGCTTATCAATTTGTTGCAACGAACAGGTCACTATCAGTCAAAATAAAATCATTATTTGAGGCTAGGTGGAGGCTCAGTGATGATAAGTCTGCGATGGTGGATGCATGTGTCATGGTCATAGCTGTTTCCTGTGTGAAATTGTTATCCGCTCAGAGGGCACAATCCTATTCCGCGCTATCCGACAATCTCCAAGACATTAGGTGGAGTTCAGTTCGGCGTATGGCATATGTCGCTGGAAAGAACATGTGAGCAAAAGGCCAGCAAAAGGCCAGGAACCGTAAAAAGGCCGCGTTGCTGGCGTTTTTCCATAGGCTCCGCCCCCCTGACGAGCATCACAAAAATCGACGCTCAAGTCAG…	pTGW	OriginOfReplication.pMB1	CopyNumber.high	KAN	N/A	Q-14967	ABM75431	UDP-N-acetylglucosamine 2-epimerase (hydrolyzing)	1122	Prochlorococcus marinus;Prochlorococcus marinus str. NATL1A	4	GO:0005975;GO:0006047;GO:0008761;GO:0004553	EC:5.1.3.14	Racemases and epimerases	BP--IEA ; MF--IEA	carbohydrate metabolic process ; UDP-N-acetylglucosamine 2-epimerase activity ; UDP-N-acetylglucosamine metabolic process ; hydrolase activity, hydrolyzing O-glycosyl compounds
pSHPs0629B654981AU	F11	glycerol	ABM75433	750	ACATGAGAATTATAGGAAGATTGGATGTAAAGAATAATCATGTTATAAAAGGGATTCACTTGGAAGGTCTTAGGAAAGTCGGAGATCCACAAGAGTTAGCAGTAGAATACTATAAACAAGGAATTGAAGAAATAGTTTTCATGGATGCAGTCGCAAGTCTATATAATAGAAATAATTTATTTCACATAATACAAAAGGCGTGTGAGAAAGTTTTTGTCCCAATTGCCTTAGGTGGCGGATTAAGATCCTTGGATGATGTTTCTAAAGCTTTGAACGCAGGTGCAGATAAGGTAGTTATAAATACGGCATTAGTAAATAGAATTGATTTAGCTAAAGAAATAGCACAAAAGTATGGTTCGCAATGTTTAGTGGGTTCTATCGAAGCTAAAAGAGAAAATG…	3115	ACCCAGCTTTCTTGTACAAAGTTGGCATTATAAGAAAGCATTGCTTATCAATTTGTTGCAACGAACAGGTCACTATCAGTCAAAATAAAATCATTATTTGAGGCTAGGTGGAGGCTCAGTGATGATAAGTCTGCGATGGTGGATGCATGTGTCATGGTCATAGCTGTTTCCTGTGTGAAATTGTTATCCGCTCAGAGGGCACAATCCTATTCCGCGCTATCCGACAATCTCCAAGACATTAGGTGGAGTTCAGTTCGGCGTATGGCATATGTCGCTGGAAAGAACATGTGAGCAAAAGGCCAGCAAAAGGCCAGGAACCGTAAAAAGGCCGCGTTGCTGGCGTTTTTCCATAGGCTCCGCCCCCCTGACGAGCATCACAAAAATCGACGCTCAAGTCAG…	2365	ACCCAGCTTTCTTGTACAAAGTTGGCATTATAAGAAAGCATTGCTTATCAATTTGTTGCAACGAACAGGTCACTATCAGTCAAAATAAAATCATTATTTGAGGCTAGGTGGAGGCTCAGTGATGATAAGTCTGCGATGGTGGATGCATGTGTCATGGTCATAGCTGTTTCCTGTGTGAAATTGTTATCCGCTCAGAGGGCACAATCCTATTCCGCGCTATCCGACAATCTCCAAGACATTAGGTGGAGTTCAGTTCGGCGTATGGCATATGTCGCTGGAAAGAACATGTGAGCAAAAGGCCAGCAAAAGGCCAGGAACCGTAAAAAGGCCGCGTTGCTGGCGTTTTTCCATAGGCTCCGCCCCCCTGACGAGCATCACAAAAATCGACGCTCAAGTCAG…	pTGW	OriginOfReplication.pMB1	CopyNumber.high	KAN	N/A	Q-14967	ABM75433	imidazole glycerol phosphate synthase subunit	747	Prochlorococcus marinus;Prochlorococcus marinus str. NATL1A	4	GO:0009382;GO:0016829;GO:0000107;GO:0000105			BP--IEA ; CC--IEA ; MF--IEA	histidine biosynthetic process ; lyase activity ; imidazoleglycerol-phosphate synthase activity ; imidazoleglycerol-phosphate synthase complex
pSHPs0629B654981AU	B12	glycerol	ABM75446	966	ACATGAATTTACAAAACAATTCGTCAGATCACAGCAACGATTATTTGAAGGTTCTAGTAAAACGAGGCTCAAGTGTTGAATCCATTCATAGAGCCCACGCTTCAATATGTGACACGAAAGGAAGGACATTAATGAAAGCAGGTTCATGTGAATATGAAACTTTCATACGATCAGCATTAAAGCCTTTCCAAGCAATGCCTTTCATTACTAGTGGTGCTACGGAAAAATATAATTTAGACAGTAAAACATTAGCGCTCGCATGTGGTTCTCATAGTGGCTCATCAGTTCAAGCGAGAACAGCATTCAAACTCCTTTGGAATGCAAATATAGATATAAAAGAACTGAAATGCCCAACACCTCAAAATAGAGAAAGCAAACTTCAACATAATTGCTCAGGAA…	3331	ACCCAGCTTTCTTGTACAAAGTTGGCATTATAAGAAAGCATTGCTTATCAATTTGTTGCAACGAACAGGTCACTATCAGTCAAAATAAAATCATTATTTGAGGCTAGGTGGAGGCTCAGTGATGATAAGTCTGCGATGGTGGATGCATGTGTCATGGTCATAGCTGTTTCCTGTGTGAAATTGTTATCCGCTCAGAGGGCACAATCCTATTCCGCGCTATCCGACAATCTCCAAGACATTAGGTGGAGTTCAGTTCGGCGTATGGCATATGTCGCTGGAAAGAACATGTGAGCAAAAGGCCAGCAAAAGGCCAGGAACCGTAAAAAGGCCGCGTTGCTGGCGTTTTTCCATAGGCTCCGCCCCCCTGACGAGCATCACAAAAATCGACGCTCAAGTCAG…	2365	ACCCAGCTTTCTTGTACAAAGTTGGCATTATAAGAAAGCATTGCTTATCAATTTGTTGCAACGAACAGGTCACTATCAGTCAAAATAAAATCATTATTTGAGGCTAGGTGGAGGCTCAGTGATGATAAGTCTGCGATGGTGGATGCATGTGTCATGGTCATAGCTGTTTCCTGTGTGAAATTGTTATCCGCTCAGAGGGCACAATCCTATTCCGCGCTATCCGACAATCTCCAAGACATTAGGTGGAGTTCAGTTCGGCGTATGGCATATGTCGCTGGAAAGAACATGTGAGCAAAAGGCCAGCAAAAGGCCAGGAACCGTAAAAAGGCCGCGTTGCTGGCGTTTTTCCATAGGCTCCGCCCCCCTGACGAGCATCACAAAAATCGACGCTCAAGTCAG…	pTGW	OriginOfReplication.pMB1	CopyNumber.high	KAN	N/A	Q-14967	ABM75446	L-asparaginase II	963	Prochlorococcus marinus;Prochlorococcus marinus str. NATL1A
pSHPs0629B654981AU	D12	glycerol	ABM75456	867	ACATGAAACTAGCTTTTATTGGCCTTGGAGCTATTGGTAAGCCCATGTCTCAGCGCCTAATTGATAATGGCTATGATTTGAATTTGTATCAGAGAAATAAATTAAATAATGACTCAAAAAGAAAATATTTTTTTGACCCTATAGAGGCTGTTAGTGACTGCGATGGCCTTTTGATTTGCGTGACTGATGATAATGCAGTTGAATCTGTTTTGTTTGGGGATAATGGAGTATCAGGATCACTAAAGCCTAATTCATTTGTTATTGATTTCTCTACAATAAGTCCTGATAAATCTATCTCAATACATAAACGATTAGGTGAACAAAATATTTTTTATGTTGACTGTCCAGTTTCTGGAGGGACAGAGGGTGCTCATAACGGTTCACTATCTTTATTTATTG…	3232	ACCCAGCTTTCTTGTACAAAGTTGGCATTATAAGAAAGCATTGCTTATCAATTTGTTGCAACGAACAGGTCACTATCAGTCAAAATAAAATCATTATTTGAGGCTAGGTGGAGGCTCAGTGATGATAAGTCTGCGATGGTGGATGCATGTGTCATGGTCATAGCTGTTTCCTGTGTGAAATTGTTATCCGCTCAGAGGGCACAATCCTATTCCGCGCTATCCGACAATCTCCAAGACATTAGGTGGAGTTCAGTTCGGCGTATGGCATATGTCGCTGGAAAGAACATGTGAGCAAAAGGCCAGCAAAAGGCCAGGAACCGTAAAAAGGCCGCGTTGCTGGCGTTTTTCCATAGGCTCCGCCCCCCTGACGAGCATCACAAAAATCGACGCTCAAGTCAG…	2365	ACCCAGCTTTCTTGTACAAAGTTGGCATTATAAGAAAGCATTGCTTATCAATTTGTTGCAACGAACAGGTCACTATCAGTCAAAATAAAATCATTATTTGAGGCTAGGTGGAGGCTCAGTGATGATAAGTCTGCGATGGTGGATGCATGTGTCATGGTCATAGCTGTTTCCTGTGTGAAATTGTTATCCGCTCAGAGGGCACAATCCTATTCCGCGCTATCCGACAATCTCCAAGACATTAGGTGGAGTTCAGTTCGGCGTATGGCATATGTCGCTGGAAAGAACATGTGAGCAAAAGGCCAGCAAAAGGCCAGGAACCGTAAAAAGGCCGCGTTGCTGGCGTTTTTCCATAGGCTCCGCCCCCCTGACGAGCATCACAAAAATCGACGCTCAAGTCAG…	pTGW	OriginOfReplication.pMB1	CopyNumber.high	KAN	N/A	Q-14967	ABM75456	NAD(P)-dependent oxidoreductase	864	Prochlorococcus marinus;Prochlorococcus marinus str. NATL1A	9	GO:0050661;GO:0051287;GO:0006098;GO:0046487;GO:0006552;GO:0006574;GO:0006550;GO:0008442;GO:0008679	EC:1.1.1.31;EC:1.1.1.60	Acting on the CH-OH group of donors	BP--IEA ; MF--IEA	glyoxylate metabolic process ; valine catabolic process ; NAD binding ; pentose-phosphate shunt ; NADP binding ; leucine catabolic process ; isoleucine catabolic process ; 3-hydroxyisobutyrate dehydrogenase activity ; 2-hydroxy-3-oxopropionate reductase activity
pSHPs0629B654981AU	F12	glycerol	ABM75462	1317	ACATGGACAAATTAATCTCTAGTAAATCCATTGGTTATAGAAAAAGTCTTGGCCCTGGAATCCTTTTAGCGGCAGCATGCATAGGCGGATCACACCTAATGTCATCTACTACAGCTGGAGCTAAATTTGGATTTTCTCTTATTGGCCTTATTTTATTGACAAATCTAGTTAAATATCCATTTTTACTTGTCGGAACAAGATTTACAGCTGTTACTGGATTATCACTTTTAGAGGGATTTCAAAAACGTAATAAATTTTATTTGCCTATATATTTAATTGTTGGATTAATTACTGGAACCTTTACTATTTCTGCCGTTAGTTTTGTTACAGGACTCCTTTTAAAAAATATAGTAATATTTTCATCCTTCCCTCCTCTAGATTTAGCTATAGGGATATTAA…	3682	ACCCAGCTTTCTTGTACAAAGTTGGCATTATAAGAAAGCATTGCTTATCAATTTGTTGCAACGAACAGGTCACTATCAGTCAAAATAAAATCATTATTTGAGGCTAGGTGGAGGCTCAGTGATGATAAGTCTGCGATGGTGGATGCATGTGTCATGGTCATAGCTGTTTCCTGTGTGAAATTGTTATCCGCTCAGAGGGCACAATCCTATTCCGCGCTATCCGACAATCTCCAAGACATTAGGTGGAGTTCAGTTCGGCGTATGGCATATGTCGCTGGAAAGAACATGTGAGCAAAAGGCCAGCAAAAGGCCAGGAACCGTAAAAAGGCCGCGTTGCTGGCGTTTTTCCATAGGCTCCGCCCCCCTGACGAGCATCACAAAAATCGACGCTCAAGTCAG…	2365	ACCCAGCTTTCTTGTACAAAGTTGGCATTATAAGAAAGCATTGCTTATCAATTTGTTGCAACGAACAGGTCACTATCAGTCAAAATAAAATCATTATTTGAGGCTAGGTGGAGGCTCAGTGATGATAAGTCTGCGATGGTGGATGCATGTGTCATGGTCATAGCTGTTTCCTGTGTGAAATTGTTATCCGCTCAGAGGGCACAATCCTATTCCGCGCTATCCGACAATCTCCAAGACATTAGGTGGAGTTCAGTTCGGCGTATGGCATATGTCGCTGGAAAGAACATGTGAGCAAAAGGCCAGCAAAAGGCCAGGAACCGTAAAAAGGCCGCGTTGCTGGCGTTTTTCCATAGGCTCCGCCCCCCTGACGAGCATCACAAAAATCGACGCTCAAGTCAG…	pTGW	OriginOfReplication.pMB1	CopyNumber.high	KAN	N/A	Q-14967	ABM75462	divalent metal cation transporter	1314	Prochlorococcus marinus;Prochlorococcus marinus str. NATL1A;Prochlorococcus marinus XMU1403	3	GO:0016021;GO:0046873;GO:0030001			BP--IEA ; CC--IEA ; MF--IEA	metal ion transport ; metal ion transmembrane transporter activity ; integral component of membrane
pSHPs0629B654981AU	H12	glycerol	ABM75473	804	ACATGAAAAATAATTCTAAATATTGGATAGTTACAGATCTTGATGGCACTTTAATGGACGAAGATTACGATATAACTCCTGCCAAAGAAACCTTAAAAATATTGGCAGAATTGAATATTCCTGTAATACCTTGTACTAGTAAAACTGCTTCTGAAGTTAGATATTTTAGAAAAGAGAATGCATTGACAGATCCTTTTATTGTCGAAAATGGAGCGGCTGTTTATGGGTGTTATGAACAAAATTCGTCGGAATGGGAATTGATCTTAGGAAAAAGTTATTCTGAATTAAAAACTATATTATTTAATATCTCTAAAAAAGTTAACTTCCACTTAACCCCATTAAATGATTTAAGCAAAAATCAAATATTTGAACTTACGGGATTATCTGATCAAGGTATTA…	3169	ACCCAGCTTTCTTGTACAAAGTTGGCATTATAAGAAAGCATTGCTTATCAATTTGTTGCAACGAACAGGTCACTATCAGTCAAAATAAAATCATTATTTGAGGCTAGGTGGAGGCTCAGTGATGATAAGTCTGCGATGGTGGATGCATGTGTCATGGTCATAGCTGTTTCCTGTGTGAAATTGTTATCCGCTCAGAGGGCACAATCCTATTCCGCGCTATCCGACAATCTCCAAGACATTAGGTGGAGTTCAGTTCGGCGTATGGCATATGTCGCTGGAAAGAACATGTGAGCAAAAGGCCAGCAAAAGGCCAGGAACCGTAAAAAGGCCGCGTTGCTGGCGTTTTTCCATAGGCTCCGCCCCCCTGACGAGCATCACAAAAATCGACGCTCAAGTCAG…	2365	ACCCAGCTTTCTTGTACAAAGTTGGCATTATAAGAAAGCATTGCTTATCAATTTGTTGCAACGAACAGGTCACTATCAGTCAAAATAAAATCATTATTTGAGGCTAGGTGGAGGCTCAGTGATGATAAGTCTGCGATGGTGGATGCATGTGTCATGGTCATAGCTGTTTCCTGTGTGAAATTGTTATCCGCTCAGAGGGCACAATCCTATTCCGCGCTATCCGACAATCTCCAAGACATTAGGTGGAGTTCAGTTCGGCGTATGGCATATGTCGCTGGAAAGAACATGTGAGCAAAAGGCCAGCAAAAGGCCAGGAACCGTAAAAAGGCCGCGTTGCTGGCGTTTTTCCATAGGCTCCGCCCCCCTGACGAGCATCACAAAAATCGACGCTCAAGTCAG…	pTGW	OriginOfReplication.pMB1	CopyNumber.high	KAN	N/A	Q-14967	ABM75473	mannosyl-3-phosphoglycerate phosphatase-related	801	Prochlorococcus marinus;Prochlorococcus marinus str. NATL1A	4	GO:0050531;GO:0005737;GO:0016311;GO:0051479	EC:3.1.3.70	Acting on ester bonds	BP--IEA ; CC--IEA ; MF--IEA	cytoplasm ; mannosylglycerate biosynthetic process ; mannosyl-3-phosphoglycerate phosphatase activity ; dephosphorylation
pSHPs0629B654981AU	D1	glycerol	ABM75022	990	ACATGTCCAGAATCTATGAAGACAATAGTTTCGCTATTGGTCATACCCCATTAGTCAAGCTTAATTCAATTACAAAAAACGCAAAAGCAACAGTATTGGCAAAGATAGAAGGCCGTAACCCCGCCTACAGCGTTAAGTGCAGAATAGGAGCGAACATGATCTGGGATGCTGAGAAGAAAGGTTTACTCAATAAAGATAAAGTCATTATTGAACCAACTTCTGGAAATACTGGAATAGCCCTTGCTTACACAGCTGCTGCTCGAGGTTACAAGTTAATCCTCACGATGCCTGAGTCCATGTCAATTGAACGTCGGAGGATGATGGCTGTTCTTGGTGCTGAATTAATACTAACTGAAGCAGCAAAAGGAATGCCTGGTGCCATTGCAAAAGCGAAGGAGA…	3355	ACCCAGCTTTCTTGTACAAAGTTGGCATTATAAGAAAGCATTGCTTATCAATTTGTTGCAACGAACAGGTCACTATCAGTCAAAATAAAATCATTATTTGAGGCTAGGTGGAGGCTCAGTGATGATAAGTCTGCGATGGTGGATGCATGTGTCATGGTCATAGCTGTTTCCTGTGTGAAATTGTTATCCGCTCAGAGGGCACAATCCTATTCCGCGCTATCCGACAATCTCCAAGACATTAGGTGGAGTTCAGTTCGGCGTATGGCATATGTCGCTGGAAAGAACATGTGAGCAAAAGGCCAGCAAAAGGCCAGGAACCGTAAAAAGGCCGCGTTGCTGGCGTTTTTCCATAGGCTCCGCCCCCCTGACGAGCATCACAAAAATCGACGCTCAAGTCAG…	2365	ACCCAGCTTTCTTGTACAAAGTTGGCATTATAAGAAAGCATTGCTTATCAATTTGTTGCAACGAACAGGTCACTATCAGTCAAAATAAAATCATTATTTGAGGCTAGGTGGAGGCTCAGTGATGATAAGTCTGCGATGGTGGATGCATGTGTCATGGTCATAGCTGTTTCCTGTGTGAAATTGTTATCCGCTCAGAGGGCACAATCCTATTCCGCGCTATCCGACAATCTCCAAGACATTAGGTGGAGTTCAGTTCGGCGTATGGCATATGTCGCTGGAAAGAACATGTGAGCAAAAGGCCAGCAAAAGGCCAGGAACCGTAAAAAGGCCGCGTTGCTGGCGTTTTTCCATAGGCTCCGCCCCCCTGACGAGCATCACAAAAATCGACGCTCAAGTCAG…	pTGW	OriginOfReplication.pMB1	CopyNumber.high	KAN	N/A	Q-14967	ABM75022	cysteine synthase A	987	Prochlorococcus marinus;Prochlorococcus marinus str. NATL1A	4	GO:0016829;GO:0009333;GO:0004124;GO:0006535	EC:2.5.1.47	Transferring alkyl or aryl groups, other than methyl groups	BP--IEA ; MF--IEA	cysteine synthase activity ; lyase activity ; cysteine biosynthetic process from serine ; cysteine synthase complex
pSHPs0629B654981AU	E3	glycerol	ABM75156_fit	753	ACATGAACAACCTGGAAGAAGTTTTGTACCTTAATCCCCTGGAACTTTCAGGTCCTGAACAGATGGGTATCGACTTATTCTTGCTGGAGAAATCCCTGGCAGAGAATAACTTCAACATGGCCGTCAGATTCTACACTTGGGACGGGGACTGGTTGAGCATCGGTAAGAACCAGAAGGAGTTACCGAAGAAGTGGATAGAGTTGTTGAAGAACGAGCAACTGAAGATAGTTAGAAGGCCATCTGGCGGCAATGCCGTATTACACTCGCGTGGGCTAACATATGCGTTGATTTGGAAGTACCCACCTAGAAACAAGAAGGAGTCTTACTTAAAGACGACCCAGTGGTTAAAGGACGGGATAAAGAAGGCCGGTGTTGACTTATTCTACGGAAACCAACCAG…	3118	ACCCAGCTTTCTTGTACAAAGTTGGCATTATAAGAAAGCATTGCTTATCAATTTGTTGCAACGAACAGGTCACTATCAGTCAAAATAAAATCATTATTTGAGGCTAGGTGGAGGCTCAGTGATGATAAGTCTGCGATGGTGGATGCATGTGTCATGGTCATAGCTGTTTCCTGTGTGAAATTGTTATCCGCTCAGAGGGCACAATCCTATTCCGCGCTATCCGACAATCTCCAAGACATTAGGTGGAGTTCAGTTCGGCGTATGGCATATGTCGCTGGAAAGAACATGTGAGCAAAAGGCCAGCAAAAGGCCAGGAACCGTAAAAAGGCCGCGTTGCTGGCGTTTTTCCATAGGCTCCGCCCCCCTGACGAGCATCACAAAAATCGACGCTCAAGTCAG…	2365	ACCCAGCTTTCTTGTACAAAGTTGGCATTATAAGAAAGCATTGCTTATCAATTTGTTGCAACGAACAGGTCACTATCAGTCAAAATAAAATCATTATTTGAGGCTAGGTGGAGGCTCAGTGATGATAAGTCTGCGATGGTGGATGCATGTGTCATGGTCATAGCTGTTTCCTGTGTGAAATTGTTATCCGCTCAGAGGGCACAATCCTATTCCGCGCTATCCGACAATCTCCAAGACATTAGGTGGAGTTCAGTTCGGCGTATGGCATATGTCGCTGGAAAGAACATGTGAGCAAAAGGCCAGCAAAAGGCCAGGAACCGTAAAAAGGCCGCGTTGCTGGCGTTTTTCCATAGGCTCCGCCCCCCTGACGAGCATCACAAAAATCGACGCTCAAGTCAG…	pTGW	OriginOfReplication.pMB1	CopyNumber.high	KAN	N/A	Q-14967	ABM75156	lipoate-- ligase family	750	Prochlorococcus marinus;Prochlorococcus marinus str. NATL1A	2	GO:0006464;GO:0016874			BP--IEA ; MF--IEA	ligase activity ; cellular protein modification process
pSHPs0629B654981AU	B5	glycerol	ABM75279	693	ACATGGATCCTGGTAGCAATTCACAATCAAATTCAAACTCACAAGATCCATATTTGATACTTGGAATAAATGAGGGTGCAAGTTTTGATGCTATTCAAGAAGCAAGAGATAAAAAGTTAAAAGAGGTTGGTGATGATCAAATTACTAAAGCAAAAATAGAAGCTGCTTATGATTCATTGCTAATGGTAAGTCTTAAGTCAAGACAACTTGGTAATGCAAGTAACGAGGCAATAAATGCATCAAAGAAAGAAAATGAAGCCAAGAAAGTTGGTGATATAGGACCTGGTTCGCTCCTCACTAGGTTGAAGAATTTAAATCTTCCTAAATACGAGGCTTCAACATCTAACTTTTTACCAAGCTTAGAGTTACCCTCGGGACAAGAATTAAATATACGGATAT…	3058	ACCCAGCTTTCTTGTACAAAGTTGGCATTATAAGAAAGCATTGCTTATCAATTTGTTGCAACGAACAGGTCACTATCAGTCAAAATAAAATCATTATTTGAGGCTAGGTGGAGGCTCAGTGATGATAAGTCTGCGATGGTGGATGCATGTGTCATGGTCATAGCTGTTTCCTGTGTGAAATTGTTATCCGCTCAGAGGGCACAATCCTATTCCGCGCTATCCGACAATCTCCAAGACATTAGGTGGAGTTCAGTTCGGCGTATGGCATATGTCGCTGGAAAGAACATGTGAGCAAAAGGCCAGCAAAAGGCCAGGAACCGTAAAAAGGCCGCGTTGCTGGCGTTTTTCCATAGGCTCCGCCCCCCTGACGAGCATCACAAAAATCGACGCTCAAGTCAG…	2365	ACCCAGCTTTCTTGTACAAAGTTGGCATTATAAGAAAGCATTGCTTATCAATTTGTTGCAACGAACAGGTCACTATCAGTCAAAATAAAATCATTATTTGAGGCTAGGTGGAGGCTCAGTGATGATAAGTCTGCGATGGTGGATGCATGTGTCATGGTCATAGCTGTTTCCTGTGTGAAATTGTTATCCGCTCAGAGGGCACAATCCTATTCCGCGCTATCCGACAATCTCCAAGACATTAGGTGGAGTTCAGTTCGGCGTATGGCATATGTCGCTGGAAAGAACATGTGAGCAAAAGGCCAGCAAAAGGCCAGGAACCGTAAAAAGGCCGCGTTGCTGGCGTTTTTCCATAGGCTCCGCCCCCCTGACGAGCATCACAAAAATCGACGCTCAAGTCAG…	pTGW	OriginOfReplication.pMB1	CopyNumber.high	KAN	N/A	Q-14967	ABM75279	molecular chaperone	690	Prochlorococcus marinus;Prochlorococcus marinus str. PAC1;Prochlorococcus marinus str. NATL1A;Prochlorococcus marinus XMU1403;Prochlorococcus sp. MED-G73	1	GO:0016021			CC--IEA	integral component of membrane
pSHPs0629B654981AU	D5	glycerol	ABM75284	747	ACATGGGTAACTTGTCTTTTGTTGGGGGTACTTGGGTTAATGCTTTTTTGATTAATTTCTTGTTGATATTTTTGGGACAAAGGCTTCCATTTTTAACTAAGAAAGGTTGGATTCATGCTGGAGTACTTGGAACACTTTTATTAGGATCTATTGGTTGGAATGGTTGGATATCAGTTTGTGTATATCTCTTATTGGGGACATTAGTTACAAAAATTGGATATAAAAATAAGGCTTCCCGAGGTATTGCTGAATCCAGAGGTGGTAAACGTGGCCCTGAAAATGTTTGGGGTTCTGCAGCAACAGGCTGCTCACTCGCCTTATTAAGTTGTTTTTGGCCAAATTTTTTAAATTTATTCATGGTGGGTTTTGCTTCTAGTTTCAGTGCAAAACTCTCCGATA…	3112	ACCCAGCTTTCTTGTACAAAGTTGGCATTATAAGAAAGCATTGCTTATCAATTTGTTGCAACGAACAGGTCACTATCAGTCAAAATAAAATCATTATTTGAGGCTAGGTGGAGGCTCAGTGATGATAAGTCTGCGATGGTGGATGCATGTGTCATGGTCATAGCTGTTTCCTGTGTGAAATTGTTATCCGCTCAGAGGGCACAATCCTATTCCGCGCTATCCGACAATCTCCAAGACATTAGGTGGAGTTCAGTTCGGCGTATGGCATATGTCGCTGGAAAGAACATGTGAGCAAAAGGCCAGCAAAAGGCCAGGAACCGTAAAAAGGCCGCGTTGCTGGCGTTTTTCCATAGGCTCCGCCCCCCTGACGAGCATCACAAAAATCGACGCTCAAGTCAG…	2365	ACCCAGCTTTCTTGTACAAAGTTGGCATTATAAGAAAGCATTGCTTATCAATTTGTTGCAACGAACAGGTCACTATCAGTCAAAATAAAATCATTATTTGAGGCTAGGTGGAGGCTCAGTGATGATAAGTCTGCGATGGTGGATGCATGTGTCATGGTCATAGCTGTTTCCTGTGTGAAATTGTTATCCGCTCAGAGGGCACAATCCTATTCCGCGCTATCCGACAATCTCCAAGACATTAGGTGGAGTTCAGTTCGGCGTATGGCATATGTCGCTGGAAAGAACATGTGAGCAAAAGGCCAGCAAAAGGCCAGGAACCGTAAAAAGGCCGCGTTGCTGGCGTTTTTCCATAGGCTCCGCCCCCCTGACGAGCATCACAAAAATCGACGCTCAAGTCAG…	pTGW	OriginOfReplication.pMB1	CopyNumber.high	KAN	N/A	Q-14967	ABM75284	TIGR00297 family	744	Prochlorococcus marinus;Prochlorococcus marinus str. NATL1A	1	GO:0016021			CC--IEA	integral component of membrane
pSHPs0629B654981AU	F5	glycerol	ABM75288	915	ACATGGATCAAAAGCCAAGAGGAATAAAACTTATAAAAATAGCTTTTGCAGTTTTATCACTATCTAATTTATTTTCTATTGGTTCATTAAAAGCAGAAGAGATCCTTCATATTGGGGCAATACCAGATCAAAACCCAGAGCACCTCAATCGTTTATATAAGGTTTTATCCTCTGAATTAAGCGAGCAGCTCAATGTTCAGGTCCGTTATAAACCCGTTACTAATTATGCTGCAGCTGTAACAGCTTTTAGAACCGGAGATTTAGATTTAGTATGGTTCGGTGCTTTAACGGGTGTACAAGCAAGACTTCAAAGCAAAGGATCCAAGGTAATAGCACAACGAGATATTGATGAAAAATTCCATAGTGTTTTTATCGGAAACAAGAAAAGTTCAATCCAAA…	3280	ACCCAGCTTTCTTGTACAAAGTTGGCATTATAAGAAAGCATTGCTTATCAATTTGTTGCAACGAACAGGTCACTATCAGTCAAAATAAAATCATTATTTGAGGCTAGGTGGAGGCTCAGTGATGATAAGTCTGCGATGGTGGATGCATGTGTCATGGTCATAGCTGTTTCCTGTGTGAAATTGTTATCCGCTCAGAGGGCACAATCCTATTCCGCGCTATCCGACAATCTCCAAGACATTAGGTGGAGTTCAGTTCGGCGTATGGCATATGTCGCTGGAAAGAACATGTGAGCAAAAGGCCAGCAAAAGGCCAGGAACCGTAAAAAGGCCGCGTTGCTGGCGTTTTTCCATAGGCTCCGCCCCCCTGACGAGCATCACAAAAATCGACGCTCAAGTCAG…	2365	ACCCAGCTTTCTTGTACAAAGTTGGCATTATAAGAAAGCATTGCTTATCAATTTGTTGCAACGAACAGGTCACTATCAGTCAAAATAAAATCATTATTTGAGGCTAGGTGGAGGCTCAGTGATGATAAGTCTGCGATGGTGGATGCATGTGTCATGGTCATAGCTGTTTCCTGTGTGAAATTGTTATCCGCTCAGAGGGCACAATCCTATTCCGCGCTATCCGACAATCTCCAAGACATTAGGTGGAGTTCAGTTCGGCGTATGGCATATGTCGCTGGAAAGAACATGTGAGCAAAAGGCCAGCAAAAGGCCAGGAACCGTAAAAAGGCCGCGTTGCTGGCGTTTTTCCATAGGCTCCGCCCCCCTGACGAGCATCACAAAAATCGACGCTCAAGTCAG…	pTGW	OriginOfReplication.pMB1	CopyNumber.high	KAN	N/A	Q-14967	ABM75288	selenate ABC transporter substrate-binding	912	Prochlorococcus marinus;Prochlorococcus marinus str. NATL1A	2	GO:0055085;GO:0043190			BP--IEA ; CC--IEA	transmembrane transport ; ATP-binding cassette (ABC) transporter complex
pSHPs0629B654981AU	H5	glycerol	ABM75296	990	ACTTGAATTGGAAACTAATTACTACTGTTTCCTATTACAAGACTGATATATCAGTCTCAAATAAAAACAAAAATCTCATTGATGAGATCAATTTTTTGCGTAAAAAAAGAAACGCTATAATTCTTGCCCATTACTACCAAGAGCCTGCGATACAGGATATTGCAGATTTTATTGGAGATTCACTTGAATTATCCAGAAAAGCTTCAGAAACAAATGCAGAGGTTATTGTTTTTTGTGGCGTTCATTTCATGGCCGAAACAGCAAAAATCTTGAGTCCAAATAAGATTGTTCTCCTTCCTGATTTTGATGCTGGATGCACACTCGCAGATGATTGCCAACCTGATGACTTCCAAAAATTCTTAGACAAGCATCCTGATCATTTTGCCATTAGCTATGTAA…	3355	ACCCAGCTTTCTTGTACAAAGTTGGCATTATAAGAAAGCATTGCTTATCAATTTGTTGCAACGAACAGGTCACTATCAGTCAAAATAAAATCATTATTTGAGGCTAGGTGGAGGCTCAGTGATGATAAGTCTGCGATGGTGGATGCATGTGTCATGGTCATAGCTGTTTCCTGTGTGAAATTGTTATCCGCTCAGAGGGCACAATCCTATTCCGCGCTATCCGACAATCTCCAAGACATTAGGTGGAGTTCAGTTCGGCGTATGGCATATGTCGCTGGAAAGAACATGTGAGCAAAAGGCCAGCAAAAGGCCAGGAACCGTAAAAAGGCCGCGTTGCTGGCGTTTTTCCATAGGCTCCGCCCCCCTGACGAGCATCACAAAAATCGACGCTCAAGTCAG…	2365	ACCCAGCTTTCTTGTACAAAGTTGGCATTATAAGAAAGCATTGCTTATCAATTTGTTGCAACGAACAGGTCACTATCAGTCAAAATAAAATCATTATTTGAGGCTAGGTGGAGGCTCAGTGATGATAAGTCTGCGATGGTGGATGCATGTGTCATGGTCATAGCTGTTTCCTGTGTGAAATTGTTATCCGCTCAGAGGGCACAATCCTATTCCGCGCTATCCGACAATCTCCAAGACATTAGGTGGAGTTCAGTTCGGCGTATGGCATATGTCGCTGGAAAGAACATGTGAGCAAAAGGCCAGCAAAAGGCCAGGAACCGTAAAAAGGCCGCGTTGCTGGCGTTTTTCCATAGGCTCCGCCCCCCTGACGAGCATCACAAAAATCGACGCTCAAGTCAG…	pTGW	OriginOfReplication.pMB1	CopyNumber.high	KAN	N/A	Q-14967	ABM75296	quinolinate synthase	987	Prochlorococcus marinus;Prochlorococcus marinus str. NATL1A	7	GO:0019805;GO:0019804;GO:0005737;GO:0046872;GO:0009435;GO:0051539;GO:0008987			BP--IEA ; CC--IEA ; MF--IEA	cytoplasm ; 4 iron, 4 sulfur cluster binding ; obsolete quinolinate synthetase complex ; metal ion binding ; NAD biosynthetic process ; quinolinate biosynthetic process ; quinolinate synthetase A activity
pSHPs0629B654981AU	C6	glycerol	ABM75300	1110	ACGTGAATAAGGACAACCACCATATTAAAGTCTCTCTAACTAACAACCCATACGAAATAGTTATTGGAAAAAATAGTCTTGAAAGCATAGGAGATGAGTTATTTAATATTGGTTTTAGGGAAGGACTAAAAGTATTAGTCGTGTCCAACAAGGAAGTCTCTGATCACTATGGTGATTGCATAATCAAAAGTCTGATAAAAAGTAAATTCAAACCAAAGCTTTTGATAATAAAAGCTGGAGAAGATCAAAAAAATCAATCTTCTATAGATTTAATCCACAATGCGGCATATGAAGCGAGGTTAGAGAGAGGATCATTAATGATTGCCCTTGGAGGTGGCGTGATTGGAGATATGACTGGCTTTGCAGCTGCTACATGGTTGCGTGGAGTAAATGTAGTCC…	3475	ACCCAGCTTTCTTGTACAAAGTTGGCATTATAAGAAAGCATTGCTTATCAATTTGTTGCAACGAACAGGTCACTATCAGTCAAAATAAAATCATTATTTGAGGCTAGGTGGAGGCTCAGTGATGATAAGTCTGCGATGGTGGATGCATGTGTCATGGTCATAGCTGTTTCCTGTGTGAAATTGTTATCCGCTCAGAGGGCACAATCCTATTCCGCGCTATCCGACAATCTCCAAGACATTAGGTGGAGTTCAGTTCGGCGTATGGCATATGTCGCTGGAAAGAACATGTGAGCAAAAGGCCAGCAAAAGGCCAGGAACCGTAAAAAGGCCGCGTTGCTGGCGTTTTTCCATAGGCTCCGCCCCCCTGACGAGCATCACAAAAATCGACGCTCAAGTCAG…	2365	ACCCAGCTTTCTTGTACAAAGTTGGCATTATAAGAAAGCATTGCTTATCAATTTGTTGCAACGAACAGGTCACTATCAGTCAAAATAAAATCATTATTTGAGGCTAGGTGGAGGCTCAGTGATGATAAGTCTGCGATGGTGGATGCATGTGTCATGGTCATAGCTGTTTCCTGTGTGAAATTGTTATCCGCTCAGAGGGCACAATCCTATTCCGCGCTATCCGACAATCTCCAAGACATTAGGTGGAGTTCAGTTCGGCGTATGGCATATGTCGCTGGAAAGAACATGTGAGCAAAAGGCCAGCAAAAGGCCAGGAACCGTAAAAAGGCCGCGTTGCTGGCGTTTTTCCATAGGCTCCGCCCCCCTGACGAGCATCACAAAAATCGACGCTCAAGTCAG…	pTGW	OriginOfReplication.pMB1	CopyNumber.high	KAN	N/A	Q-14967	ABM75300	3-dehydroquinate synthase	1107	Prochlorococcus marinus;Prochlorococcus marinus str. NATL1A	8	GO:0000166;GO:0009094;GO:0003856;GO:0000162;GO:0005737;GO:0046872;GO:0006571;GO:0009423	EC:4.2.3.4	Carbon-oxygen lyases	BP--IEA ; CC--IEA ; MF--IEA	cytoplasm ; L-phenylalanine biosynthetic process ; metal ion binding ; chorismate biosynthetic process ; 3-dehydroquinate synthase activity ; tyrosine biosynthetic process ; tryptophan biosynthetic process ; nucleotide binding
pSHPs0629B654981AU	G6	glycerol	ABM75327	720	ACATGACTGAAGAAAAATCACATCCAAGCAAAGAGAGCATAGAGGAGTTCTTGGGGGCATTTAGAATGGCTTCAGAAAGGAAACGACTCGGATTGTTAAATCGTTTAGAAGAGAGGGTTGAGGAACTTCTTGGCCTTGGATCAACTTTAATGTCTGGTTTTGATCCTGGTATTTGTGACTGGACTCCTGGCTTCATTTTGCAACTTATTCATAAAACTGATAAAGATTTCATAAGAAATACTCTCAATTGCGACAACCTTTCATGGTTCGATTCCCCATCAGATGTTGGTTTTGATTATTCACCACTTCAGCGATTTTTGTTAAATGAAAGCTATGAAGATGCCGACCGCTTTACAAGCTTGAAACTTAGAGAGCTTGCAGGAGAAAAGGCAGTAAAAA…	3085	ACCCAGCTTTCTTGTACAAAGTTGGCATTATAAGAAAGCATTGCTTATCAATTTGTTGCAACGAACAGGTCACTATCAGTCAAAATAAAATCATTATTTGAGGCTAGGTGGAGGCTCAGTGATGATAAGTCTGCGATGGTGGATGCATGTGTCATGGTCATAGCTGTTTCCTGTGTGAAATTGTTATCCGCTCAGAGGGCACAATCCTATTCCGCGCTATCCGACAATCTCCAAGACATTAGGTGGAGTTCAGTTCGGCGTATGGCATATGTCGCTGGAAAGAACATGTGAGCAAAAGGCCAGCAAAAGGCCAGGAACCGTAAAAAGGCCGCGTTGCTGGCGTTTTTCCATAGGCTCCGCCCCCCTGACGAGCATCACAAAAATCGACGCTCAAGTCAG…	2365	ACCCAGCTTTCTTGTACAAAGTTGGCATTATAAGAAAGCATTGCTTATCAATTTGTTGCAACGAACAGGTCACTATCAGTCAAAATAAAATCATTATTTGAGGCTAGGTGGAGGCTCAGTGATGATAAGTCTGCGATGGTGGATGCATGTGTCATGGTCATAGCTGTTTCCTGTGTGAAATTGTTATCCGCTCAGAGGGCACAATCCTATTCCGCGCTATCCGACAATCTCCAAGACATTAGGTGGAGTTCAGTTCGGCGTATGGCATATGTCGCTGGAAAGAACATGTGAGCAAAAGGCCAGCAAAAGGCCAGGAACCGTAAAAAGGCCGCGTTGCTGGCGTTTTTCCATAGGCTCCGCCCCCCTGACGAGCATCACAAAAATCGACGCTCAAGTCAG…	pTGW	OriginOfReplication.pMB1	CopyNumber.high	KAN	N/A	Q-14967	ABM75327	GUN4 domain-containing	717	Prochlorococcus marinus;Prochlorococcus marinus str. NATL1A
pSHPs0629B654981AU	A7	glycerol	ABM75331	1425	ACATGAGCAAGACCTCTCAAGATGTTCTTCGTCAAATTAAGGATGAGGGCATTGAGCTAATAGATTTAAAATTCACTGACTTACATGGTAAGTGGCAGCATTTAACAGTAGCTTCAGATCTAATTGAAGAAAGCTCTTTTACAGAAGGGCTTGCTTTTGATGGCTCTTCAATTCGCGGTTGGAAAGCCATAAACGAATCTGATATGGCAATGGTTCCAGATCCATCAACCAGCTGGATAGACCCTTTTTACCATCACAAAACTCTTAGTTTAATTTGCTCAATTCAGGAGCCAAGGAGTGGAGAGCCATATGCCAGATGCCCAAGAGCTTTGGCGCAAAAGGCTTTGGATTACTTAGGAAGCACAAGTGTTGCAGATGCTGCATTTTTTGGTCCTGAAC…	3790	ACCCAGCTTTCTTGTACAAAGTTGGCATTATAAGAAAGCATTGCTTATCAATTTGTTGCAACGAACAGGTCACTATCAGTCAAAATAAAATCATTATTTGAGGCTAGGTGGAGGCTCAGTGATGATAAGTCTGCGATGGTGGATGCATGTGTCATGGTCATAGCTGTTTCCTGTGTGAAATTGTTATCCGCTCAGAGGGCACAATCCTATTCCGCGCTATCCGACAATCTCCAAGACATTAGGTGGAGTTCAGTTCGGCGTATGGCATATGTCGCTGGAAAGAACATGTGAGCAAAAGGCCAGCAAAAGGCCAGGAACCGTAAAAAGGCCGCGTTGCTGGCGTTTTTCCATAGGCTCCGCCCCCCTGACGAGCATCACAAAAATCGACGCTCAAGTCAG…	2365	ACCCAGCTTTCTTGTACAAAGTTGGCATTATAAGAAAGCATTGCTTATCAATTTGTTGCAACGAACAGGTCACTATCAGTCAAAATAAAATCATTATTTGAGGCTAGGTGGAGGCTCAGTGATGATAAGTCTGCGATGGTGGATGCATGTGTCATGGTCATAGCTGTTTCCTGTGTGAAATTGTTATCCGCTCAGAGGGCACAATCCTATTCCGCGCTATCCGACAATCTCCAAGACATTAGGTGGAGTTCAGTTCGGCGTATGGCATATGTCGCTGGAAAGAACATGTGAGCAAAAGGCCAGCAAAAGGCCAGGAACCGTAAAAAGGCCGCGTTGCTGGCGTTTTTCCATAGGCTCCGCCCCCCTGACGAGCATCACAAAAATCGACGCTCAAGTCAG…	pTGW	OriginOfReplication.pMB1	CopyNumber.high	KAN	N/A	Q-14967	ABM75331	type I glutamate--ammonia ligase	1422	Prochlorococcus marinus;Prochlorococcus marinus str. NATL1A	4	GO:0005524;GO:0009252;GO:0006542;GO:0004356	EC:6.3.1.2	Forming carbon-nitrogen bonds	BP--IEA ; MF--IEA	glutamate-ammonia ligase activity ; glutamine biosynthetic process ; ATP binding ; peptidoglycan biosynthetic process
pSHPs0629B654981AU	C7	glycerol	ABM75339	1239	ACATGAACATAATTCTGGACAAACTAGATAGCAAAAATATAATGTCAGCCAAGCTATGGATAGAGGATGGCAGTAGGAATGATCCAAAAGATAAAAAAGGAATTCATCAACTCTTAAGCTCAACAATGCTTAGAGGTTGTGGGCCATACAATAATAAGGAAATCGCTGAAATTGTAGAAAATTGTGGTGCAAATTTAAACTGTGATACATACGAAGATGGTCTTTTAATAAGTCTTAAATGTGTCGAAACTGATGCGTATAAACTTCTTCCCTTAATTGGTTGGATGATTACAAAACCTATACTTCAAATAGATCAGTTTGAATTAGAAAAAGATCTAACAATAAAAGCCATTAAAAGACAAAAAGAGAGTACATATCAACTAGCTTTTGATGGCTGGA…	3604	ACCCAGCTTTCTTGTACAAAGTTGGCATTATAAGAAAGCATTGCTTATCAATTTGTTGCAACGAACAGGTCACTATCAGTCAAAATAAAATCATTATTTGAGGCTAGGTGGAGGCTCAGTGATGATAAGTCTGCGATGGTGGATGCATGTGTCATGGTCATAGCTGTTTCCTGTGTGAAATTGTTATCCGCTCAGAGGGCACAATCCTATTCCGCGCTATCCGACAATCTCCAAGACATTAGGTGGAGTTCAGTTCGGCGTATGGCATATGTCGCTGGAAAGAACATGTGAGCAAAAGGCCAGCAAAAGGCCAGGAACCGTAAAAAGGCCGCGTTGCTGGCGTTTTTCCATAGGCTCCGCCCCCCTGACGAGCATCACAAAAATCGACGCTCAAGTCAG…	2365	ACCCAGCTTTCTTGTACAAAGTTGGCATTATAAGAAAGCATTGCTTATCAATTTGTTGCAACGAACAGGTCACTATCAGTCAAAATAAAATCATTATTTGAGGCTAGGTGGAGGCTCAGTGATGATAAGTCTGCGATGGTGGATGCATGTGTCATGGTCATAGCTGTTTCCTGTGTGAAATTGTTATCCGCTCAGAGGGCACAATCCTATTCCGCGCTATCCGACAATCTCCAAGACATTAGGTGGAGTTCAGTTCGGCGTATGGCATATGTCGCTGGAAAGAACATGTGAGCAAAAGGCCAGCAAAAGGCCAGGAACCGTAAAAAGGCCGCGTTGCTGGCGTTTTTCCATAGGCTCCGCCCCCCTGACGAGCATCACAAAAATCGACGCTCAAGTCAG…	pTGW	OriginOfReplication.pMB1	CopyNumber.high	KAN	N/A	Q-14967	ABM75339	insulinase family	1236	Prochlorococcus marinus;Prochlorococcus marinus str. NATL1A	2	GO:0003824;GO:0046872			MF--IEA	metal ion binding ; catalytic activity
pSHPs0629B654981AU	F7	glycerol	ABM75343	1179	ACGTGGAATTAAAAAATATTTTTAAAAAAAGGAAAATACCTCTTGCTTGGCTTTTGCTGACAAGACAACCTTTAAGAATATTGGTAGCCATTGCAGGGATAGCATTTGCTGGAATCTTGATGTTTATGCAATTAGGTTTCAGAGATGGTTTGTTTGATGCGAGTGTTACTGTTCATAAGTTGTTTGACGCAGATTTGGTATTAATTAGTCCTCGCTCAAAAAGTTCAATAAGTATGAGTGGGTTTCCTCGACGAAGATTAGTTCAAGCAATGGCACATAAGGATGTGACTGGAACAACTGCGGTTAATTGGAATTTTTTGCTTTGGCGAAACCCAGAAAATTTATCAACTAGATCAATTCTTGCTTTAGGCTTTGAGCCAAGTAATCCATTGTTGATTG…	3544	ACCCAGCTTTCTTGTACAAAGTTGGCATTATAAGAAAGCATTGCTTATCAATTTGTTGCAACGAACAGGTCACTATCAGTCAAAATAAAATCATTATTTGAGGCTAGGTGGAGGCTCAGTGATGATAAGTCTGCGATGGTGGATGCATGTGTCATGGTCATAGCTGTTTCCTGTGTGAAATTGTTATCCGCTCAGAGGGCACAATCCTATTCCGCGCTATCCGACAATCTCCAAGACATTAGGTGGAGTTCAGTTCGGCGTATGGCATATGTCGCTGGAAAGAACATGTGAGCAAAAGGCCAGCAAAAGGCCAGGAACCGTAAAAAGGCCGCGTTGCTGGCGTTTTTCCATAGGCTCCGCCCCCCTGACGAGCATCACAAAAATCGACGCTCAAGTCAG…	2365	ACCCAGCTTTCTTGTACAAAGTTGGCATTATAAGAAAGCATTGCTTATCAATTTGTTGCAACGAACAGGTCACTATCAGTCAAAATAAAATCATTATTTGAGGCTAGGTGGAGGCTCAGTGATGATAAGTCTGCGATGGTGGATGCATGTGTCATGGTCATAGCTGTTTCCTGTGTGAAATTGTTATCCGCTCAGAGGGCACAATCCTATTCCGCGCTATCCGACAATCTCCAAGACATTAGGTGGAGTTCAGTTCGGCGTATGGCATATGTCGCTGGAAAGAACATGTGAGCAAAAGGCCAGCAAAAGGCCAGGAACCGTAAAAAGGCCGCGTTGCTGGCGTTTTTCCATAGGCTCCGCCCCCCTGACGAGCATCACAAAAATCGACGCTCAAGTCAG…	pTGW	OriginOfReplication.pMB1	CopyNumber.high	KAN	N/A	Q-14967	ABM75343	#NAME?	1176	Prochlorococcus marinus;Prochlorococcus marinus str. NATL1A	1	GO:0016021			CC--IEA	integral component of membrane
pSHPs0629B654981AU	B8	glycerol	ABM75358	1560	ACATGGAATTTAGAAGAATCAATCAAATACAGTTACCTGATCATCGTTTTTATGAGATATTTTTACCTACTTTATTTATAATTATAGGCTTATTTGGTGCATTTAATCATGCTCTTTGGAGAGATGAAATGCAAGGATGGCTGGTGGCTTGGCAAAGTGATAACTTAATAGATTTATGGAAAAATAACGCTCCATCTGGACATCCAGTCCTATGGTCATTATTAATTTACTTATCGAAAAATATTACTGGAACACCCATAAGTATGCAGCTTATGCATTGGTTTTTAGGCAGTTCTGCGATTGTGATTTTTTGGAGATTTAGTCCTTTTAATCTAATAACTAAAGCTTTATTTACTTTTGGATATTTCCCCTTTTGGGAATATTTCTTTGTGTGCCGTC…	3925	ACCCAGCTTTCTTGTACAAAGTTGGCATTATAAGAAAGCATTGCTTATCAATTTGTTGCAACGAACAGGTCACTATCAGTCAAAATAAAATCATTATTTGAGGCTAGGTGGAGGCTCAGTGATGATAAGTCTGCGATGGTGGATGCATGTGTCATGGTCATAGCTGTTTCCTGTGTGAAATTGTTATCCGCTCAGAGGGCACAATCCTATTCCGCGCTATCCGACAATCTCCAAGACATTAGGTGGAGTTCAGTTCGGCGTATGGCATATGTCGCTGGAAAGAACATGTGAGCAAAAGGCCAGCAAAAGGCCAGGAACCGTAAAAAGGCCGCGTTGCTGGCGTTTTTCCATAGGCTCCGCCCCCCTGACGAGCATCACAAAAATCGACGCTCAAGTCAG…	2365	ACCCAGCTTTCTTGTACAAAGTTGGCATTATAAGAAAGCATTGCTTATCAATTTGTTGCAACGAACAGGTCACTATCAGTCAAAATAAAATCATTATTTGAGGCTAGGTGGAGGCTCAGTGATGATAAGTCTGCGATGGTGGATGCATGTGTCATGGTCATAGCTGTTTCCTGTGTGAAATTGTTATCCGCTCAGAGGGCACAATCCTATTCCGCGCTATCCGACAATCTCCAAGACATTAGGTGGAGTTCAGTTCGGCGTATGGCATATGTCGCTGGAAAGAACATGTGAGCAAAAGGCCAGCAAAAGGCCAGGAACCGTAAAAAGGCCGCGTTGCTGGCGTTTTTCCATAGGCTCCGCCCCCCTGACGAGCATCACAAAAATCGACGCTCAAGTCAG…	pTGW	OriginOfReplication.pMB1	CopyNumber.high	KAN	N/A	Q-14967	ABM75358	hypothetical protein	1557	Prochlorococcus marinus;Prochlorococcus marinus str. NATL1A	1	GO:0016021			CC--IEA	integral component of membrane
pSHPs0629B654981AU	D8	glycerol	ABM75362	756	ACATGATCCAATCCATTTCTTCAGCAATTTTTACTGAGCACCGTCCAGTTCAGATAATCCCTTCAGTATTGCCAGCAGACTGGGCAAACATGGGTCAGTGCGTAAAAGATCTTGAACTGGCGGGTGTAGACAGAATTCAATTTGATGTGATGGATGGGAACTTTGTCCCGAATCTAACTTTTGGTCCAGAAATGATTTCCGCATGCCGAAAGTATTGCAGCGTTCCATTTGAGACTCAGTTAATGGTTAGTCAATACAACTGTGAAACCATGCTTGAGGGATATGTCGAAGCAAGTAAGGGGGCTAACGGAGAGCCAGGTGTTGTAATTGCTCATGCTGAAGCAAATGTTCACCTTCATCGAATTCTTGGCAAGATTCGTCAACTTGGAGGATCTCCCT…	3121	ACCCAGCTTTCTTGTACAAAGTTGGCATTATAAGAAAGCATTGCTTATCAATTTGTTGCAACGAACAGGTCACTATCAGTCAAAATAAAATCATTATTTGAGGCTAGGTGGAGGCTCAGTGATGATAAGTCTGCGATGGTGGATGCATGTGTCATGGTCATAGCTGTTTCCTGTGTGAAATTGTTATCCGCTCAGAGGGCACAATCCTATTCCGCGCTATCCGACAATCTCCAAGACATTAGGTGGAGTTCAGTTCGGCGTATGGCATATGTCGCTGGAAAGAACATGTGAGCAAAAGGCCAGCAAAAGGCCAGGAACCGTAAAAAGGCCGCGTTGCTGGCGTTTTTCCATAGGCTCCGCCCCCCTGACGAGCATCACAAAAATCGACGCTCAAGTCAG…	2365	ACCCAGCTTTCTTGTACAAAGTTGGCATTATAAGAAAGCATTGCTTATCAATTTGTTGCAACGAACAGGTCACTATCAGTCAAAATAAAATCATTATTTGAGGCTAGGTGGAGGCTCAGTGATGATAAGTCTGCGATGGTGGATGCATGTGTCATGGTCATAGCTGTTTCCTGTGTGAAATTGTTATCCGCTCAGAGGGCACAATCCTATTCCGCGCTATCCGACAATCTCCAAGACATTAGGTGGAGTTCAGTTCGGCGTATGGCATATGTCGCTGGAAAGAACATGTGAGCAAAAGGCCAGCAAAAGGCCAGGAACCGTAAAAAGGCCGCGTTGCTGGCGTTTTTCCATAGGCTCCGCCCCCCTGACGAGCATCACAAAAATCGACGCTCAAGTCAG…	pTGW	OriginOfReplication.pMB1	CopyNumber.high	KAN	N/A	Q-14967	ABM75362	ribulose-phosphate 3-epimerase	753	Prochlorococcus marinus;Prochlorococcus marinus str. NATL1A	4	GO:0005975;GO:0006098;GO:0004750;GO:0015976	EC:5.1.3.1	Racemases and epimerases	BP--IEA ; MF--IEA	carbohydrate metabolic process ; carbon utilization ; pentose-phosphate shunt ; ribulose-phosphate 3-epimerase activity
pSHPs0629B654981AU	G8	glycerol	ABM75366	1422	ACATGACCAAGGCACATTTCGGATTAGTCGGTCTTGGAGTAATGGGGGAGAACCTTGTACTTAATGCAGAGCGAAATGGTTTTTCCAGTGTGGTTTATAACCGTACTTATCAAAAAACGGAAGACTTTCTGTTAGGTAGAGGTGTAAATAAATCAATTCAAGGAGCAAAGGATCTTCAAGAATTTGTATCAAAGCTGGAACGTCCAAGAAGAGTATTAATGATGGTTAAAGCTGGAGCTGCTACTGATGCTGTCATTAATCAAATTTCACCTTTCCTCGAGGAGGGTGATTTGCTCATAGATGGTGGAAATGCCCAATTTATGGATACAGAAAGAAGAGTAAAAGAACTTGAGAGCAAGAGTTTTGGATATATCGGTATGGGAGTATCAGGTGGGGCGA…	3787	ACCCAGCTTTCTTGTACAAAGTTGGCATTATAAGAAAGCATTGCTTATCAATTTGTTGCAACGAACAGGTCACTATCAGTCAAAATAAAATCATTATTTGAGGCTAGGTGGAGGCTCAGTGATGATAAGTCTGCGATGGTGGATGCATGTGTCATGGTCATAGCTGTTTCCTGTGTGAAATTGTTATCCGCTCAGAGGGCACAATCCTATTCCGCGCTATCCGACAATCTCCAAGACATTAGGTGGAGTTCAGTTCGGCGTATGGCATATGTCGCTGGAAAGAACATGTGAGCAAAAGGCCAGCAAAAGGCCAGGAACCGTAAAAAGGCCGCGTTGCTGGCGTTTTTCCATAGGCTCCGCCCCCCTGACGAGCATCACAAAAATCGACGCTCAAGTCAG…	2365	ACCCAGCTTTCTTGTACAAAGTTGGCATTATAAGAAAGCATTGCTTATCAATTTGTTGCAACGAACAGGTCACTATCAGTCAAAATAAAATCATTATTTGAGGCTAGGTGGAGGCTCAGTGATGATAAGTCTGCGATGGTGGATGCATGTGTCATGGTCATAGCTGTTTCCTGTGTGAAATTGTTATCCGCTCAGAGGGCACAATCCTATTCCGCGCTATCCGACAATCTCCAAGACATTAGGTGGAGTTCAGTTCGGCGTATGGCATATGTCGCTGGAAAGAACATGTGAGCAAAAGGCCAGCAAAAGGCCAGGAACCGTAAAAAGGCCGCGTTGCTGGCGTTTTTCCATAGGCTCCGCCCCCCTGACGAGCATCACAAAAATCGACGCTCAAGTCAG…	pTGW	OriginOfReplication.pMB1	CopyNumber.high	KAN	N/A	Q-14967	ABM75366	NADP-dependent phosphogluconate dehydrogenase	1419	Prochlorococcus marinus;Prochlorococcus marinus str. NATL2A;Prochlorococcus marinus str. NATL1A;Prochlorococcus sp. MED-G73	4	GO:0050661;GO:0004616;GO:0006098;GO:0019521	EC:1.1.1.44	Acting on the CH-OH group of donors	BP--IEA ; MF--IEA	phosphogluconate dehydrogenase (decarboxylating) activity ; pentose-phosphate shunt ; D-gluconate metabolic process ; NADP binding
pSHPs0629B654981AU	A9	glycerol	ABM75370	1674	ACATGCTTAGATCAAATGCAATAACACAGGGTATTCAACGATCACCAAACCGAGCAATGCTTAGAGCTGTTGGGTTTGATGATAATGATTTTAATAAGCCAATCATTGGAATCGCTAATGGGCACAGCACAATAACCCCATGCAATATGGGATTAATGGATTTAGCTAATAGAGCAGAGTCAGCTTTAAAAGAGGCTGGTGCAATGCCTCAAACTTTCGGAACCATAACTGTTAGTGACGGCATTTCCATGGGAACAGAAGGGATGAAATACTCATTAGTTTCAAGAGAAGTTATTGCAGATTCAATCGAGACGGCTTGCAATGCTCAAAGCATGGATGGGGTGTTAGCTATAGGTGGATGTGACAAAAATATGCCAGGAGCAATGTTATCAATGGCAA…	4039	ACCCAGCTTTCTTGTACAAAGTTGGCATTATAAGAAAGCATTGCTTATCAATTTGTTGCAACGAACAGGTCACTATCAGTCAAAATAAAATCATTATTTGAGGCTAGGTGGAGGCTCAGTGATGATAAGTCTGCGATGGTGGATGCATGTGTCATGGTCATAGCTGTTTCCTGTGTGAAATTGTTATCCGCTCAGAGGGCACAATCCTATTCCGCGCTATCCGACAATCTCCAAGACATTAGGTGGAGTTCAGTTCGGCGTATGGCATATGTCGCTGGAAAGAACATGTGAGCAAAAGGCCAGCAAAAGGCCAGGAACCGTAAAAAGGCCGCGTTGCTGGCGTTTTTCCATAGGCTCCGCCCCCCTGACGAGCATCACAAAAATCGACGCTCAAGTCAG…	2365	ACCCAGCTTTCTTGTACAAAGTTGGCATTATAAGAAAGCATTGCTTATCAATTTGTTGCAACGAACAGGTCACTATCAGTCAAAATAAAATCATTATTTGAGGCTAGGTGGAGGCTCAGTGATGATAAGTCTGCGATGGTGGATGCATGTGTCATGGTCATAGCTGTTTCCTGTGTGAAATTGTTATCCGCTCAGAGGGCACAATCCTATTCCGCGCTATCCGACAATCTCCAAGACATTAGGTGGAGTTCAGTTCGGCGTATGGCATATGTCGCTGGAAAGAACATGTGAGCAAAAGGCCAGCAAAAGGCCAGGAACCGTAAAAAGGCCGCGTTGCTGGCGTTTTTCCATAGGCTCCGCCCCCCTGACGAGCATCACAAAAATCGACGCTCAAGTCAG…	pTGW	OriginOfReplication.pMB1	CopyNumber.high	KAN	N/A	Q-14967	ABM75370	dihydroxy-acid dehydratase	1671	Prochlorococcus marinus;Prochlorococcus marinus str. NATL1A	7	GO:0009097;GO:0015940;GO:0004160;GO:0046872;GO:0009099;GO:0009098;GO:0051539	EC:4.2.1.9	Carbon-oxygen lyases	BP--IEA ; MF--IEA	isoleucine biosynthetic process ; 4 iron, 4 sulfur cluster binding ; metal ion binding ; valine biosynthetic process ; leucine biosynthetic process ; pantothenate biosynthetic process ; dihydroxy-acid dehydratase activity
pSHPs0629B654981AU	C9	glycerol	ABM75379	1104	ACATGATCAATACAGATCATCCGATTCGCATAGCAATTGCAGGACTAGGTTTCGGTGAAAGTGTTCATATTCCTGCATCATTATCTAATAAGAATATTGAGCTTGTGGGATTGTGGCATCCTCGGCCAGAAAGGCTTAAAGAAGCCTGCAATAAGCACAATCTTCGTGCCTACGAGACCTGGGAGGATTTAGTAAATGACTCCAAAGTAGATGGAATAATCATAGCTACTCCGCCAGCTCCCAGATACGAGCTTGCACTAGAGGCAATTAAAGGAGGAAAACATCTTTTACTTGAAAAGCCAACTTGTTTAAATGCTTATGAGGTGATGGAGCTTCAAAGAAACGCTCTCAAAAGAAATTTAAAAATAGCTGTTGATTACGAATATCGGGCTGTTCCAC…	3469	ACCCAGCTTTCTTGTACAAAGTTGGCATTATAAGAAAGCATTGCTTATCAATTTGTTGCAACGAACAGGTCACTATCAGTCAAAATAAAATCATTATTTGAGGCTAGGTGGAGGCTCAGTGATGATAAGTCTGCGATGGTGGATGCATGTGTCATGGTCATAGCTGTTTCCTGTGTGAAATTGTTATCCGCTCAGAGGGCACAATCCTATTCCGCGCTATCCGACAATCTCCAAGACATTAGGTGGAGTTCAGTTCGGCGTATGGCATATGTCGCTGGAAAGAACATGTGAGCAAAAGGCCAGCAAAAGGCCAGGAACCGTAAAAAGGCCGCGTTGCTGGCGTTTTTCCATAGGCTCCGCCCCCCTGACGAGCATCACAAAAATCGACGCTCAAGTCAG…	2365	ACCCAGCTTTCTTGTACAAAGTTGGCATTATAAGAAAGCATTGCTTATCAATTTGTTGCAACGAACAGGTCACTATCAGTCAAAATAAAATCATTATTTGAGGCTAGGTGGAGGCTCAGTGATGATAAGTCTGCGATGGTGGATGCATGTGTCATGGTCATAGCTGTTTCCTGTGTGAAATTGTTATCCGCTCAGAGGGCACAATCCTATTCCGCGCTATCCGACAATCTCCAAGACATTAGGTGGAGTTCAGTTCGGCGTATGGCATATGTCGCTGGAAAGAACATGTGAGCAAAAGGCCAGCAAAAGGCCAGGAACCGTAAAAAGGCCGCGTTGCTGGCGTTTTTCCATAGGCTCCGCCCCCCTGACGAGCATCACAAAAATCGACGCTCAAGTCAG…	pTGW	OriginOfReplication.pMB1	CopyNumber.high	KAN	N/A	Q-14967	ABM75379	Gfo Idh family oxidoreductase	1101	Prochlorococcus marinus;Prochlorococcus marinus str. NATL1A	2	GO:0016491;GO:0055114			BP--IEA ; MF--IEA	oxidation-reduction process ; oxidoreductase activity
pSHPs0629B654981AU	A10	glycerol	ABM75395	927	ACATGATCTTGAAAGTTCTTTTTTACGGTGGAACAAGGTTTGTAGGGAAAGCCCTTGTCTCGAACTTGTTATCAAAAGGACATGAGATATTTGTTTTTACACGTGGAAATTTACCAGTACCAGAAAATATAACTCACCTAAAGGGAGACAGGTCAAATGATGAGGATCTAAAAAAACTATCTGATCATTCATTTGATCTGATTGTTGATAGCTCTGGACGAAAGTTGGCGGATACGCAAAGACTTCTTAAATTTTCAGGTCTTCCTAGTTACAGATTTATCTACATAAGTTCTGCAGGCGTATATGACAACACACAATTATTTCCTGTTGGTGAAGATGGTCCAATAGATCTTGAAAGTCGTCATATAGGTAAAGCAAAAACAGAGTCTTGGCTCAAGG…	3292	ACCCAGCTTTCTTGTACAAAGTTGGCATTATAAGAAAGCATTGCTTATCAATTTGTTGCAACGAACAGGTCACTATCAGTCAAAATAAAATCATTATTTGAGGCTAGGTGGAGGCTCAGTGATGATAAGTCTGCGATGGTGGATGCATGTGTCATGGTCATAGCTGTTTCCTGTGTGAAATTGTTATCCGCTCAGAGGGCACAATCCTATTCCGCGCTATCCGACAATCTCCAAGACATTAGGTGGAGTTCAGTTCGGCGTATGGCATATGTCGCTGGAAAGAACATGTGAGCAAAAGGCCAGCAAAAGGCCAGGAACCGTAAAAAGGCCGCGTTGCTGGCGTTTTTCCATAGGCTCCGCCCCCCTGACGAGCATCACAAAAATCGACGCTCAAGTCAG…	2365	ACCCAGCTTTCTTGTACAAAGTTGGCATTATAAGAAAGCATTGCTTATCAATTTGTTGCAACGAACAGGTCACTATCAGTCAAAATAAAATCATTATTTGAGGCTAGGTGGAGGCTCAGTGATGATAAGTCTGCGATGGTGGATGCATGTGTCATGGTCATAGCTGTTTCCTGTGTGAAATTGTTATCCGCTCAGAGGGCACAATCCTATTCCGCGCTATCCGACAATCTCCAAGACATTAGGTGGAGTTCAGTTCGGCGTATGGCATATGTCGCTGGAAAGAACATGTGAGCAAAAGGCCAGCAAAAGGCCAGGAACCGTAAAAAGGCCGCGTTGCTGGCGTTTTTCCATAGGCTCCGCCCCCCTGACGAGCATCACAAAAATCGACGCTCAAGTCAG…	pTGW	OriginOfReplication.pMB1	CopyNumber.high	KAN	N/A	Q-14967	ABM75395	NAD-dependent epimerase dehydratase family	924	Prochlorococcus marinus;Prochlorococcus marinus str. NATL1A	2	GO:0050662;GO:0003824			MF--IEA	coenzyme binding ; catalytic activity
pSHPs0629B654981AU	E10	glycerol	ABM75411	1050	ACATGCGGGTTCTTTTAACTGGTGGTGCAGGATTTATAGGTTCCCATATAGCCTTGTTGTTGCTCGAAAGAGGGTACGATGTTTTGATATTAGATTCATTTGCTAATAGTTCATCAAATGTTATCGAGCGCATTGAAAATTTTCTAGATAATAAAGCCCTAAAATATAAACTAAGAGTTATAAATGGTGATATTAGAGATAAGCAAATACTTGAGAGCATTTTCTCAAAATGTGTAAAGGAAAATAAACCGATAGAAGTAGTTATACATCTTGCTGGTGTTAAGTCTGTATGCGAATCTTTGACTAATCCTCTTTATTATTGGGATGTAAATGTATCTGGAACATTAAATTTATTACTTACGATGAAAGATTATCAATGTTACTCCCTTGTCTTTAGTA…	3415	ACCCAGCTTTCTTGTACAAAGTTGGCATTATAAGAAAGCATTGCTTATCAATTTGTTGCAACGAACAGGTCACTATCAGTCAAAATAAAATCATTATTTGAGGCTAGGTGGAGGCTCAGTGATGATAAGTCTGCGATGGTGGATGCATGTGTCATGGTCATAGCTGTTTCCTGTGTGAAATTGTTATCCGCTCAGAGGGCACAATCCTATTCCGCGCTATCCGACAATCTCCAAGACATTAGGTGGAGTTCAGTTCGGCGTATGGCATATGTCGCTGGAAAGAACATGTGAGCAAAAGGCCAGCAAAAGGCCAGGAACCGTAAAAAGGCCGCGTTGCTGGCGTTTTTCCATAGGCTCCGCCCCCCTGACGAGCATCACAAAAATCGACGCTCAAGTCAG…	2365	ACCCAGCTTTCTTGTACAAAGTTGGCATTATAAGAAAGCATTGCTTATCAATTTGTTGCAACGAACAGGTCACTATCAGTCAAAATAAAATCATTATTTGAGGCTAGGTGGAGGCTCAGTGATGATAAGTCTGCGATGGTGGATGCATGTGTCATGGTCATAGCTGTTTCCTGTGTGAAATTGTTATCCGCTCAGAGGGCACAATCCTATTCCGCGCTATCCGACAATCTCCAAGACATTAGGTGGAGTTCAGTTCGGCGTATGGCATATGTCGCTGGAAAGAACATGTGAGCAAAAGGCCAGCAAAAGGCCAGGAACCGTAAAAAGGCCGCGTTGCTGGCGTTTTTCCATAGGCTCCGCCCCCCTGACGAGCATCACAAAAATCGACGCTCAAGTCAG…	pTGW	OriginOfReplication.pMB1	CopyNumber.high	KAN	N/A	Q-14967	ABM75411	UDP-glucose 4-epimerase	1047	Prochlorococcus marinus;Prochlorococcus marinus str. NATL1A	6	GO:0003974;GO:0003978;GO:0006040;GO:0009225;GO:0006012;GO:0009117	EC:5.1.3.7;EC:5.1.3.2	Racemases and epimerases	BP--IEA ; MF--IEA	nucleotide metabolic process ; nucleotide-sugar metabolic process ; UDP-glucose 4-epimerase activity ; amino sugar metabolic process ; UDP-N-acetylglucosamine 4-epimerase activity ; galactose metabolic process
pSHPs0629B654981AU	A11	glycerol	ABM75424	1260	ACATGACAAAATTATTTCTTCCTAATTATTTTTGGTTTATTTGCTTTTTACCATTTATCCAACCTTTTCCATTCCCTTCTGATTTACAACCATTATGTCCATTGATAGGGCTAATTATTTTAATAAGGTCTTCATTCAAAATAAGCAAATTAGTAACTCCTATCTTATTTTTGTTTTTAATAGCAGTATTTACTTGGATAAACCCATTTTTAGGTAACTCATTTCTTCTTGAAAAAACATATTTACTTAAAATAGCTTCAATTCCAGCCGCTTTAATAATTTATAACTGTACAAACAATCTTATAGGTTATCTAAGACCAAAACATGTCTATGCAACTACTTTTATTTACTTTTTAGCATTTGTTTTTAGAAACATATCCCCCTTTTGGTTTGTGACTA…	3625	ACCCAGCTTTCTTGTACAAAGTTGGCATTATAAGAAAGCATTGCTTATCAATTTGTTGCAACGAACAGGTCACTATCAGTCAAAATAAAATCATTATTTGAGGCTAGGTGGAGGCTCAGTGATGATAAGTCTGCGATGGTGGATGCATGTGTCATGGTCATAGCTGTTTCCTGTGTGAAATTGTTATCCGCTCAGAGGGCACAATCCTATTCCGCGCTATCCGACAATCTCCAAGACATTAGGTGGAGTTCAGTTCGGCGTATGGCATATGTCGCTGGAAAGAACATGTGAGCAAAAGGCCAGCAAAAGGCCAGGAACCGTAAAAAGGCCGCGTTGCTGGCGTTTTTCCATAGGCTCCGCCCCCCTGACGAGCATCACAAAAATCGACGCTCAAGTCAG…	2365	ACCCAGCTTTCTTGTACAAAGTTGGCATTATAAGAAAGCATTGCTTATCAATTTGTTGCAACGAACAGGTCACTATCAGTCAAAATAAAATCATTATTTGAGGCTAGGTGGAGGCTCAGTGATGATAAGTCTGCGATGGTGGATGCATGTGTCATGGTCATAGCTGTTTCCTGTGTGAAATTGTTATCCGCTCAGAGGGCACAATCCTATTCCGCGCTATCCGACAATCTCCAAGACATTAGGTGGAGTTCAGTTCGGCGTATGGCATATGTCGCTGGAAAGAACATGTGAGCAAAAGGCCAGCAAAAGGCCAGGAACCGTAAAAAGGCCGCGTTGCTGGCGTTTTTCCATAGGCTCCGCCCCCCTGACGAGCATCACAAAAATCGACGCTCAAGTCAG…	pTGW	OriginOfReplication.pMB1	CopyNumber.high	KAN	N/A	Q-14967	ABM75424	hypothetical protein	1257	Prochlorococcus marinus;Prochlorococcus marinus str. NATL1A	1	GO:0016021			CC--IEA	integral component of membrane
pSHPs0629B654981AU	E11	glycerol	ABM75432	690	ACTTGAAGAGCTTTAATGCTAGTGAAAAATACGTTTCAATAGTTCCTGTGAGGAAAGGCTCGAAAGGATTAAAAAACAAAAATTTAAGAGAGCTTAATGGAGTTCCTTTATATTTGATCGCTGTAAATCAGGCACTTAGATTAACAAATAAATGTATACTCTCTACTGATATAGAAGAGATATTTAATAATAAACCTCCAAGAAATTGTTATATTCATAAGCGTAGAAAAGAATTATGCCAAGATTCAACTAGGATGAATCAAGTAATAAATAATATAATAAATGAAATGCATTTAATAAATTCGGATGTTCTTCTTCTTCAAGCCACATCGCCATTAAGAAAGGATTCAGATATACAAAATTGCATGAAATTATTCTCTAAAAAAAAATATTCAATGC…	3055	ACCCAGCTTTCTTGTACAAAGTTGGCATTATAAGAAAGCATTGCTTATCAATTTGTTGCAACGAACAGGTCACTATCAGTCAAAATAAAATCATTATTTGAGGCTAGGTGGAGGCTCAGTGATGATAAGTCTGCGATGGTGGATGCATGTGTCATGGTCATAGCTGTTTCCTGTGTGAAATTGTTATCCGCTCAGAGGGCACAATCCTATTCCGCGCTATCCGACAATCTCCAAGACATTAGGTGGAGTTCAGTTCGGCGTATGGCATATGTCGCTGGAAAGAACATGTGAGCAAAAGGCCAGCAAAAGGCCAGGAACCGTAAAAAGGCCGCGTTGCTGGCGTTTTTCCATAGGCTCCGCCCCCCTGACGAGCATCACAAAAATCGACGCTCAAGTCAG…	2365	ACCCAGCTTTCTTGTACAAAGTTGGCATTATAAGAAAGCATTGCTTATCAATTTGTTGCAACGAACAGGTCACTATCAGTCAAAATAAAATCATTATTTGAGGCTAGGTGGAGGCTCAGTGATGATAAGTCTGCGATGGTGGATGCATGTGTCATGGTCATAGCTGTTTCCTGTGTGAAATTGTTATCCGCTCAGAGGGCACAATCCTATTCCGCGCTATCCGACAATCTCCAAGACATTAGGTGGAGTTCAGTTCGGCGTATGGCATATGTCGCTGGAAAGAACATGTGAGCAAAAGGCCAGCAAAAGGCCAGGAACCGTAAAAAGGCCGCGTTGCTGGCGTTTTTCCATAGGCTCCGCCCCCCTGACGAGCATCACAAAAATCGACGCTCAAGTCAG…	pTGW	OriginOfReplication.pMB1	CopyNumber.high	KAN	N/A	Q-14967	ABM75432	acylneuraminate cytidylyltransferase family	687	Prochlorococcus marinus
pSHPs0629B654981AU	C12	glycerol	ABM75452	1107	ACATGACCGCAACAGCTTCTTCACCAAAACTAAGAGTTGATACACGCGGAACAAATGAGTTGCCGCCACATTTAGATGAAAACCTTTTAACCCCTCGTTTTTACGTAACTGAATTTAAAAAAGCAGCTAAGACAGAATTAACTGATGCGCGCGAAGAGTTTGAAGCAATGCTCTCAGAAATGAAAGCGGATTATAACTGTACTCATTTTGATAGGAAGGCAAGTCTAGATAGATTACAAGAATTGCCTCAGAAGGCTAAAGAGACTTATGAGAGTTATCTAGTTAGATCTGTTATATCAGAGTTTTCTGGATTCCTACTATTCAAGGAGATTTCCAATCGTTTGAAGAAAGAGGGAAATAGGGATCTTGGAAAACTATTTCAGTTTTTAGCTAGAGACG…	3472	ACCCAGCTTTCTTGTACAAAGTTGGCATTATAAGAAAGCATTGCTTATCAATTTGTTGCAACGAACAGGTCACTATCAGTCAAAATAAAATCATTATTTGAGGCTAGGTGGAGGCTCAGTGATGATAAGTCTGCGATGGTGGATGCATGTGTCATGGTCATAGCTGTTTCCTGTGTGAAATTGTTATCCGCTCAGAGGGCACAATCCTATTCCGCGCTATCCGACAATCTCCAAGACATTAGGTGGAGTTCAGTTCGGCGTATGGCATATGTCGCTGGAAAGAACATGTGAGCAAAAGGCCAGCAAAAGGCCAGGAACCGTAAAAAGGCCGCGTTGCTGGCGTTTTTCCATAGGCTCCGCCCCCCTGACGAGCATCACAAAAATCGACGCTCAAGTCAG…	2365	ACCCAGCTTTCTTGTACAAAGTTGGCATTATAAGAAAGCATTGCTTATCAATTTGTTGCAACGAACAGGTCACTATCAGTCAAAATAAAATCATTATTTGAGGCTAGGTGGAGGCTCAGTGATGATAAGTCTGCGATGGTGGATGCATGTGTCATGGTCATAGCTGTTTCCTGTGTGAAATTGTTATCCGCTCAGAGGGCACAATCCTATTCCGCGCTATCCGACAATCTCCAAGACATTAGGTGGAGTTCAGTTCGGCGTATGGCATATGTCGCTGGAAAGAACATGTGAGCAAAAGGCCAGCAAAAGGCCAGGAACCGTAAAAAGGCCGCGTTGCTGGCGTTTTTCCATAGGCTCCGCCCCCCTGACGAGCATCACAAAAATCGACGCTCAAGTCAG…	pTGW	OriginOfReplication.pMB1	CopyNumber.high	KAN	N/A	Q-14967	ABM75452	Mg protoporphyrin IX monomethyl ester oxidative cyclase (aerobic)	1104	Prochlorococcus;Prochlorococcus marinus str. PAC1;Prochlorococcus marinus str. NATL1A;Prochlorococcus sp. MIT 0801	5	GO:0036068;GO:0005506;GO:0015979;GO:0055114;GO:0048529	EC:1.14.13.81	Acting on paired donors, with incorporation or reduction of molecular oxygen. The oxygen incorporated need not be derived from O(2)	BP--IEA ; MF--IEA	magnesium-protoporphyrin IX monomethyl ester (oxidative) cyclase activity ; iron ion binding ; oxidation-reduction process ; photosynthesis ; light-independent chlorophyll biosynthetic process
pSHPs0629B654981AU	E12	glycerol	ABM75461	792	ACATGCAGCGATACCTTAAAACTATTAGGTTATTTTGGTCTACAGCATTTGCTTCTCAACTTGAATATCAATTAAATTTTTTGATTGAGTTGCTCGCTATGTTGGGAACCCTTTTGGGAAGCGTATTTATATTATCCCTTTTTTTTACTGGAGGAAGGCAATTAGGAGATTGGACTTGGGAATCAGCCTTAGTTATTCAGGGTGTTTATACATTTCTTGATGGTTTAACGAATGCTCTTTTACGACCAAATTTAACCGAAATTGTTAATTACGTTAGAGAGGGTACTCTCGATTATGTTTTATTAAAACCAATTGATAGTCAATTTTGGCTATCAGTTAAAAAGTTTTCTTTTGCAGGATTGCCTGAAATTATTTTAGGACTTTCAATTGTTTTTTGGG…	3157	ACCCAGCTTTCTTGTACAAAGTTGGCATTATAAGAAAGCATTGCTTATCAATTTGTTGCAACGAACAGGTCACTATCAGTCAAAATAAAATCATTATTTGAGGCTAGGTGGAGGCTCAGTGATGATAAGTCTGCGATGGTGGATGCATGTGTCATGGTCATAGCTGTTTCCTGTGTGAAATTGTTATCCGCTCAGAGGGCACAATCCTATTCCGCGCTATCCGACAATCTCCAAGACATTAGGTGGAGTTCAGTTCGGCGTATGGCATATGTCGCTGGAAAGAACATGTGAGCAAAAGGCCAGCAAAAGGCCAGGAACCGTAAAAAGGCCGCGTTGCTGGCGTTTTTCCATAGGCTCCGCCCCCCTGACGAGCATCACAAAAATCGACGCTCAAGTCAG…	2365	ACCCAGCTTTCTTGTACAAAGTTGGCATTATAAGAAAGCATTGCTTATCAATTTGTTGCAACGAACAGGTCACTATCAGTCAAAATAAAATCATTATTTGAGGCTAGGTGGAGGCTCAGTGATGATAAGTCTGCGATGGTGGATGCATGTGTCATGGTCATAGCTGTTTCCTGTGTGAAATTGTTATCCGCTCAGAGGGCACAATCCTATTCCGCGCTATCCGACAATCTCCAAGACATTAGGTGGAGTTCAGTTCGGCGTATGGCATATGTCGCTGGAAAGAACATGTGAGCAAAAGGCCAGCAAAAGGCCAGGAACCGTAAAAAGGCCGCGTTGCTGGCGTTTTTCCATAGGCTCCGCCCCCCTGACGAGCATCACAAAAATCGACGCTCAAGTCAG…	pTGW	OriginOfReplication.pMB1	CopyNumber.high	KAN	N/A	Q-14967	ABM75461	ABC transporter permease	789	Prochlorococcus marinus;Prochlorococcus marinus str. NATL2A;Prochlorococcus marinus str. NATL1A;Prochlorococcus marinus XMU1403	1	GO:0016021			CC--IEA	integral component of membrane
pSHPs0629B654981AU	G12	glycerol	ABM75472_fit	1755	ACGTGTCGGAACTAGACTCTGAGTTGGATGAATTGAGGCTGTCCTTGAGGGAGATCTACCCAGAACATTCAGAGCAGGAGATTAACAGCGTCTGGAGTCAGTTACTACAAATACTAGACCCCTTCTGCGTCTCTAAAGGAACCGACGAGTTCGAAATAGAGAGTATATGGGACAGCTCGTCAGTAGTACTAATAACATATCCAGACTCGATCTACAGAAAGGACGAGTCCACCTTGAAGACCCTAACAGAGTTTGTTAAGAACCGTCTTGGCGGTCTATCTAGTGTTATCCACGTCCTTCCTTTCTTACCATCGACGTCTGACGGCGGTTTTGCAGTTTCGAACCACGAGAAGATAGACGACACTTTCGGCAACTGGAACGACTTGAAGGACCTTAGTA…	4120	ACCCAGCTTTCTTGTACAAAGTTGGCATTATAAGAAAGCATTGCTTATCAATTTGTTGCAACGAACAGGTCACTATCAGTCAAAATAAAATCATTATTTGAGGCTAGGTGGAGGCTCAGTGATGATAAGTCTGCGATGGTGGATGCATGTGTCATGGTCATAGCTGTTTCCTGTGTGAAATTGTTATCCGCTCAGAGGGCACAATCCTATTCCGCGCTATCCGACAATCTCCAAGACATTAGGTGGAGTTCAGTTCGGCGTATGGCATATGTCGCTGGAAAGAACATGTGAGCAAAAGGCCAGCAAAAGGCCAGGAACCGTAAAAAGGCCGCGTTGCTGGCGTTTTTCCATAGGCTCCGCCCCCCTGACGAGCATCACAAAAATCGACGCTCAAGTCAG…	2365	ACCCAGCTTTCTTGTACAAAGTTGGCATTATAAGAAAGCATTGCTTATCAATTTGTTGCAACGAACAGGTCACTATCAGTCAAAATAAAATCATTATTTGAGGCTAGGTGGAGGCTCAGTGATGATAAGTCTGCGATGGTGGATGCATGTGTCATGGTCATAGCTGTTTCCTGTGTGAAATTGTTATCCGCTCAGAGGGCACAATCCTATTCCGCGCTATCCGACAATCTCCAAGACATTAGGTGGAGTTCAGTTCGGCGTATGGCATATGTCGCTGGAAAGAACATGTGAGCAAAAGGCCAGCAAAAGGCCAGGAACCGTAAAAAGGCCGCGTTGCTGGCGTTTTTCCATAGGCTCCGCCCCCCTGACGAGCATCACAAAAATCGACGCTCAAGTCAG…	pTGW	OriginOfReplication.pMB1	CopyNumber.high	KAN	N/A	Q-14967	ABM75472	sugar phosphorylase	1752	Prochlorococcus marinus;Prochlorococcus marinus str. NATL1A;Prochlorococcus marinus XMU1403	4	GO:0005982;GO:0005985;GO:0009018;GO:0016787	EC:2.4.1.7	Glycosyltransferases	BP--IEA ; MF--IEA	starch metabolic process ; hydrolase activity ; sucrose phosphorylase activity ; sucrose metabolic process
pSHPs0629B654981AU	A1	glycerol	ABM75007	1374	ACTTGGCGCTACCAGTAGTCGCAATAATTGGACGCCCAAATGTTGGGAAATCTACATTGGTGAATCGCTTATGTCAGAGCAGAGAAGCCATTGTTCATGATGAGCCGGGGGTAACGAGAGATCGAACTTATCAAGATGGATTCTGGAGGGATAGAGATTTTAAAGTTGTAGATACTGGAGGGCTGGTTTTTGATGACGATAGTGAGTTCCTCCCTGAAATTAGAGAGCAAGCTAATCTTGCGCTTGAGGAAGCCGTAGTTGCATTAGTAATTGTTGATGGCCAGGAGGGAATTACTACCGCTGATGAATCAATTGCTGAATTTTTAAGGTCTCGTTCCTGCAAAACCCTCGTGGTGGTTAATAAATGTGAATCTCCCGAACAAGGTTTAGCAATGGCAG…	3739	ACCCAGCTTTCTTGTACAAAGTTGGCATTATAAGAAAGCATTGCTTATCAATTTGTTGCAACGAACAGGTCACTATCAGTCAAAATAAAATCATTATTTGAGGCTAGGTGGAGGCTCAGTGATGATAAGTCTGCGATGGTGGATGCATGTGTCATGGTCATAGCTGTTTCCTGTGTGAAATTGTTATCCGCTCAGAGGGCACAATCCTATTCCGCGCTATCCGACAATCTCCAAGACATTAGGTGGAGTTCAGTTCGGCGTATGGCATATGTCGCTGGAAAGAACATGTGAGCAAAAGGCCAGCAAAAGGCCAGGAACCGTAAAAAGGCCGCGTTGCTGGCGTTTTTCCATAGGCTCCGCCCCCCTGACGAGCATCACAAAAATCGACGCTCAAGTCAG…	2365	ACCCAGCTTTCTTGTACAAAGTTGGCATTATAAGAAAGCATTGCTTATCAATTTGTTGCAACGAACAGGTCACTATCAGTCAAAATAAAATCATTATTTGAGGCTAGGTGGAGGCTCAGTGATGATAAGTCTGCGATGGTGGATGCATGTGTCATGGTCATAGCTGTTTCCTGTGTGAAATTGTTATCCGCTCAGAGGGCACAATCCTATTCCGCGCTATCCGACAATCTCCAAGACATTAGGTGGAGTTCAGTTCGGCGTATGGCATATGTCGCTGGAAAGAACATGTGAGCAAAAGGCCAGCAAAAGGCCAGGAACCGTAAAAAGGCCGCGTTGCTGGCGTTTTTCCATAGGCTCCGCCCCCCTGACGAGCATCACAAAAATCGACGCTCAAGTCAG…	pTGW	OriginOfReplication.pMB1	CopyNumber.high	KAN	N/A	Q-14967	ABM75007	ribosome biogenesis GTPase Der	1371	Prochlorococcus marinus;Prochlorococcus marinus str. NATL1A	2	GO:0005525;GO:0042254			BP--IEA ; MF--IEA	GTP binding ; ribosome biogenesis
pSHPs0629B654981AU	C1	glycerol	ABM75020	1374	ACATGGCCACTCATGACATTTTTATGCCTGCTTTAAGTTCAACGATGACTGAGGGCAAAATAGTTGAGTGGCTAAAAAAACCTGGAGATAAAGTTGAAAGAGGTGAGTCAGTTTTAGTTGTTGAGTCAGATAAAGCTGATATGGATGTTGAGTCTTTCCAAGATGGCTTTCTTGCTTCGATTGTGATGCCTGCAGGCAGCTCTGCACCTGTTGGAGAGACAATCGGATTGATCGTTGAGACAGAAGATGAGATCGCTGCGGCTCAAGCAAATTCGCCTTCTCCTTCCCCTCAATCAGGAAGTCAAGAAAAAGATAGTTCATCGCCTCAAGTTCAAGAAAAACAAGCCTCTGTCGACTCTCCTAAAGCAACAGTAGTTACAAAGGCATCTCCTGCACCTC…	3739	ACCCAGCTTTCTTGTACAAAGTTGGCATTATAAGAAAGCATTGCTTATCAATTTGTTGCAACGAACAGGTCACTATCAGTCAAAATAAAATCATTATTTGAGGCTAGGTGGAGGCTCAGTGATGATAAGTCTGCGATGGTGGATGCATGTGTCATGGTCATAGCTGTTTCCTGTGTGAAATTGTTATCCGCTCAGAGGGCACAATCCTATTCCGCGCTATCCGACAATCTCCAAGACATTAGGTGGAGTTCAGTTCGGCGTATGGCATATGTCGCTGGAAAGAACATGTGAGCAAAAGGCCAGCAAAAGGCCAGGAACCGTAAAAAGGCCGCGTTGCTGGCGTTTTTCCATAGGCTCCGCCCCCCTGACGAGCATCACAAAAATCGACGCTCAAGTCAG…	2365	ACCCAGCTTTCTTGTACAAAGTTGGCATTATAAGAAAGCATTGCTTATCAATTTGTTGCAACGAACAGGTCACTATCAGTCAAAATAAAATCATTATTTGAGGCTAGGTGGAGGCTCAGTGATGATAAGTCTGCGATGGTGGATGCATGTGTCATGGTCATAGCTGTTTCCTGTGTGAAATTGTTATCCGCTCAGAGGGCACAATCCTATTCCGCGCTATCCGACAATCTCCAAGACATTAGGTGGAGTTCAGTTCGGCGTATGGCATATGTCGCTGGAAAGAACATGTGAGCAAAAGGCCAGCAAAAGGCCAGGAACCGTAAAAAGGCCGCGTTGCTGGCGTTTTTCCATAGGCTCCGCCCCCCTGACGAGCATCACAAAAATCGACGCTCAAGTCAG…	pTGW	OriginOfReplication.pMB1	CopyNumber.high	KAN	N/A	Q-14967	ABM75020	2-oxo acid dehydrogenase subunit E2	1371	Prochlorococcus marinus;Prochlorococcus marinus str. NATL1A	1	GO:0016746			MF--IEA	transferase activity, transferring acyl groups
pSHPs0629B654981AU	F1	glycerol	ABM75036	1530	ACTTGCAGGATAGTCTGTATGTAATCTTGATAAAGATTTTGTTTAATACCCCTACTCCAGATTCAGAAAATACTTATGACGCAATATTAGTAGGTGCAGGAATCATGAGCTCCACTCTTGCAGTACTTCTGCATGAGCTTGAGCCAGATCTACGGTTGTTGGTTGTTGAAAAATTATCTTCTGCTGGCTTGGAAAGTAGCTGCGCTAAGAATAATGCTGGAACAGGACATGCTGCTAACTGTGAGCTTAATTACACTCCAATCCAAGAGGATGGCCATCTTAGTACTAACAAAGCTTTTGAAATAAATAAATCCTTTGAGCAAAGCTTAGAGTTTTGGGCATCTTTAGCAGAAAAAGGGAAATTGATACCAAAAACTTTTTTAAATAAGTTGCCACACA…	3895	ACCCAGCTTTCTTGTACAAAGTTGGCATTATAAGAAAGCATTGCTTATCAATTTGTTGCAACGAACAGGTCACTATCAGTCAAAATAAAATCATTATTTGAGGCTAGGTGGAGGCTCAGTGATGATAAGTCTGCGATGGTGGATGCATGTGTCATGGTCATAGCTGTTTCCTGTGTGAAATTGTTATCCGCTCAGAGGGCACAATCCTATTCCGCGCTATCCGACAATCTCCAAGACATTAGGTGGAGTTCAGTTCGGCGTATGGCATATGTCGCTGGAAAGAACATGTGAGCAAAAGGCCAGCAAAAGGCCAGGAACCGTAAAAAGGCCGCGTTGCTGGCGTTTTTCCATAGGCTCCGCCCCCCTGACGAGCATCACAAAAATCGACGCTCAAGTCAG…	2365	ACCCAGCTTTCTTGTACAAAGTTGGCATTATAAGAAAGCATTGCTTATCAATTTGTTGCAACGAACAGGTCACTATCAGTCAAAATAAAATCATTATTTGAGGCTAGGTGGAGGCTCAGTGATGATAAGTCTGCGATGGTGGATGCATGTGTCATGGTCATAGCTGTTTCCTGTGTGAAATTGTTATCCGCTCAGAGGGCACAATCCTATTCCGCGCTATCCGACAATCTCCAAGACATTAGGTGGAGTTCAGTTCGGCGTATGGCATATGTCGCTGGAAAGAACATGTGAGCAAAAGGCCAGCAAAAGGCCAGGAACCGTAAAAAGGCCGCGTTGCTGGCGTTTTTCCATAGGCTCCGCCCCCCTGACGAGCATCACAAAAATCGACGCTCAAGTCAG…	pTGW	OriginOfReplication.pMB1	CopyNumber.high	KAN	N/A	Q-14967	ABM75036	malate quinone oxidoreductase	1527	Prochlorococcus marinus str. NATL1A	4	GO:0052589;GO:0008924;GO:0006099;GO:0006090	EC:1.1.5.4	Acting on the CH-OH group of donors	BP--IEA ; MF--IEA	malate dehydrogenase (quinone) activity ; tricarboxylic acid cycle ; malate dehydrogenase (menaquinone) activity ; pyruvate metabolic process
pSHPs0629B654981AU	B2	glycerol	ABM75063	930	ACGTGCAGGTTATTTATCCACCCAAGCCACTCTTTAGATTGGGCCAGCTTGCTGCTCACGTGGTAGTTGCACTTATCGCCCTTGTAGTGATAGGAGGAGCAACCAGAGTTATGGAGGCTGGTCTCGCTTGCCCAGACTGGCCCCTTTGCTACGGATCGTTTTTGCCTGGTAGGCAAATGAATTTACAAGTCTTCTTGGAATGGTTTCATCGCTTAGATGCCTTCTTCGTAGGGATTGTGTTAATTACACAATTTGCTTTCTCTTTGTACTGGGCAAAAACTTTACCTAGATGGCTTCCTTGGATCTATGGATTCTTGACTCTTTTGGTTTCTCTGCAGGGTTTTTTAGGTGCTTTGACAGTACTGCAATTATTACCATCTTTAGTCGTCATGGCTCATC…	3295	ACCCAGCTTTCTTGTACAAAGTTGGCATTATAAGAAAGCATTGCTTATCAATTTGTTGCAACGAACAGGTCACTATCAGTCAAAATAAAATCATTATTTGAGGCTAGGTGGAGGCTCAGTGATGATAAGTCTGCGATGGTGGATGCATGTGTCATGGTCATAGCTGTTTCCTGTGTGAAATTGTTATCCGCTCAGAGGGCACAATCCTATTCCGCGCTATCCGACAATCTCCAAGACATTAGGTGGAGTTCAGTTCGGCGTATGGCATATGTCGCTGGAAAGAACATGTGAGCAAAAGGCCAGCAAAAGGCCAGGAACCGTAAAAAGGCCGCGTTGCTGGCGTTTTTCCATAGGCTCCGCCCCCCTGACGAGCATCACAAAAATCGACGCTCAAGTCAG…	2365	ACCCAGCTTTCTTGTACAAAGTTGGCATTATAAGAAAGCATTGCTTATCAATTTGTTGCAACGAACAGGTCACTATCAGTCAAAATAAAATCATTATTTGAGGCTAGGTGGAGGCTCAGTGATGATAAGTCTGCGATGGTGGATGCATGTGTCATGGTCATAGCTGTTTCCTGTGTGAAATTGTTATCCGCTCAGAGGGCACAATCCTATTCCGCGCTATCCGACAATCTCCAAGACATTAGGTGGAGTTCAGTTCGGCGTATGGCATATGTCGCTGGAAAGAACATGTGAGCAAAAGGCCAGCAAAAGGCCAGGAACCGTAAAAAGGCCGCGTTGCTGGCGTTTTTCCATAGGCTCCGCCCCCCTGACGAGCATCACAAAAATCGACGCTCAAGTCAG…	pTGW	OriginOfReplication.pMB1	CopyNumber.high	KAN	N/A	Q-14967	ABM75063	heme A synthase	927	Prochlorococcus marinus;Prochlorococcus marinus str. NATL1A	5	GO:0016627;GO:0016021;GO:0006784;GO:0055114;GO:0005886			BP--IEA ; CC--IEA ; MF--IEA	oxidation-reduction process ; heme a biosynthetic process ; oxidoreductase activity, acting on the CH-CH group of donors ; plasma membrane ; integral component of membrane
pSHPs0629B654981AU	H3	glycerol	ABM75186	1068	ACGTGATTGCTTCTGTTAATCAAATCTCATTATTAAAGCCGGATGATTGGCATCTGCATTTGAGAGATGGAAAGATTCTTAAAGGTGTTTTAAGTCATACAGCAGATGTGTTTTGCCGTGCAATCATCATGCCTAATCTTGATCCGCCAATAACTACTTTAAGCCAAGCACAAGAGTATAAAAAAAGAATTATCCAGTCTATCCCTGAAGGTGTTTCTTTTACCCCATTAATGACAGCATATCTTACAGATGATATGCCTGCGAATGTTTTAGAGAGAGGCTTTAGAGAAGGTGTCTTTCATGGGGCAAAGCTCTATCCAGCTAATGTGACAACTAATTCTTCTTATGGGGTTACAGATATAAGTAAAGTCGGCAATTTATTTGAGACGATGGAAAGAA…	3433	ACCCAGCTTTCTTGTACAAAGTTGGCATTATAAGAAAGCATTGCTTATCAATTTGTTGCAACGAACAGGTCACTATCAGTCAAAATAAAATCATTATTTGAGGCTAGGTGGAGGCTCAGTGATGATAAGTCTGCGATGGTGGATGCATGTGTCATGGTCATAGCTGTTTCCTGTGTGAAATTGTTATCCGCTCAGAGGGCACAATCCTATTCCGCGCTATCCGACAATCTCCAAGACATTAGGTGGAGTTCAGTTCGGCGTATGGCATATGTCGCTGGAAAGAACATGTGAGCAAAAGGCCAGCAAAAGGCCAGGAACCGTAAAAAGGCCGCGTTGCTGGCGTTTTTCCATAGGCTCCGCCCCCCTGACGAGCATCACAAAAATCGACGCTCAAGTCAG…	2365	ACCCAGCTTTCTTGTACAAAGTTGGCATTATAAGAAAGCATTGCTTATCAATTTGTTGCAACGAACAGGTCACTATCAGTCAAAATAAAATCATTATTTGAGGCTAGGTGGAGGCTCAGTGATGATAAGTCTGCGATGGTGGATGCATGTGTCATGGTCATAGCTGTTTCCTGTGTGAAATTGTTATCCGCTCAGAGGGCACAATCCTATTCCGCGCTATCCGACAATCTCCAAGACATTAGGTGGAGTTCAGTTCGGCGTATGGCATATGTCGCTGGAAAGAACATGTGAGCAAAAGGCCAGCAAAAGGCCAGGAACCGTAAAAAGGCCGCGTTGCTGGCGTTTTTCCATAGGCTCCGCCCCCCTGACGAGCATCACAAAAATCGACGCTCAAGTCAG…	pTGW	OriginOfReplication.pMB1	CopyNumber.high	KAN	N/A	Q-14967	ABM75186	dihydroorotase	1065	Prochlorococcus marinus;Prochlorococcus marinus str. NATL1A	4	GO:0008270;GO:0004151;GO:0044205;GO:0019856	EC:3.5.2.3	Acting on carbon-nitrogen bonds, other than peptide bonds	BP--IEA ; MF--IEA	de novo' UMP biosynthetic process ; pyrimidine nucleobase biosynthetic process ; dihydroorotase activity ; zinc ion binding
pSHPs0629B654981AU	D4	glycerol	ABM75221	876	ACATGAGTGAATTTCTAATTTCCATTACGCCAATTGATTGGCTATTGGATCCATTAACTCATGACTTCATGAGAAGAGCTTTAATGGTTAGCGCATTAGTGGGAGGTGTTTGTGGACTTTTATCTTGTTATATGACCTTAAAAGGTTGGGCATTAATGGGTGACGCAGTTTCCCATGCGGTTATGCCAGGGGTGGTTGTTGCTTATGCATTAGGACTCCCTTTTTCCTTAGGTGCTTTTGTTTTTGGAGTTGGTTCAGTTGCTTTGATTGGGTTTGTTAAGCAGAAATCTAGAATTAAAGAAGATACAGTAATAGGACTTGTTTTTACTGGCTTTTTTGCATTAGGCCTTGTATTGGTTTCAAAAATAAAAAGTAATATTGATCTAATGCAAATACTTT…	3241	ACCCAGCTTTCTTGTACAAAGTTGGCATTATAAGAAAGCATTGCTTATCAATTTGTTGCAACGAACAGGTCACTATCAGTCAAAATAAAATCATTATTTGAGGCTAGGTGGAGGCTCAGTGATGATAAGTCTGCGATGGTGGATGCATGTGTCATGGTCATAGCTGTTTCCTGTGTGAAATTGTTATCCGCTCAGAGGGCACAATCCTATTCCGCGCTATCCGACAATCTCCAAGACATTAGGTGGAGTTCAGTTCGGCGTATGGCATATGTCGCTGGAAAGAACATGTGAGCAAAAGGCCAGCAAAAGGCCAGGAACCGTAAAAAGGCCGCGTTGCTGGCGTTTTTCCATAGGCTCCGCCCCCCTGACGAGCATCACAAAAATCGACGCTCAAGTCAG…	2365	ACCCAGCTTTCTTGTACAAAGTTGGCATTATAAGAAAGCATTGCTTATCAATTTGTTGCAACGAACAGGTCACTATCAGTCAAAATAAAATCATTATTTGAGGCTAGGTGGAGGCTCAGTGATGATAAGTCTGCGATGGTGGATGCATGTGTCATGGTCATAGCTGTTTCCTGTGTGAAATTGTTATCCGCTCAGAGGGCACAATCCTATTCCGCGCTATCCGACAATCTCCAAGACATTAGGTGGAGTTCAGTTCGGCGTATGGCATATGTCGCTGGAAAGAACATGTGAGCAAAAGGCCAGCAAAAGGCCAGGAACCGTAAAAAGGCCGCGTTGCTGGCGTTTTTCCATAGGCTCCGCCCCCCTGACGAGCATCACAAAAATCGACGCTCAAGTCAG…	pTGW	OriginOfReplication.pMB1	CopyNumber.high	KAN	N/A	Q-14967	ABM75221	metal ABC transporter permease	873	Prochlorococcus marinus;Prochlorococcus marinus str. NATL1A	4	GO:0005887;GO:0042626;GO:0055085;GO:0043190			BP--IEA ; CC--IEA ; MF--IEA	transmembrane transport ; ATP-binding cassette (ABC) transporter complex ; ATPase-coupled transmembrane transporter activity ; integral component of plasma membrane
pSHPs0629B654981AU	F4	glycerol	ABM75233	828	ACGTGTCAGATTTTTTGGCTGCGGCCTTACAGCTAACAAGTACCTCAGACATAGACGCAAATCTCAATTCTGCTGAAGAACAAATTGAGTTAGCGGCAAAGCGTGGGGCTGATCTTGTAGGACTTCCTGAAAACTTTGCATTTTTGGGTGAAGACCAGAAAAAATTAAAAATTGCATCTTCAATATATGAAAAATGCAATAGTTTTTTAGTAACAATGGCAAGGAGATATCAAGTCGTTTTACTTGGAGGTGGTTTCCCTGTTCCCGCTGGCGATGGAGTAAGAACTTTAAATAGAGCGGAATTGTTTGGAAAAGACGGCCAATCTCTTGCAAGGTATGACAAGATTCATCTTTTTGATGTTGATCTACCTGAAGGAAATACTTATAGGGAATCTGAAA…	3193	ACCCAGCTTTCTTGTACAAAGTTGGCATTATAAGAAAGCATTGCTTATCAATTTGTTGCAACGAACAGGTCACTATCAGTCAAAATAAAATCATTATTTGAGGCTAGGTGGAGGCTCAGTGATGATAAGTCTGCGATGGTGGATGCATGTGTCATGGTCATAGCTGTTTCCTGTGTGAAATTGTTATCCGCTCAGAGGGCACAATCCTATTCCGCGCTATCCGACAATCTCCAAGACATTAGGTGGAGTTCAGTTCGGCGTATGGCATATGTCGCTGGAAAGAACATGTGAGCAAAAGGCCAGCAAAAGGCCAGGAACCGTAAAAAGGCCGCGTTGCTGGCGTTTTTCCATAGGCTCCGCCCCCCTGACGAGCATCACAAAAATCGACGCTCAAGTCAG…	2365	ACCCAGCTTTCTTGTACAAAGTTGGCATTATAAGAAAGCATTGCTTATCAATTTGTTGCAACGAACAGGTCACTATCAGTCAAAATAAAATCATTATTTGAGGCTAGGTGGAGGCTCAGTGATGATAAGTCTGCGATGGTGGATGCATGTGTCATGGTCATAGCTGTTTCCTGTGTGAAATTGTTATCCGCTCAGAGGGCACAATCCTATTCCGCGCTATCCGACAATCTCCAAGACATTAGGTGGAGTTCAGTTCGGCGTATGGCATATGTCGCTGGAAAGAACATGTGAGCAAAAGGCCAGCAAAAGGCCAGGAACCGTAAAAAGGCCGCGTTGCTGGCGTTTTTCCATAGGCTCCGCCCCCCTGACGAGCATCACAAAAATCGACGCTCAAGTCAG…	pTGW	OriginOfReplication.pMB1	CopyNumber.high	KAN	N/A	Q-14967	ABM75233	carbon-nitrogen hydrolase family	825	Prochlorococcus marinus;Prochlorococcus marinus str. NATL1A	2	GO:0050898;GO:0000257	EC:3.5.5.1	Acting on carbon-nitrogen bonds, other than peptide bonds	BP--IEA ; MF--IEA	nitrile metabolic process ; nitrilase activity
pSHPs0629B654981AU	E6	glycerol	ABM75324	1080	ACTTGAAACAGACTAGCTTTCTATCAATCACAGCTTTAATTATTTCTGTATTGATTTTATGGAGTTTAAAAGAAATAGTCATACTATTTTTTGCTTCAATAATTATAGCTATGGCTCTTTGTACAATTACTGGTAAAATAAGAGATTTTCTTCAAATCCCTAGGTGGGGATCATTAATAATAACAATAATATCTATACTTCTTATTTCAAGTATTTCAATAGTAATAATAATACCGCAATTTACCAGCGAGTTTCAAGAGTTAATCAATCAAATACCTTCAGCAGCAAGCAAACTATGGGAGCTCTCAATAAAAATCTTTTTAAATTTCTCTGAGCTTGTATATAAAGACAATATTCCTAATCTAGCCGATAAAACAATCTTGACCAATAAGCTTAGCA…	3445	ACCCAGCTTTCTTGTACAAAGTTGGCATTATAAGAAAGCATTGCTTATCAATTTGTTGCAACGAACAGGTCACTATCAGTCAAAATAAAATCATTATTTGAGGCTAGGTGGAGGCTCAGTGATGATAAGTCTGCGATGGTGGATGCATGTGTCATGGTCATAGCTGTTTCCTGTGTGAAATTGTTATCCGCTCAGAGGGCACAATCCTATTCCGCGCTATCCGACAATCTCCAAGACATTAGGTGGAGTTCAGTTCGGCGTATGGCATATGTCGCTGGAAAGAACATGTGAGCAAAAGGCCAGCAAAAGGCCAGGAACCGTAAAAAGGCCGCGTTGCTGGCGTTTTTCCATAGGCTCCGCCCCCCTGACGAGCATCACAAAAATCGACGCTCAAGTCAG…	2365	ACCCAGCTTTCTTGTACAAAGTTGGCATTATAAGAAAGCATTGCTTATCAATTTGTTGCAACGAACAGGTCACTATCAGTCAAAATAAAATCATTATTTGAGGCTAGGTGGAGGCTCAGTGATGATAAGTCTGCGATGGTGGATGCATGTGTCATGGTCATAGCTGTTTCCTGTGTGAAATTGTTATCCGCTCAGAGGGCACAATCCTATTCCGCGCTATCCGACAATCTCCAAGACATTAGGTGGAGTTCAGTTCGGCGTATGGCATATGTCGCTGGAAAGAACATGTGAGCAAAAGGCCAGCAAAAGGCCAGGAACCGTAAAAAGGCCGCGTTGCTGGCGTTTTTCCATAGGCTCCGCCCCCCTGACGAGCATCACAAAAATCGACGCTCAAGTCAG…	pTGW	OriginOfReplication.pMB1	CopyNumber.high	KAN	N/A	Q-14967	ABM75324	AI-2E family transporter	1077	Prochlorococcus marinus;Prochlorococcus marinus str. NATL1A	1	GO:0016021			CC--IEA	integral component of membrane
pSHPs0629B654981AU	H7	glycerol	ABM75349_fit	1203	ACTTGTCTGAGAACAAACACTTGTTCGACTCGAACTTCGACCCCCTAGACCAGATTTCCTTACTAAAGGAGAAGTGTAACAACATTTCCCCGCACTTGTACAAAGTTAACTCCTTCTACTTGGAAGAGATCAGGAATTATTTGCCGCAGACAATTAAGACTAGCTTGTTCTCGTTGATAACCGACCGTGCAGGTGATAATTTCGGGTTATCTACCGTCAGTAGTAGGAAGAAGTTCCAACTAGAGATAGACAAGCTAGTGTCTGACAACATTTCCTTAATTACCATCGAGCACTTGAATGAGTTAGCGAAGAAGATCGACGAGGAGAACATAAGACACCTTAACAACGCGAAGGATGAGATTTCCAACGCAAGCAACATTAAGTCAGACAGCGAGAAGT…	3568	ACCCAGCTTTCTTGTACAAAGTTGGCATTATAAGAAAGCATTGCTTATCAATTTGTTGCAACGAACAGGTCACTATCAGTCAAAATAAAATCATTATTTGAGGCTAGGTGGAGGCTCAGTGATGATAAGTCTGCGATGGTGGATGCATGTGTCATGGTCATAGCTGTTTCCTGTGTGAAATTGTTATCCGCTCAGAGGGCACAATCCTATTCCGCGCTATCCGACAATCTCCAAGACATTAGGTGGAGTTCAGTTCGGCGTATGGCATATGTCGCTGGAAAGAACATGTGAGCAAAAGGCCAGCAAAAGGCCAGGAACCGTAAAAAGGCCGCGTTGCTGGCGTTTTTCCATAGGCTCCGCCCCCCTGACGAGCATCACAAAAATCGACGCTCAAGTCAG…	2365	ACCCAGCTTTCTTGTACAAAGTTGGCATTATAAGAAAGCATTGCTTATCAATTTGTTGCAACGAACAGGTCACTATCAGTCAAAATAAAATCATTATTTGAGGCTAGGTGGAGGCTCAGTGATGATAAGTCTGCGATGGTGGATGCATGTGTCATGGTCATAGCTGTTTCCTGTGTGAAATTGTTATCCGCTCAGAGGGCACAATCCTATTCCGCGCTATCCGACAATCTCCAAGACATTAGGTGGAGTTCAGTTCGGCGTATGGCATATGTCGCTGGAAAGAACATGTGAGCAAAAGGCCAGCAAAAGGCCAGGAACCGTAAAAAGGCCGCGTTGCTGGCGTTTTTCCATAGGCTCCGCCCCCCTGACGAGCATCACAAAAATCGACGCTCAAGTCAG…	pTGW	OriginOfReplication.pMB1	CopyNumber.high	KAN	N/A	Q-14967	ABM75349	possible Adenylate cyclase	1200	Prochlorococcus marinus;Prochlorococcus marinus str. NATL1A
pSHPs0629B654981AU	B9	glycerol	ABM75378	1071	ACATGGCACTCTCGTACTACGCAGAAGAACTAAAGAAGACCGCAAGTGCCATAGCCCAGCCAGGCAAAGGGATTCTTGCTGTTGACGAGTCAACGAAAACAGTAGGTAAAAGGCTTGCTTCAATAGGTGTTGAGAACACTGAGGACAACAGAAAAGCATATAGAGGTATGCTTTTCACCACAGAAGGTCTTGGAAACTTCATAAGCGGAGCGATTCTTTTTGAAGAAACTCTTTTCCAGAACCATCCAGATGGTGAGCCAATGGTTAAAAAGCTTGAGAAGCTAGGCATAATTCCAGGAATCAAAGTTGACAAAGGTCTAAGACCATTAGCCGGTGGACATGATGTAGAAACTTTTTGTTCAGGTTTAGACGGTCTTGTTGAAAGAGCTGCTGATTATT…	3436	ACCCAGCTTTCTTGTACAAAGTTGGCATTATAAGAAAGCATTGCTTATCAATTTGTTGCAACGAACAGGTCACTATCAGTCAAAATAAAATCATTATTTGAGGCTAGGTGGAGGCTCAGTGATGATAAGTCTGCGATGGTGGATGCATGTGTCATGGTCATAGCTGTTTCCTGTGTGAAATTGTTATCCGCTCAGAGGGCACAATCCTATTCCGCGCTATCCGACAATCTCCAAGACATTAGGTGGAGTTCAGTTCGGCGTATGGCATATGTCGCTGGAAAGAACATGTGAGCAAAAGGCCAGCAAAAGGCCAGGAACCGTAAAAAGGCCGCGTTGCTGGCGTTTTTCCATAGGCTCCGCCCCCCTGACGAGCATCACAAAAATCGACGCTCAAGTCAG…	2365	ACCCAGCTTTCTTGTACAAAGTTGGCATTATAAGAAAGCATTGCTTATCAATTTGTTGCAACGAACAGGTCACTATCAGTCAAAATAAAATCATTATTTGAGGCTAGGTGGAGGCTCAGTGATGATAAGTCTGCGATGGTGGATGCATGTGTCATGGTCATAGCTGTTTCCTGTGTGAAATTGTTATCCGCTCAGAGGGCACAATCCTATTCCGCGCTATCCGACAATCTCCAAGACATTAGGTGGAGTTCAGTTCGGCGTATGGCATATGTCGCTGGAAAGAACATGTGAGCAAAAGGCCAGCAAAAGGCCAGGAACCGTAAAAAGGCCGCGTTGCTGGCGTTTTTCCATAGGCTCCGCCCCCCTGACGAGCATCACAAAAATCGACGCTCAAGTCAG…	pTGW	OriginOfReplication.pMB1	CopyNumber.high	KAN	N/A	Q-14967	ABM75378	MULTISPECIES: fructose-bisphosphate aldolase class I	1068	Prochlorococcus;Prochlorococcus marinus str. NATL1A;Prochlorococcus sp. MIT 0801	8	GO:0006094;GO:0006020;GO:0006098;GO:0006096;GO:0006013;GO:0006000;GO:0004332;GO:0015976	EC:4.1.2.13	Carbon-carbon lyases	BP--IEA ; MF--IEA	inositol metabolic process ; fructose metabolic process ; fructose-bisphosphate aldolase activity ; carbon utilization ; mannose metabolic process ; pentose-phosphate shunt ; glycolytic process ; gluconeogenesis
pSHPs0629B654981AU	E9	glycerol	ABM75383	906	ACATGTCAAAGCTTCACCCAGTAGTAGCTGTAACTGGTTCATCCGGAGCAGGAACAAGCACCGTTAAAAGAGCATTTGAGCATATATTTGCTCGGGAAAAGATTGTTCCTGCAGTTGTTGAAGGAGATAGTTATCACCGTTTTGAAAGAATGCCTATGAAAAAGGCAATGTCTGAGGCACTTTCAAGAGGTGAAAACTTTTCTCATTTTGGACCAGAGGCAAATTTATTCGACAAATTAGAAGACCTATTCAGTCAATATGGAAAAACTGGCGGAGGTCAGAAAAGATATTATTTACATAGCCCAGAAGAAGCCGAGGAACATAACACTCGTTTAGGAACAAAATTAGATCCAGGTCAATTCACTCCCTGGGAAGATATTCCAACAGGAACCGACCTTT…	3271	ACCCAGCTTTCTTGTACAAAGTTGGCATTATAAGAAAGCATTGCTTATCAATTTGTTGCAACGAACAGGTCACTATCAGTCAAAATAAAATCATTATTTGAGGCTAGGTGGAGGCTCAGTGATGATAAGTCTGCGATGGTGGATGCATGTGTCATGGTCATAGCTGTTTCCTGTGTGAAATTGTTATCCGCTCAGAGGGCACAATCCTATTCCGCGCTATCCGACAATCTCCAAGACATTAGGTGGAGTTCAGTTCGGCGTATGGCATATGTCGCTGGAAAGAACATGTGAGCAAAAGGCCAGCAAAAGGCCAGGAACCGTAAAAAGGCCGCGTTGCTGGCGTTTTTCCATAGGCTCCGCCCCCCTGACGAGCATCACAAAAATCGACGCTCAAGTCAG…	2365	ACCCAGCTTTCTTGTACAAAGTTGGCATTATAAGAAAGCATTGCTTATCAATTTGTTGCAACGAACAGGTCACTATCAGTCAAAATAAAATCATTATTTGAGGCTAGGTGGAGGCTCAGTGATGATAAGTCTGCGATGGTGGATGCATGTGTCATGGTCATAGCTGTTTCCTGTGTGAAATTGTTATCCGCTCAGAGGGCACAATCCTATTCCGCGCTATCCGACAATCTCCAAGACATTAGGTGGAGTTCAGTTCGGCGTATGGCATATGTCGCTGGAAAGAACATGTGAGCAAAAGGCCAGCAAAAGGCCAGGAACCGTAAAAAGGCCGCGTTGCTGGCGTTTTTCCATAGGCTCCGCCCCCCTGACGAGCATCACAAAAATCGACGCTCAAGTCAG…	pTGW	OriginOfReplication.pMB1	CopyNumber.high	KAN	N/A	Q-14967	ABM75383	phosphoribulokinase	903	Prochlorococcus marinus;Prochlorococcus marinus str. NATL1A	5	GO:0005524;GO:0005975;GO:0016310;GO:0015976;GO:0008974	EC:2.7.1.19	Transferring phosphorus-containing groups	BP--IEA ; MF--IEA	carbohydrate metabolic process ; carbon utilization ; phosphoribulokinase activity ; ATP binding ; phosphorylation
pSHPs0629B654981AU	G9	glycerol	ABM75391	981	ACATGGAAGTTATGATTCCTTCTTTTAATGTTCATCCTCAGCTAATTGGTATAGATAAAAATGAGATAATAAATATTCAGACAAAAATCAAACCACTTCACACAGATGAAGAAGAACATCTAAATAATGACTATTGGACTGCATATATTTTAAAAGGGAAAAAATCGATATTTGTCGAAATTGAAATTGAATATGAAATTAAAAGTACAGCTATAGATAAGATTAAATGTTTGTGGCTAGATATAGAATGGGTTAATTACGGACCATTCGGTTCTTTCAAAAGATTCGATAGTTTTGTATTACCTAATTCTTTAGATATATCCAAAGTAAATTCTTCTAGTACCAATCTAGTAGATCCAATAAGAACTCATATTCTTGGCAGCTTAGATGATCCTATTA…	3346	ACCCAGCTTTCTTGTACAAAGTTGGCATTATAAGAAAGCATTGCTTATCAATTTGTTGCAACGAACAGGTCACTATCAGTCAAAATAAAATCATTATTTGAGGCTAGGTGGAGGCTCAGTGATGATAAGTCTGCGATGGTGGATGCATGTGTCATGGTCATAGCTGTTTCCTGTGTGAAATTGTTATCCGCTCAGAGGGCACAATCCTATTCCGCGCTATCCGACAATCTCCAAGACATTAGGTGGAGTTCAGTTCGGCGTATGGCATATGTCGCTGGAAAGAACATGTGAGCAAAAGGCCAGCAAAAGGCCAGGAACCGTAAAAAGGCCGCGTTGCTGGCGTTTTTCCATAGGCTCCGCCCCCCTGACGAGCATCACAAAAATCGACGCTCAAGTCAG…	2365	ACCCAGCTTTCTTGTACAAAGTTGGCATTATAAGAAAGCATTGCTTATCAATTTGTTGCAACGAACAGGTCACTATCAGTCAAAATAAAATCATTATTTGAGGCTAGGTGGAGGCTCAGTGATGATAAGTCTGCGATGGTGGATGCATGTGTCATGGTCATAGCTGTTTCCTGTGTGAAATTGTTATCCGCTCAGAGGGCACAATCCTATTCCGCGCTATCCGACAATCTCCAAGACATTAGGTGGAGTTCAGTTCGGCGTATGGCATATGTCGCTGGAAAGAACATGTGAGCAAAAGGCCAGCAAAAGGCCAGGAACCGTAAAAAGGCCGCGTTGCTGGCGTTTTTCCATAGGCTCCGCCCCCCTGACGAGCATCACAAAAATCGACGCTCAAGTCAG…	pTGW	OriginOfReplication.pMB1	CopyNumber.high	KAN	N/A	Q-14967	ABM75391	hypothetical protein	978	Prochlorococcus marinus
pSHPs0629B654981AU	G10	glycerol	ABM75418	951	ACATGGTGATTTTAATTATAAGTATATTTTGTTCAAATTTTTTATTAAAGCTTTTATTACCCTCTCTTAATAAAAATTTAATTGACAAACCTAATCAAAGAAGTTCTCACACAAGTCCATGTATTACAGGAGGTGGGGTCGCTTTTATAATAGTTCACTTGGCAATAAGTATATTTCTAAGCAATTACAATCAAAATTTAAACTCAACTTTAAATATTACAATGTCATGCCTTCCTTTAGCAATTGTAGGATTCATTGATGACTACAAAGGAGTTAGGAATTATATACGTTTTTCAATTCAAATTATAGTGTCAATACTAATTATATACTCTTCAAATATTGTTCAAATAGAAAACAATTTCATACTATCGTCTGTGGTATATATTTTTCTTGCAATAA…	3316	ACCCAGCTTTCTTGTACAAAGTTGGCATTATAAGAAAGCATTGCTTATCAATTTGTTGCAACGAACAGGTCACTATCAGTCAAAATAAAATCATTATTTGAGGCTAGGTGGAGGCTCAGTGATGATAAGTCTGCGATGGTGGATGCATGTGTCATGGTCATAGCTGTTTCCTGTGTGAAATTGTTATCCGCTCAGAGGGCACAATCCTATTCCGCGCTATCCGACAATCTCCAAGACATTAGGTGGAGTTCAGTTCGGCGTATGGCATATGTCGCTGGAAAGAACATGTGAGCAAAAGGCCAGCAAAAGGCCAGGAACCGTAAAAAGGCCGCGTTGCTGGCGTTTTTCCATAGGCTCCGCCCCCCTGACGAGCATCACAAAAATCGACGCTCAAGTCAG…	2365	ACCCAGCTTTCTTGTACAAAGTTGGCATTATAAGAAAGCATTGCTTATCAATTTGTTGCAACGAACAGGTCACTATCAGTCAAAATAAAATCATTATTTGAGGCTAGGTGGAGGCTCAGTGATGATAAGTCTGCGATGGTGGATGCATGTGTCATGGTCATAGCTGTTTCCTGTGTGAAATTGTTATCCGCTCAGAGGGCACAATCCTATTCCGCGCTATCCGACAATCTCCAAGACATTAGGTGGAGTTCAGTTCGGCGTATGGCATATGTCGCTGGAAAGAACATGTGAGCAAAAGGCCAGCAAAAGGCCAGGAACCGTAAAAAGGCCGCGTTGCTGGCGTTTTTCCATAGGCTCCGCCCCCCTGACGAGCATCACAAAAATCGACGCTCAAGTCAG…	pTGW	OriginOfReplication.pMB1	CopyNumber.high	KAN	N/A	Q-14967	ABM75418	glycosyltransferase family 4	948	Prochlorococcus marinus;Prochlorococcus marinus str. NATL1A	4	GO:0006629;GO:0009252;GO:0016021;GO:0008963	EC:2.7.8.13	Transferring phosphorus-containing groups	CC--IEA ; MF--IEA	phospho-N-acetylmuramoyl-pentapeptide-transferase activity ; lipid metabolic process ; integral component of membrane ; peptidoglycan biosynthetic process
pSHPs0629B654981AU	H10	glycerol	ABM75419	903	ACATGAATAATCAACTCCCACAATTGCCAGTCATTGTCTCTGGTGCGAATGGCTTTACGGGTAAATTTGTTTGTAAGGAATTAATTAAAAACAAAATTAATTTTATAGCTCTGCTTAGACCTGGTAGTATTCCAGATTGGTTTAATAAAAATAAAATCGAATTTCGATTCGCAGATTTGAATAGTTATGATGAACTTCATTCACAGTTAAATGGTTGTAGGGCATTAATAAATGTTGCTTCAATTGGATTTGGTTCTGCTAAAAATATAATTAAATCATGCTATAAATCTAATATAGAAAGAGTTATATTTATAAGTACTACAGCTATATTTACAAGATTAAATGCCTCCTCAAAAACAATAAGACTAGAAGCTGAAAATGATATTATAAATAGTAAAC…	3268	ACCCAGCTTTCTTGTACAAAGTTGGCATTATAAGAAAGCATTGCTTATCAATTTGTTGCAACGAACAGGTCACTATCAGTCAAAATAAAATCATTATTTGAGGCTAGGTGGAGGCTCAGTGATGATAAGTCTGCGATGGTGGATGCATGTGTCATGGTCATAGCTGTTTCCTGTGTGAAATTGTTATCCGCTCAGAGGGCACAATCCTATTCCGCGCTATCCGACAATCTCCAAGACATTAGGTGGAGTTCAGTTCGGCGTATGGCATATGTCGCTGGAAAGAACATGTGAGCAAAAGGCCAGCAAAAGGCCAGGAACCGTAAAAAGGCCGCGTTGCTGGCGTTTTTCCATAGGCTCCGCCCCCCTGACGAGCATCACAAAAATCGACGCTCAAGTCAG…	2365	ACCCAGCTTTCTTGTACAAAGTTGGCATTATAAGAAAGCATTGCTTATCAATTTGTTGCAACGAACAGGTCACTATCAGTCAAAATAAAATCATTATTTGAGGCTAGGTGGAGGCTCAGTGATGATAAGTCTGCGATGGTGGATGCATGTGTCATGGTCATAGCTGTTTCCTGTGTGAAATTGTTATCCGCTCAGAGGGCACAATCCTATTCCGCGCTATCCGACAATCTCCAAGACATTAGGTGGAGTTCAGTTCGGCGTATGGCATATGTCGCTGGAAAGAACATGTGAGCAAAAGGCCAGCAAAAGGCCAGGAACCGTAAAAAGGCCGCGTTGCTGGCGTTTTTCCATAGGCTCCGCCCCCCTGACGAGCATCACAAAAATCGACGCTCAAGTCAG…	pTGW	OriginOfReplication.pMB1	CopyNumber.high	KAN	N/A	Q-14967	ABM75419	NAD-dependent epimerase dehydratase family	900	Prochlorococcus marinus;Prochlorococcus marinus str. NATL1A
pSHPs0629B654981AU	B11	glycerol	ABM75427_fit	1773	ACATGGAGAAGTTGAATAAGTACAAGAAGACCATAACCTTCGAGAAGCTAATCAAGGAAAACAAGATCACCCAGAAGATGATTTCTACGTTAGCTTCAAACTATAGCAAAGAGCTTATCTCGAGTAAGATCCTAAAGAGGATTATGCGTAAGAGCAAGATCGAGAAGTACAACTACATCAAGAAGGCGCTACTAAACTACACGGCCATCATCGTTCACGACTCGTTCGGTTTGTCTCTGATATTCGACGCCCTAATCCGTAACGGCATGCAGAAGGCTATTTTCTACTGTAACAGGGGTGGCTTCCAGATCAAGGACTTGTACGACACGAACTACTTCCTAGACAATAACTTGTACTATAAGCGTCACTTACAGTACCTATGCAACACTAACGGGATTG…	4138	ACCCAGCTTTCTTGTACAAAGTTGGCATTATAAGAAAGCATTGCTTATCAATTTGTTGCAACGAACAGGTCACTATCAGTCAAAATAAAATCATTATTTGAGGCTAGGTGGAGGCTCAGTGATGATAAGTCTGCGATGGTGGATGCATGTGTCATGGTCATAGCTGTTTCCTGTGTGAAATTGTTATCCGCTCAGAGGGCACAATCCTATTCCGCGCTATCCGACAATCTCCAAGACATTAGGTGGAGTTCAGTTCGGCGTATGGCATATGTCGCTGGAAAGAACATGTGAGCAAAAGGCCAGCAAAAGGCCAGGAACCGTAAAAAGGCCGCGTTGCTGGCGTTTTTCCATAGGCTCCGCCCCCCTGACGAGCATCACAAAAATCGACGCTCAAGTCAG…	2365	ACCCAGCTTTCTTGTACAAAGTTGGCATTATAAGAAAGCATTGCTTATCAATTTGTTGCAACGAACAGGTCACTATCAGTCAAAATAAAATCATTATTTGAGGCTAGGTGGAGGCTCAGTGATGATAAGTCTGCGATGGTGGATGCATGTGTCATGGTCATAGCTGTTTCCTGTGTGAAATTGTTATCCGCTCAGAGGGCACAATCCTATTCCGCGCTATCCGACAATCTCCAAGACATTAGGTGGAGTTCAGTTCGGCGTATGGCATATGTCGCTGGAAAGAACATGTGAGCAAAAGGCCAGCAAAAGGCCAGGAACCGTAAAAAGGCCGCGTTGCTGGCGTTTTTCCATAGGCTCCGCCCCCCTGACGAGCATCACAAAAATCGACGCTCAAGTCAG…	pTGW	OriginOfReplication.pMB1	CopyNumber.high	KAN	N/A	Q-14967	ABM75427	hypothetical protein	1770	Prochlorococcus marinus
pSHPs0629B654981AU	G11	glycerol	ABM75435_fit	1728	ACATGAACTCAATAAACGAAGCCTCGGTTAACGACGGGAGAGCTATACCTCTGTTAGAGGACGAAATCGACATAAAGAACATCTTGTACTCGTTAAACAGGAACCGTAGGCTAATAGCTAAGTTTATATTCAGCGGTCTTTTCATATCTGGGCTTATCATCTTCTCTACAAAGCGTGTCTGGGAAGGAGAGTTTCAGATCGTATTAGAGAACAACGAAGTGAACAGACCGTCACTGTTAAAGGAGTCTGGATTAAGCAACGTACTTAACATCAGTGGCGGCAACGACTCTCTGATTACTGAGGTAGGGATTTTGAAGTCACCGCTTGTACTAATGAACATATTCGAGTTCGTCAAGAAGGAGAAGGAATTCAAGAACAACCAGATTCGTAACTTAAACT…	4093	ACCCAGCTTTCTTGTACAAAGTTGGCATTATAAGAAAGCATTGCTTATCAATTTGTTGCAACGAACAGGTCACTATCAGTCAAAATAAAATCATTATTTGAGGCTAGGTGGAGGCTCAGTGATGATAAGTCTGCGATGGTGGATGCATGTGTCATGGTCATAGCTGTTTCCTGTGTGAAATTGTTATCCGCTCAGAGGGCACAATCCTATTCCGCGCTATCCGACAATCTCCAAGACATTAGGTGGAGTTCAGTTCGGCGTATGGCATATGTCGCTGGAAAGAACATGTGAGCAAAAGGCCAGCAAAAGGCCAGGAACCGTAAAAAGGCCGCGTTGCTGGCGTTTTTCCATAGGCTCCGCCCCCCTGACGAGCATCACAAAAATCGACGCTCAAGTCAG…	2365	ACCCAGCTTTCTTGTACAAAGTTGGCATTATAAGAAAGCATTGCTTATCAATTTGTTGCAACGAACAGGTCACTATCAGTCAAAATAAAATCATTATTTGAGGCTAGGTGGAGGCTCAGTGATGATAAGTCTGCGATGGTGGATGCATGTGTCATGGTCATAGCTGTTTCCTGTGTGAAATTGTTATCCGCTCAGAGGGCACAATCCTATTCCGCGCTATCCGACAATCTCCAAGACATTAGGTGGAGTTCAGTTCGGCGTATGGCATATGTCGCTGGAAAGAACATGTGAGCAAAAGGCCAGCAAAAGGCCAGGAACCGTAAAAAGGCCGCGTTGCTGGCGTTTTTCCATAGGCTCCGCCCCCCTGACGAGCATCACAAAAATCGACGCTCAAGTCAG…	pTGW	OriginOfReplication.pMB1	CopyNumber.high	KAN	N/A	Q-14967	ABM75435	hypothetical protein	1725	Prochlorococcus marinus;Prochlorococcus marinus str. NATL1A	2	GO:0016021;GO:0009103			BP--IEA ; CC--IEA	lipopolysaccharide biosynthetic process ; integral component of membrane
pSHPs0629B654981AU	H11	glycerol	ABM75436	1251	ACGTGCACATAAGAAAACCAACTCAAGTAAAAGCTCTTTCCTTTAAGGTTATTGGTTTTATTTGCTTGTCTAGCATTATTGGTGTAAACGCGCAGCAAGTCATTGAAGAGAGATCAGTTCCCTTAGATACCTCATACTTAGAATCAAAAAATGAACTTGAGGACTATATTTTAGATACTGGAGATGTATTGAATATTGAATTTGTGAATGTTCCTGAACTTAATGGCTTATTTAAAATTAATGAGCTAGGAGAGATATATTTTAAAAGAATAAAATCTACTTATGTTAGAGGTCTAACCATTAATGAACTAACACAATTACTAGAGGAACGTTATAAAGAATTTCTTGTAAACCCAGAGATTTATATAAGAATTAATACATACAAGTCTATTAGAGTTT…	3616	ACCCAGCTTTCTTGTACAAAGTTGGCATTATAAGAAAGCATTGCTTATCAATTTGTTGCAACGAACAGGTCACTATCAGTCAAAATAAAATCATTATTTGAGGCTAGGTGGAGGCTCAGTGATGATAAGTCTGCGATGGTGGATGCATGTGTCATGGTCATAGCTGTTTCCTGTGTGAAATTGTTATCCGCTCAGAGGGCACAATCCTATTCCGCGCTATCCGACAATCTCCAAGACATTAGGTGGAGTTCAGTTCGGCGTATGGCATATGTCGCTGGAAAGAACATGTGAGCAAAAGGCCAGCAAAAGGCCAGGAACCGTAAAAAGGCCGCGTTGCTGGCGTTTTTCCATAGGCTCCGCCCCCCTGACGAGCATCACAAAAATCGACGCTCAAGTCAG…	2365	ACCCAGCTTTCTTGTACAAAGTTGGCATTATAAGAAAGCATTGCTTATCAATTTGTTGCAACGAACAGGTCACTATCAGTCAAAATAAAATCATTATTTGAGGCTAGGTGGAGGCTCAGTGATGATAAGTCTGCGATGGTGGATGCATGTGTCATGGTCATAGCTGTTTCCTGTGTGAAATTGTTATCCGCTCAGAGGGCACAATCCTATTCCGCGCTATCCGACAATCTCCAAGACATTAGGTGGAGTTCAGTTCGGCGTATGGCATATGTCGCTGGAAAGAACATGTGAGCAAAAGGCCAGCAAAAGGCCAGGAACCGTAAAAAGGCCGCGTTGCTGGCGTTTTTCCATAGGCTCCGCCCCCCTGACGAGCATCACAAAAATCGACGCTCAAGTCAG…	pTGW	OriginOfReplication.pMB1	CopyNumber.high	KAN	N/A	Q-14967	ABM75436	sugar transporter	1248	Prochlorococcus marinus;Prochlorococcus marinus str. NATL1A	3	GO:0015159;GO:0015774;GO:0016020			BP--IEA ; CC--IEA ; MF--IEA	polysaccharide transmembrane transporter activity ; membrane ; polysaccharide transport
pSHPs0629B654981AU	A12	glycerol	ABM75440	675	ACATGAAAAACCTATCAATAAAGATAGTGAGGTTTGTAATGACTACATTTATACTAAATTATGGATTGATATATCCAACTTTAAGTGAGGAAAAAGATAATGCTTTAGAGGTTAATAATATAAATAATAAAAAAAATAAGACTGCTATAGAAGTCTCAGTCGGAAGTTTCCATCCCGGGCCATATGCTCCTTATCAGCTCAATAAAAAAAAATGGAACAATTGCAATACCTTAAATTTTTGTGATTTAAACAATCTGTTTGGTAAAAGCTTTGGAGTTACATACATCAAGAGATTTCATGAGAAAAATAATCGCAAGGTTGATATTGATAGTTCAATCACATTCAGTTCTCAGAAATACAGCTCGAAAGACAATAGCTATTTAATGTTTTCTATAGTTC…	3040	ACCCAGCTTTCTTGTACAAAGTTGGCATTATAAGAAAGCATTGCTTATCAATTTGTTGCAACGAACAGGTCACTATCAGTCAAAATAAAATCATTATTTGAGGCTAGGTGGAGGCTCAGTGATGATAAGTCTGCGATGGTGGATGCATGTGTCATGGTCATAGCTGTTTCCTGTGTGAAATTGTTATCCGCTCAGAGGGCACAATCCTATTCCGCGCTATCCGACAATCTCCAAGACATTAGGTGGAGTTCAGTTCGGCGTATGGCATATGTCGCTGGAAAGAACATGTGAGCAAAAGGCCAGCAAAAGGCCAGGAACCGTAAAAAGGCCGCGTTGCTGGCGTTTTTCCATAGGCTCCGCCCCCCTGACGAGCATCACAAAAATCGACGCTCAAGTCAG…	2365	ACCCAGCTTTCTTGTACAAAGTTGGCATTATAAGAAAGCATTGCTTATCAATTTGTTGCAACGAACAGGTCACTATCAGTCAAAATAAAATCATTATTTGAGGCTAGGTGGAGGCTCAGTGATGATAAGTCTGCGATGGTGGATGCATGTGTCATGGTCATAGCTGTTTCCTGTGTGAAATTGTTATCCGCTCAGAGGGCACAATCCTATTCCGCGCTATCCGACAATCTCCAAGACATTAGGTGGAGTTCAGTTCGGCGTATGGCATATGTCGCTGGAAAGAACATGTGAGCAAAAGGCCAGCAAAAGGCCAGGAACCGTAAAAAGGCCGCGTTGCTGGCGTTTTTCCATAGGCTCCGCCCCCCTGACGAGCATCACAAAAATCGACGCTCAAGTCAG…	pTGW	OriginOfReplication.pMB1	CopyNumber.high	KAN	N/A	Q-14967	ABM75440	Hypothetical protein NATL1_08821	672	Prochlorococcus marinus str. NATL1A

## Sheet: 3-platemap_pSHPs0629B654984AU
Plate ID	Well Location	Product Type	Name	Insert Length	Insert Sequence	Construct Length	Construct Sequence	Vector Length	Vector Sequence	Vector Name	Replication Origin	Copy Number	Resistance Marker	Yield (ng)	Order #	Sequence Name	Sequence Description	Sequence Length	Blast Top Hit Taxonomy Name	Annotation GO Count	Annotation GO ID	Enzyme Code	Enzyme Name	Mapping GO Category(Cellular Component;Biological Process;Molecular Function [CC ;[BP] ;[MF])	Annotation GO Term
pSHPs0629B654984AU	B1	glycerol	ABM75483	1755	ACATGGCTGCATTAAGACTAGATCTAATAAAAAACTATTTGAGACCACACAAGAGGGAACTAATAATAGGTGCTTTATGTCTGATTTTTGTAAATATTCTAAGCGTTGCTATTCCAATGGAAGTGAGAAATATAGTTGATGATCTAAAAGAAGGATTTACATTTTCATACGTCTTAAATAAGTCGACATGGTTAATACTCATGGCGACAGTAATGGGGGGAGCAAGATTGATATCTCGGCAACTCGTGTTTGGGGTTGGCAGACAAGTAGAAGTTTCATTGAGACAAAAATTATTTGATCGAATGCTGGAACAAGATCCCGGCTGGGTTCAAACAATAGGGACTGGAGAAGTCATAACAAGAGCCACTAGCGATTTGGAAAACATTCGAAGATTGCTTG…	4120	ACCCAGCTTTCTTGTACAAAGTTGGCATTATAAGAAAGCATTGCTTATCAATTTGTTGCAACGAACAGGTCACTATCAGTCAAAATAAAATCATTATTTGAGGCTAGGTGGAGGCTCAGTGATGATAAGTCTGCGATGGTGGATGCATGTGTCATGGTCATAGCTGTTTCCTGTGTGAAATTGTTATCCGCTCAGAGGGCACAATCCTATTCCGCGCTATCCGACAATCTCCAAGACATTAGGTGGAGTTCAGTTCGGCGTATGGCATATGTCGCTGGAAAGAACATGTGAGCAAAAGGCCAGCAAAAGGCCAGGAACCGTAAAAAGGCCGCGTTGCTGGCGTTTTTCCATAGGCTCCGCCCCCCTGACGAGCATCACAAAAATCGACGCTCAAGTCAG…	2365	ACCCAGCTTTCTTGTACAAAGTTGGCATTATAAGAAAGCATTGCTTATCAATTTGTTGCAACGAACAGGTCACTATCAGTCAAAATAAAATCATTATTTGAGGCTAGGTGGAGGCTCAGTGATGATAAGTCTGCGATGGTGGATGCATGTGTCATGGTCATAGCTGTTTCCTGTGTGAAATTGTTATCCGCTCAGAGGGCACAATCCTATTCCGCGCTATCCGACAATCTCCAAGACATTAGGTGGAGTTCAGTTCGGCGTATGGCATATGTCGCTGGAAAGAACATGTGAGCAAAAGGCCAGCAAAAGGCCAGGAACCGTAAAAAGGCCGCGTTGCTGGCGTTTTTCCATAGGCTCCGCCCCCCTGACGAGCATCACAAAAATCGACGCTCAAGTCAG…	pTGW	OriginOfReplication.pMB1	CopyNumber.high	KAN	N/A	Q-14967	ABM75483	ABC transporter ATP-binding	1752	Prochlorococcus marinus;Prochlorococcus marinus str. NATL1A	5	GO:0016887;GO:0005524;GO:0042626;GO:0055085;GO:0016021	EC:3.6.1.3	Acting on acid anhydrides	BP--IEA ; CC--IEA ; MF--IEA	transmembrane transport ; ATPase activity ; ATPase-coupled transmembrane transporter activity ; integral component of membrane ; ATP binding
pSHPs0629B654984AU	C1	glycerol	ABM75486	1158	ACATGTTTTTTGATACTGATAGCTCTGCAATTTTGTTATTAGAGGATGGGACATATTTTGAAGGATTATCTTTTGGTGCGGTTGGAACTATTTCTGGTGAAGTCGTATTTAATACAGGTATGACAGGTTATCAGGAGGTCATTACTGATCCAAGTTATTTTGGTCAACTTATTACGTTTACCTATCCAGAGATTGGAAATACTGGAGTCAATTATGAGGATAATGAATCATCACATCCTTCAGTTAAAGGTGTGATAGCTCGTCAAATATCCAAAACTCCCAGTAACTGGAGACATGAAATTTCGTTCGAAAATTGGTTAAAGGATGAAAATGTTGTTGGAATTCATGGAATAGATACAAGATTACTTGTTAGACATATAAGAGAGTCAGGTTCTTTGA…	3523	ACCCAGCTTTCTTGTACAAAGTTGGCATTATAAGAAAGCATTGCTTATCAATTTGTTGCAACGAACAGGTCACTATCAGTCAAAATAAAATCATTATTTGAGGCTAGGTGGAGGCTCAGTGATGATAAGTCTGCGATGGTGGATGCATGTGTCATGGTCATAGCTGTTTCCTGTGTGAAATTGTTATCCGCTCAGAGGGCACAATCCTATTCCGCGCTATCCGACAATCTCCAAGACATTAGGTGGAGTTCAGTTCGGCGTATGGCATATGTCGCTGGAAAGAACATGTGAGCAAAAGGCCAGCAAAAGGCCAGGAACCGTAAAAAGGCCGCGTTGCTGGCGTTTTTCCATAGGCTCCGCCCCCCTGACGAGCATCACAAAAATCGACGCTCAAGTCAG…	2365	ACCCAGCTTTCTTGTACAAAGTTGGCATTATAAGAAAGCATTGCTTATCAATTTGTTGCAACGAACAGGTCACTATCAGTCAAAATAAAATCATTATTTGAGGCTAGGTGGAGGCTCAGTGATGATAAGTCTGCGATGGTGGATGCATGTGTCATGGTCATAGCTGTTTCCTGTGTGAAATTGTTATCCGCTCAGAGGGCACAATCCTATTCCGCGCTATCCGACAATCTCCAAGACATTAGGTGGAGTTCAGTTCGGCGTATGGCATATGTCGCTGGAAAGAACATGTGAGCAAAAGGCCAGCAAAAGGCCAGGAACCGTAAAAAGGCCGCGTTGCTGGCGTTTTTCCATAGGCTCCGCCCCCCTGACGAGCATCACAAAAATCGACGCTCAAGTCAG…	pTGW	OriginOfReplication.pMB1	CopyNumber.high	KAN	N/A	Q-14967	ABM75486	glutamine-hydrolyzing carbamoyl-phosphate synthase small subunit	1155	Prochlorococcus marinus;Prochlorococcus marinus str. NATL1A	8	GO:0005524;GO:0006536;GO:0006207;GO:0006526;GO:0006541;GO:0004088;GO:0044205;GO:0005951	EC:6.3.5.5	Forming carbon-nitrogen bonds	BP--IEA ; MF--IEA	carbamoyl-phosphate synthase (glutamine-hydrolyzing) activity ; 'de novo' UMP biosynthetic process ; 'de novo' pyrimidine nucleobase biosynthetic process ; glutamine metabolic process ; carbamoyl-phosphate synthase complex ; arginine biosynthetic process ; ATP binding ; glutamate metabolic process
pSHPs0629B654984AU	E1	glycerol	ABM75491	1464	ACATGACTTTTGAAGACTTACGCCAGAAATTAAAAAGTGGTGAGGTTTCTTCCAAAGAACTTGTTCAAGAAAAAATAAACCGAATAAATGAATTAGATCCAACTCTGAATTCCTTTTTAATTGTTAATACTGAGCTAGCTCTAAGCAAAGCAGAGCATATCGATAAACAAATCGCTTCTGGCGATCATTTACCGCCTTTGTCAGGAATACCCATTGCTATAAAAGACAATCTTTGTACAAAAGGAATTAAGACAACTTGCGCAAGCAAGATTTTGGACAACTTTGTCCCCCCATACGAGTCAACAGTTACCAAAAAGCTTTTGAACGCAGGAGCAATAATGATTGGCAAGACAAATATGGATGAATTTGCTATGGGGAGCTCTACAGAAACCTCTGCAT…	3829	ACCCAGCTTTCTTGTACAAAGTTGGCATTATAAGAAAGCATTGCTTATCAATTTGTTGCAACGAACAGGTCACTATCAGTCAAAATAAAATCATTATTTGAGGCTAGGTGGAGGCTCAGTGATGATAAGTCTGCGATGGTGGATGCATGTGTCATGGTCATAGCTGTTTCCTGTGTGAAATTGTTATCCGCTCAGAGGGCACAATCCTATTCCGCGCTATCCGACAATCTCCAAGACATTAGGTGGAGTTCAGTTCGGCGTATGGCATATGTCGCTGGAAAGAACATGTGAGCAAAAGGCCAGCAAAAGGCCAGGAACCGTAAAAAGGCCGCGTTGCTGGCGTTTTTCCATAGGCTCCGCCCCCCTGACGAGCATCACAAAAATCGACGCTCAAGTCAG…	2365	ACCCAGCTTTCTTGTACAAAGTTGGCATTATAAGAAAGCATTGCTTATCAATTTGTTGCAACGAACAGGTCACTATCAGTCAAAATAAAATCATTATTTGAGGCTAGGTGGAGGCTCAGTGATGATAAGTCTGCGATGGTGGATGCATGTGTCATGGTCATAGCTGTTTCCTGTGTGAAATTGTTATCCGCTCAGAGGGCACAATCCTATTCCGCGCTATCCGACAATCTCCAAGACATTAGGTGGAGTTCAGTTCGGCGTATGGCATATGTCGCTGGAAAGAACATGTGAGCAAAAGGCCAGCAAAAGGCCAGGAACCGTAAAAAGGCCGCGTTGCTGGCGTTTTTCCATAGGCTCCGCCCCCCTGACGAGCATCACAAAAATCGACGCTCAAGTCAG…	pTGW	OriginOfReplication.pMB1	CopyNumber.high	KAN	N/A	Q-14967	ABM75491	Asp-tRNA(Asn) Glu-tRNA(Gln) amidotransferase subunit	1461	Prochlorococcus marinus;Prochlorococcus marinus str. NATL1A	12	GO:0042207;GO:0006560;GO:0004040;GO:0006568;GO:0006412;GO:0005524;GO:0030956;GO:0006525;GO:0006558;GO:0006536;GO:0018874;GO:0050567	EC:3.5.1.4;EC:6.3.5.7	Acting on carbon-nitrogen bonds, other than peptide bonds;Forming carbon-nitrogen bonds	BP--IEA ; CC--IEA ; MF--IEA	L-phenylalanine metabolic process ; proline metabolic process ; styrene catabolic process ; arginine metabolic process ; benzoate metabolic process ; tryptophan metabolic process ; glutaminyl-tRNA synthase (glutamine-hydrolyzing) activity ; amidase activity ; translation ; glutamyl-tRNA(Gln) amidotransferase complex ; ATP binding ; glutamate metabolic process
pSHPs0629B654984AU	H1	glycerol	ABM75505	879	ACATGGGTGGTGATAACACTTTGAATGATTTTAGGCACATCCCAAGAAAACGCTTTGGACAACATTGGTTGAAAGATCAGGGTGTTTTGGATCAAATAGTCAAGGCTGCCGAATTGAATCCTGAAGATTGTGTATTAGAAGTTGGTCCAGGTAAAGGTGCTTTAACAGAAAAATTAATTGAATCCCAAGCAAAATTTATCCAGGCAATTGAGCTAGATAGAGATTTAGTCATTGGTTTGAAAAAGCGTTTTAATCATCAAAATAAATTTAGTTTGAGAGAGGGAGACATCCTTTCTGCCCCACTGGATGCTGAGAATGGAGTCACTATCAACAAAGTTGTAGCTAATATTCCATACAACATCACCGGTCCACTATTAAAAAGATTGATTGGTGAATTAA…	3244	ACCCAGCTTTCTTGTACAAAGTTGGCATTATAAGAAAGCATTGCTTATCAATTTGTTGCAACGAACAGGTCACTATCAGTCAAAATAAAATCATTATTTGAGGCTAGGTGGAGGCTCAGTGATGATAAGTCTGCGATGGTGGATGCATGTGTCATGGTCATAGCTGTTTCCTGTGTGAAATTGTTATCCGCTCAGAGGGCACAATCCTATTCCGCGCTATCCGACAATCTCCAAGACATTAGGTGGAGTTCAGTTCGGCGTATGGCATATGTCGCTGGAAAGAACATGTGAGCAAAAGGCCAGCAAAAGGCCAGGAACCGTAAAAAGGCCGCGTTGCTGGCGTTTTTCCATAGGCTCCGCCCCCCTGACGAGCATCACAAAAATCGACGCTCAAGTCAG…	2365	ACCCAGCTTTCTTGTACAAAGTTGGCATTATAAGAAAGCATTGCTTATCAATTTGTTGCAACGAACAGGTCACTATCAGTCAAAATAAAATCATTATTTGAGGCTAGGTGGAGGCTCAGTGATGATAAGTCTGCGATGGTGGATGCATGTGTCATGGTCATAGCTGTTTCCTGTGTGAAATTGTTATCCGCTCAGAGGGCACAATCCTATTCCGCGCTATCCGACAATCTCCAAGACATTAGGTGGAGTTCAGTTCGGCGTATGGCATATGTCGCTGGAAAGAACATGTGAGCAAAAGGCCAGCAAAAGGCCAGGAACCGTAAAAAGGCCGCGTTGCTGGCGTTTTTCCATAGGCTCCGCCCCCCTGACGAGCATCACAAAAATCGACGCTCAAGTCAG…	pTGW	OriginOfReplication.pMB1	CopyNumber.high	KAN	N/A	Q-14967	ABM75505	16S rRNA (adenine(1518)-N(6) adenine(1519)-N(6))-dimethyltransferase	876	Prochlorococcus marinus;Prochlorococcus marinus str. NATL1A	5	GO:0003723;GO:0052908;GO:0005737;GO:0031167;GO:0000179	EC:2.1.1.182	Transferring one-carbon groups	MF--IEA ; BP--IEA ; CC--IEA	cytoplasm ; rRNA methylation ; 16S rRNA (adenine(1518)-N(6)/adenine(1519)-N(6))-dimethyltransferase activity ; rRNA (adenine-N6,N6-)-dimethyltransferase activity ; RNA binding
pSHPs0629B654984AU	A2	glycerol	ABM75509	993	ACGTGAAAGGGACTCTTTTATTTAATGCTCTTCGAGAAGCAATTGATGAAGAAATGGGTAGAGATCCCTTGGTATGCGTGATGGGTGAGGACGTTGGACAATATGGCGGGTCTTATAAAGTGACGAAAGATTTATATGAAAAATATGGAGAGTTCAGAGTCTTAGATACCCCTATTGCTGAAAATAGTTTTACTGGTATGGCTGTTGGTGCAGCCATGACAGGTTTAAGACCAATTGTGGAAGGGATGAATATGGGTTTTTTGTTGCTTGCGTTTAATCAAATATCAAACAATATGGGAATGCTTAGATATACGAGCGGGGGAAATTTTACTATTCCAACAGTTGTAAGAGGCCCTGGTGGTGTTGGAAGGCAATTAGGCGCTGAACACAGTCAAAGAC…	3358	ACCCAGCTTTCTTGTACAAAGTTGGCATTATAAGAAAGCATTGCTTATCAATTTGTTGCAACGAACAGGTCACTATCAGTCAAAATAAAATCATTATTTGAGGCTAGGTGGAGGCTCAGTGATGATAAGTCTGCGATGGTGGATGCATGTGTCATGGTCATAGCTGTTTCCTGTGTGAAATTGTTATCCGCTCAGAGGGCACAATCCTATTCCGCGCTATCCGACAATCTCCAAGACATTAGGTGGAGTTCAGTTCGGCGTATGGCATATGTCGCTGGAAAGAACATGTGAGCAAAAGGCCAGCAAAAGGCCAGGAACCGTAAAAAGGCCGCGTTGCTGGCGTTTTTCCATAGGCTCCGCCCCCCTGACGAGCATCACAAAAATCGACGCTCAAGTCAG…	2365	ACCCAGCTTTCTTGTACAAAGTTGGCATTATAAGAAAGCATTGCTTATCAATTTGTTGCAACGAACAGGTCACTATCAGTCAAAATAAAATCATTATTTGAGGCTAGGTGGAGGCTCAGTGATGATAAGTCTGCGATGGTGGATGCATGTGTCATGGTCATAGCTGTTTCCTGTGTGAAATTGTTATCCGCTCAGAGGGCACAATCCTATTCCGCGCTATCCGACAATCTCCAAGACATTAGGTGGAGTTCAGTTCGGCGTATGGCATATGTCGCTGGAAAGAACATGTGAGCAAAAGGCCAGCAAAAGGCCAGGAACCGTAAAAAGGCCGCGTTGCTGGCGTTTTTCCATAGGCTCCGCCCCCCTGACGAGCATCACAAAAATCGACGCTCAAGTCAG…	pTGW	OriginOfReplication.pMB1	CopyNumber.high	KAN	N/A	Q-14967	ABM75509	pyruvate dehydrogenase subunit beta	990	Prochlorococcus marinus;Prochlorococcus marinus str. NATL1A	9	GO:0009097;GO:0006094;GO:0006086;GO:0045254;GO:0004739;GO:0009099;GO:0006096;GO:0009098;GO:0055114	EC:1.2.4.1	Acting on the aldehyde or oxo group of donors	BP--IEA ; MF--IEA	isoleucine biosynthetic process ; oxidation-reduction process ; valine biosynthetic process ; pyruvate dehydrogenase complex ; glycolytic process ; leucine biosynthetic process ; gluconeogenesis ; pyruvate dehydrogenase (acetyl-transferring) activity ; acetyl-CoA biosynthetic process from pyruvate
pSHPs0629B654984AU	C2	glycerol	ABM75511	960	ACATGAAAGCTAAATTTAATGTTCAAATTTATAAAAATAGAAAATATGTGTGGCTTGTTTCATTCTCTTTATGTTTAATTTCAATAATTGGAATGCTAATTTGCCTTAAAAGTTCTTCTATTAAGGCCCCTTTAAATCTTGGCTTAGACTATACCGGAGGAACTCAAATTACCTTAGAGAGGAGTTGTACTGATGAATGTATTAGCTTAAATACAAGTGAAATATCTAATAATATAATCGCTTTAAAAAAACAGGATAAAAGTTTTAGTTCAAATACATCTCCCAACTTATCTAGATCACAGATTCAATTACTTGATAATTCACAATTAATATCCATTAGGCTTCCATTTTTATCTGCAGATCAATCTGACTCTGTAGTGGCCGAGGTTAATAAATCTT…	3325	ACCCAGCTTTCTTGTACAAAGTTGGCATTATAAGAAAGCATTGCTTATCAATTTGTTGCAACGAACAGGTCACTATCAGTCAAAATAAAATCATTATTTGAGGCTAGGTGGAGGCTCAGTGATGATAAGTCTGCGATGGTGGATGCATGTGTCATGGTCATAGCTGTTTCCTGTGTGAAATTGTTATCCGCTCAGAGGGCACAATCCTATTCCGCGCTATCCGACAATCTCCAAGACATTAGGTGGAGTTCAGTTCGGCGTATGGCATATGTCGCTGGAAAGAACATGTGAGCAAAAGGCCAGCAAAAGGCCAGGAACCGTAAAAAGGCCGCGTTGCTGGCGTTTTTCCATAGGCTCCGCCCCCCTGACGAGCATCACAAAAATCGACGCTCAAGTCAG…	2365	ACCCAGCTTTCTTGTACAAAGTTGGCATTATAAGAAAGCATTGCTTATCAATTTGTTGCAACGAACAGGTCACTATCAGTCAAAATAAAATCATTATTTGAGGCTAGGTGGAGGCTCAGTGATGATAAGTCTGCGATGGTGGATGCATGTGTCATGGTCATAGCTGTTTCCTGTGTGAAATTGTTATCCGCTCAGAGGGCACAATCCTATTCCGCGCTATCCGACAATCTCCAAGACATTAGGTGGAGTTCAGTTCGGCGTATGGCATATGTCGCTGGAAAGAACATGTGAGCAAAAGGCCAGCAAAAGGCCAGGAACCGTAAAAAGGCCGCGTTGCTGGCGTTTTTCCATAGGCTCCGCCCCCCTGACGAGCATCACAAAAATCGACGCTCAAGTCAG…	pTGW	OriginOfReplication.pMB1	CopyNumber.high	KAN	N/A	Q-14967	ABM75511	translocase subunit	957	Prochlorococcus marinus;Prochlorococcus marinus str. NATL1A	7	GO:0006605;GO:0015450;GO:0065002;GO:0016021;GO:0009941;GO:0043952;GO:0005886	EC:7.4.2.3;EC:7.4.2.4	n/a	BP--IEA ; CC--IEA ; MF--IEA	chloroplast envelope ; plasma membrane ; protein targeting ; P-P-bond-hydrolysis-driven protein transmembrane transporter activity ; integral component of membrane ; protein transport by the Sec complex ; intracellular protein transmembrane transport
pSHPs0629B654984AU	E2	glycerol	ABM75525	1461	ACATGAAAATACTCGACCTAGCCAGAAGGACCAAGATTGTAGCTACGATAGGACCCGCAACTGAGAGTGCGAGTCAAATAAGCAAGTTAGTAGAGGCCGGTGCAACTACTTTCCGTCTAAATTTTAGTCATGGTGATCATGAAGAACATGCTCAAAGAATAAAAACAATTAGAAAAGTTTCTGACGATCTAGGCATTCACATAGGAATCCTTCAGGATCTTCAGGGGCCTAAGATTAGACTTGGTAGATTTAAAAATGGCCCAGTTAATGTCAAAAATGGCGATAAATTTATTCTTACATCGAAAAATATTGAATGTAATCAGGACCAAGCAAATGTCACTTACGACAAGCTAGCTGAAGAAGTAAATGTTGGAAATCGAATTCTGTTGGATGATGGAA…	3826	ACCCAGCTTTCTTGTACAAAGTTGGCATTATAAGAAAGCATTGCTTATCAATTTGTTGCAACGAACAGGTCACTATCAGTCAAAATAAAATCATTATTTGAGGCTAGGTGGAGGCTCAGTGATGATAAGTCTGCGATGGTGGATGCATGTGTCATGGTCATAGCTGTTTCCTGTGTGAAATTGTTATCCGCTCAGAGGGCACAATCCTATTCCGCGCTATCCGACAATCTCCAAGACATTAGGTGGAGTTCAGTTCGGCGTATGGCATATGTCGCTGGAAAGAACATGTGAGCAAAAGGCCAGCAAAAGGCCAGGAACCGTAAAAAGGCCGCGTTGCTGGCGTTTTTCCATAGGCTCCGCCCCCCTGACGAGCATCACAAAAATCGACGCTCAAGTCAG…	2365	ACCCAGCTTTCTTGTACAAAGTTGGCATTATAAGAAAGCATTGCTTATCAATTTGTTGCAACGAACAGGTCACTATCAGTCAAAATAAAATCATTATTTGAGGCTAGGTGGAGGCTCAGTGATGATAAGTCTGCGATGGTGGATGCATGTGTCATGGTCATAGCTGTTTCCTGTGTGAAATTGTTATCCGCTCAGAGGGCACAATCCTATTCCGCGCTATCCGACAATCTCCAAGACATTAGGTGGAGTTCAGTTCGGCGTATGGCATATGTCGCTGGAAAGAACATGTGAGCAAAAGGCCAGCAAAAGGCCAGGAACCGTAAAAAGGCCGCGTTGCTGGCGTTTTTCCATAGGCTCCGCCCCCCTGACGAGCATCACAAAAATCGACGCTCAAGTCAG…	pTGW	OriginOfReplication.pMB1	CopyNumber.high	KAN	N/A	Q-14967	ABM75525	pyruvate kinase	1458	Prochlorococcus marinus;Prochlorococcus marinus str. NATL1A	8	GO:0000287;GO:0004743;GO:0006094;GO:0030955;GO:0006096;GO:0006144;GO:0016301;GO:0015976	EC:2.7.1.40	Transferring phosphorus-containing groups	BP--IEA ; MF--IEA	carbon utilization ; magnesium ion binding ; potassium ion binding ; pyruvate kinase activity ; kinase activity ; glycolytic process ; gluconeogenesis ; purine nucleobase metabolic process
pSHPs0629B654984AU	G2	glycerol	ABM75540	807	ACATGAATAAAAAAAATATAAAAACTACAACTTCAGTCTCACTAGATAATGTATCAATTAGATATGGCAATTCAGTTGCAGTTAAAAATGTGTTTTGTGATATTGAAAAGAATCAAGTTACATCTTTTATTGGTCCATCAGGATGTGGTAAATCAACCGTCATTAGAGCAATTAATCGGATGAACGATTTAATAGAAGGTTGCAAATTATCAGGTAGTGTTATTTTTGAAGGGATAGATATATATGCAGAGGATATAGATCCAGTTGAAGTTAGAAGAAGAATTGGAATGGTTTTTCAACAACCCAATCCTTTTCCTAAAAGTATTTACGAAAATATTGCCTTTGGTGCAAGAGTTAATGGATATAAAGGTAATATGGATCAATTAGTAGAAGAATCTC…	3172	ACCCAGCTTTCTTGTACAAAGTTGGCATTATAAGAAAGCATTGCTTATCAATTTGTTGCAACGAACAGGTCACTATCAGTCAAAATAAAATCATTATTTGAGGCTAGGTGGAGGCTCAGTGATGATAAGTCTGCGATGGTGGATGCATGTGTCATGGTCATAGCTGTTTCCTGTGTGAAATTGTTATCCGCTCAGAGGGCACAATCCTATTCCGCGCTATCCGACAATCTCCAAGACATTAGGTGGAGTTCAGTTCGGCGTATGGCATATGTCGCTGGAAAGAACATGTGAGCAAAAGGCCAGCAAAAGGCCAGGAACCGTAAAAAGGCCGCGTTGCTGGCGTTTTTCCATAGGCTCCGCCCCCCTGACGAGCATCACAAAAATCGACGCTCAAGTCAG…	2365	ACCCAGCTTTCTTGTACAAAGTTGGCATTATAAGAAAGCATTGCTTATCAATTTGTTGCAACGAACAGGTCACTATCAGTCAAAATAAAATCATTATTTGAGGCTAGGTGGAGGCTCAGTGATGATAAGTCTGCGATGGTGGATGCATGTGTCATGGTCATAGCTGTTTCCTGTGTGAAATTGTTATCCGCTCAGAGGGCACAATCCTATTCCGCGCTATCCGACAATCTCCAAGACATTAGGTGGAGTTCAGTTCGGCGTATGGCATATGTCGCTGGAAAGAACATGTGAGCAAAAGGCCAGCAAAAGGCCAGGAACCGTAAAAAGGCCGCGTTGCTGGCGTTTTTCCATAGGCTCCGCCCCCCTGACGAGCATCACAAAAATCGACGCTCAAGTCAG…	pTGW	OriginOfReplication.pMB1	CopyNumber.high	KAN	N/A	Q-14967	ABM75540	phosphate ABC transporter ATP-binding	804	Prochlorococcus marinus;Prochlorococcus marinus str. NATL1A	6	GO:0016887;GO:0005315;GO:0005524;GO:0015415;GO:0005886;GO:0035435	EC:3.6.1.3;EC:7.3.2.1	n/a;Acting on acid anhydrides	BP--IEA ; CC--IEA ; MF--IEA	ATPase activity ; ATPase-coupled phosphate ion transmembrane transporter activity ; plasma membrane ; phosphate ion transmembrane transport ; inorganic phosphate transmembrane transporter activity ; ATP binding
pSHPs0629B654984AU	C3	glycerol	ABM75561	699	ACATGGCGCAGGAACAAGAAACAACTTACTTAGTTAATATGACTAATAAGGATTTTCTTTGCTTAAAAAATATAATCAAATCTGTTACTAAAGATAGTTGTCCAAATTCTATTAATTTTCATATGCATTCAACTTATAGTGATGGAAGTTTGTCTCCTAAAGAAATCTATAATCAAGCTTTAGAACTAAATATTGATCATTATGCAATTACAGATCATCATTCAGTTGATGCATATCGTGAATTAGTTAAAATTATTGAATCTGATTATCATGATAGTTCAATTTTTCCAAAACTTTGGACTGGAATAGAAATCACCTGTCTATTAAAAGGATGTTTAGTTCATGTTTTAGGGCTTGGATTTGATCCTAGCTCTAAACACTTATTACCTTATGTTGAAC…	3064	ACCCAGCTTTCTTGTACAAAGTTGGCATTATAAGAAAGCATTGCTTATCAATTTGTTGCAACGAACAGGTCACTATCAGTCAAAATAAAATCATTATTTGAGGCTAGGTGGAGGCTCAGTGATGATAAGTCTGCGATGGTGGATGCATGTGTCATGGTCATAGCTGTTTCCTGTGTGAAATTGTTATCCGCTCAGAGGGCACAATCCTATTCCGCGCTATCCGACAATCTCCAAGACATTAGGTGGAGTTCAGTTCGGCGTATGGCATATGTCGCTGGAAAGAACATGTGAGCAAAAGGCCAGCAAAAGGCCAGGAACCGTAAAAAGGCCGCGTTGCTGGCGTTTTTCCATAGGCTCCGCCCCCCTGACGAGCATCACAAAAATCGACGCTCAAGTCAG…	2365	ACCCAGCTTTCTTGTACAAAGTTGGCATTATAAGAAAGCATTGCTTATCAATTTGTTGCAACGAACAGGTCACTATCAGTCAAAATAAAATCATTATTTGAGGCTAGGTGGAGGCTCAGTGATGATAAGTCTGCGATGGTGGATGCATGTGTCATGGTCATAGCTGTTTCCTGTGTGAAATTGTTATCCGCTCAGAGGGCACAATCCTATTCCGCGCTATCCGACAATCTCCAAGACATTAGGTGGAGTTCAGTTCGGCGTATGGCATATGTCGCTGGAAAGAACATGTGAGCAAAAGGCCAGCAAAAGGCCAGGAACCGTAAAAAGGCCGCGTTGCTGGCGTTTTTCCATAGGCTCCGCCCCCCTGACGAGCATCACAAAAATCGACGCTCAAGTCAG…	pTGW	OriginOfReplication.pMB1	CopyNumber.high	KAN	N/A	Q-14967	ABM75561	metal-dependent phosphoesterases (PHP family)	696	Prochlorococcus marinus str. NATL1A	1	GO:0016787			MF--IEA	hydrolase activity
pSHPs0629B654984AU	D3	glycerol	ABM75566	840	ACGTGAAGAGCGAATTAATATGGTCGAAAGCTCTTGAAACCAGCAGAAAAGCTATTGATTGTGCAGCTGTTATTCCATTAGAAACTTATAAATATAAATCTATTAAAAAATGTTTTGACTTTGAATTGAGGTTTCTAAAAACAACCTTTCCAAAAAATTTAATTGAATATGGTCCAAAGGCAAATCCCTTTATTCCTTGGGATAGAAGACTTGAAGTTCAGGCAGTAAATGATAATTACACTTTAATTTTAAATAAATATCCTGTACAACTAGGGCATTTATTATTAATTAGTAATTATTGGAAACCACAAAATAGTTGGTTAAGTATCGAAGATTTTGAAGCAATTTCCAAAGTTGATAACGATACAACAGGATTATGGTTTTTTAATAGCAGTAAGG…	3205	ACCCAGCTTTCTTGTACAAAGTTGGCATTATAAGAAAGCATTGCTTATCAATTTGTTGCAACGAACAGGTCACTATCAGTCAAAATAAAATCATTATTTGAGGCTAGGTGGAGGCTCAGTGATGATAAGTCTGCGATGGTGGATGCATGTGTCATGGTCATAGCTGTTTCCTGTGTGAAATTGTTATCCGCTCAGAGGGCACAATCCTATTCCGCGCTATCCGACAATCTCCAAGACATTAGGTGGAGTTCAGTTCGGCGTATGGCATATGTCGCTGGAAAGAACATGTGAGCAAAAGGCCAGCAAAAGGCCAGGAACCGTAAAAAGGCCGCGTTGCTGGCGTTTTTCCATAGGCTCCGCCCCCCTGACGAGCATCACAAAAATCGACGCTCAAGTCAG…	2365	ACCCAGCTTTCTTGTACAAAGTTGGCATTATAAGAAAGCATTGCTTATCAATTTGTTGCAACGAACAGGTCACTATCAGTCAAAATAAAATCATTATTTGAGGCTAGGTGGAGGCTCAGTGATGATAAGTCTGCGATGGTGGATGCATGTGTCATGGTCATAGCTGTTTCCTGTGTGAAATTGTTATCCGCTCAGAGGGCACAATCCTATTCCGCGCTATCCGACAATCTCCAAGACATTAGGTGGAGTTCAGTTCGGCGTATGGCATATGTCGCTGGAAAGAACATGTGAGCAAAAGGCCAGCAAAAGGCCAGGAACCGTAAAAAGGCCGCGTTGCTGGCGTTTTTCCATAGGCTCCGCCCCCCTGACGAGCATCACAAAAATCGACGCTCAAGTCAG…	pTGW	OriginOfReplication.pMB1	CopyNumber.high	KAN	N/A	Q-14967	ABM75566	ATP adenylyltransferase	837	Prochlorococcus marinus;Prochlorococcus marinus str. NATL1A	4	GO:0005524;GO:0003877;GO:0006144;GO:0009117	EC:2.7.7.53	Transferring phosphorus-containing groups	BP--IEA ; MF--IEA	nucleotide metabolic process ; ATP adenylyltransferase activity ; ATP binding ; purine nucleobase metabolic process
pSHPs0629B654984AU	G3	glycerol	ABM75591	600	ACATGACGACAAATGAGTGCCTAAGGGTAGGAATGCAAGCACCAGATTTTGCTACAACAGCAGTAGTAGATCAAGAATTTAAGGACATAACACTTTCTCAGTACAGAGGAAAGTATGTTGTTCTATTTTTCTATCCATTAGACTTCACGTTTGTTTGCCCTACTGAAATCACGGCCTTCAGTGACAGATATAGCGATTTCAGTAGTAAAAACACAGAAGTTTTAGGTGTTTCGGTTGATAGTAAATTTACACATCTTGCATGGATTCAAACACCAAGGAATGAGGGAGGAATTGGTGACATTAACTATCCACTAGTATCTGATTTAAAACGTGAAATTTGCCAATCTTATAATGTTTTAAATGAGGATGGAGAAGCTGATAGAGGTTTATTTATAATTA…	2965	ACCCAGCTTTCTTGTACAAAGTTGGCATTATAAGAAAGCATTGCTTATCAATTTGTTGCAACGAACAGGTCACTATCAGTCAAAATAAAATCATTATTTGAGGCTAGGTGGAGGCTCAGTGATGATAAGTCTGCGATGGTGGATGCATGTGTCATGGTCATAGCTGTTTCCTGTGTGAAATTGTTATCCGCTCAGAGGGCACAATCCTATTCCGCGCTATCCGACAATCTCCAAGACATTAGGTGGAGTTCAGTTCGGCGTATGGCATATGTCGCTGGAAAGAACATGTGAGCAAAAGGCCAGCAAAAGGCCAGGAACCGTAAAAAGGCCGCGTTGCTGGCGTTTTTCCATAGGCTCCGCCCCCCTGACGAGCATCACAAAAATCGACGCTCAAGTCAG…	2365	ACCCAGCTTTCTTGTACAAAGTTGGCATTATAAGAAAGCATTGCTTATCAATTTGTTGCAACGAACAGGTCACTATCAGTCAAAATAAAATCATTATTTGAGGCTAGGTGGAGGCTCAGTGATGATAAGTCTGCGATGGTGGATGCATGTGTCATGGTCATAGCTGTTTCCTGTGTGAAATTGTTATCCGCTCAGAGGGCACAATCCTATTCCGCGCTATCCGACAATCTCCAAGACATTAGGTGGAGTTCAGTTCGGCGTATGGCATATGTCGCTGGAAAGAACATGTGAGCAAAAGGCCAGCAAAAGGCCAGGAACCGTAAAAAGGCCGCGTTGCTGGCGTTTTTCCATAGGCTCCGCCCCCCTGACGAGCATCACAAAAATCGACGCTCAAGTCAG…	pTGW	OriginOfReplication.pMB1	CopyNumber.high	KAN	N/A	Q-14967	ABM75591	thioredoxin peroxidase	597	Prochlorococcus marinus;Prochlorococcus marinus str. NATL2A;Prochlorococcus marinus str. NATL1A;Prochlorococcus marinus XMU1403	8	GO:0004601;GO:0005623;GO:0006979;GO:0006804;GO:0098869;GO:0045454;GO:0055114;GO:0051920	EC:1.11.1.15;EC:1.11.1.7	Acting on a peroxide as acceptor	BP--IEA ; CC--IEA ; MF--IEA	peroxidase activity ; oxidation-reduction process ; cell redox homeostasis ; cellular oxidant detoxification ; cell ; response to oxidative stress ; obsolete peroxidase reaction ; peroxiredoxin activity
pSHPs0629B654984AU	H3	glycerol	ABM75595	750	ACATGCATAAATTAAAAGCAGTCTTTTGGGATGTGGATGGAACAATTGCCGATACAGAATTGTGTGGGCATAGAGTCGCTTTTAATTTGGCCTTTAAGGATTTTGATTTGGATTGGAACTGGAATGAGAGCCAATATTTGGATCTTCTAAAAATATCGGGAGGTTTTAACCGCATAATCCACTATCGAAACAAAATCGATAGTGACATTACTGAAAGCAAATGTTCCGAGATTCAAGCCAGGAAGCGTATTCATTACAAGAAATTAATTCAATCTGGCAAAATTAAAGTAAGAGAGGGAGTCCTGAGGCTTATTAATGAACTTCATAACTCTGATATAGAACAATTTATTGTTACGACCAGTGGAAAAGATTCTCTTGATCCTTTTCTAAAAACCTCAT…	3115	ACCCAGCTTTCTTGTACAAAGTTGGCATTATAAGAAAGCATTGCTTATCAATTTGTTGCAACGAACAGGTCACTATCAGTCAAAATAAAATCATTATTTGAGGCTAGGTGGAGGCTCAGTGATGATAAGTCTGCGATGGTGGATGCATGTGTCATGGTCATAGCTGTTTCCTGTGTGAAATTGTTATCCGCTCAGAGGGCACAATCCTATTCCGCGCTATCCGACAATCTCCAAGACATTAGGTGGAGTTCAGTTCGGCGTATGGCATATGTCGCTGGAAAGAACATGTGAGCAAAAGGCCAGCAAAAGGCCAGGAACCGTAAAAAGGCCGCGTTGCTGGCGTTTTTCCATAGGCTCCGCCCCCCTGACGAGCATCACAAAAATCGACGCTCAAGTCAG…	2365	ACCCAGCTTTCTTGTACAAAGTTGGCATTATAAGAAAGCATTGCTTATCAATTTGTTGCAACGAACAGGTCACTATCAGTCAAAATAAAATCATTATTTGAGGCTAGGTGGAGGCTCAGTGATGATAAGTCTGCGATGGTGGATGCATGTGTCATGGTCATAGCTGTTTCCTGTGTGAAATTGTTATCCGCTCAGAGGGCACAATCCTATTCCGCGCTATCCGACAATCTCCAAGACATTAGGTGGAGTTCAGTTCGGCGTATGGCATATGTCGCTGGAAAGAACATGTGAGCAAAAGGCCAGCAAAAGGCCAGGAACCGTAAAAAGGCCGCGTTGCTGGCGTTTTTCCATAGGCTCCGCCCCCCTGACGAGCATCACAAAAATCGACGCTCAAGTCAG…	pTGW	OriginOfReplication.pMB1	CopyNumber.high	KAN	N/A	Q-14967	ABM75595	HAD-IA family hydrolase	747	Prochlorococcus marinus;Prochlorococcus marinus str. NATL1A	1	GO:0016787			MF--IEA	hydrolase activity
pSHPs0629B654984AU	B4	glycerol	ABM75604	1413	ACTTGCTATTCCATACTTTTGACGACAAATTAAAACCTCAAGTTGAAGAATTATTGTCTCTGGGCAAATCCGCTGGGGCTGACCTAGTAGAAGTCTTTCTTGAAAAATCAGACAACATATCTCTCTTAGCCGAGCAGGATGACATTTCAAATGTAAGTCCATCTTTCGGGATTGGAGCAGGTATTAGGGTGTTTCTTGGCAAAAAAGATGGTTTTGTAAGCACAAATGATTTATCAAAAGCAGGACTTCTCTTTGCCTTAAATCAAGCATTAGGAATGTTAGGCCTCACAAGTGGTTCAAATAATAAAGACAAGTTTGAAGGGTTAAAGAAATTAAAGGATTTTGGATCAAATAAGAAAGATTGGTTAGATCATTCACCAGATCTCAATGAATCCACTC…	3778	ACCCAGCTTTCTTGTACAAAGTTGGCATTATAAGAAAGCATTGCTTATCAATTTGTTGCAACGAACAGGTCACTATCAGTCAAAATAAAATCATTATTTGAGGCTAGGTGGAGGCTCAGTGATGATAAGTCTGCGATGGTGGATGCATGTGTCATGGTCATAGCTGTTTCCTGTGTGAAATTGTTATCCGCTCAGAGGGCACAATCCTATTCCGCGCTATCCGACAATCTCCAAGACATTAGGTGGAGTTCAGTTCGGCGTATGGCATATGTCGCTGGAAAGAACATGTGAGCAAAAGGCCAGCAAAAGGCCAGGAACCGTAAAAAGGCCGCGTTGCTGGCGTTTTTCCATAGGCTCCGCCCCCCTGACGAGCATCACAAAAATCGACGCTCAAGTCAG…	2365	ACCCAGCTTTCTTGTACAAAGTTGGCATTATAAGAAAGCATTGCTTATCAATTTGTTGCAACGAACAGGTCACTATCAGTCAAAATAAAATCATTATTTGAGGCTAGGTGGAGGCTCAGTGATGATAAGTCTGCGATGGTGGATGCATGTGTCATGGTCATAGCTGTTTCCTGTGTGAAATTGTTATCCGCTCAGAGGGCACAATCCTATTCCGCGCTATCCGACAATCTCCAAGACATTAGGTGGAGTTCAGTTCGGCGTATGGCATATGTCGCTGGAAAGAACATGTGAGCAAAAGGCCAGCAAAAGGCCAGGAACCGTAAAAAGGCCGCGTTGCTGGCGTTTTTCCATAGGCTCCGCCCCCCTGACGAGCATCACAAAAATCGACGCTCAAGTCAG…	pTGW	OriginOfReplication.pMB1	CopyNumber.high	KAN	N/A	Q-14967	ABM75604	modulator of DNA gyrase	1410	Prochlorococcus marinus;Prochlorococcus marinus str. NATL1A	2	GO:0006508;GO:0008237			BP--IEA ; MF--IEA	metallopeptidase activity ; proteolysis
pSHPs0629B654984AU	C4	glycerol	ABM75608	696	ACATGAGAATCGAATCAAAGCTTTGCCACATATCAGAAAATAAAGCTGTTGTTCAAGTAAATGGTTGGCTTAATGACAGAAATTTAGGAAGTGCTCTAGCAGAGGGGGCAACAGTAGAAGTTGCTGAAGATAAAGCCATATCAAGACTGAATGAAAGGCTAAATGCAGTCACAAAAGATGTGTCGAGTATTAATACTAATAATGAACATAAAACCAAAACTCCATTAAGAATTGAACTTCCTAATAGTGAAAAGATTGAATTACCAAAAAGAGAAAAGGTTGAAGATATTAATATCAATCATGAACCAAATGATTGGAGTAGCGAATTAACAGCGATAGATGCAGAAATTGAACGACTAAAATGGTCCAGAGATGATGAAATAAATTTCCTAGAAAAAA…	3061	ACCCAGCTTTCTTGTACAAAGTTGGCATTATAAGAAAGCATTGCTTATCAATTTGTTGCAACGAACAGGTCACTATCAGTCAAAATAAAATCATTATTTGAGGCTAGGTGGAGGCTCAGTGATGATAAGTCTGCGATGGTGGATGCATGTGTCATGGTCATAGCTGTTTCCTGTGTGAAATTGTTATCCGCTCAGAGGGCACAATCCTATTCCGCGCTATCCGACAATCTCCAAGACATTAGGTGGAGTTCAGTTCGGCGTATGGCATATGTCGCTGGAAAGAACATGTGAGCAAAAGGCCAGCAAAAGGCCAGGAACCGTAAAAAGGCCGCGTTGCTGGCGTTTTTCCATAGGCTCCGCCCCCCTGACGAGCATCACAAAAATCGACGCTCAAGTCAG…	2365	ACCCAGCTTTCTTGTACAAAGTTGGCATTATAAGAAAGCATTGCTTATCAATTTGTTGCAACGAACAGGTCACTATCAGTCAAAATAAAATCATTATTTGAGGCTAGGTGGAGGCTCAGTGATGATAAGTCTGCGATGGTGGATGCATGTGTCATGGTCATAGCTGTTTCCTGTGTGAAATTGTTATCCGCTCAGAGGGCACAATCCTATTCCGCGCTATCCGACAATCTCCAAGACATTAGGTGGAGTTCAGTTCGGCGTATGGCATATGTCGCTGGAAAGAACATGTGAGCAAAAGGCCAGCAAAAGGCCAGGAACCGTAAAAAGGCCGCGTTGCTGGCGTTTTTCCATAGGCTCCGCCCCCCTGACGAGCATCACAAAAATCGACGCTCAAGTCAG…	pTGW	OriginOfReplication.pMB1	CopyNumber.high	KAN	N/A	Q-14967	ABM75608	hypothetical protein	693	Prochlorococcus marinus;Prochlorococcus marinus str. NATL1A
pSHPs0629B654984AU	D4	glycerol	ABM75613	603	ACATGATTAACTTATCTTATAGATTTGATCAAAACTCTTCATCTCTAGAACTTGATGGTATGCCAGATGTTTCAAATGGAGACTCAGAGAATACTATTGGTATCTTATCTTCATGGACATTGAAAATAATTGGCTCACCTACATTAGAGGGTGAAAAGGATCATCTTGAATACTTGATGCAAGTAATTCTTCAATATTCACGATCGTATATCTCTGGAATTCGAAAAACATTTATATCAAAAAAAGGTATTGTAACGATCTCTCCATTCGGCAGTAGTCATAAATTACTTCTTAATAGTACAAAGAAAGATGTTAAGCCTCTCGAAATTATATTAGATGATTCGGAATTGTCAGATCTTACTCAATGCTTTGATTTATTGAGGTATGATTCCAGATTTA…	2968	ACCCAGCTTTCTTGTACAAAGTTGGCATTATAAGAAAGCATTGCTTATCAATTTGTTGCAACGAACAGGTCACTATCAGTCAAAATAAAATCATTATTTGAGGCTAGGTGGAGGCTCAGTGATGATAAGTCTGCGATGGTGGATGCATGTGTCATGGTCATAGCTGTTTCCTGTGTGAAATTGTTATCCGCTCAGAGGGCACAATCCTATTCCGCGCTATCCGACAATCTCCAAGACATTAGGTGGAGTTCAGTTCGGCGTATGGCATATGTCGCTGGAAAGAACATGTGAGCAAAAGGCCAGCAAAAGGCCAGGAACCGTAAAAAGGCCGCGTTGCTGGCGTTTTTCCATAGGCTCCGCCCCCCTGACGAGCATCACAAAAATCGACGCTCAAGTCAG…	2365	ACCCAGCTTTCTTGTACAAAGTTGGCATTATAAGAAAGCATTGCTTATCAATTTGTTGCAACGAACAGGTCACTATCAGTCAAAATAAAATCATTATTTGAGGCTAGGTGGAGGCTCAGTGATGATAAGTCTGCGATGGTGGATGCATGTGTCATGGTCATAGCTGTTTCCTGTGTGAAATTGTTATCCGCTCAGAGGGCACAATCCTATTCCGCGCTATCCGACAATCTCCAAGACATTAGGTGGAGTTCAGTTCGGCGTATGGCATATGTCGCTGGAAAGAACATGTGAGCAAAAGGCCAGCAAAAGGCCAGGAACCGTAAAAAGGCCGCGTTGCTGGCGTTTTTCCATAGGCTCCGCCCCCCTGACGAGCATCACAAAAATCGACGCTCAAGTCAG…	pTGW	OriginOfReplication.pMB1	CopyNumber.high	KAN	N/A	Q-14967	ABM75613	DUF4335 domain-containing	600	Prochlorococcus marinus;Prochlorococcus marinus str. NATL1A	1	GO:0016021			CC--IEA	integral component of membrane
pSHPs0629B654984AU	G4	glycerol	ABM75624_fit	1740	ACATGAAGCAGAAGAACAAGATCAACTTCATATATTTAATTGGTAAGCTGAAAGGCCACCTTCCCACGCTATTACTTGGTGGTATTTCTATGTTCATTTATGTTATCTGCTGGCCTATCTTAGCTTGGCTTTCTGGTAAATTGATTCCAGCCATAGGGCAGGGTAACACGAAGCAGGTGTTAATAGTGATCTTGCAGGCACTTATCATATTCATTATCCAGAAGACCGCTCAGTACTTACAGGACTCGTTGTTGGCCAAGCCCGCTTTGGCCTTGTCCCAGGATCTGAGAACGACTTTATTTAGGAAGTTACAGAAGACCAACATCTTGTTCATAGAGAAGTTGTCTTCGGGTGACATAGCTTATAGGCTAACCGAGGACGTGGACAGAGTGGGTGAAG…	4105	ACCCAGCTTTCTTGTACAAAGTTGGCATTATAAGAAAGCATTGCTTATCAATTTGTTGCAACGAACAGGTCACTATCAGTCAAAATAAAATCATTATTTGAGGCTAGGTGGAGGCTCAGTGATGATAAGTCTGCGATGGTGGATGCATGTGTCATGGTCATAGCTGTTTCCTGTGTGAAATTGTTATCCGCTCAGAGGGCACAATCCTATTCCGCGCTATCCGACAATCTCCAAGACATTAGGTGGAGTTCAGTTCGGCGTATGGCATATGTCGCTGGAAAGAACATGTGAGCAAAAGGCCAGCAAAAGGCCAGGAACCGTAAAAAGGCCGCGTTGCTGGCGTTTTTCCATAGGCTCCGCCCCCCTGACGAGCATCACAAAAATCGACGCTCAAGTCAG…	2365	ACCCAGCTTTCTTGTACAAAGTTGGCATTATAAGAAAGCATTGCTTATCAATTTGTTGCAACGAACAGGTCACTATCAGTCAAAATAAAATCATTATTTGAGGCTAGGTGGAGGCTCAGTGATGATAAGTCTGCGATGGTGGATGCATGTGTCATGGTCATAGCTGTTTCCTGTGTGAAATTGTTATCCGCTCAGAGGGCACAATCCTATTCCGCGCTATCCGACAATCTCCAAGACATTAGGTGGAGTTCAGTTCGGCGTATGGCATATGTCGCTGGAAAGAACATGTGAGCAAAAGGCCAGCAAAAGGCCAGGAACCGTAAAAAGGCCGCGTTGCTGGCGTTTTTCCATAGGCTCCGCCCCCCTGACGAGCATCACAAAAATCGACGCTCAAGTCAG…	pTGW	OriginOfReplication.pMB1	CopyNumber.high	KAN	N/A	Q-14967	ABM75624	ABC transporter ATP-binding	1737	Prochlorococcus marinus;Prochlorococcus marinus str. NATL1A	5	GO:0016887;GO:0005524;GO:0042626;GO:0055085;GO:0016021	EC:3.6.1.3	Acting on acid anhydrides	BP--IEA ; CC--IEA ; MF--IEA	transmembrane transport ; ATPase activity ; ATPase-coupled transmembrane transporter activity ; integral component of membrane ; ATP binding
pSHPs0629B654984AU	H4	glycerol	ABM75640	1221	ACTTGAAAAAAAGTTTGTTTACTAGATTCGAGAGGGTCAATACCGAAACTAATAATAGGACTTTTCTTCCTTCTGGTCTTAATGGGAAAGCATTAGATATTTCACTGGATGATATTCCCTCTAGAAAAGAAGTTAGAGATACGATACCCAAGCATTGTTTTACTCGCCAAACTAAAAGATCTCTTTTTTATCTCTCTAGGACAGTAGTTATTCAGATCTTTGTTGTTTTGATAGGTCTCTCTATCCCTCTTACCAAGGGGATGATTCCAATTTGGATTTTATATGCAATTCTTTCTGGGACAACTTCAATGGGGCTATGGGTTTTAGCTCATGAATGTGGACATGGTGCATTTTCTGATAATCGTAAACTTGAAACACTTGTCGGATATTGTCTTCATT…	3586	ACCCAGCTTTCTTGTACAAAGTTGGCATTATAAGAAAGCATTGCTTATCAATTTGTTGCAACGAACAGGTCACTATCAGTCAAAATAAAATCATTATTTGAGGCTAGGTGGAGGCTCAGTGATGATAAGTCTGCGATGGTGGATGCATGTGTCATGGTCATAGCTGTTTCCTGTGTGAAATTGTTATCCGCTCAGAGGGCACAATCCTATTCCGCGCTATCCGACAATCTCCAAGACATTAGGTGGAGTTCAGTTCGGCGTATGGCATATGTCGCTGGAAAGAACATGTGAGCAAAAGGCCAGCAAAAGGCCAGGAACCGTAAAAAGGCCGCGTTGCTGGCGTTTTTCCATAGGCTCCGCCCCCCTGACGAGCATCACAAAAATCGACGCTCAAGTCAG…	2365	ACCCAGCTTTCTTGTACAAAGTTGGCATTATAAGAAAGCATTGCTTATCAATTTGTTGCAACGAACAGGTCACTATCAGTCAAAATAAAATCATTATTTGAGGCTAGGTGGAGGCTCAGTGATGATAAGTCTGCGATGGTGGATGCATGTGTCATGGTCATAGCTGTTTCCTGTGTGAAATTGTTATCCGCTCAGAGGGCACAATCCTATTCCGCGCTATCCGACAATCTCCAAGACATTAGGTGGAGTTCAGTTCGGCGTATGGCATATGTCGCTGGAAAGAACATGTGAGCAAAAGGCCAGCAAAAGGCCAGGAACCGTAAAAAGGCCGCGTTGCTGGCGTTTTTCCATAGGCTCCGCCCCCCTGACGAGCATCACAAAAATCGACGCTCAAGTCAG…	pTGW	OriginOfReplication.pMB1	CopyNumber.high	KAN	N/A	Q-14967	ABM75640	fatty acid desaturase	1218	Prochlorococcus marinus;Prochlorococcus marinus str. NATL1A	4	GO:0006629;GO:0016021;GO:0055114;GO:0016720	EC:1.14.99.33	Acting on paired donors, with incorporation or reduction of molecular oxygen. The oxygen incorporated need not be derived from O(2)	BP--IEA ; CC--IEA ; MF--IEA	oxidation-reduction process ; lipid metabolic process ; delta12-fatty acid dehydrogenase activity ; integral component of membrane
pSHPs0629B654984AU	C5	glycerol	ABM75659	1296	ACATGAATGAAATCAAATGTCCTGAATGTGGTAGTACGATCAGCATTGATGAAGATAGTTACTCAAATATTATTAAGCAGGTAAGAGATCAGGAGTTTGAAGATGAAATGAAGAAAAGACTTGAAATTCTTGAAAGGGATAAACAGAAATCCGTTGATCTTGCTATTCAAAATCATCGTTTACAAATGCAAGAGGCAGCATTTATAAATGAAAAAAAAATGCAAGGCCTTCAGTCTCAATTGATTTCTGCCCAGGCTGAAAAAACTATGACTGTGAACAAGATTAAACATAACTTTGAAAAAGAGAGAGACTCACTTGAGTATTTATTGGAGAAAACAAGAGAAAAGAATGAATTTGATAAAAAACTTGCTGTATCTGACGCAATTACTGAATTAAAAG…	3661	ACCCAGCTTTCTTGTACAAAGTTGGCATTATAAGAAAGCATTGCTTATCAATTTGTTGCAACGAACAGGTCACTATCAGTCAAAATAAAATCATTATTTGAGGCTAGGTGGAGGCTCAGTGATGATAAGTCTGCGATGGTGGATGCATGTGTCATGGTCATAGCTGTTTCCTGTGTGAAATTGTTATCCGCTCAGAGGGCACAATCCTATTCCGCGCTATCCGACAATCTCCAAGACATTAGGTGGAGTTCAGTTCGGCGTATGGCATATGTCGCTGGAAAGAACATGTGAGCAAAAGGCCAGCAAAAGGCCAGGAACCGTAAAAAGGCCGCGTTGCTGGCGTTTTTCCATAGGCTCCGCCCCCCTGACGAGCATCACAAAAATCGACGCTCAAGTCAG…	2365	ACCCAGCTTTCTTGTACAAAGTTGGCATTATAAGAAAGCATTGCTTATCAATTTGTTGCAACGAACAGGTCACTATCAGTCAAAATAAAATCATTATTTGAGGCTAGGTGGAGGCTCAGTGATGATAAGTCTGCGATGGTGGATGCATGTGTCATGGTCATAGCTGTTTCCTGTGTGAAATTGTTATCCGCTCAGAGGGCACAATCCTATTCCGCGCTATCCGACAATCTCCAAGACATTAGGTGGAGTTCAGTTCGGCGTATGGCATATGTCGCTGGAAAGAACATGTGAGCAAAAGGCCAGCAAAAGGCCAGGAACCGTAAAAAGGCCGCGTTGCTGGCGTTTTTCCATAGGCTCCGCCCCCCTGACGAGCATCACAAAAATCGACGCTCAAGTCAG…	pTGW	OriginOfReplication.pMB1	CopyNumber.high	KAN	N/A	Q-14967	ABM75659	DUF2130 domain-containing	1293	Prochlorococcus marinus;Prochlorococcus marinus str. NATL1A
pSHPs0629B654984AU	H5	glycerol	ABM75713	1242	ACGTGATAGTGAGCCCAACATTTTCTGAACTGAGTTCAATTTTTCTGAGAATAGGAGTCTTTAGTTTTGGCGGCCCATATGCGCACATAGCAATGTTTAAAGACGAGATCATCATTCAAAGGAATTGGGTCTCCGAGCAAGAGTTTGACGAAGGATTGGGTATTTGCGAAATACTACCTGGGCCGACATCAAGTCAATTAGCCATCTTTTTAGGGACAAAGATAAAGGGTTTTTATGGAGGATTAATAAGTGGGATATGTTTTTTATTGCCTGGATTTTTCATCATTTTACTTTTGAGTCAACTTTGGAGACAAGGACAATCAATTGATAAATTTTCAGTTTTTTTGTCTATTCCTCAAATAATCGTAATTTCAATAATTTGGGGGTTTGCTTTAAACC…	3607	ACCCAGCTTTCTTGTACAAAGTTGGCATTATAAGAAAGCATTGCTTATCAATTTGTTGCAACGAACAGGTCACTATCAGTCAAAATAAAATCATTATTTGAGGCTAGGTGGAGGCTCAGTGATGATAAGTCTGCGATGGTGGATGCATGTGTCATGGTCATAGCTGTTTCCTGTGTGAAATTGTTATCCGCTCAGAGGGCACAATCCTATTCCGCGCTATCCGACAATCTCCAAGACATTAGGTGGAGTTCAGTTCGGCGTATGGCATATGTCGCTGGAAAGAACATGTGAGCAAAAGGCCAGCAAAAGGCCAGGAACCGTAAAAAGGCCGCGTTGCTGGCGTTTTTCCATAGGCTCCGCCCCCCTGACGAGCATCACAAAAATCGACGCTCAAGTCAG…	2365	ACCCAGCTTTCTTGTACAAAGTTGGCATTATAAGAAAGCATTGCTTATCAATTTGTTGCAACGAACAGGTCACTATCAGTCAAAATAAAATCATTATTTGAGGCTAGGTGGAGGCTCAGTGATGATAAGTCTGCGATGGTGGATGCATGTGTCATGGTCATAGCTGTTTCCTGTGTGAAATTGTTATCCGCTCAGAGGGCACAATCCTATTCCGCGCTATCCGACAATCTCCAAGACATTAGGTGGAGTTCAGTTCGGCGTATGGCATATGTCGCTGGAAAGAACATGTGAGCAAAAGGCCAGCAAAAGGCCAGGAACCGTAAAAAGGCCGCGTTGCTGGCGTTTTTCCATAGGCTCCGCCCCCCTGACGAGCATCACAAAAATCGACGCTCAAGTCAG…	pTGW	OriginOfReplication.pMB1	CopyNumber.high	KAN	N/A	Q-14967	ABM75713	chromate efflux transporter	1239	Prochlorococcus marinus;Prochlorococcus marinus str. NATL1A	3	GO:0016021;GO:0015109;GO:0015703			BP--IEA ; CC--IEA ; MF--IEA	chromate transport ; chromate transmembrane transporter activity ; integral component of membrane
pSHPs0629B654984AU	A6	glycerol	ABM75715	1029	ACATGCGCATTGGTATTAATGGTTTTGGCCGTATAGGACGACTTGTTCTTAGAGCACTCTGGGATAGGGAAAATATCGAGATTTCGCATATCAACGATCCATTTGGTGATGCAAAGGGAGCTGCGCATTTACTTGAATATGACTCAGTTCATGGTCGTTGGAACAAAGCAATAAGCAACGACCAAAACAACCTGAGTATTGAAGGTCAGCCAATATCTTTTTCTCAAGAAAGTGATTACACAAAAGTGCCATGGAATGAAAAAGGTATAGAGCTAATTCTCGAATGCTCAGGAAAATTCAAAACTCCTCAAACATTAAATCCTTATTTTGATACTCTTGGGATGAAAAGAGTTGTCGTTGCATGTCCAGTAAAAGGATCCATCCAGGGAGAGGATACTC…	3394	ACCCAGCTTTCTTGTACAAAGTTGGCATTATAAGAAAGCATTGCTTATCAATTTGTTGCAACGAACAGGTCACTATCAGTCAAAATAAAATCATTATTTGAGGCTAGGTGGAGGCTCAGTGATGATAAGTCTGCGATGGTGGATGCATGTGTCATGGTCATAGCTGTTTCCTGTGTGAAATTGTTATCCGCTCAGAGGGCACAATCCTATTCCGCGCTATCCGACAATCTCCAAGACATTAGGTGGAGTTCAGTTCGGCGTATGGCATATGTCGCTGGAAAGAACATGTGAGCAAAAGGCCAGCAAAAGGCCAGGAACCGTAAAAAGGCCGCGTTGCTGGCGTTTTTCCATAGGCTCCGCCCCCCTGACGAGCATCACAAAAATCGACGCTCAAGTCAG…	2365	ACCCAGCTTTCTTGTACAAAGTTGGCATTATAAGAAAGCATTGCTTATCAATTTGTTGCAACGAACAGGTCACTATCAGTCAAAATAAAATCATTATTTGAGGCTAGGTGGAGGCTCAGTGATGATAAGTCTGCGATGGTGGATGCATGTGTCATGGTCATAGCTGTTTCCTGTGTGAAATTGTTATCCGCTCAGAGGGCACAATCCTATTCCGCGCTATCCGACAATCTCCAAGACATTAGGTGGAGTTCAGTTCGGCGTATGGCATATGTCGCTGGAAAGAACATGTGAGCAAAAGGCCAGCAAAAGGCCAGGAACCGTAAAAAGGCCGCGTTGCTGGCGTTTTTCCATAGGCTCCGCCCCCCTGACGAGCATCACAAAAATCGACGCTCAAGTCAG…	pTGW	OriginOfReplication.pMB1	CopyNumber.high	KAN	N/A	Q-14967	ABM75715	#NAME?	1026	Prochlorococcus marinus;Prochlorococcus marinus str. NATL1A	5	GO:0050661;GO:0051287;GO:0055114;GO:0006006;GO:0016620			BP--IEA ; MF--IEA	oxidation-reduction process ; NAD binding ; NADP binding ; glucose metabolic process ; oxidoreductase activity, acting on the aldehyde or oxo group of donors, NAD or NADP as acceptor
pSHPs0629B654984AU	C6	glycerol	ABM75735	852	ACATGAGTTCACAAAATAGGAGTGACGATCTAGATCTGGTCAGCAAAAACCTTGAATTAATTATTAGTTCGAGTAACTACCAATTAGCCCATGAAGATAGAAAGTTACTCAATAGTGATGAAATGAGAGGCGTGCGAATGCTTCTAGAAATAAATAAACCAGAAAAAATCTTGGAAGAGCAGAATATTTTATCAACAATCATCGTCTTTGGAGGGGCAAGTTTATCTGATAAAAGCTCTATAGATCGCAGAATTGAACTAGTTAAGAACTCTCTCACGAAAGATCCAAGCTCATCAAATTTAGATAGAGAATTAACACGACTAAAGAATTTACAGTCAATCTCTCATTACTACGACTCTGCTAGAGAATTCGCGAAGATTGTCTCCAGACAAAACCAAA…	3217	ACCCAGCTTTCTTGTACAAAGTTGGCATTATAAGAAAGCATTGCTTATCAATTTGTTGCAACGAACAGGTCACTATCAGTCAAAATAAAATCATTATTTGAGGCTAGGTGGAGGCTCAGTGATGATAAGTCTGCGATGGTGGATGCATGTGTCATGGTCATAGCTGTTTCCTGTGTGAAATTGTTATCCGCTCAGAGGGCACAATCCTATTCCGCGCTATCCGACAATCTCCAAGACATTAGGTGGAGTTCAGTTCGGCGTATGGCATATGTCGCTGGAAAGAACATGTGAGCAAAAGGCCAGCAAAAGGCCAGGAACCGTAAAAAGGCCGCGTTGCTGGCGTTTTTCCATAGGCTCCGCCCCCCTGACGAGCATCACAAAAATCGACGCTCAAGTCAG…	2365	ACCCAGCTTTCTTGTACAAAGTTGGCATTATAAGAAAGCATTGCTTATCAATTTGTTGCAACGAACAGGTCACTATCAGTCAAAATAAAATCATTATTTGAGGCTAGGTGGAGGCTCAGTGATGATAAGTCTGCGATGGTGGATGCATGTGTCATGGTCATAGCTGTTTCCTGTGTGAAATTGTTATCCGCTCAGAGGGCACAATCCTATTCCGCGCTATCCGACAATCTCCAAGACATTAGGTGGAGTTCAGTTCGGCGTATGGCATATGTCGCTGGAAAGAACATGTGAGCAAAAGGCCAGCAAAAGGCCAGGAACCGTAAAAAGGCCGCGTTGCTGGCGTTTTTCCATAGGCTCCGCCCCCCTGACGAGCATCACAAAAATCGACGCTCAAGTCAG…	pTGW	OriginOfReplication.pMB1	CopyNumber.high	KAN	N/A	Q-14967	ABM75735	LOG family	849	Prochlorococcus marinus;Prochlorococcus marinus str. NATL1A	5	GO:0009097;GO:0009099;GO:0009098;GO:0055114;GO:0003862	EC:1.1.1.85	Acting on the CH-OH group of donors	BP--IEA ; MF--IEA	isoleucine biosynthetic process ; oxidation-reduction process ; valine biosynthetic process ; leucine biosynthetic process ; 3-isopropylmalate dehydrogenase activity
pSHPs0629B654984AU	F6	glycerol	ABM75765	591	ACATGATTGAGAAAATTTCAAAAGATGATTGGCAATATCTTGTCCCCTTTTTTGCTTGCACTATTTGCTTCATTGCAACAGATTTTTTAGGAATAATTGATAAGACTTACATTGCTTATTGGTCTGGTCGCTTGTTTTATGAGCCATACAGGATGATTACGTCCCATTTTTTTCACGGTGACCTAAATCATTTATTGGCAAATGTCTCTGGAATTATTGTGGCAAGATATTTTCTAAAATCACTTGGCCTTAAAAGTGATTATTTCTTTCTAGCTTTTGTTGCATTGATAATGCCTCTCCAAGCATTTATTTGTTGGTGCCTAGATATTTTAGTTTTAGGAAATCCTATGTCTCTAGCAATTGGCTTCAGTGGTGTTTTATTTGGTATCGACGCTTTTA…	2956	ACCCAGCTTTCTTGTACAAAGTTGGCATTATAAGAAAGCATTGCTTATCAATTTGTTGCAACGAACAGGTCACTATCAGTCAAAATAAAATCATTATTTGAGGCTAGGTGGAGGCTCAGTGATGATAAGTCTGCGATGGTGGATGCATGTGTCATGGTCATAGCTGTTTCCTGTGTGAAATTGTTATCCGCTCAGAGGGCACAATCCTATTCCGCGCTATCCGACAATCTCCAAGACATTAGGTGGAGTTCAGTTCGGCGTATGGCATATGTCGCTGGAAAGAACATGTGAGCAAAAGGCCAGCAAAAGGCCAGGAACCGTAAAAAGGCCGCGTTGCTGGCGTTTTTCCATAGGCTCCGCCCCCCTGACGAGCATCACAAAAATCGACGCTCAAGTCAG…	2365	ACCCAGCTTTCTTGTACAAAGTTGGCATTATAAGAAAGCATTGCTTATCAATTTGTTGCAACGAACAGGTCACTATCAGTCAAAATAAAATCATTATTTGAGGCTAGGTGGAGGCTCAGTGATGATAAGTCTGCGATGGTGGATGCATGTGTCATGGTCATAGCTGTTTCCTGTGTGAAATTGTTATCCGCTCAGAGGGCACAATCCTATTCCGCGCTATCCGACAATCTCCAAGACATTAGGTGGAGTTCAGTTCGGCGTATGGCATATGTCGCTGGAAAGAACATGTGAGCAAAAGGCCAGCAAAAGGCCAGGAACCGTAAAAAGGCCGCGTTGCTGGCGTTTTTCCATAGGCTCCGCCCCCCTGACGAGCATCACAAAAATCGACGCTCAAGTCAG…	pTGW	OriginOfReplication.pMB1	CopyNumber.high	KAN	N/A	Q-14967	ABM75765	MULTISPECIES: rhomboid family intramembrane serine protease	588	Prochlorococcus;Prochlorococcus marinus str. PAC1;Prochlorococcus marinus str. NATL1A;Prochlorococcus sp. MIT 0801	3	GO:0006508;GO:0016021;GO:0004252	EC:3.4.21	Acting on peptide bonds (peptidases)	BP--IEA ; CC--IEA ; MF--IEA	integral component of membrane ; proteolysis ; serine-type endopeptidase activity
pSHPs0629B654984AU	G6	glycerol	ABM75768	765	ACATGAAAGACCGGAAGGATCTAAAAGCCCTTATTTACCAAGTCGCAGCAGCAACAGATAGAGGTCAAAGAATGAACGCGATGATTGCTCCTATGTACCAAAATAAATTAGAAGAGATGAAGAAACTGGTTGAGGATCTACAACCACTGTCAGATGAAATAACTCAGAGTTCTATTGAAGGTGAATGGGAGCTTATTTACTCATCAGTTGAGTTATTTAGAAGCTCTCCATTCTTTTTAGCCATTGAAAAGGCCTTAAACGACAAATCAAAAAGCGATTTATTTTTCAAGCTTCATCTTTTACAAGTAGGATCATTTGGTTTGTCAACAGTAGGCAGAGTAGGTCAATATCTCAATTTTACTAAAGGAGAAATGATCTCTACCTTTGATACTACGATCT…	3130	ACCCAGCTTTCTTGTACAAAGTTGGCATTATAAGAAAGCATTGCTTATCAATTTGTTGCAACGAACAGGTCACTATCAGTCAAAATAAAATCATTATTTGAGGCTAGGTGGAGGCTCAGTGATGATAAGTCTGCGATGGTGGATGCATGTGTCATGGTCATAGCTGTTTCCTGTGTGAAATTGTTATCCGCTCAGAGGGCACAATCCTATTCCGCGCTATCCGACAATCTCCAAGACATTAGGTGGAGTTCAGTTCGGCGTATGGCATATGTCGCTGGAAAGAACATGTGAGCAAAAGGCCAGCAAAAGGCCAGGAACCGTAAAAAGGCCGCGTTGCTGGCGTTTTTCCATAGGCTCCGCCCCCCTGACGAGCATCACAAAAATCGACGCTCAAGTCAG…	2365	ACCCAGCTTTCTTGTACAAAGTTGGCATTATAAGAAAGCATTGCTTATCAATTTGTTGCAACGAACAGGTCACTATCAGTCAAAATAAAATCATTATTTGAGGCTAGGTGGAGGCTCAGTGATGATAAGTCTGCGATGGTGGATGCATGTGTCATGGTCATAGCTGTTTCCTGTGTGAAATTGTTATCCGCTCAGAGGGCACAATCCTATTCCGCGCTATCCGACAATCTCCAAGACATTAGGTGGAGTTCAGTTCGGCGTATGGCATATGTCGCTGGAAAGAACATGTGAGCAAAAGGCCAGCAAAAGGCCAGGAACCGTAAAAAGGCCGCGTTGCTGGCGTTTTTCCATAGGCTCCGCCCCCCTGACGAGCATCACAAAAATCGACGCTCAAGTCAG…	pTGW	OriginOfReplication.pMB1	CopyNumber.high	KAN	N/A	Q-14967	ABM75768	pilus assembly	762	Prochlorococcus marinus;Prochlorococcus marinus str. NATL1A
pSHPs0629B654984AU	G7	glycerol	ABM75929	762	ACTTGAGTGCACCTTTATTTTCAAGTGTTAGGTCTGGAGATACCATTCTGGTTGGCGAGAATGAAATATGCAAAGTTCTTTCATTTACTGGAGGTTCTAGAGATCCAGACGCTCCCTCACTATTCAAAGTGGCGAATGTTGATACAGGAGAAATTAAGCACGTTCATGCTGCTGAAGTGAAAGAGATAGTTTGCAGATGGGAGAAGGAAAGACTGAATCTTCCTGCTGAATTGCCACTAAGTAACTTCCTTCCAACGGTTGAAAACTATGAGAAAAAAGTAAGTAAAATGAAATTGAGAGGCAATGAGGAAAGCAAAGATTGGAAAGCCCTACATCATATAACTGAACCTGAAGTCCATCCAAAGAAATATTTTGACCAGATAGAGGTGTTTGGATCCA…	3127	ACCCAGCTTTCTTGTACAAAGTTGGCATTATAAGAAAGCATTGCTTATCAATTTGTTGCAACGAACAGGTCACTATCAGTCAAAATAAAATCATTATTTGAGGCTAGGTGGAGGCTCAGTGATGATAAGTCTGCGATGGTGGATGCATGTGTCATGGTCATAGCTGTTTCCTGTGTGAAATTGTTATCCGCTCAGAGGGCACAATCCTATTCCGCGCTATCCGACAATCTCCAAGACATTAGGTGGAGTTCAGTTCGGCGTATGGCATATGTCGCTGGAAAGAACATGTGAGCAAAAGGCCAGCAAAAGGCCAGGAACCGTAAAAAGGCCGCGTTGCTGGCGTTTTTCCATAGGCTCCGCCCCCCTGACGAGCATCACAAAAATCGACGCTCAAGTCAG…	2365	ACCCAGCTTTCTTGTACAAAGTTGGCATTATAAGAAAGCATTGCTTATCAATTTGTTGCAACGAACAGGTCACTATCAGTCAAAATAAAATCATTATTTGAGGCTAGGTGGAGGCTCAGTGATGATAAGTCTGCGATGGTGGATGCATGTGTCATGGTCATAGCTGTTTCCTGTGTGAAATTGTTATCCGCTCAGAGGGCACAATCCTATTCCGCGCTATCCGACAATCTCCAAGACATTAGGTGGAGTTCAGTTCGGCGTATGGCATATGTCGCTGGAAAGAACATGTGAGCAAAAGGCCAGCAAAAGGCCAGGAACCGTAAAAAGGCCGCGTTGCTGGCGTTTTTCCATAGGCTCCGCCCCCCTGACGAGCATCACAAAAATCGACGCTCAAGTCAG…	pTGW	OriginOfReplication.pMB1	CopyNumber.high	KAN	N/A	Q-14967	ABM75929	Hypothetical protein NATL1_13711	759	Prochlorococcus marinus str. NATL1A
pSHPs0629B654984AU	H7	glycerol	ABM75983	1038	ACATGTTCGGAATTTATACAAGTTCATTAATAATTTTCTTCAAGAATGCAAGAAAAACATTGTTTTCAAATTTATTCAATACAATTATTACTTTGCTCATTATATTATTTATTAGCGTAGCTTGTTTTAATACTTTTGAATGGCTCATATATAAGGCTAATTGGAAAGTTGTAATATCAAATCTTCCTTTATACGCATTTGGTAGTTTTCCATCTAATGAACAATGGAGACCTGCTACTTGGATCATCAGTCTTCTTTCACTCAGTATCTTTACTCTTTATGGTCCTGAGTGGAAATGGCTACGTAAAAACCTACTAATAGTGTGGGTAGGAACAATACCATTGGGTCTATATTTACTTTATGGTGGAATTGGCTTATCGCCTATAATGAGTAGACAAT…	3403	ACCCAGCTTTCTTGTACAAAGTTGGCATTATAAGAAAGCATTGCTTATCAATTTGTTGCAACGAACAGGTCACTATCAGTCAAAATAAAATCATTATTTGAGGCTAGGTGGAGGCTCAGTGATGATAAGTCTGCGATGGTGGATGCATGTGTCATGGTCATAGCTGTTTCCTGTGTGAAATTGTTATCCGCTCAGAGGGCACAATCCTATTCCGCGCTATCCGACAATCTCCAAGACATTAGGTGGAGTTCAGTTCGGCGTATGGCATATGTCGCTGGAAAGAACATGTGAGCAAAAGGCCAGCAAAAGGCCAGGAACCGTAAAAAGGCCGCGTTGCTGGCGTTTTTCCATAGGCTCCGCCCCCCTGACGAGCATCACAAAAATCGACGCTCAAGTCAG…	2365	ACCCAGCTTTCTTGTACAAAGTTGGCATTATAAGAAAGCATTGCTTATCAATTTGTTGCAACGAACAGGTCACTATCAGTCAAAATAAAATCATTATTTGAGGCTAGGTGGAGGCTCAGTGATGATAAGTCTGCGATGGTGGATGCATGTGTCATGGTCATAGCTGTTTCCTGTGTGAAATTGTTATCCGCTCAGAGGGCACAATCCTATTCCGCGCTATCCGACAATCTCCAAGACATTAGGTGGAGTTCAGTTCGGCGTATGGCATATGTCGCTGGAAAGAACATGTGAGCAAAAGGCCAGCAAAAGGCCAGGAACCGTAAAAAGGCCGCGTTGCTGGCGTTTTTCCATAGGCTCCGCCCCCCTGACGAGCATCACAAAAATCGACGCTCAAGTCAG…	pTGW	OriginOfReplication.pMB1	CopyNumber.high	KAN	N/A	Q-14967	ABM75983	amino acid ABC transporter permease	1035	Prochlorococcus marinus;Prochlorococcus marinus str. NATL1A	4	GO:0071705;GO:0055085;GO:0022857;GO:0043190			BP--IEA ; CC--IEA ; MF--IEA	transmembrane transport ; nitrogen compound transport ; transmembrane transporter activity ; ATP-binding cassette (ABC) transporter complex
pSHPs0629B654984AU	A8	glycerol	ABM75985	1065	ACATGATTAAAAAAATTATGCGTCGATTGGTATCTGTAATAGTTGGTCTAGCAGCTCTATCAGCTGGCTGTGCGACAACAAATCAAGACAATAGTTCTAGACTTAACCTAATAAAAAATCGCAATGAGTTGATTTGTGGAGTAAGTGGAAAGATTCCTGGATTTAGTTTTCTGAAAAGTGATGGCACTTATCAAGGACTAGATGTCGATATATGTAAAGCATTTGCTGCTGCGATCATAGGAGATTCAGAAAAAATTCAATATAGACCTCTAACTGCAGCAGAAAGATTCACAGCTATTAAAACTGGGGAAATTGACCTTTTGTCTAGAAATACCACTTTCACTCTCAGTAGAGATTCCTCAGGAGGAAATGGATTAACTTTTGCACCAGTTGTCTTCC…	3430	ACCCAGCTTTCTTGTACAAAGTTGGCATTATAAGAAAGCATTGCTTATCAATTTGTTGCAACGAACAGGTCACTATCAGTCAAAATAAAATCATTATTTGAGGCTAGGTGGAGGCTCAGTGATGATAAGTCTGCGATGGTGGATGCATGTGTCATGGTCATAGCTGTTTCCTGTGTGAAATTGTTATCCGCTCAGAGGGCACAATCCTATTCCGCGCTATCCGACAATCTCCAAGACATTAGGTGGAGTTCAGTTCGGCGTATGGCATATGTCGCTGGAAAGAACATGTGAGCAAAAGGCCAGCAAAAGGCCAGGAACCGTAAAAAGGCCGCGTTGCTGGCGTTTTTCCATAGGCTCCGCCCCCCTGACGAGCATCACAAAAATCGACGCTCAAGTCAG…	2365	ACCCAGCTTTCTTGTACAAAGTTGGCATTATAAGAAAGCATTGCTTATCAATTTGTTGCAACGAACAGGTCACTATCAGTCAAAATAAAATCATTATTTGAGGCTAGGTGGAGGCTCAGTGATGATAAGTCTGCGATGGTGGATGCATGTGTCATGGTCATAGCTGTTTCCTGTGTGAAATTGTTATCCGCTCAGAGGGCACAATCCTATTCCGCGCTATCCGACAATCTCCAAGACATTAGGTGGAGTTCAGTTCGGCGTATGGCATATGTCGCTGGAAAGAACATGTGAGCAAAAGGCCAGCAAAAGGCCAGGAACCGTAAAAAGGCCGCGTTGCTGGCGTTTTTCCATAGGCTCCGCCCCCCTGACGAGCATCACAAAAATCGACGCTCAAGTCAG…	pTGW	OriginOfReplication.pMB1	CopyNumber.high	KAN	N/A	Q-14967	ABM75985	amino acid ABC transporter substrate-binding	1062	Prochlorococcus marinus;Prochlorococcus marinus str. NATL1A
pSHPs0629B654984AU	C8	glycerol	ABM76031	741	ACATGGCAAGTCTTGGCGTAAACATTGATCACATAGCAAATGTCCGAGAAGCTCGTAAGACATTTGAACCTGACCCAGTAAAAATGGTTCTTTTAGCGGAATTAGGTGGAGCTGACGGCATAACAGTTCATCTAAGAGAAGATAGAAGGCATATTCAAGATAGAGATCTAAATCTTCTAAAAGAGACTGTACATACTCGACTAAATCTTGAAATGGCTGCAACTGAAGAAATGACTTCAATAGCACTTAATCTCAAGCCAGATATGGTTACATTGGTTCCTGAGAAAAGGGAAGAGGTCACGACAGAAGGAGGACTCGATGTCATTAAAAACAAAAACAAATTAAAGGAAATAATTCAACGTCTTTCAGGTGAGGACATTCCAGTTAGTCTTTTTGTTG…	3106	ACCCAGCTTTCTTGTACAAAGTTGGCATTATAAGAAAGCATTGCTTATCAATTTGTTGCAACGAACAGGTCACTATCAGTCAAAATAAAATCATTATTTGAGGCTAGGTGGAGGCTCAGTGATGATAAGTCTGCGATGGTGGATGCATGTGTCATGGTCATAGCTGTTTCCTGTGTGAAATTGTTATCCGCTCAGAGGGCACAATCCTATTCCGCGCTATCCGACAATCTCCAAGACATTAGGTGGAGTTCAGTTCGGCGTATGGCATATGTCGCTGGAAAGAACATGTGAGCAAAAGGCCAGCAAAAGGCCAGGAACCGTAAAAAGGCCGCGTTGCTGGCGTTTTTCCATAGGCTCCGCCCCCCTGACGAGCATCACAAAAATCGACGCTCAAGTCAG…	2365	ACCCAGCTTTCTTGTACAAAGTTGGCATTATAAGAAAGCATTGCTTATCAATTTGTTGCAACGAACAGGTCACTATCAGTCAAAATAAAATCATTATTTGAGGCTAGGTGGAGGCTCAGTGATGATAAGTCTGCGATGGTGGATGCATGTGTCATGGTCATAGCTGTTTCCTGTGTGAAATTGTTATCCGCTCAGAGGGCACAATCCTATTCCGCGCTATCCGACAATCTCCAAGACATTAGGTGGAGTTCAGTTCGGCGTATGGCATATGTCGCTGGAAAGAACATGTGAGCAAAAGGCCAGCAAAAGGCCAGGAACCGTAAAAAGGCCGCGTTGCTGGCGTTTTTCCATAGGCTCCGCCCCCCTGACGAGCATCACAAAAATCGACGCTCAAGTCAG…	pTGW	OriginOfReplication.pMB1	CopyNumber.high	KAN	N/A	Q-14967	ABM76031	pyridoxine 5 -phosphate synthase	738	Prochlorococcus marinus;Prochlorococcus marinus str. NATL1A	3	GO:0008615;GO:0005737;GO:0033856	EC:2.6.99.2	Transferring nitrogenous groups	BP--IEA ; CC--IEA ; MF--IEA	cytoplasm ; pyridoxine biosynthetic process ; pyridoxine 5'-phosphate synthase activity
pSHPs0629B654984AU	D8	glycerol	ABM76036	1773	ACATGACAAATAAAAATCCACATGAGGATTCCTCATGTCCAGTAGAACAAGATGTTCTCGAGGAATCTACTGAGGAAATATTAGAGGAAAGTGAGCAAAATTCAGAAAATGGATTTTCTGAATTTAATTTTAGTGAAGAACTAATTCAAACAATCTCTGATAAAGGCTACTCATCACCTACTCCGATTCAAAAAGCTGCAATTCCTGAATTGCTTCTTGGTAGAGATTTAGTTGGACAAGCTCAAACTGGTACAGGAAAAACCGCCGCATTTGCTTTACCAATACTAGAAAGGTTGAAAAAGAATGTTGGACATCCACAAGTTTTAGTTCTTGCTCCAACCCGCGAGTTGGCTATGCAAGTAGCTGAATCATTTCGAACATATTCGGCAGGTCATCCGC…	4138	ACCCAGCTTTCTTGTACAAAGTTGGCATTATAAGAAAGCATTGCTTATCAATTTGTTGCAACGAACAGGTCACTATCAGTCAAAATAAAATCATTATTTGAGGCTAGGTGGAGGCTCAGTGATGATAAGTCTGCGATGGTGGATGCATGTGTCATGGTCATAGCTGTTTCCTGTGTGAAATTGTTATCCGCTCAGAGGGCACAATCCTATTCCGCGCTATCCGACAATCTCCAAGACATTAGGTGGAGTTCAGTTCGGCGTATGGCATATGTCGCTGGAAAGAACATGTGAGCAAAAGGCCAGCAAAAGGCCAGGAACCGTAAAAAGGCCGCGTTGCTGGCGTTTTTCCATAGGCTCCGCCCCCCTGACGAGCATCACAAAAATCGACGCTCAAGTCAG…	2365	ACCCAGCTTTCTTGTACAAAGTTGGCATTATAAGAAAGCATTGCTTATCAATTTGTTGCAACGAACAGGTCACTATCAGTCAAAATAAAATCATTATTTGAGGCTAGGTGGAGGCTCAGTGATGATAAGTCTGCGATGGTGGATGCATGTGTCATGGTCATAGCTGTTTCCTGTGTGAAATTGTTATCCGCTCAGAGGGCACAATCCTATTCCGCGCTATCCGACAATCTCCAAGACATTAGGTGGAGTTCAGTTCGGCGTATGGCATATGTCGCTGGAAAGAACATGTGAGCAAAAGGCCAGCAAAAGGCCAGGAACCGTAAAAAGGCCGCGTTGCTGGCGTTTTTCCATAGGCTCCGCCCCCCTGACGAGCATCACAAAAATCGACGCTCAAGTCAG…	pTGW	OriginOfReplication.pMB1	CopyNumber.high	KAN	N/A	Q-14967	ABM76036	DEAD DEAH box helicase	1770	Prochlorococcus marinus;Prochlorococcus marinus str. NATL1A;Prochlorococcus sp. MED-G73	7	GO:0005524;GO:0003723;GO:0003724;GO:0005737;GO:0000027;GO:0070417;GO:0006401	EC:3.6.4.13	Acting on acid anhydrides	BP--IEA ; CC--IEA ; MF--IEA	cytoplasm ; RNA helicase activity ; ribosomal large subunit assembly ; cellular response to cold ; ATP binding ; RNA binding ; RNA catabolic process
pSHPs0629B654984AU	F8	glycerol	ABM76046	906	ACGTGAATTTCTGGTGGTTTATAAATTTGCGTGTTTTCCTTGATGTGTTGTTTGCTTCTTCTCTTGGAGTGCTTCTTTTTACAAGAGTTAAAGAGCAAAGAACATTATGGCTTTTAAGAGGTTATCTCTTTTTGGTTTCATTAGCGTGGTTCGTTCAGAGGTTTGCAAATTTACCAATTACTTCAAAACTTGTTGATGCCTTGGTTCTAGCTTGCTCATTATCTTTAGCAATTTTATGGCAAGGAGAGTTAAGGAGATTAATGGAGTTATTAGGCACTGGACGATTGGCTGTGATTCTTGGAAATACCCAAAAAGAATTCAGGGCAAGTTCTAATACTTTTGCTCAATTAACTGAAGCCGCAGGTCGCTTATCGCAAAATAGAAAGGGAGCATTGATTG…	3271	ACCCAGCTTTCTTGTACAAAGTTGGCATTATAAGAAAGCATTGCTTATCAATTTGTTGCAACGAACAGGTCACTATCAGTCAAAATAAAATCATTATTTGAGGCTAGGTGGAGGCTCAGTGATGATAAGTCTGCGATGGTGGATGCATGTGTCATGGTCATAGCTGTTTCCTGTGTGAAATTGTTATCCGCTCAGAGGGCACAATCCTATTCCGCGCTATCCGACAATCTCCAAGACATTAGGTGGAGTTCAGTTCGGCGTATGGCATATGTCGCTGGAAAGAACATGTGAGCAAAAGGCCAGCAAAAGGCCAGGAACCGTAAAAAGGCCGCGTTGCTGGCGTTTTTCCATAGGCTCCGCCCCCCTGACGAGCATCACAAAAATCGACGCTCAAGTCAG…	2365	ACCCAGCTTTCTTGTACAAAGTTGGCATTATAAGAAAGCATTGCTTATCAATTTGTTGCAACGAACAGGTCACTATCAGTCAAAATAAAATCATTATTTGAGGCTAGGTGGAGGCTCAGTGATGATAAGTCTGCGATGGTGGATGCATGTGTCATGGTCATAGCTGTTTCCTGTGTGAAATTGTTATCCGCTCAGAGGGCACAATCCTATTCCGCGCTATCCGACAATCTCCAAGACATTAGGTGGAGTTCAGTTCGGCGTATGGCATATGTCGCTGGAAAGAACATGTGAGCAAAAGGCCAGCAAAAGGCCAGGAACCGTAAAAAGGCCGCGTTGCTGGCGTTTTTCCATAGGCTCCGCCCCCCTGACGAGCATCACAAAAATCGACGCTCAAGTCAG…	pTGW	OriginOfReplication.pMB1	CopyNumber.high	KAN	N/A	Q-14967	ABM76046	TIGR00159 family	903	Prochlorococcus marinus;Prochlorococcus marinus XMU1403;Prochlorococcus sp. MED-G73
pSHPs0629B654984AU	G8	glycerol	ABM76050	1122	ACATGTTTATAAATAATCACTGCATTTCACCTTCAAATGTCGTTAGAGGTGAAGGAGCATGGGGTGACTCATTAGATCTAATAATTAAATTATGCAAAAGACCTTTAATAATAGGTAGAAGTAGCTCTACAAAAAAAATAAGAACTTCATTCAAAAAAGATCTTCTTTTAAAAGGTATTCAATCAATCTCTCTCGATTTAGATCATGATTGCTGTGAATTAGATATCCAAAATGCATATCTAATCTCAAAACACAATAACTGTGATGGGATTATTGCTGCAGGAGGTGGGAAAGTACTTGACGCAGGAAAACTAATCGCTGATTTACTTGGTATTAATTGCATAACTGTTCCATTAAGTGCCTCCACATGTGCTGGATGGACCGCTTTATCTAATATTT…	3487	ACCCAGCTTTCTTGTACAAAGTTGGCATTATAAGAAAGCATTGCTTATCAATTTGTTGCAACGAACAGGTCACTATCAGTCAAAATAAAATCATTATTTGAGGCTAGGTGGAGGCTCAGTGATGATAAGTCTGCGATGGTGGATGCATGTGTCATGGTCATAGCTGTTTCCTGTGTGAAATTGTTATCCGCTCAGAGGGCACAATCCTATTCCGCGCTATCCGACAATCTCCAAGACATTAGGTGGAGTTCAGTTCGGCGTATGGCATATGTCGCTGGAAAGAACATGTGAGCAAAAGGCCAGCAAAAGGCCAGGAACCGTAAAAAGGCCGCGTTGCTGGCGTTTTTCCATAGGCTCCGCCCCCCTGACGAGCATCACAAAAATCGACGCTCAAGTCAG…	2365	ACCCAGCTTTCTTGTACAAAGTTGGCATTATAAGAAAGCATTGCTTATCAATTTGTTGCAACGAACAGGTCACTATCAGTCAAAATAAAATCATTATTTGAGGCTAGGTGGAGGCTCAGTGATGATAAGTCTGCGATGGTGGATGCATGTGTCATGGTCATAGCTGTTTCCTGTGTGAAATTGTTATCCGCTCAGAGGGCACAATCCTATTCCGCGCTATCCGACAATCTCCAAGACATTAGGTGGAGTTCAGTTCGGCGTATGGCATATGTCGCTGGAAAGAACATGTGAGCAAAAGGCCAGCAAAAGGCCAGGAACCGTAAAAAGGCCGCGTTGCTGGCGTTTTTCCATAGGCTCCGCCCCCCTGACGAGCATCACAAAAATCGACGCTCAAGTCAG…	pTGW	OriginOfReplication.pMB1	CopyNumber.high	KAN	N/A	Q-14967	ABM76050	iron-containing alcohol dehydrogenase family	1119	Prochlorococcus marinus;Prochlorococcus marinus str. NATL1A	4	GO:0046486;GO:0046872;GO:0055114;GO:0008888	EC:1.1.1.6	Acting on the CH-OH group of donors	BP--IEA ; MF--IEA	oxidation-reduction process ; metal ion binding ; glycerol dehydrogenase [NAD+] activity ; glycerolipid metabolic process
pSHPs0629B654984AU	B9	glycerol	ABM76058	1500	ACGTGAAATTGGAAAGAAATTCAGGAATCCTGCTTCATCCAACCTCATTACCTGATAGTCCTGTTTGCGGTAGTTTTGGTAAACCTGCTCGAGAATGGCTTAATGAACTTGCTGCCTTTGGAATAGGTGTGTGGCAATTTTTACCTCTTGCTCCTACTGATTTATTTGGATCTCCATATAGCTCTCCATCAAGTTTTGCTTTGAACCCATGGTTCCTTGACCAAAATGATTTAGTGAGGGACGGATTCTTAGCTAATAACCTGGAAGATTTTTCTTCTGCAAATGATTGTTTTAATAATAGAGTTGATTTTCATTTAGCAAATTCAAAAGTTAAGTTCTTACGTTTTTCTTTGGTTGATGATTGGTATAAACAGAACAGAACTATTCAAGAAGAATTTG…	3865	ACCCAGCTTTCTTGTACAAAGTTGGCATTATAAGAAAGCATTGCTTATCAATTTGTTGCAACGAACAGGTCACTATCAGTCAAAATAAAATCATTATTTGAGGCTAGGTGGAGGCTCAGTGATGATAAGTCTGCGATGGTGGATGCATGTGTCATGGTCATAGCTGTTTCCTGTGTGAAATTGTTATCCGCTCAGAGGGCACAATCCTATTCCGCGCTATCCGACAATCTCCAAGACATTAGGTGGAGTTCAGTTCGGCGTATGGCATATGTCGCTGGAAAGAACATGTGAGCAAAAGGCCAGCAAAAGGCCAGGAACCGTAAAAAGGCCGCGTTGCTGGCGTTTTTCCATAGGCTCCGCCCCCCTGACGAGCATCACAAAAATCGACGCTCAAGTCAG…	2365	ACCCAGCTTTCTTGTACAAAGTTGGCATTATAAGAAAGCATTGCTTATCAATTTGTTGCAACGAACAGGTCACTATCAGTCAAAATAAAATCATTATTTGAGGCTAGGTGGAGGCTCAGTGATGATAAGTCTGCGATGGTGGATGCATGTGTCATGGTCATAGCTGTTTCCTGTGTGAAATTGTTATCCGCTCAGAGGGCACAATCCTATTCCGCGCTATCCGACAATCTCCAAGACATTAGGTGGAGTTCAGTTCGGCGTATGGCATATGTCGCTGGAAAGAACATGTGAGCAAAAGGCCAGCAAAAGGCCAGGAACCGTAAAAAGGCCGCGTTGCTGGCGTTTTTCCATAGGCTCCGCCCCCCTGACGAGCATCACAAAAATCGACGCTCAAGTCAG…	pTGW	OriginOfReplication.pMB1	CopyNumber.high	KAN	N/A	Q-14967	ABM76058	4-alpha-glucanotransferase	1497	Prochlorococcus marinus;Prochlorococcus marinus str. NATL1A	5	GO:0005977;GO:0102500;GO:0004134;GO:0005982;GO:0005985	EC:2.4.1.25	Glycosyltransferases	BP--IEA ; MF--IEA	starch metabolic process ; glycogen metabolic process ; 4-alpha-glucanotransferase activity ; beta-maltose 4-alpha-glucanotransferase activity ; sucrose metabolic process
pSHPs0629B654984AU	C9	glycerol	ABM76064	1149	ACGTGGATAGTGCCGAAGCTAACGACAGACGGCAGTTAAAACTGTTGCTTGTGGCATCTCGCCACCATCTCTCAAGGAGTGATATTCGTTTGTCAATTGAATATTTAGAAAGAGAAGATTATGGATTTAATATCACTCTAGATTTTTCAGATCCCTCTGAAAACCCAGAATTACTTGAACTTTATAGACTAGTAGCTCTTCCTGCACTAATAAAATTAGAACCTTCGCCTAGACAAGTATTTGCTGGGAGTTCAATTTTTGAACAAGTTAAAACATGGGTCCCAAGATGGCAACACGAAGGATTAAGTAACTCAATAGGAATAAGTCTTAGAGGAAAAACAATAGAATCTGATCAAACACAAAAAGAACTTTTACTAGAGGATGATCTACTAGTTCTGA…	3514	ACCCAGCTTTCTTGTACAAAGTTGGCATTATAAGAAAGCATTGCTTATCAATTTGTTGCAACGAACAGGTCACTATCAGTCAAAATAAAATCATTATTTGAGGCTAGGTGGAGGCTCAGTGATGATAAGTCTGCGATGGTGGATGCATGTGTCATGGTCATAGCTGTTTCCTGTGTGAAATTGTTATCCGCTCAGAGGGCACAATCCTATTCCGCGCTATCCGACAATCTCCAAGACATTAGGTGGAGTTCAGTTCGGCGTATGGCATATGTCGCTGGAAAGAACATGTGAGCAAAAGGCCAGCAAAAGGCCAGGAACCGTAAAAAGGCCGCGTTGCTGGCGTTTTTCCATAGGCTCCGCCCCCCTGACGAGCATCACAAAAATCGACGCTCAAGTCAG…	2365	ACCCAGCTTTCTTGTACAAAGTTGGCATTATAAGAAAGCATTGCTTATCAATTTGTTGCAACGAACAGGTCACTATCAGTCAAAATAAAATCATTATTTGAGGCTAGGTGGAGGCTCAGTGATGATAAGTCTGCGATGGTGGATGCATGTGTCATGGTCATAGCTGTTTCCTGTGTGAAATTGTTATCCGCTCAGAGGGCACAATCCTATTCCGCGCTATCCGACAATCTCCAAGACATTAGGTGGAGTTCAGTTCGGCGTATGGCATATGTCGCTGGAAAGAACATGTGAGCAAAAGGCCAGCAAAAGGCCAGGAACCGTAAAAAGGCCGCGTTGCTGGCGTTTTTCCATAGGCTCCGCCCCCCTGACGAGCATCACAAAAATCGACGCTCAAGTCAG…	pTGW	OriginOfReplication.pMB1	CopyNumber.high	KAN	N/A	Q-14967	ABM76064	histidine kinase	1146	Prochlorococcus marinus;Prochlorococcus marinus str. NATL1A	6	GO:0000155;GO:0005524;GO:0048511;GO:0009365;GO:0000160;GO:0023014			BP--IEA ; MF--IEA	rhythmic process ; signal transduction by protein phosphorylation ; protein histidine kinase complex ; phosphorelay signal transduction system ; phosphorelay sensor kinase activity ; ATP binding
pSHPs0629B654984AU	F9	glycerol	ABM76073	915	ACATGCCAAAAATTTTAGATGGAAAAAAACTTGCTCAGGAGATTGAACTCATACTTCAACAGGCTATCGAATCTGGTCTTGAAGTTGCGAAACGTCGTCCTGGTCTTGCTGTTCTTAGGGTTGGGGATGATCCTGCAAGTGGAGTTTATGTCAATTACAAGGAAAAAGCATGCGATCGAATAGGTGTTAGAAGTTTTGCAAAGCATTTAAAAGAAGATATTTCATTGGAGGAACTTACAGAAACCATTAAAAGCTTGAATGAAGAAAAGAACGTTGATGGGATTTTATTGCAACTACCATTACCTTCGCACCTGGATGAGGCCGCCTTGCTAAGGAGTATTGATCCTGATAAGGATGCTGATGGTCTACATCCTTTGAACTTAGGAAGATTAATAAAGG…	3280	ACCCAGCTTTCTTGTACAAAGTTGGCATTATAAGAAAGCATTGCTTATCAATTTGTTGCAACGAACAGGTCACTATCAGTCAAAATAAAATCATTATTTGAGGCTAGGTGGAGGCTCAGTGATGATAAGTCTGCGATGGTGGATGCATGTGTCATGGTCATAGCTGTTTCCTGTGTGAAATTGTTATCCGCTCAGAGGGCACAATCCTATTCCGCGCTATCCGACAATCTCCAAGACATTAGGTGGAGTTCAGTTCGGCGTATGGCATATGTCGCTGGAAAGAACATGTGAGCAAAAGGCCAGCAAAAGGCCAGGAACCGTAAAAAGGCCGCGTTGCTGGCGTTTTTCCATAGGCTCCGCCCCCCTGACGAGCATCACAAAAATCGACGCTCAAGTCAG…	2365	ACCCAGCTTTCTTGTACAAAGTTGGCATTATAAGAAAGCATTGCTTATCAATTTGTTGCAACGAACAGGTCACTATCAGTCAAAATAAAATCATTATTTGAGGCTAGGTGGAGGCTCAGTGATGATAAGTCTGCGATGGTGGATGCATGTGTCATGGTCATAGCTGTTTCCTGTGTGAAATTGTTATCCGCTCAGAGGGCACAATCCTATTCCGCGCTATCCGACAATCTCCAAGACATTAGGTGGAGTTCAGTTCGGCGTATGGCATATGTCGCTGGAAAGAACATGTGAGCAAAAGGCCAGCAAAAGGCCAGGAACCGTAAAAAGGCCGCGTTGCTGGCGTTTTTCCATAGGCTCCGCCCCCCTGACGAGCATCACAAAAATCGACGCTCAAGTCAG…	pTGW	OriginOfReplication.pMB1	CopyNumber.high	KAN	N/A	Q-14967	ABM76073	bifunctional methylenetetrahydrofolate dehydrogenase methenyltetrahydrofolate cyclohydrolase	912	Prochlorococcus marinus;Prochlorococcus marinus str. NATL1A	10	GO:0009086;GO:0006164;GO:0046487;GO:0009396;GO:0035999;GO:0055114;GO:0000105;GO:0004486;GO:0004477;GO:0004488	EC:3.5.4.9;EC:1.5.1.5	Acting on the CH-NH group of donors;Acting on carbon-nitrogen bonds, other than peptide bonds	MF--IEA ; BP--IEA	purine nucleotide biosynthetic process ; tetrahydrofolate interconversion ; methylenetetrahydrofolate dehydrogenase [NAD(P)+] activity ; glyoxylate metabolic process ; oxidation-reduction process ; methylenetetrahydrofolate dehydrogenase (NADP+) activity ; histidine biosynthetic process ; folic acid-containing compound biosynthetic process ; methionine biosynthetic process ; methenyltetrahydrofol…
pSHPs0629B654984AU	G9	glycerol	ABM76078	1569	ACATGACTAAAGGCAATCTCGCCATAGTCCTGCATGCCCATCTACCTTACGTGAGAGCAGAAGAACCTGGTTCATTAGAGGAGGACTGGTTCTTTCAAGCTTTAGCGGAATGTTATTTACCACTTTTAGAAACACTTGAAAATGCCTCTAGATCAAAAGATCAAGCACCAAAAATCACAATAGGATTATCTCCTACTTTGCTTTCGCTTTTGGGTGATGAAGTATTAAAAAATCGATTTGAAGAATGGGTAACTATAAGAATAGAAGTTCTTAATACATTAGAAACAGACTGCATAAAAGCAGTTCTTCATCTTAAAGGCCACTTAAAACGCCAACTAGAAAGCTGGAAGATTTGTCAAGGAGACGTAATAGGAAGATTTAAAAAATTACAAACATTGG…	3934	ACCCAGCTTTCTTGTACAAAGTTGGCATTATAAGAAAGCATTGCTTATCAATTTGTTGCAACGAACAGGTCACTATCAGTCAAAATAAAATCATTATTTGAGGCTAGGTGGAGGCTCAGTGATGATAAGTCTGCGATGGTGGATGCATGTGTCATGGTCATAGCTGTTTCCTGTGTGAAATTGTTATCCGCTCAGAGGGCACAATCCTATTCCGCGCTATCCGACAATCTCCAAGACATTAGGTGGAGTTCAGTTCGGCGTATGGCATATGTCGCTGGAAAGAACATGTGAGCAAAAGGCCAGCAAAAGGCCAGGAACCGTAAAAAGGCCGCGTTGCTGGCGTTTTTCCATAGGCTCCGCCCCCCTGACGAGCATCACAAAAATCGACGCTCAAGTCAG…	2365	ACCCAGCTTTCTTGTACAAAGTTGGCATTATAAGAAAGCATTGCTTATCAATTTGTTGCAACGAACAGGTCACTATCAGTCAAAATAAAATCATTATTTGAGGCTAGGTGGAGGCTCAGTGATGATAAGTCTGCGATGGTGGATGCATGTGTCATGGTCATAGCTGTTTCCTGTGTGAAATTGTTATCCGCTCAGAGGGCACAATCCTATTCCGCGCTATCCGACAATCTCCAAGACATTAGGTGGAGTTCAGTTCGGCGTATGGCATATGTCGCTGGAAAGAACATGTGAGCAAAAGGCCAGCAAAAGGCCAGGAACCGTAAAAAGGCCGCGTTGCTGGCGTTTTTCCATAGGCTCCGCCCCCCTGACGAGCATCACAAAAATCGACGCTCAAGTCAG…	pTGW	OriginOfReplication.pMB1	CopyNumber.high	KAN	N/A	Q-14967	ABM76078	DUF1957 domain-containing	1566	Prochlorococcus marinus;Prochlorococcus marinus str. NATL1A	4	GO:0003844;GO:0030979;GO:0005982;GO:0005985	EC:2.4.1.18	Glycosyltransferases	BP--IEA ; MF--IEA	1,4-alpha-glucan branching enzyme activity ; starch metabolic process ; alpha-glucan biosynthetic process ; sucrose metabolic process
pSHPs0629B654984AU	A10	glycerol	ABM76089	1092	ACGTGAGTTCAACAAGAAAACGCAGAGTTTTTCCATTCACTTCAGTGATTGGACAAGAGGAAATGAAGCTAGCGCTTCTCTTAAATGTAATTGACCCTAGAATTGGCGGAGTAATGATAATGGGTGATAGAGGCACGGGAAAGTCCACAACCATAAGAGCACTTGCAGATCTATTACCTGCAATTGAAGTCGTTGAAGGAGATCCATACAACAGCTCTCTTGAGGATCCAGACCTTCAAAGTAATGATGTCAGAGAGAGAATAGACAGTGGTAGTGAGATTCAAAAAGGTGAAAAACAAGTTCCGATGATTGATCTACCCCTAGGTGCCACTGAGGATAGACTTTGCGGAACTATTGATATCGAAAAGGCCCTTAGTGAGGGAGTTAGAGCTTTTGAGC…	3457	ACCCAGCTTTCTTGTACAAAGTTGGCATTATAAGAAAGCATTGCTTATCAATTTGTTGCAACGAACAGGTCACTATCAGTCAAAATAAAATCATTATTTGAGGCTAGGTGGAGGCTCAGTGATGATAAGTCTGCGATGGTGGATGCATGTGTCATGGTCATAGCTGTTTCCTGTGTGAAATTGTTATCCGCTCAGAGGGCACAATCCTATTCCGCGCTATCCGACAATCTCCAAGACATTAGGTGGAGTTCAGTTCGGCGTATGGCATATGTCGCTGGAAAGAACATGTGAGCAAAAGGCCAGCAAAAGGCCAGGAACCGTAAAAAGGCCGCGTTGCTGGCGTTTTTCCATAGGCTCCGCCCCCCTGACGAGCATCACAAAAATCGACGCTCAAGTCAG…	2365	ACCCAGCTTTCTTGTACAAAGTTGGCATTATAAGAAAGCATTGCTTATCAATTTGTTGCAACGAACAGGTCACTATCAGTCAAAATAAAATCATTATTTGAGGCTAGGTGGAGGCTCAGTGATGATAAGTCTGCGATGGTGGATGCATGTGTCATGGTCATAGCTGTTTCCTGTGTGAAATTGTTATCCGCTCAGAGGGCACAATCCTATTCCGCGCTATCCGACAATCTCCAAGACATTAGGTGGAGTTCAGTTCGGCGTATGGCATATGTCGCTGGAAAGAACATGTGAGCAAAAGGCCAGCAAAAGGCCAGGAACCGTAAAAAGGCCGCGTTGCTGGCGTTTTTCCATAGGCTCCGCCCCCCTGACGAGCATCACAAAAATCGACGCTCAAGTCAG…	pTGW	OriginOfReplication.pMB1	CopyNumber.high	KAN	N/A	Q-14967	ABM76089	magnesium chelatase ATPase subunit I	1089	Prochlorococcus marinus;Prochlorococcus marinus str. NATL1A
pSHPs0629B654984AU	B10	glycerol	ABM76093	1326	ACATGAACATGAAAAAAGTTGGTATCGGTTTACTTGGACTAGGAACTGTTGGCCAGGGTGTCGCAAATATAATAAGCCAACCAAAAGATAGGCATCCTTTGGTTGGAGAACTTGAACTTTTAAGTGTCGCGGTAAGAAATCTCAAAAAGAAAAGAGATATATCCATCCCAGATTCAATACTTACAACAAACCCAACTGAAATAATAAATAATCCCAATATTCAAATAGTTGTTGAAGTAATGGGCGGTATAGAACCAGCCAAATCATTAATTATCCAAGCGATAAGAGCAGGTAAATCTGTTGTTACTGCTAATAAAGCAGTAATTGCAAGACATGGTGAAGAAATCTCAAATGAAGCAAAAGCCGCTGGGGTTTATGTCCTCATTGAAGCAGCAGTTG…	3691	ACCCAGCTTTCTTGTACAAAGTTGGCATTATAAGAAAGCATTGCTTATCAATTTGTTGCAACGAACAGGTCACTATCAGTCAAAATAAAATCATTATTTGAGGCTAGGTGGAGGCTCAGTGATGATAAGTCTGCGATGGTGGATGCATGTGTCATGGTCATAGCTGTTTCCTGTGTGAAATTGTTATCCGCTCAGAGGGCACAATCCTATTCCGCGCTATCCGACAATCTCCAAGACATTAGGTGGAGTTCAGTTCGGCGTATGGCATATGTCGCTGGAAAGAACATGTGAGCAAAAGGCCAGCAAAAGGCCAGGAACCGTAAAAAGGCCGCGTTGCTGGCGTTTTTCCATAGGCTCCGCCCCCCTGACGAGCATCACAAAAATCGACGCTCAAGTCAG…	2365	ACCCAGCTTTCTTGTACAAAGTTGGCATTATAAGAAAGCATTGCTTATCAATTTGTTGCAACGAACAGGTCACTATCAGTCAAAATAAAATCATTATTTGAGGCTAGGTGGAGGCTCAGTGATGATAAGTCTGCGATGGTGGATGCATGTGTCATGGTCATAGCTGTTTCCTGTGTGAAATTGTTATCCGCTCAGAGGGCACAATCCTATTCCGCGCTATCCGACAATCTCCAAGACATTAGGTGGAGTTCAGTTCGGCGTATGGCATATGTCGCTGGAAAGAACATGTGAGCAAAAGGCCAGCAAAAGGCCAGGAACCGTAAAAAGGCCGCGTTGCTGGCGTTTTTCCATAGGCTCCGCCCCCCTGACGAGCATCACAAAAATCGACGCTCAAGTCAG…	pTGW	OriginOfReplication.pMB1	CopyNumber.high	KAN	N/A	Q-14967	ABM76093	Homoserine dehydrogenase:ACT domain	1323	Prochlorococcus marinus str. NATL1A	9	GO:0009086;GO:0009097;GO:0009085;GO:0050661;GO:0009088;GO:0006563;GO:0055114;GO:0004412;GO:0006544	EC:1.1.1.3	Acting on the CH-OH group of donors	BP--IEA ; MF--IEA	glycine metabolic process ; isoleucine biosynthetic process ; oxidation-reduction process ; homoserine dehydrogenase activity ; NADP binding ; threonine biosynthetic process ; L-serine metabolic process ; methionine biosynthetic process ; lysine biosynthetic process
pSHPs0629B654984AU	D10	glycerol	ABM76112	1116	ACATGCAGAGCTATGGAAATCCAGACGTTACTTACGAGTGGTGGGCTGGTAATTCTGTGGTCACAAGTCGTTCTGGTCGATTCATAGCCTCCCATATTGGGCATACAGGCTTGATCGCATTCGCGGCTGGAGGAAGTACCCTTTGGGAACTTGCTCGCTACAATCCAGAGATCCCTATGGGGCATCAAAGCTCCTTATTCTTGGGGCATCTTGCCGCTTTTGGCGTAGGTTTTGACGAGGCTGGAGCTTGGACTGGTGTTGGTGTAGCAGCCGTAGCCATTGTCCACTTGGTTTTGTCAATGGTTTACGGAGGTGGTGCTTTATTGCATGCAGTTTATTTTGAAGCTGATGTTGCAGATAGTGAGGTTCCAAGAGCTAGAAAGTTTAAATTGGAATGGA…	3481	ACCCAGCTTTCTTGTACAAAGTTGGCATTATAAGAAAGCATTGCTTATCAATTTGTTGCAACGAACAGGTCACTATCAGTCAAAATAAAATCATTATTTGAGGCTAGGTGGAGGCTCAGTGATGATAAGTCTGCGATGGTGGATGCATGTGTCATGGTCATAGCTGTTTCCTGTGTGAAATTGTTATCCGCTCAGAGGGCACAATCCTATTCCGCGCTATCCGACAATCTCCAAGACATTAGGTGGAGTTCAGTTCGGCGTATGGCATATGTCGCTGGAAAGAACATGTGAGCAAAAGGCCAGCAAAAGGCCAGGAACCGTAAAAAGGCCGCGTTGCTGGCGTTTTTCCATAGGCTCCGCCCCCCTGACGAGCATCACAAAAATCGACGCTCAAGTCAG…	2365	ACCCAGCTTTCTTGTACAAAGTTGGCATTATAAGAAAGCATTGCTTATCAATTTGTTGCAACGAACAGGTCACTATCAGTCAAAATAAAATCATTATTTGAGGCTAGGTGGAGGCTCAGTGATGATAAGTCTGCGATGGTGGATGCATGTGTCATGGTCATAGCTGTTTCCTGTGTGAAATTGTTATCCGCTCAGAGGGCACAATCCTATTCCGCGCTATCCGACAATCTCCAAGACATTAGGTGGAGTTCAGTTCGGCGTATGGCATATGTCGCTGGAAAGAACATGTGAGCAAAAGGCCAGCAAAAGGCCAGGAACCGTAAAAAGGCCGCGTTGCTGGCGTTTTTCCATAGGCTCCGCCCCCCTGACGAGCATCACAAAAATCGACGCTCAAGTCAG…	pTGW	OriginOfReplication.pMB1	CopyNumber.high	KAN	N/A	Q-14967	ABM76112	Chlorophyll a-b binding	1113	Prochlorococcus;Prochlorococcus marinus str. PAC1;Prochlorococcus marinus str. NATL1A;Prochlorococcus sp. MIT 0801;Prochlorococcus marinus XMU1403	4	GO:0016021;GO:0009521;GO:0016168;GO:0009767			BP--IEA ; CC--IEA ; MF--IEA	photosynthetic electron transport chain ; chlorophyll binding ; photosystem ; integral component of membrane
pSHPs0629B654984AU	E10	glycerol	ABM76121_fit	1494	ACTTGAGGAAAATCTTCCTGATCTTCCCCAACCAGCTGTTTAAGATTAAGAAGCAGTTCACGGATGTGTCTCACATCGCACTTATTCAGGACTCGCTATTCTTCGGGTGCGACTCGCAGTGGCAGCAGAAATTCCACTGCAACAAGATCATCTTCCATAAGGCAACCATGGATAGTTACGAAGAGGACTTGAAGTCCCAGGGCTTTAACGTCATCTACTTGAAGCACCAGCGTGAGTCCCGTACGGAAGACAACCTTAACTACCTTTCTGAGAAGGGATTCAATTACTTTATTACATACGAGGCCTTCGACTGGTCTTTAGAGAAGCGTATCAAAGACTTTTCCTTGAAGAAGAACATCAAATTAGAGATTAGGAAGAACGACATGTTCCTTACATGCA…	3859	ACCCAGCTTTCTTGTACAAAGTTGGCATTATAAGAAAGCATTGCTTATCAATTTGTTGCAACGAACAGGTCACTATCAGTCAAAATAAAATCATTATTTGAGGCTAGGTGGAGGCTCAGTGATGATAAGTCTGCGATGGTGGATGCATGTGTCATGGTCATAGCTGTTTCCTGTGTGAAATTGTTATCCGCTCAGAGGGCACAATCCTATTCCGCGCTATCCGACAATCTCCAAGACATTAGGTGGAGTTCAGTTCGGCGTATGGCATATGTCGCTGGAAAGAACATGTGAGCAAAAGGCCAGCAAAAGGCCAGGAACCGTAAAAAGGCCGCGTTGCTGGCGTTTTTCCATAGGCTCCGCCCCCCTGACGAGCATCACAAAAATCGACGCTCAAGTCAG…	2365	ACCCAGCTTTCTTGTACAAAGTTGGCATTATAAGAAAGCATTGCTTATCAATTTGTTGCAACGAACAGGTCACTATCAGTCAAAATAAAATCATTATTTGAGGCTAGGTGGAGGCTCAGTGATGATAAGTCTGCGATGGTGGATGCATGTGTCATGGTCATAGCTGTTTCCTGTGTGAAATTGTTATCCGCTCAGAGGGCACAATCCTATTCCGCGCTATCCGACAATCTCCAAGACATTAGGTGGAGTTCAGTTCGGCGTATGGCATATGTCGCTGGAAAGAACATGTGAGCAAAAGGCCAGCAAAAGGCCAGGAACCGTAAAAAGGCCGCGTTGCTGGCGTTTTTCCATAGGCTCCGCCCCCCTGACGAGCATCACAAAAATCGACGCTCAAGTCAG…	pTGW	OriginOfReplication.pMB1	CopyNumber.high	KAN	N/A	Q-14967	ABM76121	cryptochrome photolyase family	1491	Prochlorococcus marinus;Prochlorococcus marinus str. NATL1A	1	GO:0016829			MF--IEA	lyase activity
pSHPs0629B654984AU	G10	glycerol	ABM76128	1437	ACATGTTTAAAGATTATCAACCTAAAAAGGGATACGACGAATACTTTTCTTCTGATGATTTTTTGCCGAGATCATCTTTAGAGCCTTTACTTTCTTCCTTAGGAGAGATGGGCTTAGATCAATTGAACATAAGTCATGAAATAGCAAGAAAGCTTCTTCTTCGCCATGGAGCAACTTTCCGTCTCAATGATTCTGGAAATAAAGGTTCCGAAAGGATTCTTCCCTTTGACCCTCTTCCAAGAGTTATTGGTTCTTTAGAATGGTTAGATTTAGAGAGGGGACTGATACAACGGCTCGAAGCGATAGATTTATTTTTAGCCGACGTATATGGAAAACAACAAATAATTAAAGATGGGATTATTCCTAGAGATCTCATTGAGAGTTCTGATGGATGGCGAC…	3802	ACCCAGCTTTCTTGTACAAAGTTGGCATTATAAGAAAGCATTGCTTATCAATTTGTTGCAACGAACAGGTCACTATCAGTCAAAATAAAATCATTATTTGAGGCTAGGTGGAGGCTCAGTGATGATAAGTCTGCGATGGTGGATGCATGTGTCATGGTCATAGCTGTTTCCTGTGTGAAATTGTTATCCGCTCAGAGGGCACAATCCTATTCCGCGCTATCCGACAATCTCCAAGACATTAGGTGGAGTTCAGTTCGGCGTATGGCATATGTCGCTGGAAAGAACATGTGAGCAAAAGGCCAGCAAAAGGCCAGGAACCGTAAAAAGGCCGCGTTGCTGGCGTTTTTCCATAGGCTCCGCCCCCCTGACGAGCATCACAAAAATCGACGCTCAAGTCAG…	2365	ACCCAGCTTTCTTGTACAAAGTTGGCATTATAAGAAAGCATTGCTTATCAATTTGTTGCAACGAACAGGTCACTATCAGTCAAAATAAAATCATTATTTGAGGCTAGGTGGAGGCTCAGTGATGATAAGTCTGCGATGGTGGATGCATGTGTCATGGTCATAGCTGTTTCCTGTGTGAAATTGTTATCCGCTCAGAGGGCACAATCCTATTCCGCGCTATCCGACAATCTCCAAGACATTAGGTGGAGTTCAGTTCGGCGTATGGCATATGTCGCTGGAAAGAACATGTGAGCAAAAGGCCAGCAAAAGGCCAGGAACCGTAAAAAGGCCGCGTTGCTGGCGTTTTTCCATAGGCTCCGCCCCCCTGACGAGCATCACAAAAATCGACGCTCAAGTCAG…	pTGW	OriginOfReplication.pMB1	CopyNumber.high	KAN	N/A	Q-14967	ABM76128	circularly permuted type 2 ATP-grasp	1434	Prochlorococcus marinus
pSHPs0629B654984AU	H10	glycerol	ABM76131	1548	ACATGAATAAAAAAAGAAATAAGGCTATTAATCACACAAAAAGAAATCAAGTCAAAACATTTCCTATCTCATTTTCTTTATATAAAATCAAAGATGATCTAATAATAAATACAAATTATCTTTCTGAAACTCCAGAAGAAGAAATAATTAATCAAGCAATTAAGTTTCATTTGCAAGGTAAGATTTCAGAGGCAATAAAATATTATAAGCATTGTCTTATCAAAGGTTTTCATGATGAAAAAGTTTTTTGTAATTATGGAATTATATTGAAAAATTTGGGTAAAACTAAAGAAGCAGAATTACTACAACTTAAAGCAATAGAAATAAAACCAAACTATGCAGAAGCTTACTCTAATCTGGGAGTTATATATAAAGATAAAGGTAAGTTAAAGGAAGCTG…	3913	ACCCAGCTTTCTTGTACAAAGTTGGCATTATAAGAAAGCATTGCTTATCAATTTGTTGCAACGAACAGGTCACTATCAGTCAAAATAAAATCATTATTTGAGGCTAGGTGGAGGCTCAGTGATGATAAGTCTGCGATGGTGGATGCATGTGTCATGGTCATAGCTGTTTCCTGTGTGAAATTGTTATCCGCTCAGAGGGCACAATCCTATTCCGCGCTATCCGACAATCTCCAAGACATTAGGTGGAGTTCAGTTCGGCGTATGGCATATGTCGCTGGAAAGAACATGTGAGCAAAAGGCCAGCAAAAGGCCAGGAACCGTAAAAAGGCCGCGTTGCTGGCGTTTTTCCATAGGCTCCGCCCCCCTGACGAGCATCACAAAAATCGACGCTCAAGTCAG…	2365	ACCCAGCTTTCTTGTACAAAGTTGGCATTATAAGAAAGCATTGCTTATCAATTTGTTGCAACGAACAGGTCACTATCAGTCAAAATAAAATCATTATTTGAGGCTAGGTGGAGGCTCAGTGATGATAAGTCTGCGATGGTGGATGCATGTGTCATGGTCATAGCTGTTTCCTGTGTGAAATTGTTATCCGCTCAGAGGGCACAATCCTATTCCGCGCTATCCGACAATCTCCAAGACATTAGGTGGAGTTCAGTTCGGCGTATGGCATATGTCGCTGGAAAGAACATGTGAGCAAAAGGCCAGCAAAAGGCCAGGAACCGTAAAAAGGCCGCGTTGCTGGCGTTTTTCCATAGGCTCCGCCCCCCTGACGAGCATCACAAAAATCGACGCTCAAGTCAG…	pTGW	OriginOfReplication.pMB1	CopyNumber.high	KAN	N/A	Q-14967	ABM76131	sulfotransferase family	1545	Prochlorococcus marinus;Prochlorococcus marinus str. NATL1A
pSHPs0629B654984AU	C11	glycerol	ABM76143	1095	ACATGCTTAAGGCCGGAATTGTTGGACTCCCTAATGTTGGGAAGTCCACCTTGTTCAATGCTCTTGTTGCGAATGCTCAAGCTCAAGCAGCAAACTTTCCATTTTGTACGATTGAACCCAATGTAGGCTCTGTTTCAGTCCCTGACCAACGTTTGAATTTGCTTGGTGAACTTAGTAATAGTAAGCAAATTATTCCAACGAGAATGGAGTTTGTTGATATTGCTGGTCTTGTTAAGGGAGCAAGTAAAGGGGAGGGACTGGGTAACAAGTTTTTAGCAAATATAAGGGAAGTGGATGCAATAGTTCATGTGATTAGATGTTTTAGAGATGATGATGTTATTCATGTTTCTGGATCAGTAGACCCATCAAGAGATATTGAGATAATAAATTTAGAATTAG…	3460	ACCCAGCTTTCTTGTACAAAGTTGGCATTATAAGAAAGCATTGCTTATCAATTTGTTGCAACGAACAGGTCACTATCAGTCAAAATAAAATCATTATTTGAGGCTAGGTGGAGGCTCAGTGATGATAAGTCTGCGATGGTGGATGCATGTGTCATGGTCATAGCTGTTTCCTGTGTGAAATTGTTATCCGCTCAGAGGGCACAATCCTATTCCGCGCTATCCGACAATCTCCAAGACATTAGGTGGAGTTCAGTTCGGCGTATGGCATATGTCGCTGGAAAGAACATGTGAGCAAAAGGCCAGCAAAAGGCCAGGAACCGTAAAAAGGCCGCGTTGCTGGCGTTTTTCCATAGGCTCCGCCCCCCTGACGAGCATCACAAAAATCGACGCTCAAGTCAG…	2365	ACCCAGCTTTCTTGTACAAAGTTGGCATTATAAGAAAGCATTGCTTATCAATTTGTTGCAACGAACAGGTCACTATCAGTCAAAATAAAATCATTATTTGAGGCTAGGTGGAGGCTCAGTGATGATAAGTCTGCGATGGTGGATGCATGTGTCATGGTCATAGCTGTTTCCTGTGTGAAATTGTTATCCGCTCAGAGGGCACAATCCTATTCCGCGCTATCCGACAATCTCCAAGACATTAGGTGGAGTTCAGTTCGGCGTATGGCATATGTCGCTGGAAAGAACATGTGAGCAAAAGGCCAGCAAAAGGCCAGGAACCGTAAAAAGGCCGCGTTGCTGGCGTTTTTCCATAGGCTCCGCCCCCCTGACGAGCATCACAAAAATCGACGCTCAAGTCAG…	pTGW	OriginOfReplication.pMB1	CopyNumber.high	KAN	N/A	Q-14967	ABM76143	redox-regulated ATPase	1092	Prochlorococcus marinus;Prochlorococcus marinus str. NATL1A	5	GO:0005525;GO:0016887;GO:0005524;GO:0043022;GO:0043023	EC:3.6.1.3	Acting on acid anhydrides	MF--IEA	GTP binding ; ATPase activity ; ribosome binding ; ribosomal large subunit binding ; ATP binding
pSHPs0629B654984AU	D11	glycerol	ABM76146	1506	ACTTGTCCCTAAAATTCACAAACACCTTATCCAAAAAGAAAGAGGATTTTATTTCTATAAATCCTAATCAAGTTAAAATATATTGTTGTGGTGTAACTGTTTATGATCTTTGTCATCTTGGTCATGCAAGAAGTTACCTGAATTGGGATGTATTGAGACGGTTTTTAATTTGGAAAGGATTTGAAGTTAAATTTGTACAAAACTTCACTGATATTGATGACAAAATTATTAATCGAGCAAATAAAGAAGGATGTTCTACTGATGAATTAAGTGAAAGAAATATTGATGAATTCCACAAAGATATGGATACTCTTTCCATTCTTAGACCAACTAGCATGCCAAGAGCAACAAAATGCCTCCATCAAATTATTAATTTCATAGAAGAATTAGAACAAAAAA…	3871	ACCCAGCTTTCTTGTACAAAGTTGGCATTATAAGAAAGCATTGCTTATCAATTTGTTGCAACGAACAGGTCACTATCAGTCAAAATAAAATCATTATTTGAGGCTAGGTGGAGGCTCAGTGATGATAAGTCTGCGATGGTGGATGCATGTGTCATGGTCATAGCTGTTTCCTGTGTGAAATTGTTATCCGCTCAGAGGGCACAATCCTATTCCGCGCTATCCGACAATCTCCAAGACATTAGGTGGAGTTCAGTTCGGCGTATGGCATATGTCGCTGGAAAGAACATGTGAGCAAAAGGCCAGCAAAAGGCCAGGAACCGTAAAAAGGCCGCGTTGCTGGCGTTTTTCCATAGGCTCCGCCCCCCTGACGAGCATCACAAAAATCGACGCTCAAGTCAG…	2365	ACCCAGCTTTCTTGTACAAAGTTGGCATTATAAGAAAGCATTGCTTATCAATTTGTTGCAACGAACAGGTCACTATCAGTCAAAATAAAATCATTATTTGAGGCTAGGTGGAGGCTCAGTGATGATAAGTCTGCGATGGTGGATGCATGTGTCATGGTCATAGCTGTTTCCTGTGTGAAATTGTTATCCGCTCAGAGGGCACAATCCTATTCCGCGCTATCCGACAATCTCCAAGACATTAGGTGGAGTTCAGTTCGGCGTATGGCATATGTCGCTGGAAAGAACATGTGAGCAAAAGGCCAGCAAAAGGCCAGGAACCGTAAAAAGGCCGCGTTGCTGGCGTTTTTCCATAGGCTCCGCCCCCCTGACGAGCATCACAAAAATCGACGCTCAAGTCAG…	pTGW	OriginOfReplication.pMB1	CopyNumber.high	KAN	N/A	Q-14967	ABM76146	cysteine--tRNA ligase	1503	Prochlorococcus marinus;Prochlorococcus marinus str. NATL1A	6	GO:0005524;GO:0008270;GO:0005737;GO:0004817;GO:0006534;GO:0006423	EC:6.1.1.16	Forming carbon-oxygen bonds	BP--IEA ; CC--IEA ; MF--IEA	cytoplasm ; cysteinyl-tRNA aminoacylation ; cysteine metabolic process ; cysteine-tRNA ligase activity ; ATP binding ; zinc ion binding
pSHPs0629B654984AU	F11	glycerol	ABM76148	1242	ACGTGAAAGCCATAAGCGTTTTAGGCTCAACAGGATCTATTGGGACTCAAACCCTTCAAATTGCAGAAGAGTTTCCTGATCAATTCAAAATTGTTGCACTAACAGCAGGAAAGAATCTTGATTTAGTAACCAAACAAATTGAAACGCATCAACCTGAAGTCGTTTCACTAGCCGATGAGTCTCTTTTGCCAGAACTGACTAGGCGAATAAATAGTCTCAATGAAGATTCAAAAATATTAAAGAAGCCCTTATTGATGGCGGGAGCCGAAGGACTTAATACTGCGGCAGCTTGGGGAAGTGCAGATCTTGTTGTAACTGGAATAGTTGGCTGTGCAGGCCTCCTGCCAACACTTGCAGCTATTGAAGCAGGGAAGGACCTAGCTCTAGCAAATAAAGAAA…	3607	ACCCAGCTTTCTTGTACAAAGTTGGCATTATAAGAAAGCATTGCTTATCAATTTGTTGCAACGAACAGGTCACTATCAGTCAAAATAAAATCATTATTTGAGGCTAGGTGGAGGCTCAGTGATGATAAGTCTGCGATGGTGGATGCATGTGTCATGGTCATAGCTGTTTCCTGTGTGAAATTGTTATCCGCTCAGAGGGCACAATCCTATTCCGCGCTATCCGACAATCTCCAAGACATTAGGTGGAGTTCAGTTCGGCGTATGGCATATGTCGCTGGAAAGAACATGTGAGCAAAAGGCCAGCAAAAGGCCAGGAACCGTAAAAAGGCCGCGTTGCTGGCGTTTTTCCATAGGCTCCGCCCCCCTGACGAGCATCACAAAAATCGACGCTCAAGTCAG…	2365	ACCCAGCTTTCTTGTACAAAGTTGGCATTATAAGAAAGCATTGCTTATCAATTTGTTGCAACGAACAGGTCACTATCAGTCAAAATAAAATCATTATTTGAGGCTAGGTGGAGGCTCAGTGATGATAAGTCTGCGATGGTGGATGCATGTGTCATGGTCATAGCTGTTTCCTGTGTGAAATTGTTATCCGCTCAGAGGGCACAATCCTATTCCGCGCTATCCGACAATCTCCAAGACATTAGGTGGAGTTCAGTTCGGCGTATGGCATATGTCGCTGGAAAGAACATGTGAGCAAAAGGCCAGCAAAAGGCCAGGAACCGTAAAAAGGCCGCGTTGCTGGCGTTTTTCCATAGGCTCCGCCCCCCTGACGAGCATCACAAAAATCGACGCTCAAGTCAG…	pTGW	OriginOfReplication.pMB1	CopyNumber.high	KAN	N/A	Q-14967	ABM76148	1-deoxy-D-xylulose-5-phosphate reductoisomerase	1239	Prochlorococcus marinus;Prochlorococcus marinus str. NATL1A	7	GO:0030604;GO:0046872;GO:0070402;GO:0019288;GO:0055114;GO:0006694;GO:0016114	EC:1.1.1.267	Acting on the CH-OH group of donors	BP--IEA ; MF--IEA	1-deoxy-D-xylulose-5-phosphate reductoisomerase activity ; terpenoid biosynthetic process ; oxidation-reduction process ; metal ion binding ; NADPH binding ; isopentenyl diphosphate biosynthetic process, methylerythritol 4-phosphate pathway ; steroid biosynthetic process
pSHPs0629B654984AU	H11	glycerol	ABM76155	1380	ACATGCCAGCCGAAAACAAAGAATTAAAAACTGAAAATTTAGTAATTATAGGTTCAGGACCCGCTGGATATACCGCTGCTATCTATGCGGCAAGAGCGAATCTACAACCACTTATTATTACTGGGTTTGAAAAAGGTGGAATTCCAGGTGGTCAATTAATGACGACAACATTTGTAGAGAATTTCCCAGGTTTCCCAAATGGAGTTCAAGGTCCAGAATTGATGGATTTAATAAAAGCACAAGCTGTGAGATGGGGGACAAATCTAATTGAAGAAGATGCCATATCAATTGATCTAAGCAAAAGACCCTTTTCTATTGTTACTACTACCAAAAAAATCAAAACAAACTCCTTAATTATTTCCACCGGAGCAAGCGCCAATCGTCTAGGCCTTAAAAATG…	3745	ACCCAGCTTTCTTGTACAAAGTTGGCATTATAAGAAAGCATTGCTTATCAATTTGTTGCAACGAACAGGTCACTATCAGTCAAAATAAAATCATTATTTGAGGCTAGGTGGAGGCTCAGTGATGATAAGTCTGCGATGGTGGATGCATGTGTCATGGTCATAGCTGTTTCCTGTGTGAAATTGTTATCCGCTCAGAGGGCACAATCCTATTCCGCGCTATCCGACAATCTCCAAGACATTAGGTGGAGTTCAGTTCGGCGTATGGCATATGTCGCTGGAAAGAACATGTGAGCAAAAGGCCAGCAAAAGGCCAGGAACCGTAAAAAGGCCGCGTTGCTGGCGTTTTTCCATAGGCTCCGCCCCCCTGACGAGCATCACAAAAATCGACGCTCAAGTCAG…	2365	ACCCAGCTTTCTTGTACAAAGTTGGCATTATAAGAAAGCATTGCTTATCAATTTGTTGCAACGAACAGGTCACTATCAGTCAAAATAAAATCATTATTTGAGGCTAGGTGGAGGCTCAGTGATGATAAGTCTGCGATGGTGGATGCATGTGTCATGGTCATAGCTGTTTCCTGTGTGAAATTGTTATCCGCTCAGAGGGCACAATCCTATTCCGCGCTATCCGACAATCTCCAAGACATTAGGTGGAGTTCAGTTCGGCGTATGGCATATGTCGCTGGAAAGAACATGTGAGCAAAAGGCCAGCAAAAGGCCAGGAACCGTAAAAAGGCCGCGTTGCTGGCGTTTTTCCATAGGCTCCGCCCCCCTGACGAGCATCACAAAAATCGACGCTCAAGTCAG…	pTGW	OriginOfReplication.pMB1	CopyNumber.high	KAN	N/A	Q-14967	ABM76155	thioredoxin-disulfide reductase	1377	Prochlorococcus marinus;Prochlorococcus marinus str. NATL1A	7	GO:0006118;GO:0006206;GO:0005737;GO:0019430;GO:0004791;GO:0045454;GO:0055114	EC:1.8.1.9	Acting on a sulfur group of donors	BP--IEA ; CC--IEA ; MF--IEA	cytoplasm ; pyrimidine nucleobase metabolic process ; oxidation-reduction process ; thioredoxin-disulfide reductase activity ; cell redox homeostasis ; obsolete electron transport ; removal of superoxide radicals
pSHPs0629B654984AU	C12	glycerol	ABM76165	1386	ACGTGGAAACGCCCTTTAATAGTTTACTCAACGCTCCTAATCAAAGCCTTGAAGAGACTGGTTACGCCTGGTATGTAGGAAATGCAAGGCTAATCAATCTTTCAGGAAGACTTTTAGGTGCTCACATTGCTCACGCAGGACTAATTGTGTTCTGGGCAGGCGCGATGATGCTTTTCGAAGTAAGTCACTTCACCATGGATAAACCCATGTGGGAACAAGGCTTAATTTGTATGCCTCACGTAGCCATGTTTGGATACGGCATTGGTCCAGGTGGAGAAGTCACTGATGTATGGCCTTTCTTCATTGCTGGTGTTATTCACCTAGTTGCATCTGGAATCCTTGGCTTTGGTGGTGTTTTTCACTCCCTTGCAGGACCAGAGAAACTTGAAGAAGATTTCC…	3751	ACCCAGCTTTCTTGTACAAAGTTGGCATTATAAGAAAGCATTGCTTATCAATTTGTTGCAACGAACAGGTCACTATCAGTCAAAATAAAATCATTATTTGAGGCTAGGTGGAGGCTCAGTGATGATAAGTCTGCGATGGTGGATGCATGTGTCATGGTCATAGCTGTTTCCTGTGTGAAATTGTTATCCGCTCAGAGGGCACAATCCTATTCCGCGCTATCCGACAATCTCCAAGACATTAGGTGGAGTTCAGTTCGGCGTATGGCATATGTCGCTGGAAAGAACATGTGAGCAAAAGGCCAGCAAAAGGCCAGGAACCGTAAAAAGGCCGCGTTGCTGGCGTTTTTCCATAGGCTCCGCCCCCCTGACGAGCATCACAAAAATCGACGCTCAAGTCAG…	2365	ACCCAGCTTTCTTGTACAAAGTTGGCATTATAAGAAAGCATTGCTTATCAATTTGTTGCAACGAACAGGTCACTATCAGTCAAAATAAAATCATTATTTGAGGCTAGGTGGAGGCTCAGTGATGATAAGTCTGCGATGGTGGATGCATGTGTCATGGTCATAGCTGTTTCCTGTGTGAAATTGTTATCCGCTCAGAGGGCACAATCCTATTCCGCGCTATCCGACAATCTCCAAGACATTAGGTGGAGTTCAGTTCGGCGTATGGCATATGTCGCTGGAAAGAACATGTGAGCAAAAGGCCAGCAAAAGGCCAGGAACCGTAAAAAGGCCGCGTTGCTGGCGTTTTTCCATAGGCTCCGCCCCCCTGACGAGCATCACAAAAATCGACGCTCAAGTCAG…	pTGW	OriginOfReplication.pMB1	CopyNumber.high	KAN	N/A	Q-14967	ABM76165	MULTISPECIES: photosystem II 44 kDa subunit reaction center	1383	Prochlorococcus;Prochlorococcus marinus str. NATL1A;Prochlorococcus sp. MIT 0801	9	GO:0006118;GO:0009772;GO:0045156;GO:0046872;GO:0009523;GO:0016021;GO:0018298;GO:0042651;GO:0016168			MF--IEA ; BP--IEA ; CC--IEA	photosystem II ; electron transporter, transferring electrons within the cyclic electron transport pathway of photosynthesis activity ; chlorophyll binding ; metal ion binding ; thylakoid membrane ; photosynthetic electron transport in photosystem II ; integral component of membrane ; protein-chromophore linkage ; obsolete electron transport
pSHPs0629B654984AU	E12	glycerol	ABM76174	867	ACATGGAAAGAAAGAAAATAATCAAACAAAAAGAGGTAACAGACTTTTGGGAAAAAGAAGTATGTGGAACAAGGTTTGTTAAAAAAAATTCAGACTCAACAAATCACGAACAGATTAGAGATAGTAGATATCGAGTTGAACCATACATCAAAGAATTTGCATTTGAATTTCCTGATAGAAATATCGCAGATAAAAAAGTTCTTGAAATTGGAGTTGGAGCAGGTACTGATTTTATTGAATTTTTAAAAAGAGATGCAATTTGTTCTGGTATAGATGCAACAGAATCAGCTATAAAAGAAACTAGAAGAAATATAGATTGTGCCTTTCAAGAAAATAATTATAGATTGGAATATCTTGATAAAGTAAATGCAGAGAAATTACCATTTGATAATAATTATT…	3232	ACCCAGCTTTCTTGTACAAAGTTGGCATTATAAGAAAGCATTGCTTATCAATTTGTTGCAACGAACAGGTCACTATCAGTCAAAATAAAATCATTATTTGAGGCTAGGTGGAGGCTCAGTGATGATAAGTCTGCGATGGTGGATGCATGTGTCATGGTCATAGCTGTTTCCTGTGTGAAATTGTTATCCGCTCAGAGGGCACAATCCTATTCCGCGCTATCCGACAATCTCCAAGACATTAGGTGGAGTTCAGTTCGGCGTATGGCATATGTCGCTGGAAAGAACATGTGAGCAAAAGGCCAGCAAAAGGCCAGGAACCGTAAAAAGGCCGCGTTGCTGGCGTTTTTCCATAGGCTCCGCCCCCCTGACGAGCATCACAAAAATCGACGCTCAAGTCAG…	2365	ACCCAGCTTTCTTGTACAAAGTTGGCATTATAAGAAAGCATTGCTTATCAATTTGTTGCAACGAACAGGTCACTATCAGTCAAAATAAAATCATTATTTGAGGCTAGGTGGAGGCTCAGTGATGATAAGTCTGCGATGGTGGATGCATGTGTCATGGTCATAGCTGTTTCCTGTGTGAAATTGTTATCCGCTCAGAGGGCACAATCCTATTCCGCGCTATCCGACAATCTCCAAGACATTAGGTGGAGTTCAGTTCGGCGTATGGCATATGTCGCTGGAAAGAACATGTGAGCAAAAGGCCAGCAAAAGGCCAGGAACCGTAAAAAGGCCGCGTTGCTGGCGTTTTTCCATAGGCTCCGCCCCCCTGACGAGCATCACAAAAATCGACGCTCAAGTCAG…	pTGW	OriginOfReplication.pMB1	CopyNumber.high	KAN	N/A	Q-14967	ABM76174	class I SAM-dependent methyltransferase	864	Prochlorococcus marinus;Prochlorococcus marinus str. NATL1A	2	GO:0008168;GO:0032259			BP--IEA ; MF--IEA	methyltransferase activity ; methylation
pSHPs0629B654984AU	G12	glycerol	ABM76178	1251	ACATGAAGCTTTTTCAGCGTTTGCTGGTAGCTCCTGCTGCTTTGGGCCTAATGGCACCATTAGCTGCAAATGCCGACGTTACTGCGGTATCTAACGATTCAGATCTAAGTTCTGAAGTTATTCAAGCTCGTGTTGACGGCGTTGAAGCTCAACTCGGCGAAATAATGGCTGGTCAGTTCTCTTCATCTACAAAGATGAGCGGAAAGGCTGCTTTCATAACTGGTTATGTTGACGATGATGCTGAGTCAGATACTGACAGCATCACTATGGAATATATGTATCAGTTGAACATGAACACCAGTTTTACTGGTGAAGACATGCTCTACACAAGACTTAAAGCTGGTAACGTTTCTGATCATTTTGTAGATAAAGGTCAAGGTACTTATCTTTCAGCTGGTA…	3616	ACCCAGCTTTCTTGTACAAAGTTGGCATTATAAGAAAGCATTGCTTATCAATTTGTTGCAACGAACAGGTCACTATCAGTCAAAATAAAATCATTATTTGAGGCTAGGTGGAGGCTCAGTGATGATAAGTCTGCGATGGTGGATGCATGTGTCATGGTCATAGCTGTTTCCTGTGTGAAATTGTTATCCGCTCAGAGGGCACAATCCTATTCCGCGCTATCCGACAATCTCCAAGACATTAGGTGGAGTTCAGTTCGGCGTATGGCATATGTCGCTGGAAAGAACATGTGAGCAAAAGGCCAGCAAAAGGCCAGGAACCGTAAAAAGGCCGCGTTGCTGGCGTTTTTCCATAGGCTCCGCCCCCCTGACGAGCATCACAAAAATCGACGCTCAAGTCAG…	2365	ACCCAGCTTTCTTGTACAAAGTTGGCATTATAAGAAAGCATTGCTTATCAATTTGTTGCAACGAACAGGTCACTATCAGTCAAAATAAAATCATTATTTGAGGCTAGGTGGAGGCTCAGTGATGATAAGTCTGCGATGGTGGATGCATGTGTCATGGTCATAGCTGTTTCCTGTGTGAAATTGTTATCCGCTCAGAGGGCACAATCCTATTCCGCGCTATCCGACAATCTCCAAGACATTAGGTGGAGTTCAGTTCGGCGTATGGCATATGTCGCTGGAAAGAACATGTGAGCAAAAGGCCAGCAAAAGGCCAGGAACCGTAAAAAGGCCGCGTTGCTGGCGTTTTTCCATAGGCTCCGCCCCCCTGACGAGCATCACAAAAATCGACGCTCAAGTCAG…	pTGW	OriginOfReplication.pMB1	CopyNumber.high	KAN	N/A	Q-14967	ABM76178	porin	1248	Prochlorococcus marinus;Prochlorococcus marinus str. NATL1A	4	GO:0015288;GO:0055085;GO:0016021;GO:0008643			BP--IEA ; CC--IEA ; MF--IEA	transmembrane transport ; integral component of membrane ; porin activity ; carbohydrate transport
pSHPs0629B654984AU	A1	glycerol	ABM75481	750	ACATGATTAAAAAGATAATTAAATATTTAACCCTAATAATTGATAAGCTGTATTCTGATAAAAGTATAGAAAAAACAAATAAGAAATTGCAACATACAATATTAAAAAATGATCTTACAGCAAAACTAAAAGATAATGAGCAAGAAATACTTTTTGGATGTGGCTGCTTTTGGGGGGCAGAGAAAGGCTTCTGGAGGCTTCCAGGAGTCATAACAACTGCAGTAGGCTATGCAGGAGGCGAGAAGGAAAAACCAAACTACAGGGAGGTATGTTCTGGTCTAACAGGTCATACCGAAGTCGTGAGAGTTGTTTGGAATAACAATGAAATTGATCTAAGCGATCTACTAAAATTATTTTGGGAATGCCATGACCCAACACAAGGCAATCGTCAGGGAAACG…	3115	ACCCAGCTTTCTTGTACAAAGTTGGCATTATAAGAAAGCATTGCTTATCAATTTGTTGCAACGAACAGGTCACTATCAGTCAAAATAAAATCATTATTTGAGGCTAGGTGGAGGCTCAGTGATGATAAGTCTGCGATGGTGGATGCATGTGTCATGGTCATAGCTGTTTCCTGTGTGAAATTGTTATCCGCTCAGAGGGCACAATCCTATTCCGCGCTATCCGACAATCTCCAAGACATTAGGTGGAGTTCAGTTCGGCGTATGGCATATGTCGCTGGAAAGAACATGTGAGCAAAAGGCCAGCAAAAGGCCAGGAACCGTAAAAAGGCCGCGTTGCTGGCGTTTTTCCATAGGCTCCGCCCCCCTGACGAGCATCACAAAAATCGACGCTCAAGTCAG…	2365	ACCCAGCTTTCTTGTACAAAGTTGGCATTATAAGAAAGCATTGCTTATCAATTTGTTGCAACGAACAGGTCACTATCAGTCAAAATAAAATCATTATTTGAGGCTAGGTGGAGGCTCAGTGATGATAAGTCTGCGATGGTGGATGCATGTGTCATGGTCATAGCTGTTTCCTGTGTGAAATTGTTATCCGCTCAGAGGGCACAATCCTATTCCGCGCTATCCGACAATCTCCAAGACATTAGGTGGAGTTCAGTTCGGCGTATGGCATATGTCGCTGGAAAGAACATGTGAGCAAAAGGCCAGCAAAAGGCCAGGAACCGTAAAAAGGCCGCGTTGCTGGCGTTTTTCCATAGGCTCCGCCCCCCTGACGAGCATCACAAAAATCGACGCTCAAGTCAG…	pTGW	OriginOfReplication.pMB1	CopyNumber.high	KAN	N/A	Q-14967	ABM75481	peptide-methionine (S)-S-oxide reductase	747	Prochlorococcus marinus;Prochlorococcus marinus str. NATL1A	3	GO:0006464;GO:0008113;GO:0055114	EC:1.8.4.11	Acting on a sulfur group of donors	BP--IEA ; MF--IEA	oxidation-reduction process ; cellular protein modification process ; peptide-methionine (S)-S-oxide reductase activity
pSHPs0629B654984AU	D1	glycerol	ABM75489_fit	1332	ACATGAGCTATCGTTTCAATAAAGACACGCGTAATTCTAAGAACTCTTCATCGAATAAACGTAGCAGCAACTACTCTCGTCAAGATAATGACTCCAAGAAGTCCAATTTTAATGATAGAAGAAGAACAAACAACAAGATTAACAGACATAGCTCAGATCAAGTGAATCAATACTCCTTGGGTAAAGAATTTTCTGATCGTAGCAGATCCTCTAACGAGGCAAATTCGAACTATAGAGGTTCTAATAGATTCGAAAGGAAATCTACCAACTCATCATATAGAAATCAAGACTCTCAGGAGACTAACAATTACAGGGGATCAAATAGATTTGAGCGTAAAAGCACCAACTCGTCTTATAGAAATCAAGACTCCCAGGAAACGAACAATTACCGTGGTTCTA…	3697	ACCCAGCTTTCTTGTACAAAGTTGGCATTATAAGAAAGCATTGCTTATCAATTTGTTGCAACGAACAGGTCACTATCAGTCAAAATAAAATCATTATTTGAGGCTAGGTGGAGGCTCAGTGATGATAAGTCTGCGATGGTGGATGCATGTGTCATGGTCATAGCTGTTTCCTGTGTGAAATTGTTATCCGCTCAGAGGGCACAATCCTATTCCGCGCTATCCGACAATCTCCAAGACATTAGGTGGAGTTCAGTTCGGCGTATGGCATATGTCGCTGGAAAGAACATGTGAGCAAAAGGCCAGCAAAAGGCCAGGAACCGTAAAAAGGCCGCGTTGCTGGCGTTTTTCCATAGGCTCCGCCCCCCTGACGAGCATCACAAAAATCGACGCTCAAGTCAG…	2365	ACCCAGCTTTCTTGTACAAAGTTGGCATTATAAGAAAGCATTGCTTATCAATTTGTTGCAACGAACAGGTCACTATCAGTCAAAATAAAATCATTATTTGAGGCTAGGTGGAGGCTCAGTGATGATAAGTCTGCGATGGTGGATGCATGTGTCATGGTCATAGCTGTTTCCTGTGTGAAATTGTTATCCGCTCAGAGGGCACAATCCTATTCCGCGCTATCCGACAATCTCCAAGACATTAGGTGGAGTTCAGTTCGGCGTATGGCATATGTCGCTGGAAAGAACATGTGAGCAAAAGGCCAGCAAAAGGCCAGGAACCGTAAAAAGGCCGCGTTGCTGGCGTTTTTCCATAGGCTCCGCCCCCCTGACGAGCATCACAAAAATCGACGCTCAAGTCAG…	pTGW	OriginOfReplication.pMB1	CopyNumber.high	KAN	N/A	Q-14967	ABM75489	23S rRNA (guanosine(2251)-2 -O)-methyltransferase	1329	Prochlorococcus marinus;Prochlorococcus marinus str. NATL1A	4	GO:0008173;GO:0001510;GO:0003723;GO:0006396			BP--IEA ; MF--IEA	RNA processing ; RNA methylation ; RNA binding ; RNA methyltransferase activity
pSHPs0629B654984AU	G1	glycerol	ABM75501	1281	ACATGTCCAAAGTAATACTTCAAATTGATGGGAATAATTTCTATGCTTCGTGTGAACAAATGATCGATCCTTCCATAAAAGGAAAGGGATTAGTAGTACTTTCGAATAATGATGGATGCATAATAGCTCGCAGTTCAGAGGCCAGAAGAATGGGAATTCCTATGGGACAGCCTTATTTCAAGTTAAAGAATAAACTAACTCAATTAAATATAAATGTGAGAAGTTCAAATTACGAATTGTACGGTGATATAAGTAATCGATTAATGCAACTACTAAGAAAAAATTGTGAAGAACTGGAAATTTACTCTATAGATGAAGCGTTTGGAACTATAAAACGTCCAAAGGAAAAGTGCTTATACAAATGGGGAAAAGATTTAAGGGCTTTGGTTTATCAAAACA…	3646	ACCCAGCTTTCTTGTACAAAGTTGGCATTATAAGAAAGCATTGCTTATCAATTTGTTGCAACGAACAGGTCACTATCAGTCAAAATAAAATCATTATTTGAGGCTAGGTGGAGGCTCAGTGATGATAAGTCTGCGATGGTGGATGCATGTGTCATGGTCATAGCTGTTTCCTGTGTGAAATTGTTATCCGCTCAGAGGGCACAATCCTATTCCGCGCTATCCGACAATCTCCAAGACATTAGGTGGAGTTCAGTTCGGCGTATGGCATATGTCGCTGGAAAGAACATGTGAGCAAAAGGCCAGCAAAAGGCCAGGAACCGTAAAAAGGCCGCGTTGCTGGCGTTTTTCCATAGGCTCCGCCCCCCTGACGAGCATCACAAAAATCGACGCTCAAGTCAG…	2365	ACCCAGCTTTCTTGTACAAAGTTGGCATTATAAGAAAGCATTGCTTATCAATTTGTTGCAACGAACAGGTCACTATCAGTCAAAATAAAATCATTATTTGAGGCTAGGTGGAGGCTCAGTGATGATAAGTCTGCGATGGTGGATGCATGTGTCATGGTCATAGCTGTTTCCTGTGTGAAATTGTTATCCGCTCAGAGGGCACAATCCTATTCCGCGCTATCCGACAATCTCCAAGACATTAGGTGGAGTTCAGTTCGGCGTATGGCATATGTCGCTGGAAAGAACATGTGAGCAAAAGGCCAGCAAAAGGCCAGGAACCGTAAAAAGGCCGCGTTGCTGGCGTTTTTCCATAGGCTCCGCCCCCCTGACGAGCATCACAAAAATCGACGCTCAAGTCAG…	pTGW	OriginOfReplication.pMB1	CopyNumber.high	KAN	N/A	Q-14967	ABM75501	Y-family DNA polymerase	1278	Prochlorococcus marinus;Prochlorococcus marinus str. NATL1A	6	GO:0006281;GO:0003887;GO:0006260;GO:0071897;GO:0042575;GO:0003684	EC:2.7.7.7	Transferring phosphorus-containing groups	BP--IEA ; MF--IEA	DNA replication ; DNA polymerase complex ; DNA biosynthetic process ; DNA-directed DNA polymerase activity ; damaged DNA binding ; DNA repair
pSHPs0629B654984AU	B2	glycerol	ABM75510	1494	ACATGGGTAGAAAGAATTACTGGTTTCTTTTCGTTATCCTTTTTGCAATATTTAGTATTTTTATATGTACTAATATTCCTTTTCAATTAGGATTGGATTTAAGAGGAGGTAGTCAACTAACTCTAGAGGTTCAGCCTACTAAGGAAATTACAAAAATTACTCCCAACGAAATAGAAGGAGTTAAGGCTGTTCTTGACAAGAGAGTAAACGGATTAGGAGTTTCAGATTCTCAACTTCAAACTGTAGGAACAAATCAATTATTATTAGAACTGCCTGGGGAACAAGATCCTTCTGGGGCAGCGAAAGTATTAGGAGAAACTGCTCTATTAGAATTCAGAATTCAGAAAAATGGTACAGCGGCTCAATATAGAGATCTACAAACTCAACGAAATAGTGTTG…	3859	ACCCAGCTTTCTTGTACAAAGTTGGCATTATAAGAAAGCATTGCTTATCAATTTGTTGCAACGAACAGGTCACTATCAGTCAAAATAAAATCATTATTTGAGGCTAGGTGGAGGCTCAGTGATGATAAGTCTGCGATGGTGGATGCATGTGTCATGGTCATAGCTGTTTCCTGTGTGAAATTGTTATCCGCTCAGAGGGCACAATCCTATTCCGCGCTATCCGACAATCTCCAAGACATTAGGTGGAGTTCAGTTCGGCGTATGGCATATGTCGCTGGAAAGAACATGTGAGCAAAAGGCCAGCAAAAGGCCAGGAACCGTAAAAAGGCCGCGTTGCTGGCGTTTTTCCATAGGCTCCGCCCCCCTGACGAGCATCACAAAAATCGACGCTCAAGTCAG…	2365	ACCCAGCTTTCTTGTACAAAGTTGGCATTATAAGAAAGCATTGCTTATCAATTTGTTGCAACGAACAGGTCACTATCAGTCAAAATAAAATCATTATTTGAGGCTAGGTGGAGGCTCAGTGATGATAAGTCTGCGATGGTGGATGCATGTGTCATGGTCATAGCTGTTTCCTGTGTGAAATTGTTATCCGCTCAGAGGGCACAATCCTATTCCGCGCTATCCGACAATCTCCAAGACATTAGGTGGAGTTCAGTTCGGCGTATGGCATATGTCGCTGGAAAGAACATGTGAGCAAAAGGCCAGCAAAAGGCCAGGAACCGTAAAAAGGCCGCGTTGCTGGCGTTTTTCCATAGGCTCCGCCCCCCTGACGAGCATCACAAAAATCGACGCTCAAGTCAG…	pTGW	OriginOfReplication.pMB1	CopyNumber.high	KAN	N/A	Q-14967	ABM75510	translocase subunit	1491	Prochlorococcus marinus;Prochlorococcus marinus str. NATL1A	7	GO:0006605;GO:0015450;GO:0065002;GO:0016021;GO:0009941;GO:0043952;GO:0005886	EC:7.4.2.3;EC:7.4.2.4	n/a	BP--IEA ; CC--IEA ; MF--IEA	chloroplast envelope ; plasma membrane ; protein targeting ; P-P-bond-hydrolysis-driven protein transmembrane transporter activity ; integral component of membrane ; protein transport by the Sec complex ; intracellular protein transmembrane transport
pSHPs0629B654984AU	D2	glycerol	ABM75524	1233	ACATGAAAAGAAAACTCCCGCTTGCTGAAACTTCGGGAATGGCAATAAAGAATCTTAAGTCAAATAAGTTTAGAAGCTTATTAACAATGCTAGGAATAGTGATTGGAAATGCTTCTGTCATAACACTTGTAGGTGTAGGGAGAGGAGCACAAAATCTTGCTGAAAATCAACTAAGCAATCTTGGAGCAAATGTTTTATTTGTTGTCCCTGGGAATAATGACACAAGAAGAAGAGGAGTGGCTTTTCCCAAAAATCTCGTTCTTAAAGATGCAAAAGCAATAAAAGAACAAGTTCCTACTGTTAAGAGAGTCGCCCCACAAATATCATCTAATGAAGTCATCCAAACTGGTTCTAAAAGTACTAGTAGTTCTATTTCAGGGGTTACGAGTGACTTCTTAA…	3598	ACCCAGCTTTCTTGTACAAAGTTGGCATTATAAGAAAGCATTGCTTATCAATTTGTTGCAACGAACAGGTCACTATCAGTCAAAATAAAATCATTATTTGAGGCTAGGTGGAGGCTCAGTGATGATAAGTCTGCGATGGTGGATGCATGTGTCATGGTCATAGCTGTTTCCTGTGTGAAATTGTTATCCGCTCAGAGGGCACAATCCTATTCCGCGCTATCCGACAATCTCCAAGACATTAGGTGGAGTTCAGTTCGGCGTATGGCATATGTCGCTGGAAAGAACATGTGAGCAAAAGGCCAGCAAAAGGCCAGGAACCGTAAAAAGGCCGCGTTGCTGGCGTTTTTCCATAGGCTCCGCCCCCCTGACGAGCATCACAAAAATCGACGCTCAAGTCAG…	2365	ACCCAGCTTTCTTGTACAAAGTTGGCATTATAAGAAAGCATTGCTTATCAATTTGTTGCAACGAACAGGTCACTATCAGTCAAAATAAAATCATTATTTGAGGCTAGGTGGAGGCTCAGTGATGATAAGTCTGCGATGGTGGATGCATGTGTCATGGTCATAGCTGTTTCCTGTGTGAAATTGTTATCCGCTCAGAGGGCACAATCCTATTCCGCGCTATCCGACAATCTCCAAGACATTAGGTGGAGTTCAGTTCGGCGTATGGCATATGTCGCTGGAAAGAACATGTGAGCAAAAGGCCAGCAAAAGGCCAGGAACCGTAAAAAGGCCGCGTTGCTGGCGTTTTTCCATAGGCTCCGCCCCCCTGACGAGCATCACAAAAATCGACGCTCAAGTCAG…	pTGW	OriginOfReplication.pMB1	CopyNumber.high	KAN	N/A	Q-14967	ABM75524	possible ABC transporter	1230	Prochlorococcus marinus;Prochlorococcus marinus str. NATL2A;Prochlorococcus marinus str. NATL1A;Prochlorococcus sp. MED-G73	2	GO:0016021;GO:0005886			CC--IEA	plasma membrane ; integral component of membrane
[truncated: 44 more rows]

## Sheet: 4-platemap_pSHPs0629B654987AU
Plate ID	Well Location	Product Type	Name	Insert Length	Insert Sequence	Construct Length	Construct Sequence	Vector Length	Vector Sequence	Vector Name	Replication Origin	Copy Number	Resistance Marker	Yield (ng)	Order #	Sequence Name	Sequence Description	Sequence Length	Blast Top Hit Taxonomy Name	Annotation GO Count	Annotation GO ID	Enzyme Code	Enzyme Name	Mapping GO Category(Cellular Component;Biological Process;Molecular Function [CC ;[BP] ;[MF])	Annotation GO Term
[truncated: 96 more rows]

## Sheet: 5-platemap_pSHPs0629B654990AU
Plate ID	Well Location	Product Type	Name	Insert Length	Insert Sequence	Construct Length	Construct Sequence	Vector Length	Vector Sequence	Vector Name	Replication Origin	Copy Number	Resistance Marker	Yield (ng)	Order #	Sequence Name	Sequence Description	Sequence Length	Blast Top Hit Taxonomy Name	Annotation GO Count	Annotation GO ID	Enzyme Code	Enzyme Name	Mapping GO Category(Cellular Component;Biological Process;Molecular Function [CC ;[BP] ;[MF])	Annotation GO Term
[truncated: 51 more rows]

## Sheet: 6-platemap_pSHPs0608B791344AU
Plate ID	Well Location	Product Type	Name	Insert Length	Insert Sequence	Construct Length	Construct Sequence	Vector Length	Vector Sequence	Vector Name	Replication Origin	Copy Number	Resistance Marker	Yield (ng)	Order #	Sequence Name	Sequence Description	Sequence Length	Blast Top Hit Taxonomy Name	Annotation GO Count	Annotation GO ID	Enzyme Code	Enzyme Name	Mapping GO Category(Cellular Component;Biological Process;Molecular Function [CC ;[BP] ;[MF])	Annotation GO Term
[truncated: 97 more rows]

[truncated: 20 more sheets: 7-platemap_pSHPs0608B791347AU, 8-platemap_pSHPs0608B791350AU, 9-platemap_pSHPs0608B791353AU, 10-platemap_pSHPs0608B791356AU, b2g-ashish-natl1a, 11-platemap_pSHPs0609B676836AU, 12-platemap_pSHPs0609B676839AU, 13-platemap_pSHPs0609B676842AU, 14-platemap_pSHPs0609B676845AU, 15-platemap_pSHPs0609B676848AU, 16-platemap_pSHPs0609B676851AU, 17-platemap_pSHPs0610B113110BN, 18-platemap_pSHPs0610B113113BN, 19-platemap_pSHPs0610B113116BN, 20-platemap_pSHPs0610B113119BN, 21-platemap_pSHPs0610B113122BN, 22-platemap_pSHPs0610B313153BN, 23-platemap_pSHPs0610B313156BN, 24-platemap_pSHPs0610B313159BN, 25-platemap_pSHPs0610B313162BN]
